# Supplementary material for: Interpreting mammalian synonymous site conservation in light of the unwanted transcript hypothesis
Source: Nat Commun. 2025 Feb 27;16:2007. doi: 10.1038/s41467-025-57179-w (PMC11865589; doi:10.1038/s41467-025-57179-w)
Supplement: Supplementary file 6 — Supplementary Data 2 [file 41467_2025_57179_MOESM6_ESM.txt]

enstxid	total_4d_sites	Median_phyloP	Mean_phyloP	sd_phyloP	Mean_NSpecies	constrained_4D_sites	C_bases	G_bases	T_bases	A_bases	exon_count	CpG_sites	CpG_constrained	CpG_island_count	prop_GC	prop_C	fracCon	CpG_island	converted_alias	name	description	observed_constraint_proportion	obs_ov_exp_constraint_prop	enriched	obs_ov_exp_CpG_prop	enriched_CpG	mean_GC_prop	total_4D	neighbourhood_GC	mean_phyloP
ENST00000000233	87	2.179	2.065298851	2.975825034	235.7356322	42	37	35	6	9	6	7	3	NA	0.827586207	0.425287356	0.482758621	FALSE	ENSG00000004059	ARF5	ADP ribosylation factor 5 [Source:HGNC Symbol;Acc:HGNC:658]	0.482758621	2.323894102	95th	7.979581778	95th	0.797220641	87	0.401868	2.065298851
ENST00000011619	106	0.7325	1.182811321	2.481514553	240.5566038	36	14	9	27	56	14	7	2	NA	0.216981132	0.132075472	0.339622642	FALSE	ENSG00000010017	RANBP9	RAN binding protein 9 [Source:HGNC Symbol;Acc:HGNC:13727]	0.339622642	1.634868897	enriched	5.319721186	95th	0.266306059	106	0.42137	1.182811321
ENST00000013070	120	0.112	-0.097575	2.370872894	239.0666667	12	29	18	38	35	11	11	3	NA	0.391666667	0.241666667	0.1	FALSE	ENSG00000012963	UBR7	ubiquitin protein ligase E3 component n-recognin 7 [Source:HGNC Symbol;Acc:HGNC:20344]	0.1	0.481378064	FALSE	5.077915677	95th	0.440694184	120	0.451644	-0.097575
ENST00000182527	69	0.319	0.517724638	3.880765441	237.4927536	20	18	24	13	14	11	7	2	NA	0.608695652	0.260869565	0.289855072	FALSE	ENSG00000065308	TRAM2	translocation associated membrane protein 2 [Source:HGNC Symbol;Acc:HGNC:16855]	0.289855072	1.395298736	enriched	5.319721186	95th	0.618995794	69	0.419101	0.517724638
ENST00000185150	175	0.695	1.223588571	2.010714602	238.6742857	37	41	28	56	50	14	13	4	NA	0.394285714	0.234285714	0.211428571	FALSE	ENSG00000068912	ERLEC1	endoplasmic reticulum lectin 1 [Source:HGNC Symbol;Acc:HGNC:25222]	0.211428571	1.017770764	enriched	5.728930508	95th	0.395832458	175	0.383467	1.223588571
ENST00000203407	122	0.0955	-0.228377049	3.312639953	237.7704918	21	24	49	28	21	13	15	4	NA	0.598360656	0.196721311	0.172131148	FALSE	ENSG00000010256	UQCRC1	ubiquinol-cytochrome c reductase core protein 1 [Source:HGNC Symbol;Acc:HGNC:12585]	0.172131148	0.828601586	FALSE	4.965073107	95th	0.6220079	122	0.48007	-0.228377049
ENST00000216037	47	2.343	2.596808511	3.388796116	235.1914894	24	9	13	11	14	5	7	3	NA	0.468085106	0.191489362	0.510638298	FALSE	ENSG00000100219	XBP1	X-box binding protein 1 [Source:HGNC Symbol;Acc:HGNC:12801]	0.510638298	2.458100753	95th	7.979581778	95th	0.452079153	47	0.412947	2.596808511
ENST00000216277	287	2.345	2.691487805	2.666376607	233.9721254	152	40	37	94	116	22	12	5	NA	0.268292683	0.139372822	0.529616725	FALSE	ENSG00000090060	PAPOLA	poly(A) polymerase alpha [Source:HGNC Symbol;Acc:HGNC:14981]	0.529616725	2.549458736	95th	7.757926729	95th	0.298074175	287	0.436361	2.691487805
ENST00000216513	167	1.342	1.862377246	2.788274856	233.5149701	61	42	44	41	40	3	32	15	NA	0.51497006	0.251497006	0.365269461	FALSE	ENSG00000100625	SIX4	SIX homeobox 4 [Source:HGNC Symbol;Acc:HGNC:10890]	0.365269461	1.75832706	enriched	8.72766757	95th	0.528611168	167	0.38173	1.862377246
ENST00000217244	87	1.515	2.417931034	2.963659632	239.6551724	39	16	19	26	26	12	6	2	NA	0.402298851	0.183908046	0.448275862	FALSE	ENSG00000101266	CSNK2A1	casein kinase 2 alpha 1 [Source:HGNC Symbol;Acc:HGNC:2457]	0.448275862	2.157901666	95th	6.206341383	95th	0.39852677	87	0.433661	2.417931034
ENST00000217246	105	0.259	0.594990476	2.449350705	239.6190476	25	27	13	29	36	17	6	2	NA	0.380952381	0.257142857	0.238095238	FALSE	ENSG00000172264	MACROD2	mono-ADP ribosylhydrolase 2 [Source:HGNC Symbol;Acc:HGNC:16126]	0.238095238	1.146138248	enriched	6.206341383	95th	0.407824618	105	0.382293629	0.594990476
ENST00000219197	50	1.9585	2.14994	2.706934575	235.3	23	19	21	4	6	3	13	5	NA	0.8	0.38	0.46	FALSE	ENSG00000102924	CBLN1	cerebellin 1 precursor [Source:HGNC Symbol;Acc:HGNC:1543]	0.46	2.214339095	95th	7.161163135	95th	0.769742283	50	0.470074	2.14994
ENST00000222390	112	0.008	0.231544643	3.07171422	239.8928571	20	8	14	47	43	18	6	2	NA	0.196428571	0.071428571	0.178571429	FALSE	ENSG00000019991	HGF	hepatocyte growth factor [Source:HGNC Symbol;Acc:HGNC:4893]	0.178571429	0.859603686	FALSE	6.206341383	95th	0.252349193	112	0.35742	0.231544643
ENST00000222718	73	2.473	3.016191781	3.46700908	237.7534247	40	28	20	11	14	2	19	7	NA	0.657534247	0.383561644	0.547945205	FALSE	ENSG00000105996	HOXA2	homeobox A2 [Source:HGNC Symbol;Acc:HGNC:5103]	0.547945205	2.637688022	95th	6.859640476	95th	0.626734161	73	0.420313	3.016191781
ENST00000222726	41	4.158	4.245658537	3.059011112	219.8536585	26	21	15	2	3	2	20	9	NA	0.87804878	0.512195122	0.634146341	FALSE	ENSG00000106004	HOXA5	homeobox A5 [Source:HGNC Symbol;Acc:HGNC:5106]	0.634146341	3.052641382	99th	8.378560867	95th	0.842093583	41	0.420313	4.245658537
ENST00000225792	143	1.778	2.392293706	2.586195487	236.2027972	62	11	24	63	45	13	7	2	NA	0.244755245	0.076923077	0.433566434	FALSE	ENSG00000108654	DDX5	DEAD-box helicase 5 [Source:HGNC Symbol;Acc:HGNC:2746]	0.433566434	2.087093704	95th	5.319721186	95th	0.273233295	143	0.445983	2.392293706
ENST00000225972	72	1.675	1.083819444	3.90699598	238.4305556	28	19	33	8	12	7	9	4	NA	0.722222222	0.263888889	0.388888889	FALSE	ENSG00000108829	LRRC59	leucine rich repeat containing 59 [Source:HGNC Symbol;Acc:HGNC:28817]	0.388888889	1.872025805	enriched	8.275121844	95th	0.716355032	72	0.499443	1.083819444
ENST00000226067	129	1.253	0.873751938	4.338999127	239.4651163	53	59	32	21	17	4	11	4	NA	0.705426357	0.457364341	0.410852713	FALSE	ENSG00000108924	HLF	HLF transcription factor, PAR bZIP family member [Source:HGNC Symbol;Acc:HGNC:4977]	0.410852713	1.977754837	enriched	6.770554236	95th	0.715658029	129	0.399517	0.873751938
ENST00000231790	278	0.1335	-0.110413669	2.791817364	240.028777	33	87	66	63	62	19	10	3	NA	0.550359712	0.31294964	0.118705036	FALSE	ENSG00000076242	MLH1	mutL homolog 1 [Source:HGNC Symbol;Acc:HGNC:7127]	0.118705036	0.571420004	FALSE	5.585707245	95th	0.566988978	278	0.422519201	-0.110413669
ENST00000232219	33	0.18	0.677818182	3.311311933	233.6060606	9	11	13	6	3	4	7	2	NA	0.727272727	0.333333333	0.272727273	FALSE	ENSG00000114115	RBP1	retinol binding protein 1 [Source:HGNC Symbol;Acc:HGNC:9919]	0.272727273	1.312849266	enriched	5.319721186	95th	0.676470439	33	0.421202	0.677818182
ENST00000232424	130	1.6115	2.372323077	3.445237164	232.3538462	60	51	51	14	14	4	30	9	NA	0.784615385	0.392307692	0.461538462	FALSE	ENSG00000114315	HES1	hes family bHLH transcription factor 1 [Source:HGNC Symbol;Acc:HGNC:5192]	0.461538462	2.221744911	95th	5.585707245	95th	0.741025159	130	0.463056	2.372323077
ENST00000236273	44	0.0175	0.066886364	2.904107117	237.4545455	5	3	17	12	12	7	7	3	NA	0.454545455	0.068181818	0.113636364	FALSE	ENSG00000117614	SYF2	SYF2 pre-mRNA splicing factor [Source:HGNC Symbol;Acc:HGNC:19824]	0.113636364	0.547020527	FALSE	7.979581778	95th	0.468291222	44	0.477051	0.066886364
ENST00000238616	210	0.749	1.274304762	2.289283865	239.0380952	63	29	50	68	63	22	12	4	NA	0.376190476	0.138095238	0.3	FALSE	ENSG00000119638	NEK9	NIMA related kinase 9 [Source:HGNC Symbol;Acc:HGNC:18591]	0.3	1.444134192	enriched	6.206341383	95th	0.401671745	210	0.434656	1.274304762
ENST00000238738	52	1.745	2.186903846	2.945878179	238.2115385	25	13	9	12	18	5	7	2	NA	0.423076923	0.25	0.480769231	FALSE	ENSG00000119729	RHOQ	ras homolog family member Q [Source:HGNC Symbol;Acc:HGNC:17736]	0.480769231	2.314317616	95th	5.319721186	95th	0.453818048	52	0.438148	2.186903846
ENST00000239165	46	1.915	2.012108696	2.787801055	234.2608696	20	23	15	1	7	2	29	11	NA	0.826086957	0.5	0.434782609	FALSE	ENSG00000260027	HOXB7	homeobox B7 [Source:HGNC Symbol;Acc:HGNC:5118]	0.434782609	2.092948104	95th	7.062388471	95th	0.764907078	46	0.451685	2.012108696
ENST00000242159	30	1.7135	2.234233333	2.567045366	222	13	14	14	0	2	2	19	7	NA	0.933333333	0.466666667	0.433333333	FALSE	ENSG00000122592	HOXA7	homeobox A7 [Source:HGNC Symbol;Acc:HGNC:5108]	0.433333333	2.085971611	95th	6.859640476	95th	0.855155774	30	0.420313	2.234233333
ENST00000242480	134	0.78	0.903074627	3.491898307	238.7313433	44	39	36	24	35	2	13	4	NA	0.559701493	0.291044776	0.328358209	FALSE	ENSG00000122877	EGR2	early growth response 2 [Source:HGNC Symbol;Acc:HGNC:3239]	0.328358209	1.580644389	enriched	5.728930508	95th	0.55433487	134	0.399589	0.903074627
ENST00000242784	42	2.9615	2.858904762	3.64689608	231.9047619	22	14	17	6	5	3	16	5	NA	0.738095238	0.333333333	0.523809524	FALSE	ENSG00000123144	TRIR	telomerase RNA component interacting RNase [Source:HGNC Symbol;Acc:HGNC:28424]	0.523809524	2.521504145	95th	5.818445047	95th	0.683093459	42	0.477061	2.858904762
ENST00000243918	83	3.01	3.308843373	2.802213848	237.4939759	48	39	34	6	4	3	11	3	NA	0.879518072	0.469879518	0.578313253	FALSE	ENSG00000204070	SYS1	SYS1 golgi trafficking protein [Source:HGNC Symbol;Acc:HGNC:16162]	0.578313253	2.783873141	95th	5.077915677	95th	0.850047865	83	0.442793	3.308843373
ENST00000244020	131	1.415	2.044267176	2.44093465	233.9236641	49	44	12	39	36	6	12	4	NA	0.427480916	0.335877863	0.374045802	FALSE	ENSG00000124193	SRSF6	serine and arginine rich splicing factor 6 [Source:HGNC Symbol;Acc:HGNC:10788]	0.374045802	1.800574438	enriched	6.206341383	95th	0.439522169	131	0.454651	2.044267176
ENST00000244745	62	2.517	2.8075	2.227343774	213.6612903	34	30	29	2	1	1	26	9	NA	0.951612903	0.483870968	0.548387097	FALSE	ENSG00000124766	SOX4	SRY-box transcription factor 4 [Source:HGNC Symbol;Acc:HGNC:11200]	0.548387097	2.63981519	95th	6.445046821	95th	0.923599678	62	0.415451	2.8075
ENST00000244766	32	2.6455	3.13703125	3.473105206	239.125	19	10	18	1	3	3	16	6	NA	0.875	0.3125	0.59375	FALSE	ENSG00000124785	NRN1	neuritin 1 [Source:HGNC Symbol;Acc:HGNC:17972]	0.59375	2.858182255	99th	6.982134056	95th	0.841305875	32	0.428328063	3.13703125
ENST00000245451	103	2.36	2.424368932	3.585051043	238.4951456	53	26	42	17	18	2	13	6	NA	0.660194175	0.252427184	0.514563107	FALSE	ENSG00000125378	BMP4	bone morphogenetic protein 4 [Source:HGNC Symbol;Acc:HGNC:1071]	0.514563107	2.476993922	95th	8.593395761	95th	0.663651238	103	0.392849	2.424368932
ENST00000246166	26	2.3465	2.635730769	2.291955734	240	14	8	10	5	3	12	7	3	NA	0.692307692	0.307692308	0.538461538	FALSE	ENSG00000257365	FNTB	farnesyltransferase, CAAX box, beta [Source:HGNC Symbol;Acc:HGNC:3785]	0.538461538	2.592035729	95th	7.979581778	95th	0.658452251	26	0.438102	2.635730769
ENST00000246672	140	0.736	1.090678571	4.250078678	238.7214286	50	42	51	24	23	8	17	5	NA	0.664285714	0.3	0.357142857	FALSE	ENSG00000126368	NR1D1	nuclear receptor subfamily 1 group D member 1 [Source:HGNC Symbol;Acc:HGNC:7962]	0.357142857	1.719207372	enriched	5.476183573	95th	0.657758712	140	0.45787	1.090678571
ENST00000246792	54	0.575	-0.293259259	6.091346882	229.8703704	20	19	21	8	6	6	13	6	NA	0.740740741	0.351851852	0.37037037	FALSE	ENSG00000126458	RRAS	RAS related [Source:HGNC Symbol;Acc:HGNC:10447]	0.37037037	1.782881719	enriched	8.593395761	95th	0.767694123	54	0.527598	-0.293259259
ENST00000248378	62	2.378	2.150306452	3.391823334	234.3709677	33	29	22	4	7	1	19	7	NA	0.822580645	0.467741935	0.532258065	FALSE	ENSG00000127774	EMC6	ER membrane protein complex subunit 6 [Source:HGNC Symbol;Acc:HGNC:28430]	0.532258065	2.562173567	95th	6.859640476	95th	0.835168541	62	0.469782	2.150306452
ENST00000249363	159	1.948	2.000383648	3.371308047	240.8050314	73	45	56	31	27	1	18	6	NA	0.635220126	0.283018868	0.459119497	FALSE	ENSG00000128594	LRRC4	leucine rich repeat containing 4 [Source:HGNC Symbol;Acc:HGNC:15586]	0.459119497	2.210100546	95th	6.206341383	95th	0.634932232	159	0.47419	2.000383648
ENST00000251241	292	1.1275	1.474047945	2.250227281	237.9657534	83	46	34	103	109	18	15	5	NA	0.273972603	0.157534247	0.284246575	FALSE	ENSG00000108406	DHX40	DEAH-box helicase 40 [Source:HGNC Symbol;Acc:HGNC:18018]	0.284246575	1.368300661	enriched	6.206341383	95th	0.294104829	292	0.418814	1.474047945
ENST00000253794	69	1.822	1.641362319	3.279761339	239	29	22	30	8	9	6	12	4	NA	0.753623188	0.31884058	0.420289855	FALSE	ENSG00000131475	VPS25	vacuolar protein sorting 25 homolog [Source:HGNC Symbol;Acc:HGNC:28122]	0.420289855	2.023183168	95th	6.206341383	95th	0.743111899	69	0.488726	1.641362319
ENST00000254193	57	0.358	1.144736842	3.214759142	234.9298246	18	8	19	19	11	9	8	3	NA	0.473684211	0.140350877	0.315789474	FALSE	ENSG00000131876	SNRPA1	small nuclear ribonucleoprotein polypeptide A' [Source:HGNC Symbol;Acc:HGNC:11152]	0.315789474	1.520141255	enriched	6.982134056	95th	0.523998632	57	0.450192647	1.144736842
ENST00000254605	83	0.207	0.411518072	2.243548552	240.4578313	15	13	31	19	20	7	6	2	NA	0.530120482	0.156626506	0.180722892	FALSE	ENSG00000132275	RRP8	ribosomal RNA processing 8 [Source:HGNC Symbol;Acc:HGNC:29030]	0.180722892	0.869960357	FALSE	6.206341383	95th	0.500719887	83	0.420709	0.411518072
ENST00000256545	59	0.699	0.891322034	1.704380304	237.4576271	11	8	20	13	18	5	8	3	NA	0.474576271	0.13559322	0.186440678	FALSE	ENSG00000134153	EMC7	ER membrane protein complex subunit 7 [Source:HGNC Symbol;Acc:HGNC:24301]	0.186440678	0.897484526	FALSE	6.982134056	95th	0.445788453	59	0.410655	0.891322034
ENST00000257118	233	0.923	1.095562232	4.39928676	240.3819742	87	63	57	57	56	14	36	12	NA	0.515021459	0.270386266	0.373390558	FALSE	ENSG00000134686	PHC2	polyhomeotic homolog 2 [Source:HGNC Symbol;Acc:HGNC:3183]	0.373390558	1.797420239	enriched	6.206341383	95th	0.556653152	233	0.458975	1.095562232
ENST00000257868	148	2.6615	2.810716216	2.908970452	236.9256757	85	60	47	16	25	3	16	6	NA	0.722972973	0.405405405	0.574324324	FALSE	ENSG00000135414	GDF11	growth differentiation factor 11 [Source:HGNC Symbol;Acc:HGNC:4216]	0.574324324	2.764671314	95th	6.982134056	95th	0.70600536	148	0.406457	2.810716216
ENST00000258145	101	-0.028	0.106752475	3.612854421	239.029703	21	18	22	26	35	14	9	3	NA	0.396039604	0.178217822	0.207920792	FALSE	ENSG00000135677	GNS	glucosamine (N-acetyl)-6-sulfatase [Source:HGNC Symbol;Acc:HGNC:4422]	0.207920792	1.000885084	enriched	6.206341383	95th	0.455765828	101	0.41239	0.106752475
ENST00000258821	95	0.259	0.413189474	3.369774266	239.2315789	20	10	31	35	19	10	6	2	NA	0.431578947	0.105263158	0.210526316	FALSE	ENSG00000136319	TTC5	tetratricopeptide repeat domain 5 [Source:HGNC Symbol;Acc:HGNC:19274]	0.210526316	1.013427503	enriched	6.206341383	95th	0.459002754	95	0.415989	0.413189474
ENST00000258962	81	2.939	3.443111111	2.878749937	238.9506173	48	17	16	27	21	4	11	3	NA	0.407407407	0.209876543	0.592592593	FALSE	ENSG00000136450	SRSF1	serine and arginine rich splicing factor 1 [Source:HGNC Symbol;Acc:HGNC:10780]	0.592592593	2.85261075	99th	5.077915677	95th	0.410029734	81	0.437565	3.443111111
ENST00000259569	178	0.795	0.897207865	1.742962637	240.488764	30	8	27	83	60	1	11	3	NA	0.196629213	0.04494382	0.168539326	FALSE	ENSG00000137040	RANBP6	RAN binding protein 6 [Source:HGNC Symbol;Acc:HGNC:9851]	0.168539326	0.811311344	FALSE	5.077915677	95th	0.235671347	178	0.411704	0.897207865
ENST00000259782	143	0.109	0.33365035	1.893500002	239.1538462	20	30	11	47	55	11	7	2	NA	0.286713287	0.20979021	0.13986014	FALSE	ENSG00000137251	TINAG	tubulointerstitial nephritis antigen [Source:HGNC Symbol;Acc:HGNC:14599]	0.13986014	0.673256034	FALSE	5.319721186	95th	0.324381952	143	0.361331	0.33365035
ENST00000261183	156	0.744	0.938480769	2.07224602	240.3461538	33	13	17	66	60	23	6	2	NA	0.192307692	0.083333333	0.211538462	FALSE	ENSG00000091039	OSBPL8	oxysterol binding protein like 8 [Source:HGNC Symbol;Acc:HGNC:16396]	0.211538462	1.018299751	enriched	6.206341383	95th	0.223120144	156	0.391004	0.938480769
ENST00000261304	107	-0.027	-0.382514019	3.453837946	238.2336449	18	20	19	43	25	17	10	4	NA	0.364485981	0.186915888	0.168224299	FALSE	ENSG00000054983	GALC	galactosylceramidase [Source:HGNC Symbol;Acc:HGNC:4115]	0.168224299	0.809794874	FALSE	7.44760966	95th	0.425865515	107	0.384972	-0.382514019
ENST00000261407	68	1.0955	1.14825	2.718304527	239.0588235	21	12	27	17	12	12	6	2	NA	0.573529412	0.176470588	0.308823529	FALSE	ENSG00000111684	LPCAT3	lysophosphatidylcholine acyltransferase 3 [Source:HGNC Symbol;Acc:HGNC:30244]	0.308823529	1.486608727	enriched	6.206341383	95th	0.622072149	68	0.483736735	1.14825
ENST00000261441	175	1.653	2.137965714	2.674456597	237.0514286	72	25	46	53	51	7	30	10	NA	0.405714286	0.142857143	0.411428571	FALSE	ENSG00000081019	RSBN1	round spermatid basic protein 1 [Source:HGNC Symbol;Acc:HGNC:25642]	0.411428571	1.980526892	enriched	6.206341383	95th	0.424413977	175	0.399391	2.137965714
ENST00000261592	141	0.077	0.609886525	3.79750472	238.8723404	44	25	34	35	47	11	20	6	NA	0.418439716	0.177304965	0.312056738	FALSE	ENSG00000101746	NOL4	nucleolar protein 4 [Source:HGNC Symbol;Acc:HGNC:7870]	0.312056738	1.502172682	enriched	5.585707245	95th	0.468530621	141	0.362168433	0.609886525
ENST00000261600	108	0.8435	1.13262037	2.252030937	239.3518519	33	7	16	37	48	21	13	4	NA	0.212962963	0.064814815	0.305555556	FALSE	ENSG00000079134	THOC1	THO complex 1 [Source:HGNC Symbol;Acc:HGNC:19070]	0.305555556	1.470877418	enriched	5.728930508	95th	0.275062944	108	0.41875	1.13262037
ENST00000261745	160	0.799	1.218975	2.668173412	239.63125	42	17	38	66	39	24	12	4	NA	0.34375	0.10625	0.2625	FALSE	ENSG00000111300	NAA25	N-alpha-acetyltransferase 25, NatB auxiliary subunit [Source:HGNC Symbol;Acc:HGNC:25783]	0.2625	1.263617418	enriched	6.206341383	95th	0.377669086	160	0.438049	1.218975
ENST00000261884	195	0.994	1.08994359	1.519975957	238.3794872	40	53	31	59	52	13	7	2	NA	0.430769231	0.271794872	0.205128205	FALSE	ENSG00000103671	TRIP4	thyroid hormone receptor interactor 4 [Source:HGNC Symbol;Acc:HGNC:12310]	0.205128205	0.987442183	FALSE	5.319721186	95th	0.419510889	195	0.447697	1.08994359
ENST00000262158	87	3.903	3.890333333	3.133446044	231.7701149	59	29	38	11	9	4	25	12	NA	0.770114943	0.333333333	0.67816092	FALSE	ENSG00000101665	SMAD7	SMAD family member 7 [Source:HGNC Symbol;Acc:HGNC:6773]	0.67816092	3.264517906	99th	8.937131592	95th	0.750280719	87	0.481173	3.890333333
ENST00000262188	90	1.356	1.183433333	5.068528428	232.8666667	40	26	42	13	9	13	16	7	NA	0.755555556	0.288888889	0.444444444	FALSE	ENSG00000082014	SMARCD3	SWI/SNF related, matrix associated, actin dependent regulator of chromatin, subfamily d, member 3 [Source:HGNC Symbol;Acc:HGNC:11108]	0.444444444	2.139458062	95th	8.145823066	95th	0.740354622	90	0.49771	1.183433333
ENST00000262455	58	1.77	1.85762069	2.100986692	239.7931034	24	7	4	22	25	12	6	2	NA	0.189655172	0.120689655	0.413793103	FALSE	ENSG00000023318	ERP44	endoplasmic reticulum protein 44 [Source:HGNC Symbol;Acc:HGNC:18311]	0.413793103	1.99190923	95th	6.206341383	95th	0.226299398	58	0.393373259	1.85762069
ENST00000262493	142	3.1695	3.157119718	3.676630028	234.528169	83	75	31	16	20	8	21	8	NA	0.746478873	0.528169014	0.584507042	FALSE	ENSG00000087258	GNAO1	G protein subunit alpha o1 [Source:HGNC Symbol;Acc:HGNC:4389]	0.584507042	2.813688684	95th	7.092961581	95th	0.727336557	142	0.451342	3.157119718
ENST00000262844	59	2.766	2.544677966	2.325758011	230.8813559	33	15	17	13	14	6	10	3	NA	0.542372881	0.254237288	0.559322034	FALSE	ENSG00000101935	AMMECR1	AMMECR nuclear protein 1 [Source:HGNC Symbol;Acc:HGNC:467]	0.559322034	2.692453578	95th	5.585707245	95th	0.525609	59	0.398851	2.544677966
ENST00000262903	176	0.9685	1.033005682	1.66379594	236.7897727	35	19	29	67	61	24	10	3	NA	0.272727273	0.107954545	0.198863636	FALSE	ENSG00000085382	HACE1	HECT domain and ankyrin repeat containing E3 ubiquitin protein ligase 1 [Source:HGNC Symbol;Acc:HGNC:21033]	0.198863636	0.957285923	FALSE	5.585707245	95th	0.284949223	176	0.375124	1.033005682
ENST00000263228	53	2.809	2.789754717	3.012699683	233.7169811	29	14	8	14	17	5	6	2	NA	0.41509434	0.264150943	0.547169811	FALSE	ENSG00000107341	UBE2R2	ubiquitin conjugating enzyme E2 R2 [Source:HGNC Symbol;Acc:HGNC:19907]	0.547169811	2.633955445	95th	6.206341383	95th	0.42649212	53	0.43803	2.789754717
ENST00000263238	147	1.221	1.661326531	2.008973244	236.9795918	49	24	17	50	56	12	7	2	NA	0.278911565	0.163265306	0.333333333	FALSE	ENSG00000115091	ACTR3	actin related protein 3 [Source:HGNC Symbol;Acc:HGNC:170]	0.333333333	1.604593547	enriched	5.319721186	95th	0.301230503	147	0.431482	1.661326531
ENST00000263360	149	1.085	1.639120805	2.095291055	239.0469799	49	22	23	57	47	12	11	3	NA	0.302013423	0.147651007	0.32885906	FALSE	ENSG00000074266	EED	embryonic ectoderm development [Source:HGNC Symbol;Acc:HGNC:3188]	0.32885906	1.583055378	enriched	5.077915677	95th	0.326958165	149	0.409705	1.639120805
ENST00000263773	203	0.058	0.292039409	2.15014139	239.1182266	25	24	20	75	84	17	13	4	NA	0.216748768	0.118226601	0.123152709	FALSE	ENSG00000109920	FNBP4	formin binding protein 4 [Source:HGNC Symbol;Acc:HGNC:19752]	0.123152709	0.592830128	FALSE	5.728930508	95th	0.284266654	203	0.464416	0.292039409
ENST00000264110	139	1.393	1.93394964	2.26034061	239.676259	47	17	10	52	60	12	8	3	NA	0.194244604	0.122302158	0.338129496	FALSE	ENSG00000115966	ATF2	activating transcription factor 2 [Source:HGNC Symbol;Acc:HGNC:784]	0.338129496	1.627681224	enriched	6.982134056	95th	0.227164817	139	0.386967	1.93394964
ENST00000264157	267	1.792	2.446153558	2.896864458	239.8726592	111	48	37	89	93	9	14	6	NA	0.31835206	0.179775281	0.415730337	FALSE	ENSG00000082258	CCNT2	cyclin T2 [Source:HGNC Symbol;Acc:HGNC:1600]	0.415730337	2.001234648	95th	7.979581778	95th	0.344407974	267	0.425073	2.446153558
ENST00000264389	148	0.9545	1.241993243	2.242546228	238.2635135	31	24	19	51	54	10	9	3	NA	0.290540541	0.162162162	0.209459459	FALSE	ENSG00000138663	COPS4	COP9 signalosome subunit 4 [Source:HGNC Symbol;Acc:HGNC:16702]	0.209459459	1.008291891	enriched	6.206341383	95th	0.341699714	148	0.401444	1.241993243
ENST00000264444	78	1.0285	0.931782051	4.820113136	238.2051282	30	26	29	13	10	6	15	4	NA	0.705128205	0.333333333	0.384615385	FALSE	ENSG00000059728	MXD1	MAX dimerization protein 1 [Source:HGNC Symbol;Acc:HGNC:6761]	0.384615385	1.851454092	enriched	4.965073107	95th	0.685235816	78	0.420829	0.931782051
ENST00000264515	121	0.516	1.336545455	3.034362509	238.5123967	36	20	25	23	53	14	11	3	NA	0.371900826	0.165289256	0.297520661	FALSE	ENSG00000117222	RBBP5	RB binding protein 5, histone lysine methyltransferase complex subunit [Source:HGNC Symbol;Acc:HGNC:9888]	0.297520661	1.432199199	enriched	5.077915677	95th	0.403930363	121	0.472866	1.336545455
ENST00000264963	67	1.063	0.913014925	3.660050221	239.6716418	22	12	33	9	13	8	7	2	NA	0.671641791	0.179104478	0.328358209	FALSE	ENSG00000114988	LMAN2L	lectin, mannose binding 2 like [Source:HGNC Symbol;Acc:HGNC:19263]	0.328358209	1.580644389	enriched	5.319721186	95th	0.658605445	67	0.489985	0.913014925
ENST00000265138	86	1.0075	1.688604651	3.120839206	240.1395349	25	13	12	28	33	8	7	3	NA	0.290697674	0.151162791	0.290697674	FALSE	ENSG00000113369	ARRDC3	arrestin domain containing 3 [Source:HGNC Symbol;Acc:HGNC:29263]	0.290697674	1.399354837	enriched	7.979581778	95th	0.335265919	86	0.372296	1.688604651
ENST00000265354	207	2.88	2.809289855	3.227121347	239.7246377	117	88	63	28	28	7	24	10	NA	0.729468599	0.425120773	0.565217391	FALSE	ENSG00000112658	SRF	serum response factor [Source:HGNC Symbol;Acc:HGNC:11291]	0.565217391	2.720832536	95th	7.757926729	95th	0.716099007	207	0.491679	2.809289855
ENST00000265394	61	-0.249	-1.012508197	4.063138855	240.7213115	8	8	17	19	17	12	7	2	NA	0.409836066	0.131147541	0.131147541	FALSE	ENSG00000106066	CPVL	carboxypeptidase vitellogenic like [Source:HGNC Symbol;Acc:HGNC:14399]	0.131147541	0.631315494	FALSE	5.319721186	95th	0.480073355	61	0.414533082	-1.012508197
ENST00000265969	120	4.1855	3.84715	3.659734269	228.5166667	77	54	46	10	10	4	35	12	NA	0.833333333	0.45	0.641666667	FALSE	ENSG00000129159	KCNC1	potassium voltage-gated channel subfamily C member 1 [Source:HGNC Symbol;Acc:HGNC:6233]	0.641666667	3.088842578	99th	6.383665423	95th	0.790043762	120	0.451734	3.84715
ENST00000266987	190	1.2505	1.913884211	3.44846819	237.8315789	82	72	53	46	19	9	16	7	NA	0.657894737	0.378947368	0.431578947	FALSE	ENSG00000139546	TARBP2	TARBP2 subunit of RISC loading complex [Source:HGNC Symbol;Acc:HGNC:11569]	0.431578947	2.077526382	95th	8.145823066	95th	0.659317248	190	0.471137	1.913884211
ENST00000267023	107	0.678	0.57446729	2.693538531	239.046729	19	32	24	31	20	6	6	2	NA	0.523364486	0.299065421	0.177570093	FALSE	ENSG00000139579	NABP2	nucleic acid binding protein 2 [Source:HGNC Symbol;Acc:HGNC:28412]	0.177570093	0.854783478	FALSE	6.206341383	95th	0.529823262	107	0.465169	0.57446729
ENST00000267294	73	1.248	1.552164384	3.149771222	232.8356164	28	25	22	11	15	2	17	7	NA	0.643835616	0.342465753	0.383561644	FALSE	ENSG00000139800	ZIC5	Zic family member 5 [Source:HGNC Symbol;Acc:HGNC:20322]	0.383561644	1.846381615	enriched	7.666657003	95th	0.655890711	73	0.436078	1.552164384
ENST00000267812	72	0.3085	0.604486111	1.824946767	237.625	9	4	23	28	17	9	7	2	NA	0.375	0.055555556	0.125	FALSE	ENSG00000140259	MFAP1	microfibril associated protein 1 [Source:HGNC Symbol;Acc:HGNC:7032]	0.125	0.60172258	FALSE	5.319721186	95th	0.380873787	72	0.439318	0.604486111
ENST00000268124	291	0.518	0.221656357	4.669373085	237.975945	99	83	109	55	44	22	42	16	NA	0.659793814	0.285223368	0.340206186	FALSE	ENSG00000140521	POLG	DNA polymerase gamma, catalytic subunit [Source:HGNC Symbol;Acc:HGNC:9179]	0.340206186	1.63767795	enriched	7.092961581	95th	0.679154789	291	0.464642	0.221656357
ENST00000269945	169	1.021	0.999005917	2.773416211	236.5088757	52	70	28	43	28	8	6	2	NA	0.579881657	0.414201183	0.307692308	FALSE	ENSG00000142025	DMRTC2	DMRT like family C2 [Source:HGNC Symbol;Acc:HGNC:13911]	0.307692308	1.481163274	enriched	6.206341383	95th	0.555132263	169	0.487831	0.999005917
ENST00000270792	44	2.983	2.673681818	3.019680468	236.5681818	27	23	16	1	4	3	6	2	NA	0.886363636	0.522727273	0.613636364	FALSE	ENSG00000142669	SH3BGRL3	SH3 domain binding glutamate rich protein like 3 [Source:HGNC Symbol;Acc:HGNC:15568]	0.613636364	2.953910847	99th	6.206341383	95th	0.850372944	44	0.486304	2.673681818
ENST00000271234	184	1.045	1.935527174	2.705247128	240.1304348	61	40	19	52	73	17	8	3	NA	0.320652174	0.217391304	0.331521739	FALSE	ENSG00000137942	FNBP1L	formin binding protein 1 like [Source:HGNC Symbol;Acc:HGNC:20851]	0.331521739	1.59587293	enriched	6.982134056	95th	0.341289678	184	0.406351	1.935527174
ENST00000272233	96	3.3235	3.19003125	2.646446282	233.0104167	59	48	46	0	2	1	31	9	NA	0.979166667	0.5	0.614583333	FALSE	ENSG00000143878	RHOB	ras homolog family member B [Source:HGNC Symbol;Acc:HGNC:668]	0.614583333	2.958469352	99th	5.40552314	95th	0.945687662	96	0.451209	3.19003125
ENST00000272342	150	0.6875	0.71054	1.38807212	239.0266667	17	17	15	53	65	6	12	4	NA	0.213333333	0.113333333	0.113333333	FALSE	ENSG00000143971	ETAA1	ETAA1 activator of ATR kinase [Source:HGNC Symbol;Acc:HGNC:24648]	0.113333333	0.545561806	FALSE	6.206341383	95th	0.261380369	150	0.388756	0.71054
ENST00000272369	151	3.564	3.665192053	3.327261049	240.2450331	101	46	34	24	47	12	17	8	NA	0.529801325	0.304635762	0.668874172	FALSE	ENSG00000143995	MEIS1	Meis homeobox 1 [Source:HGNC Symbol;Acc:HGNC:7000]	0.668874172	3.219813541	99th	8.761893718	95th	0.537250161	151	0.390796	3.665192053
ENST00000273077	188	1.71	1.418398936	3.746055648	237.356383	76	74	66	26	22	10	17	5	NA	0.744680851	0.393617021	0.404255319	FALSE	ENSG00000127838	PNKD	PNKD metallo-beta-lactamase domain containing [Source:HGNC Symbol;Acc:HGNC:9153]	0.404255319	1.945996429	enriched	5.476183573	95th	0.733722694	188	0.470542	1.418398936
ENST00000276893	308	0.9825	1.562892857	2.355613065	237.7824675	84	59	35	118	96	16	10	4	NA	0.305194805	0.191558442	0.272727273	FALSE	ENSG00000147854	UHRF2	ubiquitin like with PHD and ring finger domains 2 [Source:HGNC Symbol;Acc:HGNC:12557]	0.272727273	1.312849266	enriched	7.44760966	95th	0.323879412	308	0.411704	1.562892857
ENST00000277632	78	1.1175	1.729192308	2.924657765	239.5	26	13	10	37	18	15	7	3	NA	0.294871795	0.166666667	0.333333333	FALSE	ENSG00000148481	MINDY3	MINDY lysine 48 deubiquitinase 3 [Source:HGNC Symbol;Acc:HGNC:23578]	0.333333333	1.604593547	enriched	7.979581778	95th	0.333137793	78	0.414692	1.729192308
ENST00000278353	103	0.3	0.561902913	2.661719157	238.6893204	23	28	20	26	29	11	14	4	NA	0.466019417	0.27184466	0.223300971	FALSE	ENSG00000149084	HSD17B12	hydroxysteroid 17-beta dehydrogenase 12 [Source:HGNC Symbol;Acc:HGNC:18646]	0.223300971	1.074921891	enriched	5.319721186	95th	0.50989609	103	0.405845	0.561902913
ENST00000279488	82	1.4185	1.463597561	3.246393581	239.3902439	33	27	39	8	8	3	22	6	NA	0.804878049	0.329268293	0.402439024	FALSE	ENSG00000139318	DUSP6	dual specificity phosphatase 6 [Source:HGNC Symbol;Acc:HGNC:3072]	0.402439024	1.937253185	enriched	5.077915677	95th	0.762135792	82	0.38435	1.463597561
ENST00000280377	314	1.299	1.680031847	2.332475046	239.5796178	108	57	27	120	110	22	16	6	NA	0.267515924	0.181528662	0.343949045	FALSE	ENSG00000135655	USP15	ubiquitin specific peptidase 15 [Source:HGNC Symbol;Acc:HGNC:12613]	0.343949045	1.655695252	enriched	6.982134056	95th	0.286528773	314	0.388129	1.680031847
ENST00000280700	87	0.508	0.894528736	1.884929206	239.4137931	13	11	7	40	29	12	7	2	NA	0.206896552	0.126436782	0.149425287	FALSE	ENSG00000151092	NGLY1	N-glycanase 1 [Source:HGNC Symbol;Acc:HGNC:17646]	0.149425287	0.719300555	FALSE	5.319721186	95th	0.260960519	87	0.388177	0.894528736
ENST00000280758	469	1.762	1.853121535	4.131311788	234.8208955	216	191	182	55	41	17	85	23	NA	0.795309168	0.407249467	0.460554371	FALSE	ENSG00000151136	BTBD11	BTB domain containing 11 [Source:HGNC Symbol;Acc:HGNC:23844]	0.460554371	2.217007715	95th	5.038088888	95th	0.773659759	469	0.429999	1.853121535
ENST00000282516	997	1.887	2.53964995	2.494656177	240.335005	467	141	96	381	379	46	23	7	NA	0.237713139	0.141424273	0.468405216	FALSE	ENSG00000164190	NIPBL	NIPBL cohesin loading factor [Source:HGNC Symbol;Acc:HGNC:28862]	0.468405216	2.254799959	95th	5.666659524	95th	0.255361181	997	0.395876707	2.53964995
ENST00000282728	88	1.5145	1.397454545	2.818501546	227.5340909	36	47	25	10	6	4	25	9	NA	0.818181818	0.534090909	0.409090909	FALSE	ENSG00000152804	HHEX	hematopoietically expressed homeobox [Source:HGNC Symbol;Acc:HGNC:4901]	0.409090909	1.969273898	enriched	6.702848694	95th	0.759334796	88	0.409454	1.397454545
ENST00000283629	108	0.812	1.447472222	3.581267309	239.3796296	39	27	15	32	34	16	11	3	NA	0.388888889	0.25	0.361111111	FALSE	ENSG00000153560	UBP1	upstream binding protein 1 [Source:HGNC Symbol;Acc:HGNC:12507]	0.361111111	1.738309676	enriched	5.077915677	95th	0.432369452	108	0.400738	1.447472222
ENST00000283632	148	0.789	1.067331081	3.661049088	236.4932432	47	32	35	39	42	9	9	3	NA	0.452702703	0.216216216	0.317567568	FALSE	ENSG00000153561	RMND5A	required for meiotic nuclear division 5 homolog A [Source:HGNC Symbol;Acc:HGNC:25850]	0.317567568	1.528700609	enriched	6.206341383	95th	0.482501742	148	0.422559	1.067331081
ENST00000284073	131	4.147	3.551335878	3.702077281	239.0610687	79	46	32	21	32	13	21	8	NA	0.595419847	0.351145038	0.603053435	FALSE	ENSG00000153944	MSI2	musashi RNA binding protein 2 [Source:HGNC Symbol;Acc:HGNC:18585]	0.603053435	2.902966951	99th	7.092961581	95th	0.591059197	131	0.466694	3.551335878
ENST00000284292	41	1.93	1.661609756	3.331767135	232.6585366	19	18	15	3	5	2	14	4	NA	0.804878049	0.43902439	0.463414634	FALSE	ENSG00000154146	NRGN	neurogranin [Source:HGNC Symbol;Acc:HGNC:8000]	0.463414634	2.230776394	95th	5.319721186	95th	0.741974579	41	0.401212	1.661609756
ENST00000285311	44	0.805	1.149318182	3.53287779	239.8181818	14	12	15	6	11	4	10	3	NA	0.613636364	0.272727273	0.318181818	FALSE	ENSG00000155011	DKK2	dickkopf WNT signaling pathway inhibitor 2 [Source:HGNC Symbol;Acc:HGNC:2892]	0.318181818	1.531657476	enriched	5.585707245	95th	0.651836675	44	0.368580773	1.149318182
ENST00000287585	58	1.197	1.776948276	3.567791264	237.6206897	25	22	26	3	7	3	19	6	NA	0.827586207	0.379310345	0.431034483	FALSE	ENSG00000156959	LHFPL4	LHFPL tetraspan subfamily member 4 [Source:HGNC Symbol;Acc:HGNC:29568]	0.431034483	2.074905448	95th	5.879691837	95th	0.756757971	58	0.459182	1.776948276
ENST00000290231	150	1.069	1.41696	2.926369299	240.2	51	36	33	41	40	7	11	5	NA	0.46	0.24	0.34	FALSE	ENSG00000124160	NCOA5	nuclear receptor coactivator 5 [Source:HGNC Symbol;Acc:HGNC:15909]	0.34	1.636685418	enriched	8.463192795	95th	0.458114664	150	0.464674	1.41696
ENST00000290374	75	0.48	1.12256	3.161009479	240.4266667	18	18	28	19	10	2	6	2	NA	0.613333333	0.24	0.24	FALSE	ENSG00000159248	GJD2	gap junction protein delta 2 [Source:HGNC Symbol;Acc:HGNC:19154]	0.24	1.155307354	enriched	6.206341383	95th	0.623636449	75	0.410655	1.12256
ENST00000291270	166	1.308	1.31186747	4.134337381	219.6445783	70	55	81	10	20	15	44	15	NA	0.819277108	0.331325301	0.421686747	FALSE	ENSG00000104936	DMPK	DM1 protein kinase [Source:HGNC Symbol;Acc:HGNC:2933]	0.421686747	2.029907499	95th	6.347394597	95th	0.76042049	166	0.526734	1.31186747
ENST00000292211	69	1.743	1.68742029	3.890610286	235.884058	32	16	17	17	19	13	9	3	NA	0.47826087	0.231884058	0.463768116	FALSE	ENSG00000160714	UBE2Q1	ubiquitin conjugating enzyme E2 Q1 [Source:HGNC Symbol;Acc:HGNC:15698]	0.463768116	2.232477978	95th	6.206341383	95th	0.525374119	69	0.466412	1.68742029
ENST00000293760	56	1.193	-0.516696429	5.923422702	238.7142857	22	13	30	7	6	9	7	2	NA	0.767857143	0.232142857	0.392857143	FALSE	ENSG00000161904	LEMD2	LEM domain nuclear envelope protein 2 [Source:HGNC Symbol;Acc:HGNC:21244]	0.392857143	1.891128109	enriched	5.319721186	95th	0.749182034	56	0.496916	-0.516696429
ENST00000293829	119	2.368	2.496218487	2.73562911	236.4957983	63	56	38	18	7	5	16	5	NA	0.789915966	0.470588235	0.529411765	FALSE	ENSG00000161958	FGF11	fibroblast growth factor 11 [Source:HGNC Symbol;Acc:HGNC:3667]	0.529411765	2.548472104	95th	5.818445047	95th	0.758725006	119	0.51054	2.496218487
ENST00000294179	62	0.744	1.230596774	3.117732354	240.0483871	22	12	25	14	11	10	7	2	NA	0.596774194	0.193548387	0.35483871	FALSE	ENSG00000162236	STX5	syntaxin 5 [Source:HGNC Symbol;Acc:HGNC:11440]	0.35483871	1.708115711	enriched	5.319721186	95th	0.592375621	62	0.47844	1.230596774
ENST00000294638	139	1.524	1.748014388	2.863367299	237.3956835	57	52	35	23	29	9	9	3	NA	0.625899281	0.374100719	0.410071942	FALSE	ENSG00000162624	LHX8	LIM homeobox 8 [Source:HGNC Symbol;Acc:HGNC:28838]	0.410071942	1.973996378	enriched	6.206341383	95th	0.611631336	139	0.376241	1.748014388
ENST00000295057	125	3.045	3.128784	3.473479594	238.232	78	59	60	3	3	1	40	14	NA	0.952	0.472	0.624	FALSE	ENSG00000162951	LRRTM1	leucine rich repeat transmembrane neuronal 1 [Source:HGNC Symbol;Acc:HGNC:19408]	0.624	3.00379912	99th	6.516658452	95th	0.894853813	125	0.385209	3.128784
ENST00000295101	215	1.747	2.194711628	2.774261631	238.9627907	91	85	46	42	42	3	20	9	NA	0.609302326	0.395348837	0.423255814	FALSE	ENSG00000162989	KCNJ3	potassium inwardly rectifying channel subfamily J member 3 [Source:HGNC Symbol;Acc:HGNC:6264]	0.423255814	2.037460643	95th	8.378560867	95th	0.608466121	215	0.353145	2.194711628
ENST00000295400	36	1.755	0.592611111	3.739919191	238.6666667	16	9	14	4	9	6	6	2	NA	0.638888889	0.25	0.444444444	FALSE	ENSG00000163235	TGFA	transforming growth factor alpha [Source:HGNC Symbol;Acc:HGNC:11765]	0.444444444	2.139458062	95th	6.206341383	95th	0.627352142	36	0.446903	0.592611111
ENST00000295797	213	0.606	0.730638498	1.898082022	237.6995305	35	41	21	76	75	18	7	2	NA	0.291079812	0.192488263	0.164319249	FALSE	ENSG00000163558	PRKCI	protein kinase C iota [Source:HGNC Symbol;Acc:HGNC:9404]	0.164319249	0.790996819	FALSE	5.319721186	95th	0.32008902	213	0.408291	0.730638498
ENST00000295926	87	0.58	0.883758621	2.687332749	236.1609195	21	18	14	30	25	11	15	4	NA	0.367816092	0.206896552	0.24137931	FALSE	ENSG00000163660	CCNL1	cyclin L1 [Source:HGNC Symbol;Acc:HGNC:20569]	0.24137931	1.161947051	enriched	4.965073107	95th	0.389892615	87	0.391865	0.883758621
ENST00000296417	40	1.4325	1.976525	2.310044555	225.5	13	11	8	16	5	5	9	4	NA	0.475	0.275	0.325	FALSE	ENSG00000164032	H2AZ1	H2A.Z variant histone 1 [Source:HGNC Symbol;Acc:HGNC:4741]	0.325	1.564478708	enriched	8.275121844	95th	0.478424104	40	0.38421	1.976525
ENST00000296425	37	2.116	2.727297297	2.71492089	228.027027	16	10	15	6	6	3	6	2	NA	0.675675676	0.27027027	0.432432432	FALSE	ENSG00000164040	PGRMC2	progesterone receptor membrane component 2 [Source:HGNC Symbol;Acc:HGNC:16089]	0.432432432	2.081634871	95th	6.206341383	95th	0.645180999	37	0.402102	2.727297297
ENST00000296456	332	0.727	0.900689759	2.894021803	237.7078313	91	110	114	57	51	22	22	7	NA	0.674698795	0.331325301	0.274096386	FALSE	ENSG00000164062	APEH	acylaminoacyl-peptide hydrolase [Source:HGNC Symbol;Acc:HGNC:586]	0.274096386	1.319439874	enriched	5.924234957	95th	0.66436302	332	0.494702	0.900689759
ENST00000296543	262	1.276	1.57309542	2.282265615	239.519084	80	43	24	94	101	20	11	5	NA	0.255725191	0.164122137	0.305343511	FALSE	ENSG00000164134	NAA15	N-alpha-acetyltransferase 15, NatA auxiliary subunit [Source:HGNC Symbol;Acc:HGNC:30782]	0.305343511	1.469856684	enriched	8.463192795	95th	0.279569324	262	0.41606	1.57309542
ENST00000296921	139	2.855	2.823151079	2.922060949	218.8489209	75	70	58	6	5	3	47	16	NA	0.920863309	0.503597122	0.539568345	FALSE	ENSG00000164438	TLX3	T cell leukemia homeobox 3 [Source:HGNC Symbol;Acc:HGNC:13532]	0.539568345	2.597363655	95th	6.3383912	95th	0.87687273	139	0.430907	2.823151079
ENST00000298281	586	1.1585	1.666279863	2.19604466	239.5733788	165	83	54	228	221	16	22	10	NA	0.233788396	0.141638225	0.281569966	FALSE	ENSG00000165494	PCF11	PCF11 cleavage and polyadenylation factor subunit [Source:HGNC Symbol;Acc:HGNC:30097]	0.281569966	1.355416051	enriched	8.463192795	95th	0.254090333	586	0.39144	1.666279863
ENST00000298317	65	-0.003	-0.196292308	2.719128547	239.6	9	15	23	17	10	7	7	2	NA	0.584615385	0.230769231	0.138461538	FALSE	ENSG00000165526	RPUSD4	RNA pseudouridine synthase D4 [Source:HGNC Symbol;Acc:HGNC:25898]	0.138461538	0.666523473	FALSE	5.319721186	95th	0.562396467	65	0.468416	-0.196292308
ENST00000298510	62	-0.5795	-1.414145161	4.497898317	235.2903226	9	10	9	22	21	7	6	2	NA	0.306451613	0.161290323	0.14516129	FALSE	ENSG00000165672	PRDX3	peroxiredoxin 3 [Source:HGNC Symbol;Acc:HGNC:9354]	0.14516129	0.698774609	FALSE	6.206341383	95th	0.402623585	62	0.459352	-1.414145161
ENST00000300105	70	2.7275	2.872371429	3.124205959	237.1142857	37	31	17	11	11	4	17	5	NA	0.685714286	0.442857143	0.528571429	FALSE	ENSG00000166862	CACNG2	calcium voltage-gated channel auxiliary subunit gamma 2 [Source:HGNC Symbol;Acc:HGNC:1406]	0.528571429	2.54442691	95th	5.476183573	95th	0.679198472	70	0.485347	2.872371429
ENST00000300249	126	0.322	0.837	3.816592736	239.4285714	39	31	25	29	41	7	11	4	NA	0.444444444	0.246031746	0.30952381	FALSE	ENSG00000166974	MAPRE2	microtubule associated protein RP/EB family member 2 [Source:HGNC Symbol;Acc:HGNC:6891]	0.30952381	1.489979722	enriched	6.770554236	95th	0.491877978	126	0.40583	0.837
ENST00000300574	79	4.719	4.577240506	3.224985236	233.721519	56	23	30	12	14	3	19	9	NA	0.670886076	0.291139241	0.708860759	FALSE	ENSG00000167193	CRK	CRK proto-oncogene, adaptor protein [Source:HGNC Symbol;Acc:HGNC:2362]	0.708860759	3.412300201	99th	8.819537755	95th	0.662627472	79	0.520834	4.577240506
ENST00000300651	363	1.621	2.383738292	2.575728099	240.6336088	143	60	63	124	116	17	21	9	NA	0.338842975	0.165289256	0.393939394	FALSE	ENSG00000125686	MED1	mediator complex subunit 1 [Source:HGNC Symbol;Acc:HGNC:9234]	0.393939394	1.896337828	enriched	7.979581778	95th	0.335514648	363	0.477655	2.383738292
ENST00000301935	85	0.658	0.886929412	3.119185	239.3176471	27	16	35	22	12	9	8	3	NA	0.6	0.188235294	0.317647059	FALSE	ENSG00000162191	UBXN1	UBX domain protein 1 [Source:HGNC Symbol;Acc:HGNC:18402]	0.317647059	1.529083262	enriched	6.982134056	95th	0.592997847	85	0.47844	0.886929412
ENST00000302271	129	2.858	3.125751938	2.962361935	236.1627907	74	15	17	56	41	10	9	3	NA	0.248062016	0.11627907	0.573643411	FALSE	ENSG00000125944	HNRNPR	heterogeneous nuclear ribonucleoprotein R [Source:HGNC Symbol;Acc:HGNC:5047]	0.573643411	2.761393546	95th	6.206341383	95th	0.265566188	129	0.460703	3.125751938
ENST00000302418	167	0.228	0.322916168	2.148072867	239.502994	18	14	19	76	58	25	13	4	NA	0.19760479	0.083832335	0.107784431	FALSE	ENSG00000170759	KIF5B	kinesin family member 5B [Source:HGNC Symbol;Acc:HGNC:6324]	0.107784431	0.518850608	FALSE	5.728930508	95th	0.243937678	167	0.392703	0.322916168
ENST00000302584	71	2.323	2.607267606	2.978614481	219.6619718	38	27	41	1	2	1	28	8	NA	0.957746479	0.38028169	0.535211268	FALSE	ENSG00000171532	NEUROD2	neuronal differentiation 2 [Source:HGNC Symbol;Acc:HGNC:7763]	0.535211268	2.576389638	95th	5.319721186	95th	0.911991582	71	0.477655	2.607267606
ENST00000302625	91	3.429	3.360263736	2.513129593	222.3626374	57	51	34	2	4	1	28	12	NA	0.934065934	0.56043956	0.626373626	FALSE	ENSG00000171450	CDK5R2	cyclin dependent kinase 5 regulatory subunit 2 [Source:HGNC Symbol;Acc:HGNC:1776]	0.626373626	3.015225236	99th	7.979581778	95th	0.904000267	91	0.470542	3.360263736
ENST00000303305	150	1.5695	1.927253333	2.493395276	237.9266667	54	49	27	37	37	13	9	3	NA	0.506666667	0.326666667	0.36	FALSE	ENSG00000170515	PA2G4	proliferation-associated 2G4 [Source:HGNC Symbol;Acc:HGNC:8550]	0.36	1.732961031	enriched	6.206341383	95th	0.497717847	150	0.465169	1.927253333
ENST00000303460	152	4.1275	4.066513158	2.895337227	234.4407895	110	77	45	12	18	2	34	13	NA	0.802631579	0.506578947	0.723684211	FALSE	ENSG00000180818	HOXC10	homeobox C10 [Source:HGNC Symbol;Acc:HGNC:5122]	0.723684211	3.483657042	99th	7.119038646	95th	0.769164697	152	0.471137	4.066513158
ENST00000303545	235	0.648	0.995131915	2.400359295	238.9787234	57	47	34	68	86	2	10	3	NA	0.344680851	0.2	0.242553191	FALSE	ENSG00000170881	RNF139	ring finger protein 139 [Source:HGNC Symbol;Acc:HGNC:17023]	0.242553191	1.167597857	enriched	5.585707245	95th	0.379220559	235	0.426091	0.995131915
ENST00000304593	134	0.5425	1.20408209	3.16267752	239.9850746	35	20	16	52	46	7	7	2	NA	0.268656716	0.149253731	0.26119403	FALSE	ENSG00000168958	MFF	mitochondrial fission factor [Source:HGNC Symbol;Acc:HGNC:24858]	0.26119403	1.257330764	enriched	5.319721186	95th	0.321402405	134	0.407554	1.20408209
ENST00000304987	359	0.444	0.386777159	3.589851037	238.5682451	98	109	82	85	83	15	21	6	NA	0.532033426	0.30362117	0.272980501	FALSE	ENSG00000170145	SIK2	salt inducible kinase 2 [Source:HGNC Symbol;Acc:HGNC:21680]	0.272980501	1.314068253	enriched	5.319721186	95th	0.578961181	359	0.414629	0.386777159
ENST00000306087	129	3.499	3.393403101	3.068438965	238.1472868	84	73	40	7	9	1	31	14	NA	0.875968992	0.565891473	0.651162791	FALSE	ENSG00000168875	SOX14	SRY-box transcription factor 14 [Source:HGNC Symbol;Acc:HGNC:11193]	0.651162791	3.134554836	99th	8.408591552	95th	0.849840389	129	0.397941	3.393403101
ENST00000306193	47	0.478	0.769255319	2.294397339	234.9787234	10	8	10	13	16	5	6	2	NA	0.382978723	0.170212766	0.212765957	FALSE	ENSG00000145439	CBR4	carbonyl reductase 4 [Source:HGNC Symbol;Acc:HGNC:25891]	0.212765957	1.024208647	enriched	6.206341383	95th	0.431001957	47	0.393490021	0.769255319
ENST00000306627	83	0.501	1.376	3.326847673	239.4216867	26	30	8	22	23	5	9	4	NA	0.457831325	0.361445783	0.313253012	FALSE	ENSG00000170142	UBE2E1	ubiquitin conjugating enzyme E2 E1 [Source:HGNC Symbol;Acc:HGNC:12477]	0.313253012	1.507931285	enriched	8.275121844	95th	0.4896988	83	0.399745	1.376
ENST00000306984	58	1.7	2.347672414	2.190846327	235.9482759	27	13	17	15	13	2	10	3	NA	0.517241379	0.224137931	0.465517241	FALSE	ENSG00000168303	MPLKIP	M-phase specific PLK1 interacting protein [Source:HGNC Symbol;Acc:HGNC:16002]	0.465517241	2.240897884	95th	5.585707245	95th	0.510880523	58	0.389467	2.347672414
ENST00000307534	92	1.7115	1.948293478	3.514114678	238.4130435	43	22	24	22	24	7	14	5	NA	0.5	0.239130435	0.467391304	FALSE	ENSG00000152782	PANK1	pantothenate kinase 1 [Source:HGNC Symbol;Acc:HGNC:8598]	0.467391304	2.249919212	95th	6.649651482	95th	0.510235454	92	0.392196	1.948293478
ENST00000308330	327	0.8	0.900519878	2.647384069	233.7308869	83	90	76	93	68	13	46	14	NA	0.50764526	0.275229358	0.25382263	FALSE	ENSG00000174106	LEMD3	LEM domain containing 3 [Source:HGNC Symbol;Acc:HGNC:28887]	0.25382263	1.221846462	enriched	5.666659524	95th	0.53292479	327	0.387387	0.900519878
ENST00000309366	70	1.1655	1.683942857	2.687951134	238.8428571	27	21	34	4	11	5	7	2	NA	0.785714286	0.3	0.385714286	FALSE	ENSG00000173486	FKBP2	FKBP prolyl isomerase 2 [Source:HGNC Symbol;Acc:HGNC:3718]	0.385714286	1.856743961	enriched	5.319721186	95th	0.721679432	70	0.542677	1.683942857
ENST00000309993	124	2.285	2.412524194	2.641596236	239.9516129	63	27	17	44	36	2	7	3	NA	0.35483871	0.217741935	0.508064516	FALSE	ENSG00000174579	MSL2	MSL complex subunit 2 [Source:HGNC Symbol;Acc:HGNC:25544]	0.508064516	2.445711132	95th	7.979581778	95th	0.361817899	124	0.403189	2.412524194
ENST00000310803	134	0.0875	-0.370253731	3.475821862	240.3134328	24	33	31	33	37	17	6	2	NA	0.47761194	0.246268657	0.179104478	FALSE	ENSG00000172575	RASGRP1	RAS guanyl releasing protein 1 [Source:HGNC Symbol;Acc:HGNC:9878]	0.179104478	0.862169667	FALSE	6.206341383	95th	0.518880908	134	0.395106	-0.370253731
ENST00000310833	54	0.8165	0.983074074	3.639858259	236.7777778	16	13	16	13	12	8	6	2	NA	0.537037037	0.240740741	0.296296296	FALSE	ENSG00000174059	CD34	CD34 molecule [Source:HGNC Symbol;Acc:HGNC:1662]	0.296296296	1.426305375	enriched	6.206341383	95th	0.537853273	54	0.4044	0.983074074
ENST00000311772	161	1.403	1.703509317	2.895508121	239.9689441	62	52	38	34	37	7	11	4	NA	0.559006211	0.322981366	0.385093168	FALSE	ENSG00000117751	PPP1R8	protein phosphatase 1 regulatory subunit 8 [Source:HGNC Symbol;Acc:HGNC:9296]	0.385093168	1.853754035	enriched	6.770554236	95th	0.553212323	161	0.485994	1.703509317
ENST00000313071	170	2.906	3.423735294	2.716806343	234.3823529	102	91	65	9	5	1	49	19	NA	0.917647059	0.535294118	0.6	FALSE	ENSG00000176165	FOXG1	forkhead box G1 [Source:HGNC Symbol;Acc:HGNC:3811]	0.6	2.888268384	99th	7.219621609	95th	0.896093942	170	0.35738	3.423735294
ENST00000314940	53	2.341	2.267320755	2.477432121	233.5471698	28	21	28	2	2	1	24	11	NA	0.924528302	0.396226415	0.528301887	FALSE	ENSG00000177733	HNRNPA0	heterogeneous nuclear ribonucleoprotein A0 [Source:HGNC Symbol;Acc:HGNC:5030]	0.528301887	2.543129395	95th	8.533719402	95th	0.901681508	53	0.4193	2.267320755
ENST00000315285	232	1.111	1.576375	2.145938363	235.3275862	69	43	28	94	67	17	12	4	NA	0.306034483	0.185344828	0.297413793	FALSE	ENSG00000021574	SPAST	spastin [Source:HGNC Symbol;Acc:HGNC:11233]	0.297413793	1.431684759	enriched	6.206341383	95th	0.333493549	232	0.403499	1.576375
ENST00000315691	214	2.022	2.29061215	2.601882993	227.7336449	98	85	73	29	27	3	41	19	NA	0.738317757	0.397196262	0.457943925	FALSE	ENSG00000181744	DIPK2A	divergent protein kinase domain 2A [Source:HGNC Symbol;Acc:HGNC:28490]	0.457943925	2.204441602	95th	8.628328265	95th	0.735370969	214	0.395743	2.29061215
ENST00000315930	50	1.69	1.71784	2.252296138	234.32	17	16	13	6	15	5	8	3	NA	0.58	0.32	0.34	FALSE	ENSG00000129682	FGF13	fibroblast growth factor 13 [Source:HGNC Symbol;Acc:HGNC:3670]	0.34	1.636685418	enriched	6.982134056	95th	0.592629058	50	0.381728	1.71784
ENST00000316059	156	0.506	1.011923077	2.742502475	240.3461538	36	39	25	44	48	11	7	2	NA	0.41025641	0.25	0.230769231	FALSE	ENSG00000186660	ZFP91	ZFP91 zinc finger protein, atypical E3 ubiquitin ligase [Source:HGNC Symbol;Acc:HGNC:14983]	0.230769231	1.110872455	enriched	5.319721186	95th	0.449908293	156	0.384835	1.011923077
ENST00000316554	89	2.871	2.682438202	2.61962041	235.9662921	51	43	37	7	2	1	23	8	NA	0.898876404	0.483146067	0.573033708	FALSE	ENSG00000177875	CCDC184	coiled-coil domain containing 184 [Source:HGNC Symbol;Acc:HGNC:33749]	0.573033708	2.758458569	95th	6.476182313	95th	0.846091687	89	0.436881	2.682438202
ENST00000317827	256	0.2135	0.164761719	3.309872672	238.4882813	59	73	54	71	58	13	26	7	NA	0.49609375	0.28515625	0.23046875	FALSE	ENSG00000147526	TACC1	transforming acidic coiled-coil containing protein 1 [Source:HGNC Symbol;Acc:HGNC:11522]	0.23046875	1.109426007	enriched	5.012814194	95th	0.562655217	256	0.444874	0.164761719
ENST00000318607	124	1.703	2.175435484	2.686476159	233.8387097	50	17	9	61	37	14	6	2	NA	0.209677419	0.137096774	0.403225806	FALSE	ENSG00000070756	PABPC1	poly(A) binding protein cytoplasmic 1 [Source:HGNC Symbol;Acc:HGNC:8554]	0.403225806	1.941040581	enriched	6.206341383	95th	0.246192606	124	0.416911	2.175435484
ENST00000320640	102	0.1055	0.239833333	2.125690118	236.0980392	12	15	21	31	35	18	10	3	NA	0.352941176	0.147058824	0.117647059	FALSE	ENSG00000129636	ITFG1	integrin alpha FG-GAP repeat containing 1 [Source:HGNC Symbol;Acc:HGNC:30697]	0.117647059	0.566327134	FALSE	5.585707245	95th	0.409627758	102	0.397001	0.239833333
ENST00000321662	153	1.581	2.142856209	2.660103872	235.3921569	64	52	33	28	40	7	17	6	NA	0.555555556	0.339869281	0.418300654	FALSE	ENSG00000180998	GPR137C	G protein-coupled receptor 137C [Source:HGNC Symbol;Acc:HGNC:25445]	0.418300654	2.013607588	95th	6.571420288	95th	0.569488856	153	0.395845	2.142856209
ENST00000321765	170	0.492	0.842517647	2.046502125	240.3117647	27	18	52	50	50	24	9	3	NA	0.411764706	0.105882353	0.158823529	FALSE	ENSG00000076382	SPAG5	sperm associated antigen 5 [Source:HGNC Symbol;Acc:HGNC:13452]	0.158823529	0.764541631	FALSE	6.206341383	95th	0.412666415	170	0.468276	0.842517647
ENST00000322002	32	2.3045	2.59184375	2.146717796	222.1875	16	10	22	0	0	1	13	6	NA	1	0.3125	0.5	FALSE	ENSG00000176887	SOX11	SRY-box transcription factor 11 [Source:HGNC Symbol;Acc:HGNC:11191]	0.5	2.40689032	95th	8.593395761	95th	0.966245598	32	0.403937	2.59184375
ENST00000322157	355	1.45	1.958664789	2.564014988	239.4901408	131	74	46	132	103	23	10	3	NA	0.338028169	0.208450704	0.369014085	FALSE	ENSG00000141279	NPEPPS	aminopeptidase puromycin sensitive [Source:HGNC Symbol;Acc:HGNC:7900]	0.369014085	1.776352856	enriched	5.585707245	95th	0.353479563	355	0.448675	1.958664789
ENST00000322813	180	3.6295	3.552994444	2.674676806	239.1888889	126	44	51	53	32	7	11	5	NA	0.527777778	0.244444444	0.7	FALSE	ENSG00000005238	FAM214B	family with sequence similarity 214 member B [Source:HGNC Symbol;Acc:HGNC:25666]	0.7	3.369646448	99th	8.463192795	95th	0.522730604	180	0.447697	3.552994444
ENST00000322945	71	2.414	3.108253521	3.357943596	230.8732394	39	26	23	11	11	5	10	4	NA	0.690140845	0.366197183	0.549295775	FALSE	ENSG00000103495	MAZ	MYC associated zinc finger protein [Source:HGNC Symbol;Acc:HGNC:6914]	0.549295775	2.644189366	95th	7.44760966	95th	0.670583704	71	0.490081	3.108253521
ENST00000323039	185	2.388	2.387859459	3.834400713	236.3351351	96	53	83	21	28	10	37	12	NA	0.735135135	0.286486486	0.518918919	FALSE	ENSG00000105204	DYRK1B	dual specificity tyrosine phosphorylation regulated kinase 1B [Source:HGNC Symbol;Acc:HGNC:3092]	0.518918919	2.497961846	95th	6.038602427	95th	0.708839858	185	0.479592	2.387859459
ENST00000323534	78	2.9925	3.086525641	2.445811249	229.2948718	50	36	42	0	0	1	27	8	NA	1	0.461538462	0.641025641	FALSE	ENSG00000181467	RAP2B	RAP2B, member of RAS oncogene family [Source:HGNC Symbol;Acc:HGNC:9862]	0.641025641	3.085756821	99th	5.516747896	95th	0.947632086	78	0.380506	3.086525641
ENST00000323703	120	1.9335	2.159666667	2.599813395	217.65	50	25	37	28	30	4	12	5	NA	0.516666667	0.208333333	0.416666667	FALSE	ENSG00000163795	ZNF513	zinc finger protein 513 [Source:HGNC Symbol;Acc:HGNC:26498]	0.416666667	2.005741933	95th	7.757926729	95th	0.521460221	120	0.451745	2.159666667
ENST00000324324	119	1.801	2.035857143	2.55047447	240.6386555	48	13	11	49	46	17	6	2	NA	0.201680672	0.109243697	0.403361345	FALSE	ENSG00000104177	MYEF2	myelin expression factor 2 [Source:HGNC Symbol;Acc:HGNC:17940]	0.403361345	1.941693031	enriched	6.206341383	95th	0.229230236	119	0.390364	2.035857143
ENST00000324366	144	0.8035	0.888736111	2.796690737	239.9583333	32	21	47	35	41	17	16	6	NA	0.472222222	0.145833333	0.222222222	FALSE	ENSG00000100462	PRMT5	protein arginine methyltransferase 5 [Source:HGNC Symbol;Acc:HGNC:10894]	0.222222222	1.069729031	enriched	6.982134056	95th	0.487693866	144	0.426723	0.888736111
ENST00000324932	430	0.821	1.219213953	2.014995611	240.0348837	105	63	64	147	156	32	7	2	NA	0.295348837	0.146511628	0.244186047	FALSE	ENSG00000110713	NUP98	nucleoporin 98 and 96 precursor [Source:HGNC Symbol;Acc:HGNC:8068]	0.244186047	1.175458063	enriched	5.319721186	95th	0.299978868	430	0.472185	1.219213953
ENST00000325006	232	0.974	1.226228448	2.362278245	238.7758621	68	64	46	68	54	17	13	6	NA	0.474137931	0.275862069	0.293103448	FALSE	ENSG00000158467	AHCYL2	adenosylhomocysteinase like 2 [Source:HGNC Symbol;Acc:HGNC:22204]	0.293103448	1.410935705	enriched	8.593395761	95th	0.508336645	232	0.436675	1.226228448
ENST00000325404	70	2.95	2.990171429	2.671593499	237.2428571	42	45	19	5	1	1	16	6	NA	0.914285714	0.642857143	0.6	FALSE	ENSG00000181449	SOX2	SRY-box transcription factor 2 [Source:HGNC Symbol;Acc:HGNC:11195]	0.6	2.888268384	99th	6.982134056	95th	0.893170681	70	0.383395	2.990171429
ENST00000325680	806	0.937	1.341378412	2.486313154	238.6997519	230	155	108	255	288	20	45	14	NA	0.32630273	0.192307692	0.285359801	FALSE	ENSG00000119596	YLPM1	YLP motif containing 1 [Source:HGNC Symbol;Acc:HGNC:17798]	0.285359801	1.373659488	enriched	5.792585291	95th	0.350411072	806	0.459755	1.341378412
ENST00000326279	70	1.2905	1.857142857	3.576488847	235.3571429	26	24	27	10	9	4	13	4	NA	0.728571429	0.342857143	0.371428571	FALSE	ENSG00000131914	LIN28A	lin-28 homolog A [Source:HGNC Symbol;Acc:HGNC:15986]	0.371428571	1.787975666	enriched	5.728930508	95th	0.723440388	70	0.486304	1.857142857
ENST00000327111	131	3.782	3.757564885	3.106317194	229.221374	86	70	46	7	8	3	33	15	NA	0.885496183	0.534351145	0.65648855	FALSE	ENSG00000175745	NR2F1	nuclear receptor subfamily 2 group F member 1 [Source:HGNC Symbol;Acc:HGNC:7975]	0.65648855	3.160191871	99th	8.463192795	95th	0.844215189	131	0.372795	3.757564885
ENST00000329251	93	0.214	0.369354839	3.642815462	237.7311828	27	18	31	26	18	10	9	4	NA	0.52688172	0.193548387	0.290322581	FALSE	ENSG00000254772	EEF1G	eukaryotic translation elongation factor 1 gamma [Source:HGNC Symbol;Acc:HGNC:3213]	0.290322581	1.397549218	enriched	8.275121844	95th	0.554119586	93	0.47844	0.369354839
ENST00000330978	29	0.739	1.301551724	4.189446414	236.0689655	9	6	14	2	7	3	8	3	NA	0.689655172	0.206896552	0.310344828	FALSE	ENSG00000183336	BOLA2	bolA family member 2 [Source:HGNC Symbol;Acc:HGNC:29488]	0.310344828	1.493931923	enriched	6.982134056	95th	0.689989796	29	0.490081	1.301551724
ENST00000331327	118	4.8745	4.562838983	3.090295862	235.0423729	84	63	44	6	5	1	27	12	NA	0.906779661	0.533898305	0.711864407	FALSE	ENSG00000185129	PURA	purine rich element binding protein A [Source:HGNC Symbol;Acc:HGNC:9701]	0.711864407	3.4267591	99th	8.275121844	95th	0.875411724	118	0.422611	4.562838983
ENST00000331334	47	3.246	2.358276596	3.078223752	229.4042553	27	18	26	2	1	2	9	3	NA	0.936170213	0.382978723	0.574468085	FALSE	ENSG00000182512	GLRX5	glutaredoxin 5 [Source:HGNC Symbol;Acc:HGNC:20134]	0.574468085	2.765363347	95th	6.206341383	95th	0.9135558	47	0.456809	2.358276596
ENST00000331479	50	0.851	0.79492	3.682263688	238.46	14	17	14	10	9	2	10	4	NA	0.62	0.34	0.28	FALSE	ENSG00000183172	SMDT1	single-pass membrane protein with aspartate rich tail 1 [Source:HGNC Symbol;Acc:HGNC:25055]	0.28	1.347858579	enriched	7.44760966	95th	0.609421742	50	0.502146	0.79492
ENST00000331581	103	1.289	1.452398058	4.131093748	239.7378641	44	24	30	19	30	12	22	9	NA	0.524271845	0.233009709	0.427184466	FALSE	ENSG00000182985	CADM1	cell adhesion molecule 1 [Source:HGNC Symbol;Acc:HGNC:5951]	0.427184466	2.056372312	95th	7.616873516	95th	0.558460578	103	0.420905	1.452398058
ENST00000332674	78	2.3515	2.857320513	2.762470147	234.474359	42	23	19	14	22	6	8	3	NA	0.538461538	0.294871795	0.538461538	FALSE	ENSG00000119950	MXI1	MAX interactor 1, dimerization protein [Source:HGNC Symbol;Acc:HGNC:7534]	0.538461538	2.592035729	95th	6.982134056	95th	0.529712178	78	0.421501	2.857320513
ENST00000332822	111	3.889	3.509837838	3.058471034	228.0630631	76	48	60	2	1	1	28	8	NA	0.972972973	0.432432432	0.684684685	FALSE	ENSG00000183691	NOG	noggin [Source:HGNC Symbol;Acc:HGNC:7866]	0.684684685	3.29592188	99th	5.319721186	95th	0.93836246	111	0.4189	3.509837838
ENST00000332830	261	3.385	3.411295019	3.379962316	240.6206897	175	78	69	55	59	15	34	10	NA	0.563218391	0.298850575	0.670498084	FALSE	ENSG00000109118	PHF12	PHD finger protein 12 [Source:HGNC Symbol;Acc:HGNC:20816]	0.670498084	3.227630698	99th	5.476183573	95th	0.544669925	261	0.468276	3.411295019
ENST00000333274	44	2.283	2.513409091	3.954291983	237.7045455	22	14	9	8	13	5	10	3	NA	0.522727273	0.318181818	0.5	FALSE	ENSG00000184349	EFNA5	ephrin A5 [Source:HGNC Symbol;Acc:HGNC:3225]	0.5	2.40689032	95th	5.585707245	95th	0.510024441	44	0.375869	2.513409091
ENST00000333725	327	1.356	1.857091743	2.356940466	238.3486239	119	67	35	104	121	19	11	3	NA	0.311926606	0.204892966	0.363914373	FALSE	ENSG00000140262	TCF12	transcription factor 12 [Source:HGNC Symbol;Acc:HGNC:11623]	0.363914373	1.751803964	enriched	5.077915677	95th	0.329829409	327	0.410213239	1.857091743
ENST00000333775	51	1.017	2.20772549	3.068342015	237.254902	17	15	19	8	9	2	17	5	NA	0.666666667	0.294117647	0.333333333	FALSE	ENSG00000183011	NAA38	N-alpha-acetyltransferase 38, NatC auxiliary subunit [Source:HGNC Symbol;Acc:HGNC:28212]	0.333333333	1.604593547	enriched	5.476183573	95th	0.591649833	51	0.51054	2.20772549
ENST00000334025	100	1.3955	2.2093	3.265196857	238.94	45	34	25	22	19	6	7	2	NA	0.59	0.34	0.45	FALSE	ENSG00000186479	RGS7BP	regulator of G protein signaling 7 binding protein [Source:HGNC Symbol;Acc:HGNC:23271]	0.45	2.166201288	95th	5.319721186	95th	0.590047154	100	0.372358	2.2093
ENST00000334478	62	0.9735	1.562306452	2.271617381	238.8064516	22	21	24	7	10	6	7	2	NA	0.725806452	0.338709677	0.35483871	FALSE	ENSG00000123349	PFDN5	prefoldin subunit 5 [Source:HGNC Symbol;Acc:HGNC:8869]	0.35483871	1.708115711	enriched	5.319721186	95th	0.691664261	62	0.471137	1.562306452
ENST00000334983	51	1.027	1.128901961	3.211076201	239.254902	18	27	14	5	5	5	6	2	NA	0.803921569	0.529411765	0.352941176	FALSE	ENSG00000153551	CMTM7	CKLF like MARVEL transmembrane domain containing 7 [Source:HGNC Symbol;Acc:HGNC:19178]	0.352941176	1.698981402	enriched	6.206341383	95th	0.805945393	51	0.4333	1.128901961
ENST00000335325	125	2.83	2.880432	2.7288343	232.976	72	53	53	13	6	4	36	12	NA	0.848	0.424	0.576	FALSE	ENSG00000186187	ZNRF1	zinc and ring finger 1 [Source:HGNC Symbol;Acc:HGNC:18452]	0.576	2.772737649	95th	6.206341383	95th	0.809232703	125	0.438267768	2.880432
ENST00000335420	184	1.314	1.535690217	2.950487346	239.7934783	65	47	39	37	61	10	9	3	NA	0.467391304	0.255434783	0.35326087	FALSE	ENSG00000128607	KLHDC10	kelch domain containing 10 [Source:HGNC Symbol;Acc:HGNC:22194]	0.35326087	1.700520335	enriched	6.206341383	95th	0.495589699	184	0.421946	1.535690217
ENST00000336812	166	1.3555	1.703981928	2.616527235	239.9096386	58	13	23	72	58	14	8	3	NA	0.21686747	0.078313253	0.34939759	FALSE	ENSG00000109606	DHX15	DEAH-box helicase 15 [Source:HGNC Symbol;Acc:HGNC:2738]	0.34939759	1.681923356	enriched	6.982134056	95th	0.241101269	166	0.416811	1.703981928
ENST00000337138	292	0.93	1.21730137	1.786215063	240.3150685	70	47	26	119	100	15	11	4	NA	0.25	0.160958904	0.239726027	FALSE	ENSG00000100644	HIF1A	hypoxia inducible factor 1 subunit alpha [Source:HGNC Symbol;Acc:HGNC:4910]	0.239726027	1.15398851	enriched	6.770554236	95th	0.281856587	292	0.410634	1.21730137
ENST00000337737	159	2.343	2.724515723	3.369073521	237.591195	83	67	49	20	23	4	11	3	NA	0.729559748	0.421383648	0.522012579	FALSE	ENSG00000178498	DTX3	deltex E3 ubiquitin ligase 3 [Source:HGNC Symbol;Acc:HGNC:24457]	0.522012579	2.512854045	95th	5.077915677	95th	0.725740844	159	0.477352	2.724515723
ENST00000338820	94	0.1995	-0.194808511	4.740744829	238.8404255	24	29	27	18	20	8	22	6	NA	0.595744681	0.308510638	0.255319149	FALSE	ENSG00000148719	DNAJB12	DnaJ heat shock protein family (Hsp40) member B12 [Source:HGNC Symbol;Acc:HGNC:14891]	0.255319149	1.229050376	enriched	5.077915677	95th	0.610951543	94	0.428619	-0.194808511
ENST00000339488	144	1.766	1.542756944	4.216703412	239.7916667	65	45	47	26	26	3	15	6	NA	0.638888889	0.3125	0.451388889	FALSE	ENSG00000244694	PTCHD4	patched domain containing 4 [Source:HGNC Symbol;Acc:HGNC:21345]	0.451388889	2.172887095	95th	7.44760966	95th	0.66106938	144	0.373445833	1.542756944
ENST00000339728	44	3.1235	3.238113636	2.70316447	229.5681818	28	13	29	2	0	2	18	7	NA	0.954545455	0.295454545	0.636363636	FALSE	ENSG00000188042	ARL4C	ADP ribosylation factor like GTPase 4C [Source:HGNC Symbol;Acc:HGNC:698]	0.636363636	3.063314953	99th	7.240731614	95th	0.928831795	44	0.439802	3.238113636
ENST00000339754	118	0.163	0.456262712	2.062067838	237.2457627	14	33	16	38	31	8	7	2	NA	0.415254237	0.279661017	0.118644068	FALSE	ENSG00000089818	NECAP1	NECAP endocytosis associated 1 [Source:HGNC Symbol;Acc:HGNC:24539]	0.118644068	0.571126517	FALSE	5.319721186	95th	0.425632492	118	0.430009	0.456262712
ENST00000339859	274	1.1915	1.647810219	2.345658663	239.7372263	80	51	50	82	91	22	10	4	NA	0.368613139	0.186131387	0.291970803	FALSE	ENSG00000166348	USP54	ubiquitin specific peptidase 54 [Source:HGNC Symbol;Acc:HGNC:23513]	0.291970803	1.405483399	enriched	7.44760966	95th	0.373646747	274	0.431684	1.647810219
ENST00000340253	468	0.738	1.301258547	3.084966822	240.6410256	133	112	73	143	140	21	14	4	NA	0.395299145	0.239316239	0.284188034	FALSE	ENSG00000145868	FBXO38	F-box protein 38 [Source:HGNC Symbol;Acc:HGNC:28844]	0.284188034	1.368018857	enriched	5.319721186	95th	0.418007074	468	0.384444	1.301258547
ENST00000341318	254	1.2205	1.678870079	3.943767501	238.2913386	93	108	74	28	44	13	26	11	NA	0.716535433	0.42519685	0.366141732	FALSE	ENSG00000172977	KAT5	lysine acetyltransferase 5 [Source:HGNC Symbol;Acc:HGNC:5275]	0.366141732	1.762525982	enriched	7.877279448	95th	0.707620611	254	0.517805	1.678870079
ENST00000341998	112	0.2555	-0.217732143	3.950652812	240.3571429	22	22	26	36	28	10	6	2	NA	0.428571429	0.196428571	0.196428571	FALSE	ENSG00000155886	SLC24A2	solute carrier family 24 member 2 [Source:HGNC Symbol;Acc:HGNC:10976]	0.196428571	0.945564054	FALSE	6.206341383	95th	0.473398327	112	0.40644	-0.217732143
ENST00000342295	216	0.834	1.309472222	3.005517102	240.5509259	78	45	24	58	89	11	12	4	NA	0.319444444	0.208333333	0.361111111	FALSE	ENSG00000168214	RBPJ	recombination signal binding protein for immunoglobulin kappa J region [Source:HGNC Symbol;Acc:HGNC:5724]	0.361111111	1.738309676	enriched	6.206341383	95th	0.365863807	216	0.402508	1.309472222
ENST00000342665	33	4.078	3.357030303	2.935024015	216.1515152	20	18	12	3	0	1	12	4	NA	0.909090909	0.545454545	0.606060606	FALSE	ENSG00000177732	SOX12	SRY-box transcription factor 12 [Source:HGNC Symbol;Acc:HGNC:11198]	0.606060606	2.917442812	99th	6.206341383	95th	0.838396895	33	0.433661	3.357030303
ENST00000342854	130	0.61	1.105646154	3.139566352	238.2307692	42	56	29	18	27	10	18	5	NA	0.653846154	0.430769231	0.323076923	FALSE	ENSG00000081059	TCF7	transcription factor 7 [Source:HGNC Symbol;Acc:HGNC:11639]	0.323076923	1.555221438	enriched	5.171951153	95th	0.640202226	130	0.449251	1.105646154
ENST00000345080	80	0.835	1.056875	3.57113956	238.7125	29	17	13	16	34	4	7	3	NA	0.375	0.2125	0.3625	FALSE	ENSG00000187772	LIN28B	lin-28 homolog B [Source:HGNC Symbol;Acc:HGNC:32207]	0.3625	1.744995482	enriched	7.979581778	95th	0.414465946	80	0.3925799	1.056875
ENST00000345330	88	2.5165	3.217113636	3.411844068	239.5568182	49	30	19	25	14	8	15	7	NA	0.556818182	0.340909091	0.556818182	FALSE	ENSG00000156642	NPTN	neuroplastin [Source:HGNC Symbol;Acc:HGNC:17867]	0.556818182	2.680400584	95th	8.688877937	95th	0.569168648	88	0.444214	3.217113636
ENST00000345429	176	1.56	2.186045455	3.980317799	240.5852273	82	49	22	47	58	8	21	6	NA	0.403409091	0.278409091	0.465909091	FALSE	ENSG00000139793	MBNL2	muscleblind like splicing regulator 2 [Source:HGNC Symbol;Acc:HGNC:16746]	0.465909091	2.242784162	95th	5.319721186	95th	0.439140533	176	0.403489	2.186045455
ENST00000346183	497	1.688	2.049420523	1.982140334	239.3541247	194	85	49	197	166	10	20	9	NA	0.269617706	0.171026157	0.390342052	FALSE	ENSG00000072736	NFATC3	nuclear factor of activated T cells 3 [Source:HGNC Symbol;Acc:HGNC:7777]	0.390342052	1.879021015	enriched	8.378560867	95th	0.275066171	497	0.464959	2.049420523
ENST00000346618	151	2.878	2.858086093	3.503026217	238.9006623	84	43	35	32	41	7	10	4	NA	0.516556291	0.284768212	0.556291391	FALSE	ENSG00000112242	E2F3	E2F transcription factor 3 [Source:HGNC Symbol;Acc:HGNC:3115]	0.556291391	2.677864727	95th	7.44760966	95th	0.558629038	151	0.401556	2.858086093
ENST00000349945	602	1.3025	1.847054817	2.314321978	238.948505	196	111	50	227	214	14	19	8	NA	0.26744186	0.184385382	0.325581395	FALSE	ENSG00000102908	NFAT5	nuclear factor of activated T cells 5 [Source:HGNC Symbol;Acc:HGNC:7774]	0.325581395	1.567277418	enriched	7.839589116	95th	0.291908504	602	0.443639	1.847054817
ENST00000350908	258	1.842	2.280426357	3.74251866	240.6976744	123	63	42	67	86	16	12	5	NA	0.406976744	0.244186047	0.476744186	FALSE	ENSG00000128573	FOXP2	forkhead box P2 [Source:HGNC Symbol;Acc:HGNC:13875]	0.476744186	2.294941933	95th	7.757926729	95th	0.438335073	258	0.357235	2.280426357
ENST00000351018	49	1.23	0.878102041	3.64220194	239.2244898	17	11	21	9	8	1	7	2	NA	0.653061224	0.224489796	0.346938776	FALSE	ENSG00000177105	RHOG	ras homolog family member G [Source:HGNC Symbol;Acc:HGNC:672]	0.346938776	1.670087161	enriched	5.319721186	95th	0.654236793	49	0.472185	0.878102041
ENST00000351328	90	0.4765	0.7929	2.22435637	238.2	16	15	25	22	28	11	7	2	NA	0.444444444	0.166666667	0.177777778	FALSE	ENSG00000062485	CS	citrate synthase [Source:HGNC Symbol;Acc:HGNC:2422]	0.177777778	0.855783225	FALSE	5.319721186	95th	0.441439249	90	0.465169	0.7929
ENST00000354822	103	3.376	3.374582524	3.464911635	222.7281553	63	39	51	5	8	3	44	20	NA	0.873786408	0.378640777	0.611650485	FALSE	ENSG00000136352	NKX2-1	NK2 homeobox 1 [Source:HGNC Symbol;Acc:HGNC:11825]	0.611650485	2.944351265	99th	8.463192795	95th	0.84311132	103	0.393366	3.374582524
ENST00000355621	38	1.3955	1.585236842	2.995831342	239.2894737	14	5	9	11	13	7	7	2	NA	0.368421053	0.131578947	0.368421053	FALSE	ENSG00000186591	UBE2H	ubiquitin conjugating enzyme E2 H [Source:HGNC Symbol;Acc:HGNC:12484]	0.368421053	1.773498131	enriched	5.319721186	95th	0.358670588	38	0.436675	1.585236842
ENST00000356166	419	2.323	2.703443914	3.148768527	236.2171838	215	171	105	78	65	18	50	14	NA	0.658711217	0.408114558	0.513126492	FALSE	ENSG00000156860	FBRS	fibrosin [Source:HGNC Symbol;Acc:HGNC:20442]	0.513126492	2.470078372	95th	5.213326762	95th	0.648476245	419	0.506046	2.703443914
ENST00000356577	837	0.996	1.368050179	2.739021008	238.4599761	235	127	112	295	303	12	45	20	NA	0.285543608	0.151732378	0.280764636	FALSE	ENSG00000159140	SON	SON DNA and RNA binding protein [Source:HGNC Symbol;Acc:HGNC:11183]	0.280764636	1.351539367	enriched	8.275121844	95th	0.302908017	837	0.438406	1.368050179
ENST00000357244	278	1.815	2.370931655	2.143476807	239.7230216	126	27	35	108	108	20	10	3	NA	0.223021583	0.097122302	0.45323741	FALSE	ENSG00000056586	RC3H2	ring finger and CCCH-type domains 2 [Source:HGNC Symbol;Acc:HGNC:21461]	0.45323741	2.18178547	95th	5.585707245	95th	0.235314636	278	0.423289	2.370931655
ENST00000357460	96	0.559	1.05534375	1.744735328	239.59375	14	15	21	26	34	2	7	3	NA	0.375	0.15625	0.145833333	FALSE	ENSG00000215271	HOMEZ	homeobox and leucine zipper encoding [Source:HGNC Symbol;Acc:HGNC:20164]	0.145833333	0.702009677	FALSE	7.979581778	95th	0.376883272	96	0.453387	1.05534375
ENST00000357479	151	2.284	2.584046358	2.276770931	235.4966887	76	12	20	63	56	18	10	4	NA	0.21192053	0.079470199	0.503311258	FALSE	ENSG00000196792	STRN3	striatin 3 [Source:HGNC Symbol;Acc:HGNC:15720]	0.503311258	2.422829991	95th	7.44760966	95th	0.226484216	151	0.380133497	2.584046358
ENST00000357559	244	2.3315	2.914602459	2.69737342	239.6598361	129	33	28	100	83	17	9	4	NA	0.25	0.135245902	0.528688525	FALSE	ENSG00000114416	FXR1	FMR1 autosomal homolog 1 [Source:HGNC Symbol;Acc:HGNC:4023]	0.528688525	2.544990584	95th	8.275121844	95th	0.268917076	244	0.374981	2.914602459
ENST00000357731	86	1.3935	1.548383721	3.495109424	238.6744186	37	17	21	23	25	7	13	6	NA	0.441860465	0.197674419	0.430232558	FALSE	ENSG00000172260	NEGR1	neuronal growth regulator 1 [Source:HGNC Symbol;Acc:HGNC:17302]	0.430232558	2.071045159	95th	8.593395761	95th	0.470981518	86	0.359010907	1.548383721
ENST00000357743	53	1.349	1.459245283	2.821746145	237.8301887	18	16	12	11	14	4	7	2	NA	0.528301887	0.301886792	0.339622642	FALSE	ENSG00000147533	GOLGA7	golgin A7 [Source:HGNC Symbol;Acc:HGNC:24876]	0.339622642	1.634868897	enriched	5.319721186	95th	0.553640399	53	0.452902	1.459245283
ENST00000357849	61	1.32	1.267032787	2.027287539	239.9344262	16	6	10	26	19	8	6	2	NA	0.262295082	0.098360656	0.262295082	FALSE	ENSG00000121022	COPS5	COP9 signalosome subunit 5 [Source:HGNC Symbol;Acc:HGNC:2240]	0.262295082	1.262630988	enriched	6.206341383	95th	0.302266298	61	0.393753	1.267032787
ENST00000358015	163	0.717	1.127558282	1.894374818	238.0122699	36	23	22	58	60	10	7	2	NA	0.27607362	0.141104294	0.220858896	FALSE	ENSG00000119318	RAD23B	RAD23 homolog B, nucleotide excision repair protein [Source:HGNC Symbol;Acc:HGNC:9813]	0.220858896	1.063166276	enriched	5.319721186	95th	0.297487816	163	0.432423	1.127558282
ENST00000358039	108	1.742	1.65412037	2.189265356	238.3425926	38	9	20	35	44	15	7	2	NA	0.268518519	0.083333333	0.351851852	FALSE	ENSG00000007341	ST7L	suppression of tumorigenicity 7 like [Source:HGNC Symbol;Acc:HGNC:18441]	0.351851852	1.693737633	enriched	5.319721186	95th	0.283923663	108	0.433896	1.65412037
ENST00000358117	57	1.834	2.836403509	3.908448719	240.7368421	28	10	16	12	19	6	11	5	NA	0.456140351	0.175438596	0.49122807	FALSE	ENSG00000066382	MPPED2	metallophosphoesterase domain containing 2 [Source:HGNC Symbol;Acc:HGNC:1180]	0.49122807	2.364664174	95th	8.463192795	95th	0.50178568	57	0.3844	2.836403509
ENST00000359062	448	0.264	0.346040179	3.576147795	236.2723214	119	144	103	115	86	16	55	17	NA	0.551339286	0.321428571	0.265625	FALSE	ENSG00000172572	PDE3A	phosphodiesterase 3A [Source:HGNC Symbol;Acc:HGNC:8778]	0.265625	1.278660483	enriched	5.754971101	95th	0.578761554	448	0.365299	0.346040179
ENST00000359358	145	1.488	1.622765517	3.774831345	234.5586207	60	43	54	20	28	8	27	8	NA	0.668965517	0.296551724	0.413793103	FALSE	ENSG00000197705	KLHL14	kelch like family member 14 [Source:HGNC Symbol;Acc:HGNC:29266]	0.413793103	1.99190923	95th	5.516747896	95th	0.67576929	145	0.391482	1.622765517
ENST00000359541	223	1.053	1.489430493	2.714394544	239.0224215	66	39	47	80	57	18	12	4	NA	0.385650224	0.174887892	0.295964126	FALSE	ENSG00000115207	GTF3C2	general transcription factor IIIC subunit 2 [Source:HGNC Symbol;Acc:HGNC:4665]	0.295964126	1.424706378	enriched	6.206341383	95th	0.397878374	223	0.451745	1.489430493
ENST00000359995	43	0.825	0.970488372	3.489710804	222.3953488	13	20	18	4	1	2	16	6	NA	0.88372093	0.465116279	0.302325581	FALSE	ENSG00000161547	SRSF2	serine and arginine rich splicing factor 2 [Source:HGNC Symbol;Acc:HGNC:10783]	0.302325581	1.455329031	enriched	6.982134056	95th	0.84454024	43	0.50493	0.970488372
ENST00000360541	84	2.9825	3.294285714	2.318123169	239.8809524	51	11	11	31	31	10	9	4	NA	0.261904762	0.130952381	0.607142857	FALSE	ENSG00000120705	ETF1	eukaryotic translation termination factor 1 [Source:HGNC Symbol;Acc:HGNC:3477]	0.607142857	2.922652532	99th	8.275121844	95th	0.278953181	84	0.448484	3.294285714
ENST00000361219	112	0.9595	1.636794643	2.609240779	237.7232143	34	15	17	47	33	8	14	6	NA	0.285714286	0.133928571	0.303571429	FALSE	ENSG00000142864	SERBP1	SERPINE1 mRNA binding protein 1 [Source:HGNC Symbol;Acc:HGNC:17860]	0.303571429	1.461326266	enriched	7.979581778	95th	0.324608773	112	0.409002	1.636794643
ENST00000361725	131	3.293	2.931114504	3.308864501	238.0458015	75	64	49	12	6	3	33	14	NA	0.86259542	0.488549618	0.572519084	FALSE	ENSG00000144355	DLX1	distal-less homeobox 1 [Source:HGNC Symbol;Acc:HGNC:2914]	0.572519084	2.755981283	95th	7.898979942	95th	0.795613511	131	0.41832	2.931114504
ENST00000366584	85	-0.019	-0.810541176	3.890960735	239.1529412	14	15	23	21	26	9	6	2	NA	0.447058824	0.176470588	0.164705882	FALSE	ENSG00000116977	LGALS8	galectin 8 [Source:HGNC Symbol;Acc:HGNC:6569]	0.164705882	0.792857988	FALSE	6.206341383	95th	0.53200079	85	0.428656	-0.810541176
ENST00000366641	48	1.8965	2.106854167	1.978703207	233.8333333	23	12	16	9	11	5	13	4	NA	0.583333333	0.25	0.479166667	FALSE	ENSG00000135766	EGLN1	egl-9 family hypoxia inducible factor 1 [Source:HGNC Symbol;Acc:HGNC:1232]	0.479166667	2.306603223	95th	5.728930508	95th	0.599397847	48	0.424191	2.106854167
ENST00000366930	158	0.699	0.595550633	4.122883702	239.4240506	57	59	36	32	31	7	17	5	NA	0.601265823	0.373417722	0.360759494	FALSE	ENSG00000092969	TGFB2	transforming growth factor beta 2 [Source:HGNC Symbol;Acc:HGNC:11768]	0.360759494	1.736617066	enriched	5.476183573	95th	0.646851859	158	0.383972	0.595550633
ENST00000366935	112	-1.3565	-1.3035625	3.371183875	238.8571429	14	15	16	40	41	10	7	3	NA	0.276785714	0.133928571	0.125	FALSE	ENSG00000092978	GPATCH2	G-patch domain containing 2 [Source:HGNC Symbol;Acc:HGNC:25499]	0.125	0.60172258	FALSE	7.979581778	95th	0.390153728	112	0.377029	-1.3035625
ENST00000367001	97	0.397	0.920113402	2.556592715	232.5051546	19	17	31	30	19	2	10	3	NA	0.494845361	0.175257732	0.195876289	FALSE	ENSG00000170385	SLC30A1	solute carrier family 30 member 1 [Source:HGNC Symbol;Acc:HGNC:11012]	0.195876289	0.942905486	FALSE	5.585707245	95th	0.51863797	97	0.421451	0.920113402
ENST00000367435	222	0.086	0.146518018	2.073000232	237.536036	24	37	24	87	74	17	7	2	NA	0.274774775	0.166666667	0.108108108	FALSE	ENSG00000134371	CDC73	cell division cycle 73 [Source:HGNC Symbol;Acc:HGNC:16783]	0.108108108	0.520408718	FALSE	5.319721186	95th	0.33738631	222	0.363943	0.146518018
ENST00000367651	52	2.153	2.592365385	2.817610161	235.5961538	25	17	22	7	6	1	19	7	NA	0.75	0.326923077	0.480769231	FALSE	ENSG00000164442	CITED2	Cbp/p300 interacting transactivator with Glu/Asp rich carboxy-terminal domain 2 [Source:HGNC Symbol;Acc:HGNC:1987]	0.480769231	2.314317616	95th	6.859640476	95th	0.747575876	52	0.396649	2.592365385
ENST00000367874	71	-0.486	-0.996577465	4.502824021	237.2816901	15	7	23	28	13	8	7	2	NA	0.422535211	0.098591549	0.211267606	FALSE	ENSG00000152382	TADA1	transcriptional adaptor 1 [Source:HGNC Symbol;Acc:HGNC:30631]	0.211267606	1.01699591	enriched	5.319721186	95th	0.494824247	71	0.403257	-0.996577465
ENST00000368010	40	-0.1065	-0.05275	2.87351681	238.65	7	4	17	9	10	4	7	2	NA	0.525	0.1	0.175	FALSE	ENSG00000143256	PFDN2	prefoldin subunit 2 [Source:HGNC Symbol;Acc:HGNC:8867]	0.175	0.842411612	FALSE	5.319721186	95th	0.545735549	40	0.445866	-0.05275
ENST00000368309	132	0.222	-0.325909091	4.390559318	238.5227273	33	37	35	32	28	11	16	5	NA	0.545454545	0.28030303	0.25	FALSE	ENSG00000160803	UBQLN4	ubiquilin 4 [Source:HGNC Symbol;Acc:HGNC:1237]	0.25	1.20344516	enriched	5.818445047	95th	0.569648447	132	0.506251	-0.325909091
ENST00000368339	134	-0.2585	-0.532134328	2.910324406	235.5149254	19	21	30	49	34	10	10	3	NA	0.380597015	0.156716418	0.141791045	FALSE	ENSG00000163374	YY1AP1	YY1 associated protein 1 [Source:HGNC Symbol;Acc:HGNC:30935]	0.141791045	0.682550986	FALSE	5.585707245	95th	0.452341841	134	0.473341	-0.532134328
ENST00000368376	156	0.7365	0.817179487	3.235613764	233.4807692	46	53	53	24	26	8	10	4	NA	0.679487179	0.33974359	0.294871795	FALSE	ENSG00000173171	MTX1	metaxin 1 [Source:HGNC Symbol;Acc:HGNC:7504]	0.294871795	1.419448138	enriched	7.44760966	95th	0.678394732	156	0.473341	0.817179487
ENST00000368404	84	1.276	1.450464286	2.475922734	238.5833333	27	40	22	12	10	6	6	2	NA	0.738095238	0.476190476	0.321428571	FALSE	ENSG00000169241	SLC50A1	solute carrier family 50 member 1 [Source:HGNC Symbol;Acc:HGNC:30657]	0.321428571	1.547286634	enriched	6.206341383	95th	0.699598587	84	0.473341	1.450464286
ENST00000368457	140	0.0245	0.093557143	3.736342405	237.1	29	38	32	40	30	3	20	8	NA	0.5	0.271428571	0.207142857	FALSE	ENSG00000163348	PYGO2	pygopus family PHD finger 2 [Source:HGNC Symbol;Acc:HGNC:30257]	0.207142857	0.997140275	FALSE	7.44760966	95th	0.516208046	140	0.466412	0.093557143
ENST00000368633	181	0.979	1.405756906	3.221787555	237.1270718	61	53	49	42	37	14	15	7	NA	0.563535912	0.29281768	0.337016575	FALSE	ENSG00000160741	CRTC2	CREB regulated transcription coactivator 2 [Source:HGNC Symbol;Acc:HGNC:27301]	0.337016575	1.622323862	enriched	8.688877937	95th	0.577918981	181	0.45401	1.405756906
ENST00000368830	51	0.724	1.209568627	2.150259708	236.9215686	12	12	22	11	6	7	7	2	NA	0.666666667	0.235294118	0.235294118	FALSE	ENSG00000143436	MRPL9	mitochondrial ribosomal protein L9 [Source:HGNC Symbol;Acc:HGNC:14277]	0.235294118	1.132654268	enriched	5.319721186	95th	0.614912933	51	0.457418	1.209568627
ENST00000369134	374	0.842	1.483393048	3.385194766	240.355615	119	129	58	94	93	16	18	5	NA	0.5	0.344919786	0.318181818	FALSE	ENSG00000164418	GRIK2	glutamate ionotropic receptor kainate type subunit 2 [Source:HGNC Symbol;Acc:HGNC:4580]	0.318181818	1.531657476	enriched	5.171951153	95th	0.50938008	374	0.349147591	1.483393048
ENST00000369485	100	1.128	1.28421	2.170815181	238.48	30	10	14	41	35	16	7	2	NA	0.24	0.1	0.3	FALSE	ENSG00000111880	RNGTT	RNA guanylyltransferase and 5'-phosphatase [Source:HGNC Symbol;Acc:HGNC:10073]	0.3	1.444134192	enriched	5.319721186	95th	0.275765716	100	0.385966	1.28421
ENST00000369498	60	-0.0875	-0.2716	2.037892333	232.5166667	5	8	12	20	20	5	6	2	NA	0.333333333	0.133333333	0.083333333	FALSE	ENSG00000165775	FUNDC2	FUN14 domain containing 2 [Source:HGNC Symbol;Acc:HGNC:24925]	0.083333333	0.401148387	FALSE	6.206341383	95th	0.360950497	60	0.388503	-0.2716
ENST00000369684	174	1.0325	1.179103448	2.621812258	239.8678161	57	66	46	33	29	5	12	4	NA	0.643678161	0.379310345	0.327586207	FALSE	ENSG00000134245	WNT2B	Wnt family member 2B [Source:HGNC Symbol;Acc:HGNC:12781]	0.327586207	1.576928141	enriched	6.206341383	95th	0.629378479	174	0.433896	1.179103448
ENST00000369784	472	0.986	1.459423729	2.67979107	239.2245763	152	134	106	140	92	2	42	18	NA	0.508474576	0.283898305	0.322033898	FALSE	ENSG00000162775	RBM15	RNA binding motif protein 15 [Source:HGNC Symbol;Acc:HGNC:14959]	0.322033898	1.550200545	enriched	7.979581778	95th	0.515128535	472	0.44449	1.459423729
ENST00000369799	242	1.2705	1.733318182	3.343635308	239.0826446	96	77	54	54	57	17	18	6	NA	0.541322314	0.318181818	0.396694215	FALSE	ENSG00000168710	AHCYL1	adenosylhomocysteinase like 1 [Source:HGNC Symbol;Acc:HGNC:344]	0.396694215	1.909598932	enriched	6.206341383	95th	0.554477488	242	0.445839079	1.733318182
ENST00000369839	301	1.371	1.98761794	2.370715197	236.5149502	105	67	60	82	92	11	33	13	NA	0.42192691	0.222591362	0.348837209	FALSE	ENSG00000148835	TAF5	TATA-box binding protein associated factor 5 [Source:HGNC Symbol;Acc:HGNC:11539]	0.348837209	1.679225805	enriched	7.334767089	95th	0.411477421	301	0.464215	1.98761794
ENST00000369851	122	0.812	1.340942623	2.302714361	239.9672131	35	30	28	29	35	8	7	3	NA	0.475409836	0.245901639	0.286885246	FALSE	ENSG00000065135	GNAI3	G protein subunit alpha i3 [Source:HGNC Symbol;Acc:HGNC:4387]	0.286885246	1.381002643	enriched	7.979581778	95th	0.503111311	122	0.461673	1.340942623
ENST00000370025	140	0.759	1.487164286	2.567696237	238.6714286	45	31	32	37	40	6	11	4	NA	0.45	0.221428571	0.321428571	FALSE	ENSG00000134186	PRPF38B	pre-mRNA processing factor 38B [Source:HGNC Symbol;Acc:HGNC:25512]	0.321428571	1.547286634	enriched	6.770554236	95th	0.462625972	140	0.400372	1.487164286
ENST00000370214	230	0.808	1.066308696	2.080297282	238.0043478	60	46	36	79	69	23	14	5	NA	0.356521739	0.2	0.260869565	FALSE	ENSG00000117528	ABCD3	ATP binding cassette subfamily D member 3 [Source:HGNC Symbol;Acc:HGNC:67]	0.260869565	1.255768863	enriched	6.649651482	95th	0.377987295	230	0.416843	1.066308696
ENST00000370397	118	1.0345	1.749254237	2.057672053	238.8220339	31	13	25	43	37	21	7	3	NA	0.322033898	0.110169492	0.262711864	FALSE	ENSG00000213341	CHUK	component of inhibitor of nuclear factor kappa B kinase complex [Source:HGNC Symbol;Acc:HGNC:1974]	0.262711864	1.264637287	enriched	7.979581778	95th	0.33837898	118	0.455965	1.749254237
ENST00000370475	212	1.5935	1.932363208	2.450660891	237.1084906	84	32	27	73	80	17	6	2	NA	0.278301887	0.150943396	0.396226415	FALSE	ENSG00000102081	FMR1	FMRP translational regulator 1 [Source:HGNC Symbol;Acc:HGNC:3775]	0.396226415	1.907347046	enriched	6.206341383	95th	0.294636046	212	0.375814	1.932363208
ENST00000370495	89	0.935	1.287842697	3.128909376	237.9438202	34	24	23	14	28	4	15	4	NA	0.528089888	0.269662921	0.382022472	FALSE	ENSG00000155287	SLC25A28	solute carrier family 25 member 28 [Source:HGNC Symbol;Acc:HGNC:23472]	0.382022472	1.838972379	enriched	4.965073107	95th	0.5281727	89	0.416999	1.287842697
ENST00000370544	73	4.064	3.875643836	3.078273151	239.8219178	48	30	24	10	9	4	15	4	NA	0.739726027	0.410958904	0.657534247	FALSE	ENSG00000143013	LMO4	LIM domain only 4 [Source:HGNC Symbol;Acc:HGNC:6644]	0.657534247	3.165225627	99th	4.965073107	95th	0.725866171	73	0.392309	3.875643836
ENST00000370550	44	1.6165	2.086977273	3.775592296	237.7272727	18	13	14	7	10	7	8	3	NA	0.613636364	0.295454545	0.409090909	FALSE	ENSG00000153936	HS2ST1	heparan sulfate 2-O-sulfotransferase 1 [Source:HGNC Symbol;Acc:HGNC:5193]	0.409090909	1.969273898	enriched	6.982134056	95th	0.626266672	44	0.387440364	2.086977273
ENST00000370683	96	3.216	3.171375	3.006613644	231.5625	57	42	27	18	9	6	7	2	NA	0.71875	0.4375	0.59375	FALSE	ENSG00000022267	FHL1	four and a half LIM domains 1 [Source:HGNC Symbol;Acc:HGNC:3702]	0.59375	2.858182255	99th	5.319721186	95th	0.705485531	96	0.411815	3.171375
ENST00000370938	161	-0.065	-0.207055901	2.4004954	239.2795031	14	35	21	56	49	12	7	2	NA	0.347826087	0.217391304	0.086956522	FALSE	ENSG00000116761	CTH	cystathionine gamma-lyase [Source:HGNC Symbol;Acc:HGNC:2501]	0.086956522	0.418589621	FALSE	5.319721186	95th	0.402002573	161	0.376105	-0.207055901
ENST00000371100	306	1.692	2.198964052	3.745638912	234.8431373	136	130	65	64	47	13	48	20	NA	0.637254902	0.424836601	0.444444444	FALSE	ENSG00000087460	GNAS	GNAS complex locus [Source:HGNC Symbol;Acc:HGNC:4392]	0.444444444	2.139458062	95th	7.757926729	95th	0.643209373	306	0.462555	2.198964052
ENST00000371263	122	-0.161	-0.433721311	2.51096491	239.8934426	15	21	20	42	39	13	6	2	NA	0.336065574	0.172131148	0.12295082	FALSE	ENSG00000054796	SPO11	SPO11 initiator of meiotic double stranded breaks [Source:HGNC Symbol;Acc:HGNC:11250]	0.12295082	0.591858275	FALSE	6.206341383	95th	0.41182161	122	0.492024	-0.433721311
ENST00000371418	200	1.3665	1.75751	3.139071328	240.93	75	47	33	57	63	8	11	5	NA	0.4	0.235	0.375	FALSE	ENSG00000108231	LGI1	leucine rich glioma inactivated 1 [Source:HGNC Symbol;Acc:HGNC:6572]	0.375	1.80516774	enriched	8.463192795	95th	0.428877615	200	0.425568	1.75751
ENST00000371514	193	0.306	0.432357513	2.455045123	238.3056995	36	33	31	74	55	16	6	2	NA	0.331606218	0.170984456	0.186528497	FALSE	ENSG00000116171	SCP2	sterol carrier protein 2 [Source:HGNC Symbol;Acc:HGNC:10606]	0.186528497	0.89790727	FALSE	6.206341383	95th	0.367680872	193	0.44376228	0.432357513
ENST00000371761	68	2.9575	3.329367647	2.529784068	240.9705882	45	17	18	20	13	2	9	3	NA	0.514705882	0.25	0.661764706	FALSE	ENSG00000123080	CDKN2C	cyclin dependent kinase inhibitor 2C [Source:HGNC Symbol;Acc:HGNC:1789]	0.661764706	3.18559013	99th	6.206341383	95th	0.519849987	68	0.400627	3.329367647
ENST00000372525	69	1.207	1.322043478	2.669550681	238.7826087	21	24	18	14	13	5	11	4	NA	0.608695652	0.347826087	0.304347826	FALSE	ENSG00000164008	C1orf50	chromosome 1 open reading frame 50 [Source:HGNC Symbol;Acc:HGNC:28795]	0.304347826	1.465063673	enriched	6.770554236	95th	0.608430758	69	0.424446	1.322043478
ENST00000372546	117	1.838	1.806606838	3.203436003	239.4957265	51	51	37	12	17	8	13	4	NA	0.752136752	0.435897436	0.435897436	FALSE	ENSG00000167130	DOLPP1	dolichyldiphosphatase 1 [Source:HGNC Symbol;Acc:HGNC:29565]	0.435897436	2.098314638	95th	5.728930508	95th	0.735278008	117	0.519483	1.806606838
ENST00000372858	153	1.235	1.711921569	3.599905745	235.4705882	56	25	43	62	23	15	20	6	NA	0.444444444	0.163398693	0.366013072	FALSE	ENSG00000090621	PABPC4	poly(A) binding protein cytoplasmic 4 [Source:HGNC Symbol;Acc:HGNC:8557]	0.366013072	1.76190664	enriched	5.585707245	95th	0.47191527	153	0.45828	1.711921569
ENST00000373191	384	1.2215	1.593989583	2.547499318	240.0130208	121	64	63	121	136	19	15	4	NA	0.330729167	0.166666667	0.315104167	FALSE	ENSG00000126070	AGO3	argonaute RISC catalytic component 3 [Source:HGNC Symbol;Acc:HGNC:18421]	0.315104167	1.516842337	enriched	4.965073107	95th	0.344626342	384	0.468244581	1.593989583
ENST00000373204	393	1.96	2.50207888	2.914672859	240.7150127	181	138	121	70	64	19	28	9	NA	0.659033079	0.351145038	0.460559796	FALSE	ENSG00000092847	AGO1	argonaute RISC component 1 [Source:HGNC Symbol;Acc:HGNC:3262]	0.460559796	2.217033832	95th	5.984686334	95th	0.62791632	393	0.4239	2.50207888
ENST00000373461	98	2.3865	2.184918367	3.54201367	229.4285714	53	47	43	3	5	4	24	8	NA	0.918367347	0.479591837	0.540816327	FALSE	ENSG00000132821	VSTM2L	V-set and transmembrane domain containing 2 like [Source:HGNC Symbol;Acc:HGNC:16096]	0.540816327	2.603371163	95th	6.206341383	95th	0.859154086	98	0.466303	2.184918367
ENST00000373489	179	4.735	4.205078212	3.238663767	237.9050279	121	54	35	41	49	9	19	9	NA	0.497206704	0.301675978	0.675977654	FALSE	ENSG00000167081	PBX3	PBX homeobox 3 [Source:HGNC Symbol;Acc:HGNC:8634]	0.675977654	3.254008142	99th	8.819537755	95th	0.502137867	179	0.422812	4.205078212
ENST00000373509	144	1.7955	1.796909722	3.527852468	231.8125	64	69	53	8	14	6	33	10	NA	0.847222222	0.479166667	0.444444444	FALSE	ENSG00000137193	PIM1	Pim-1 proto-oncogene, serine/threonine kinase [Source:HGNC Symbol;Acc:HGNC:8986]	0.444444444	2.139458062	95th	5.64212853	95th	0.833717248	144	0.458903	1.796909722
ENST00000373719	446	0.7515	1.153327354	2.253884172	237.1210762	92	87	72	164	123	22	17	5	NA	0.356502242	0.195067265	0.206278027	FALSE	ENSG00000147162	OGT	O-linked N-acetylglucosamine (GlcNAc) transferase [Source:HGNC Symbol;Acc:HGNC:8127]	0.206278027	0.992977172	FALSE	5.476183573	95th	0.369013596	446	0.450451	1.153327354
ENST00000373795	92	0.7355	1.040130435	3.640752226	238.0543478	26	32	19	17	24	6	6	2	NA	0.554347826	0.347826087	0.282608696	FALSE	ENSG00000116350	SRSF4	serine and arginine rich splicing factor 4 [Source:HGNC Symbol;Acc:HGNC:10786]	0.282608696	1.360416268	enriched	6.206341383	95th	0.561422195	92	0.472683	1.040130435
ENST00000374076	83	1.899	1.396481928	4.198210712	230.8192771	34	35	34	8	6	6	16	7	NA	0.831325301	0.421686747	0.409638554	FALSE	ENSG00000186501	TMEM222	transmembrane protein 222 [Source:HGNC Symbol;Acc:HGNC:25363]	0.409638554	1.971910142	enriched	8.145823066	95th	0.80130665	83	0.485994	1.396481928
ENST00000374274	42	1.5795	1.60452381	3.46807275	226	16	8	18	6	10	4	10	3	NA	0.619047619	0.19047619	0.380952381	FALSE	ENSG00000147164	SNX12	sorting nexin 12 [Source:HGNC Symbol;Acc:HGNC:14976]	0.380952381	1.833821196	enriched	5.585707245	95th	0.620191055	42	0.450451	1.60452381
ENST00000374279	150	0.2775	0.5143	3.082671163	239.3	39	30	17	44	59	9	7	2	NA	0.313333333	0.2	0.26	FALSE	ENSG00000148154	UGCG	UDP-glucose ceramide glucosyltransferase [Source:HGNC Symbol;Acc:HGNC:12524]	0.26	1.251582966	enriched	5.319721186	95th	0.399240797	150	0.400389	0.5143
ENST00000374580	446	0.741	1.185446188	2.008758802	240.0695067	114	95	60	143	148	13	11	3	NA	0.347533632	0.213004484	0.255605381	FALSE	ENSG00000204217	BMPR2	bone morphogenetic protein receptor type 2 [Source:HGNC Symbol;Acc:HGNC:1078]	0.255605381	1.230428235	enriched	5.077915677	95th	0.366097933	446	0.415702	1.185446188
ENST00000374979	87	1.603	2.082965517	4.116213253	232.5862069	40	22	26	18	21	4	14	6	NA	0.551724138	0.252873563	0.459770115	FALSE	ENSG00000120458	MSANTD2	Myb/SANT DNA binding domain containing 2 [Source:HGNC Symbol;Acc:HGNC:26266]	0.459770115	2.213232478	95th	7.979581778	95th	0.591603874	87	0.401212	2.082965517
ENST00000375213	273	0.103	0.227340659	3.663352584	239.5750916	69	63	41	86	83	19	13	4	NA	0.380952381	0.230769231	0.252747253	FALSE	ENSG00000091436	MAP3K20	mitogen-activated protein kinase kinase kinase 20 [Source:HGNC Symbol;Acc:HGNC:17797]	0.252747253	1.216669832	enriched	5.728930508	95th	0.470862954	273	0.40656	0.227340659
ENST00000375241	73	0.342	0.575753425	4.061140969	240.7671233	22	11	10	30	22	14	7	2	NA	0.287671233	0.150684932	0.301369863	FALSE	ENSG00000081377	CDC14B	cell division cycle 14B [Source:HGNC Symbol;Acc:HGNC:1719]	0.301369863	1.450728412	enriched	5.319721186	95th	0.346726399	73	0.436664	0.575753425
ENST00000375847	271	-0.035	-0.677933579	4.218515898	236.4907749	57	85	68	58	60	14	13	4	NA	0.564575646	0.313653137	0.210332103	FALSE	ENSG00000116138	DNAJC16	DnaJ heat shock protein family (Hsp40) member C16 [Source:HGNC Symbol;Acc:HGNC:29157]	0.210332103	1.012492607	enriched	5.728930508	95th	0.611172384	271	0.483764	-0.677933579
ENST00000376033	1138	0.476	0.580414763	3.250559325	238.2381371	263	390	212	259	277	30	66	18	NA	0.528998243	0.342706503	0.231107206	FALSE	ENSG00000204469	PRRC2A	proline rich coiled-coil 2A [Source:HGNC Symbol;Acc:HGNC:13918]	0.231107206	1.112499392	enriched	5.077915677	95th	0.522236107	1138	0.483289	0.580414763
ENST00000376143	53	1.314	1.578811321	3.39682256	236.8490566	20	11	16	11	15	5	6	2	NA	0.509433962	0.20754717	0.377358491	FALSE	ENSG00000102466	FGF14	fibroblast growth factor 14 [Source:HGNC Symbol;Acc:HGNC:3671]	0.377358491	1.816520996	enriched	6.206341383	95th	0.555940951	53	0.37398	1.578811321
ENST00000377387	163	0.064	0.83392638	4.200470239	239.1472393	44	36	35	51	41	13	11	5	NA	0.435582822	0.220858896	0.26993865	FALSE	ENSG00000168066	SF1	splicing factor 1 [Source:HGNC Symbol;Acc:HGNC:12950]	0.26993865	1.299425449	enriched	8.463192795	95th	0.464024268	163	0.542677	0.83392638
ENST00000377687	165	1.343	1.647630303	3.225533543	240.1515152	65	44	28	48	45	4	13	4	NA	0.436363636	0.266666667	0.393939394	FALSE	ENSG00000102554	KLF5	Kruppel like factor 5 [Source:HGNC Symbol;Acc:HGNC:6349]	0.393939394	1.896337828	enriched	5.728930508	95th	0.466332331	165	0.39114	1.647630303
ENST00000377759	77	0.235	0.618792208	2.617096515	239.8571429	19	15	12	33	17	13	8	3	NA	0.350649351	0.194805195	0.246753247	FALSE	ENSG00000089006	SNX5	sorting nexin 5 [Source:HGNC Symbol;Acc:HGNC:14969]	0.246753247	1.187816002	enriched	6.982134056	95th	0.390653745	77	0.436293	0.618792208
ENST00000377819	270	0.4645	0.7816	2.288765556	238.9851852	58	63	38	81	88	9	17	6	NA	0.374074074	0.233333333	0.214814815	FALSE	ENSG00000133318	RTN3	reticulon 3 [Source:HGNC Symbol;Acc:HGNC:10469]	0.214814815	1.034071397	enriched	6.571420288	95th	0.408794495	270	0.439805	0.7816
ENST00000377942	83	1.145	1.472168675	4.151614831	228.313253	31	28	32	10	13	3	19	8	NA	0.722891566	0.337349398	0.373493976	FALSE	ENSG00000136099	PCDH8	protocadherin 8 [Source:HGNC Symbol;Acc:HGNC:8660]	0.373493976	1.79791807	enriched	7.839589116	95th	0.708124145	83	0.414538	1.472168675
ENST00000378204	134	2.331	2.345246269	3.890993606	239.9925373	69	36	36	35	27	11	18	5	NA	0.537313433	0.268656716	0.514925373	FALSE	ENSG00000182197	EXT1	exostosin glycosyltransferase 1 [Source:HGNC Symbol;Acc:HGNC:3512]	0.514925373	2.478737792	95th	5.171951153	95th	0.544930675	134	0.391648597	2.345246269
ENST00000378827	166	0.985	1.151506024	3.787008085	237.626506	66	64	51	29	22	2	20	6	NA	0.692771084	0.385542169	0.397590361	FALSE	ENSG00000125845	BMP2	bone morphogenetic protein 2 [Source:HGNC Symbol;Acc:HGNC:1069]	0.397590361	1.913912785	enriched	5.585707245	95th	0.702373614	166	0.395392	1.151506024
ENST00000379378	194	1.3095	1.234520619	2.926653997	239.4329897	65	68	54	37	35	10	10	4	NA	0.628865979	0.350515464	0.335051546	FALSE	ENSG00000205250	E2F4	E2F transcription factor 4 [Source:HGNC Symbol;Acc:HGNC:3118]	0.335051546	1.612864648	enriched	7.44760966	95th	0.61116709	194	0.505979	1.234520619
ENST00000379613	107	3.059	2.94611215	3.427765159	233.1028037	61	37	39	12	19	7	30	10	NA	0.710280374	0.345794393	0.570093458	FALSE	ENSG00000137203	TFAP2A	transcription factor AP-2 alpha [Source:HGNC Symbol;Acc:HGNC:11742]	0.570093458	2.744304851	95th	6.206341383	95th	0.67948972	107	0.420457	2.94611215
ENST00000380502	101	0.76	1.011554455	1.202871468	237.4356436	15	10	9	43	39	17	7	2	NA	0.188118812	0.099009901	0.148514851	FALSE	ENSG00000147874	HAUS6	HAUS augmin like complex subunit 6 [Source:HGNC Symbol;Acc:HGNC:25948]	0.148514851	0.714917917	FALSE	5.319721186	95th	0.209460276	101	0.40644	1.011554455
ENST00000380516	186	0.4525	1.440956989	3.196524117	237.9193548	56	15	24	67	80	21	14	5	NA	0.209677419	0.080645161	0.301075269	FALSE	ENSG00000137776	SLTM	SAFB like transcription modulator [Source:HGNC Symbol;Acc:HGNC:20709]	0.301075269	1.4493103	enriched	6.649651482	95th	0.258064156	186	0.407757	1.440956989
ENST00000380647	297	0.562	0.947552189	2.075028793	236.7441077	58	61	37	80	119	26	14	4	NA	0.32996633	0.205387205	0.195286195	FALSE	ENSG00000044459	CNTLN	centlein [Source:HGNC Symbol;Acc:HGNC:23432]	0.195286195	0.940064906	FALSE	5.319721186	95th	0.363491243	297	0.380631	0.947552189
ENST00000380953	121	3.688	3.418933884	2.802107536	240.5371901	79	18	17	38	48	11	8	3	NA	0.289256198	0.148760331	0.652892562	FALSE	ENSG00000147862	NFIB	nuclear factor I B [Source:HGNC Symbol;Acc:HGNC:7785]	0.652892562	3.142881575	99th	6.982134056	95th	0.310734515	121	0.387855	3.418933884
ENST00000381527	167	1.758	2.507982036	2.996137088	236.1976048	72	25	23	56	63	13	7	2	NA	0.28742515	0.149700599	0.431137725	FALSE	ENSG00000132964	CDK8	cyclin dependent kinase 8 [Source:HGNC Symbol;Acc:HGNC:1779]	0.431137725	2.075402432	95th	5.319721186	95th	0.332266092	167	0.420926	2.507982036
ENST00000382353	83	1.416	1.879168675	3.126766236	237.6385542	36	18	30	12	23	3	13	4	NA	0.578313253	0.21686747	0.43373494	FALSE	ENSG00000102678	FGF9	fibroblast growth factor 9 [Source:HGNC Symbol;Acc:HGNC:3687]	0.43373494	2.087904856	95th	5.728930508	95th	0.612805488	83	0.423515	1.879168675
ENST00000382533	74	0.4065	0.598635135	2.626912713	229.0135135	19	24	20	14	16	4	10	4	NA	0.594594595	0.324324324	0.256756757	FALSE	ENSG00000150459	SAP18	Sin3A associated protein 18 [Source:HGNC Symbol;Acc:HGNC:10530]	0.256756757	1.235970705	enriched	7.44760966	95th	0.595974864	74	0.423515	0.598635135
ENST00000388931	54	0.6155	0.422166667	3.868480847	224.6666667	17	28	13	7	6	6	7	2	NA	0.759259259	0.518518519	0.314814815	FALSE	ENSG00000197768	STPG3	sperm-tail PG-rich repeat containing 3 [Source:HGNC Symbol;Acc:HGNC:37285]	0.314814815	1.515449461	enriched	5.319721186	95th	0.692999108	54	0.55095	0.422166667
ENST00000389501	158	0.7315	0.928582278	2.59170267	239.7468354	36	59	42	30	27	13	7	2	NA	0.639240506	0.373417722	0.227848101	FALSE	ENSG00000135632	SMYD5	SMYD family member 5 [Source:HGNC Symbol;Acc:HGNC:16258]	0.227848101	1.096810779	enriched	5.319721186	95th	0.629424426	158	0.437108	0.928582278
ENST00000389554	280	3.2245	3.310739286	3.108022284	233.4678571	172	131	93	32	24	6	74	29	NA	0.8	0.467857143	0.614285714	FALSE	ENSG00000136535	TBR1	T-box brain transcription factor 1 [Source:HGNC Symbol;Acc:HGNC:11590]	0.614285714	2.957036679	99th	7.296644599	95th	0.769266454	280	0.366102	3.310739286
ENST00000389677	81	1.635	1.667246914	4.691296813	238.1358025	34	22	21	22	16	6	10	4	NA	0.530864198	0.271604938	0.419753086	FALSE	ENSG00000146267	FAXC	failed axon connections homolog, metaxin like GST domain containing [Source:HGNC Symbol;Acc:HGNC:20742]	0.419753086	2.020599281	95th	7.44760966	95th	0.544931912	81	0.393425	1.667246914
ENST00000389834	95	1.012	1.434410526	1.98237219	239.4947368	27	9	23	36	27	20	7	2	NA	0.336842105	0.094736842	0.284210526	FALSE	ENSG00000103978	TMEM87A	transmembrane protein 87A [Source:HGNC Symbol;Acc:HGNC:24522]	0.284210526	1.368127129	enriched	5.319721186	95th	0.330240792	95	0.429594	1.434410526
ENST00000392006	332	1.073	1.08975	3.412987881	237.2801205	108	137	72	53	70	15	34	12	NA	0.629518072	0.412650602	0.325301205	FALSE	ENSG00000105323	HNRNPUL1	heterogeneous nuclear ribonucleoprotein U like 1 [Source:HGNC Symbol;Acc:HGNC:17011]	0.325301205	1.565928642	enriched	6.571420288	95th	0.616691456	332	0.487831	1.08975
ENST00000392452	106	0.173	-0.654396226	5.416998488	240.2358491	29	23	43	19	21	2	9	3	NA	0.622641509	0.216981132	0.273584906	FALSE	ENSG00000180611	MB21D2	Mab-21 domain containing 2 [Source:HGNC Symbol;Acc:HGNC:30438]	0.273584906	1.316977722	enriched	6.206341383	95th	0.650499261	106	0.382658	-0.654396226
ENST00000392533	117	0.787	1.928965812	3.422911946	239.974359	41	16	25	35	41	19	9	4	NA	0.35042735	0.136752137	0.35042735	FALSE	ENSG00000135090	TAOK3	TAO kinase 3 [Source:HGNC Symbol;Acc:HGNC:18133]	0.35042735	1.686880395	enriched	8.275121844	95th	0.409739743	117	0.426815	1.928965812
ENST00000392670	153	-1.427	-2.717562092	4.500134429	240.751634	17	69	27	27	30	1	10	3	NA	0.62745098	0.450980392	0.111111111	FALSE	ENSG00000153822	KCNJ16	potassium inwardly rectifying channel subfamily J member 16 [Source:HGNC Symbol;Acc:HGNC:6262]	0.111111111	0.534864516	FALSE	5.585707245	95th	0.673987031	153	0.372256	-2.717562092
ENST00000392783	379	1.016	1.738269129	2.397557488	240.2084433	123	40	35	144	160	35	10	3	NA	0.197889182	0.105540897	0.324538259	FALSE	ENSG00000123636	BAZ2B	bromodomain adjacent to zinc finger domain 2B [Source:HGNC Symbol;Acc:HGNC:963]	0.324538259	1.562255986	enriched	5.585707245	95th	0.233668661	379	0.3892	1.738269129
ENST00000394095	113	1.087	1.630663717	1.965242023	239.7522124	33	11	14	43	45	24	9	3	NA	0.221238938	0.097345133	0.292035398	FALSE	ENSG00000138468	SENP7	SUMO specific peptidase 7 [Source:HGNC Symbol;Acc:HGNC:30402]	0.292035398	1.405794346	enriched	6.206341383	95th	0.239830905	113	0.39284	1.630663717
ENST00000394249	93	0.013	0.146064516	4.023973304	236.8709677	21	14	25	30	24	15	6	2	NA	0.419354839	0.150537634	0.225806452	FALSE	ENSG00000198901	PRC1	protein regulator of cytokinesis 1 [Source:HGNC Symbol;Acc:HGNC:9341]	0.225806452	1.086982725	enriched	6.206341383	95th	0.458786225	93	0.466559	0.146064516
ENST00000394264	127	0.616	1.461661417	2.584334968	238.4724409	43	39	34	25	29	1	21	6	NA	0.57480315	0.307086614	0.338582677	FALSE	ENSG00000187866	PABIR1	PP2A Aalpha (PPP2R1A) and B55A (PPP2R2A) interacting phosphatase regulator 1 [Source:HGNC Symbol;Acc:HGNC:23490]	0.338582677	1.629862736	enriched	5.319721186	95th	0.59413458	127	0.314391	1.461661417
ENST00000395018	59	1.265	0.811847458	2.498588863	239.1355932	14	21	26	4	8	3	6	2	NA	0.796610169	0.355932203	0.237288136	FALSE	ENSG00000213578	CPLX3	complexin 3 [Source:HGNC Symbol;Acc:HGNC:27652]	0.237288136	1.142253033	enriched	6.206341383	95th	0.734532257	59	0.499929	0.811847458
ENST00000395066	195	1.264	1.485861538	3.266900097	238.9589744	71	74	60	31	30	13	9	4	NA	0.687179487	0.379487179	0.364102564	FALSE	ENSG00000179335	CLK3	CDC like kinase 3 [Source:HGNC Symbol;Acc:HGNC:2071]	0.364102564	1.752709874	enriched	8.275121844	95th	0.69039704	195	0.499929	1.485861538
ENST00000395799	872	1.883	2.476794725	3.040393707	238.565367	414	171	109	317	275	25	32	9	NA	0.321100917	0.196100917	0.474770642	FALSE	ENSG00000090905	TNRC6A	trinucleotide repeat containing adaptor 6A [Source:HGNC Symbol;Acc:HGNC:11969]	0.474770642	2.285441726	95th	5.236600542	95th	0.36694547	872	0.43779	2.476794725
ENST00000396153	119	1.83	2.162663866	2.259893136	239.8991597	52	9	24	44	42	19	7	2	NA	0.277310924	0.075630252	0.43697479	FALSE	ENSG00000185104	FAF1	Fas associated factor 1 [Source:HGNC Symbol;Acc:HGNC:3578]	0.43697479	2.103500784	95th	5.319721186	95th	0.299141795	119	0.400627	2.162663866
ENST00000396801	100	1.227	1.8288	3.318241499	238.38	41	23	30	22	25	9	15	4	NA	0.53	0.23	0.41	FALSE	ENSG00000126746	ZNF384	zinc finger protein 384 [Source:HGNC Symbol;Acc:HGNC:11955]	0.41	1.973650063	enriched	4.965073107	95th	0.559659777	100	0.497602	1.8288
ENST00000397195	164	2.331	2.737317073	2.549777759	239.5487805	87	31	25	55	53	10	7	3	NA	0.341463415	0.18902439	0.530487805	FALSE	ENSG00000007168	PAFAH1B1	platelet activating factor acetylhydrolase 1b regulatory subunit 1 [Source:HGNC Symbol;Acc:HGNC:8574]	0.530487805	2.553651925	95th	7.979581778	95th	0.359238359	164	0.488671	2.737317073
ENST00000397677	205	1.527	1.617243902	3.094065868	238.097561	82	66	78	34	27	10	17	6	NA	0.702439024	0.32195122	0.4	FALSE	ENSG00000147457	CHMP7	charged multivesicular body protein 7 [Source:HGNC Symbol;Acc:HGNC:28439]	0.4	1.925512256	enriched	6.571420288	95th	0.694004274	205	0.44351	1.617243902
ENST00000397938	338	1.0855	1.47597929	3.301396481	237.1183432	118	94	43	108	93	17	15	4	NA	0.405325444	0.278106509	0.349112426	FALSE	ENSG00000182944	EWSR1	EWS RNA binding protein 1 [Source:HGNC Symbol;Acc:HGNC:3508]	0.349112426	1.680550638	enriched	4.965073107	95th	0.412773512	338	0.476258	1.47597929
ENST00000398055	86	0.7455	0.396953488	5.057460085	239.0116279	27	23	31	19	13	3	13	6	NA	0.627906977	0.26744186	0.313953488	FALSE	ENSG00000174206	KICS2	KICSTOR subunit 2 [Source:HGNC Symbol;Acc:HGNC:26517]	0.313953488	1.511303224	enriched	8.593395761	95th	0.659031352	86	0.41239	0.396953488
ENST00000398073	64	1.409	1.633375	3.907161209	237.03125	27	11	27	14	12	8	7	2	NA	0.59375	0.171875	0.421875	FALSE	ENSG00000175215	CTDSP2	CTD small phosphatase 2 [Source:HGNC Symbol;Acc:HGNC:17077]	0.421875	2.030813708	95th	5.319721186	95th	0.616393053	64	0.477352	1.633375
ENST00000398532	204	3.673	3.762622549	2.660488503	234.9362745	137	57	49	50	48	9	24	11	NA	0.519607843	0.279411765	0.671568627	FALSE	ENSG00000188895	MSL1	MSL complex subunit 1 [Source:HGNC Symbol;Acc:HGNC:27905]	0.671568627	3.232784057	99th	8.533719402	95th	0.519564445	204	0.45787	3.762622549
ENST00000399022	69	1.773	1.809	2.678436265	237.4492754	29	11	18	19	21	7	7	3	NA	0.420289855	0.15942029	0.420289855	FALSE	ENSG00000141425	RPRD1A	regulation of nuclear pre-mRNA domain containing 1A [Source:HGNC Symbol;Acc:HGNC:25560]	0.420289855	2.023183168	95th	7.979581778	95th	0.41179634	69	0.412151014	1.809
ENST00000399050	435	0.388	0.700154023	3.147416603	240.5701149	103	117	98	115	105	19	17	7	NA	0.494252874	0.268965517	0.236781609	FALSE	ENSG00000198561	CTNND1	catenin delta 1 [Source:HGNC Symbol;Acc:HGNC:2515]	0.236781609	1.139814726	enriched	7.666657003	95th	0.533891096	435	0.451295	0.700154023
ENST00000399232	223	0.37	0.724838565	3.277174725	238.7443946	54	32	36	82	73	17	15	5	NA	0.304932735	0.143497758	0.242152466	FALSE	ENSG00000139915	MDGA2	MAM domain containing glycosylphosphatidylinositol anchor 2 [Source:HGNC Symbol;Acc:HGNC:19835]	0.242152466	1.165668855	enriched	6.206341383	95th	0.33241624	223	0.35199965	0.724838565
ENST00000399300	127	1.041	1.582748031	2.156047777	240.3543307	35	8	17	55	47	1	6	2	NA	0.196850394	0.062992126	0.275590551	FALSE	ENSG00000183808	RBM12B	RNA binding motif protein 12B [Source:HGNC Symbol;Acc:HGNC:32310]	0.275590551	1.32663246	enriched	6.206341383	95th	0.218474775	127	0.396461	1.582748031
ENST00000399332	615	0.916	1.367289431	2.499538783	239.9512195	158	60	67	236	252	42	20	6	NA	0.206504065	0.097560976	0.256910569	FALSE	ENSG00000092148	HECTD1	HECT domain E3 ubiquitin protein ligase 1 [Source:HGNC Symbol;Acc:HGNC:20157]	0.256910569	1.236711124	enriched	5.585707245	95th	0.23927686	615	0.400584	1.367289431
ENST00000399816	71	3.15	2.839422535	3.777611058	221.2112676	44	40	27	3	1	2	19	9	NA	0.943661972	0.563380282	0.61971831	FALSE	ENSG00000215218	UBE2QL1	ubiquitin conjugating enzyme E2 Q family like 1 [Source:HGNC Symbol;Acc:HGNC:37269]	0.61971831	2.983188002	99th	8.819537755	95th	0.924322157	71	0.440815	2.839422535
ENST00000400198	61	2.039	2.534344262	2.672897778	229.4754098	27	21	25	6	9	4	15	5	NA	0.754098361	0.344262295	0.442622951	FALSE	ENSG00000134884	ARGLU1	arginine and glutamate rich 1 [Source:HGNC Symbol;Acc:HGNC:25482]	0.442622951	2.130689792	95th	6.206341383	95th	0.740002967	61	0.398991	2.534344262
ENST00000400588	111	-0.043	-0.237684685	4.456451299	236.3963964	32	29	31	21	30	10	12	4	NA	0.540540541	0.261261261	0.288288288	FALSE	ENSG00000215568	GAB4	GRB2 associated binding protein family member 4 [Source:HGNC Symbol;Acc:HGNC:18325]	0.288288288	1.387756581	enriched	6.206341383	95th	0.596927036	111	0.386615	-0.237684685
ENST00000401088	62	3.508	3.219532258	4.857793646	238.5967742	39	28	14	11	9	4	8	3	NA	0.677419355	0.451612903	0.629032258	FALSE	ENSG00000055070	SZRD1	SUZ RNA binding domain containing 1 [Source:HGNC Symbol;Acc:HGNC:30232]	0.629032258	3.028023306	99th	6.982134056	95th	0.684993351	62	0.47616	3.219532258
ENST00000401827	88	0.745	1.432261364	3.575900592	238.2159091	31	14	14	31	29	13	7	2	NA	0.318181818	0.159090909	0.352272727	FALSE	ENSG00000205268	PDE7A	phosphodiesterase 7A [Source:HGNC Symbol;Acc:HGNC:8791]	0.352272727	1.695763635	enriched	5.319721186	95th	0.390338711	88	0.393586	1.432261364
ENST00000402010	347	1.983	2.325345821	3.607052101	237.8847262	169	141	99	64	43	19	30	9	NA	0.691642651	0.406340058	0.4870317	FALSE	ENSG00000072518	MARK2	microtubule affinity regulating kinase 2 [Source:HGNC Symbol;Acc:HGNC:3332]	0.4870317	2.34446377	95th	5.585707245	95th	0.690715055	347	0.439805	2.325345821
ENST00000403491	239	1.535	2.284824268	3.284358447	240.2468619	106	65	38	55	81	11	16	5	NA	0.430962343	0.271966527	0.443514644	FALSE	ENSG00000162599	NFIA	nuclear factor I A [Source:HGNC Symbol;Acc:HGNC:7784]	0.443514644	2.134982209	95th	5.818445047	95th	0.482364447	239	0.399864	2.284824268
ENST00000404464	17	2.233	1.849411765	2.237144946	235	8	9	6	0	2	19	6	2	NA	0.882352941	0.529411765	0.470588235	FALSE	ENSG00000145194	ECE2	endothelin converting enzyme 2 [Source:HGNC Symbol;Acc:HGNC:13275]	0.470588235	2.265308537	95th	6.206341383	95th	0.809340637	17	0.467298	1.849411765
ENST00000405844	38	3.149	2.548368421	3.905910756	240.4210526	20	11	14	5	8	5	6	2	NA	0.657894737	0.289473684	0.526315789	FALSE	ENSG00000173452	TMEM196	transmembrane protein 196 [Source:HGNC Symbol;Acc:HGNC:22431]	0.526315789	2.533568758	95th	6.206341383	95th	0.671474049	38	0.362095	2.548368421
ENST00000406189	140	1.0095	1.434457143	2.672691216	239.0428571	48	25	19	57	39	2	14	5	NA	0.314285714	0.178571429	0.342857143	FALSE	ENSG00000176624	MEX3C	mex-3 RNA binding family member C [Source:HGNC Symbol;Acc:HGNC:28040]	0.342857143	1.650439077	enriched	6.649651482	95th	0.334186031	140	0.405058	1.434457143
ENST00000407008	206	2.929	3.058490291	2.962362083	240.5242718	120	47	28	74	57	11	15	6	NA	0.36407767	0.22815534	0.582524272	FALSE	ENSG00000087095	NLK	nemo like kinase [Source:HGNC Symbol;Acc:HGNC:29858]	0.582524272	2.804144062	95th	7.44760966	95th	0.387734278	206	0.468276	3.058490291
ENST00000409175	258	1.0615	1.49925969	2.042877007	240.6162791	76	31	9	104	114	9	7	2	NA	0.15503876	0.120155039	0.294573643	FALSE	ENSG00000136536	MARCHF7	membrane associated ring-CH-type finger 7 [Source:HGNC Symbol;Acc:HGNC:17393]	0.294573643	1.418012902	enriched	5.319721186	95th	0.181648733	258	0.3892	1.49925969
ENST00000409418	154	1.0385	1.469675325	2.11046737	240.4350649	49	22	32	49	51	20	10	3	NA	0.350649351	0.142857143	0.318181818	FALSE	ENSG00000137478	FCHSD2	FCH and double SH3 domains 2 [Source:HGNC Symbol;Acc:HGNC:29114]	0.318181818	1.531657476	enriched	5.585707245	95th	0.365402838	154	0.468322039	1.469675325
ENST00000410080	183	1.009	1.509234973	2.164836957	238.6885246	53	20	24	79	60	26	15	5	NA	0.240437158	0.109289617	0.289617486	FALSE	ENSG00000196504	PRPF40A	pre-mRNA processing factor 40 homolog A [Source:HGNC Symbol;Acc:HGNC:16463]	0.289617486	1.394155049	enriched	6.206341383	95th	0.249057662	183	0.397536	1.509234973
ENST00000412916	61	2.812	2.862065574	2.325481877	234.2622951	33	22	13	14	12	6	6	2	NA	0.573770492	0.360655738	0.540983607	FALSE	ENSG00000067955	CBFB	core-binding factor subunit beta [Source:HGNC Symbol;Acc:HGNC:1539]	0.540983607	2.604176412	95th	6.206341383	95th	0.55570464	61	0.505979	2.862065574
ENST00000416283	275	0.438	0.830549091	2.460462469	239.1454545	55	44	26	109	96	19	6	2	NA	0.254545455	0.16	0.2	FALSE	ENSG00000006576	PHTF2	putative homeodomain transcription factor 2 [Source:HGNC Symbol;Acc:HGNC:13411]	0.2	0.962756128	FALSE	6.206341383	95th	0.303264847	275	0.401197	0.830549091
ENST00000416569	87	3.594	3.601195402	3.414351482	239.6206897	51	23	33	12	19	3	15	7	NA	0.643678161	0.264367816	0.586206897	FALSE	ENSG00000171044	XKR6	XK related 6 [Source:HGNC Symbol;Acc:HGNC:27806]	0.586206897	2.82187141	95th	8.688877937	95th	0.65962803	87	0.453144	3.601195402
ENST00000417098	168	1.37	1.188619048	4.594923633	239.1785714	75	45	64	32	27	10	27	9	NA	0.648809524	0.267857143	0.446428571	FALSE	ENSG00000119042	SATB2	SATB homeobox 2 [Source:HGNC Symbol;Acc:HGNC:21637]	0.446428571	2.149009214	95th	6.206341383	95th	0.648453155	168	0.388131	1.188619048
ENST00000419735	211	2.302	2.593094787	3.731202362	240.0805687	106	64	48	44	55	12	40	15	NA	0.530805687	0.303317536	0.502369668	FALSE	ENSG00000146776	ATXN7L1	ataxin 7 like 1 [Source:HGNC Symbol;Acc:HGNC:22210]	0.502369668	2.418297383	95th	6.982134056	95th	0.520223366	211	0.427486	2.593094787
ENST00000420578	112	1.3435	1.410660714	3.006656299	237.5892857	40	42	38	12	20	3	8	3	NA	0.714285714	0.375	0.357142857	FALSE	ENSG00000174151	CYB561D1	cytochrome b561 family member D1 [Source:HGNC Symbol;Acc:HGNC:26804]	0.357142857	1.719207372	enriched	6.982134056	95th	0.703224783	112	0.461673	1.410660714
ENST00000420696	175	2.766	2.674337143	4.179982439	233.8228571	96	62	47	31	35	9	19	7	NA	0.622857143	0.354285714	0.548571429	FALSE	ENSG00000185630	PBX1	PBX homeobox 1 [Source:HGNC Symbol;Acc:HGNC:8632]	0.548571429	2.640702523	95th	6.859640476	95th	0.636171177	175	0.39355	2.674337143
ENST00000420765	294	0.726	1.111721088	2.572314467	239.4353741	71	48	57	113	76	29	15	4	NA	0.357142857	0.163265306	0.241496599	FALSE	ENSG00000168781	PPIP5K1	diphosphoinositol pentakisphosphate kinase 1 [Source:HGNC Symbol;Acc:HGNC:29023]	0.241496599	1.162511651	enriched	4.965073107	95th	0.385860112	294	0.439318	1.111721088
ENST00000422725	24	2.0815	2.311333333	2.468591971	228.375	12	10	14	0	0	1	10	3	NA	1	0.416666667	0.5	FALSE	ENSG00000228594	FNDC10	fibronectin type III domain containing 10 [Source:HGNC Symbol;Acc:HGNC:42951]	0.5	2.40689032	95th	5.585707245	95th	0.945346771	24	0.572853	2.311333333
ENST00000424952	51	1.027	0.712568627	5.029368415	238.8039216	19	15	21	2	13	6	7	2	NA	0.705882353	0.294117647	0.37254902	FALSE	ENSG00000163812	ZDHHC3	zinc finger DHHC-type palmitoyltransferase 3 [Source:HGNC Symbol;Acc:HGNC:18470]	0.37254902	1.793369258	enriched	5.319721186	95th	0.674161027	51	0.42657	0.712568627
ENST00000425202	75	0.632	0.6112	2.731970787	227.4533333	20	36	30	4	5	5	10	3	NA	0.88	0.48	0.266666667	FALSE	ENSG00000235034	C19orf81	chromosome 19 open reading frame 81 [Source:HGNC Symbol;Acc:HGNC:40041]	0.266666667	1.283674837	enriched	5.585707245	95th	0.806088954	75	0.513515	0.6112
ENST00000425597	108	1.636	1.452018519	4.143324765	239.75	47	55	26	9	18	6	15	4	NA	0.75	0.509259259	0.435185185	FALSE	ENSG00000198794	SCAMP5	secretory carrier membrane protein 5 [Source:HGNC Symbol;Acc:HGNC:30386]	0.435185185	2.094886019	95th	4.965073107	95th	0.733614608	108	0.471614	1.452018519
ENST00000426105	308	2.09	2.661961039	3.376771876	240.8474026	149	58	49	101	100	21	22	7	NA	0.347402597	0.188311688	0.483766234	FALSE	ENSG00000134644	PUM1	pumilio RNA binding family member 1 [Source:HGNC Symbol;Acc:HGNC:14957]	0.483766234	2.328744531	95th	5.924234957	95th	0.36212019	308	0.480660565	2.661961039
ENST00000426126	228	1.497	1.941951754	2.521594727	239.0833333	96	40	29	71	88	17	12	4	NA	0.302631579	0.175438596	0.421052632	FALSE	ENSG00000186908	ZDHHC17	zinc finger DHHC-type palmitoyltransferase 17 [Source:HGNC Symbol;Acc:HGNC:18412]	0.421052632	2.026855006	95th	6.206341383	95th	0.333594793	228	0.391004	1.941951754
ENST00000428251	101	0.773	1.170039604	3.331872854	239.3069307	34	28	13	30	30	3	6	2	NA	0.405940594	0.277227723	0.336633663	FALSE	None	None	None	0.336633663	1.620480612	enriched	6.206341383	95th	0.456800516	101	0.390119	1.170039604
ENST00000428931	549	2.139	2.553380692	2.865607114	240.2222222	266	154	113	160	122	26	49	16	NA	0.486338798	0.280510018	0.484517304	FALSE	ENSG00000143569	UBAP2L	ubiquitin associated protein 2 like [Source:HGNC Symbol;Acc:HGNC:29877]	0.484517304	2.332360019	95th	6.079681355	95th	0.48662018	549	0.466412	2.553380692
ENST00000431350	133	1.534	2.046413534	2.283578273	237.2857143	50	18	16	43	56	21	13	5	NA	0.255639098	0.135338346	0.37593985	FALSE	ENSG00000198586	TLK1	tousled like kinase 1 [Source:HGNC Symbol;Acc:HGNC:11841]	0.37593985	1.80969197	enriched	7.161163135	95th	0.279618012	133	0.397786617	2.046413534
ENST00000432622	49	2.339	2.682204082	2.782967653	224.8571429	26	16	19	8	6	3	18	6	NA	0.714285714	0.326530612	0.530612245	FALSE	ENSG00000225828	FAM229A	family with sequence similarity 229 member A [Source:HGNC Symbol;Acc:HGNC:44652]	0.530612245	2.554250952	95th	6.206341383	95th	0.693122024	49	0.472913	2.682204082
ENST00000432648	68	1.4945	1.742102941	1.91968662	234.0294118	24	19	16	17	16	5	10	3	NA	0.514705882	0.279411765	0.352941176	FALSE	ENSG00000174574	AKIRIN1	akirin 1 [Source:HGNC Symbol;Acc:HGNC:25744]	0.352941176	1.698981402	enriched	5.585707245	95th	0.510496807	68	0.456092294	1.742102941
ENST00000433389	300	0.5625	1.128983333	3.828448854	239.0433333	88	74	63	76	87	15	22	6	NA	0.456666667	0.246666667	0.293333333	FALSE	ENSG00000104413	ESRP1	epithelial splicing regulatory protein 1 [Source:HGNC Symbol;Acc:HGNC:25966]	0.293333333	1.412042321	enriched	5.077915677	95th	0.477275696	300	0.410138	1.128983333
ENST00000435504	292	0.548	1.110657534	2.48984337	239.3047945	68	48	44	91	109	13	15	4	NA	0.315068493	0.164383562	0.232876712	FALSE	ENSG00000143970	ASXL2	ASXL transcriptional regulator 2 [Source:HGNC Symbol;Acc:HGNC:23805]	0.232876712	1.121017409	enriched	4.965073107	95th	0.340016678	292	0.453887	1.110657534
ENST00000438146	125	2.893	2.905496	3.492295656	240.384	67	27	19	31	48	14	15	6	NA	0.368	0.216	0.536	FALSE	ENSG00000100320	RBFOX2	RNA binding fox-1 homolog 2 [Source:HGNC Symbol;Acc:HGNC:9906]	0.536	2.580186423	95th	7.44760966	95th	0.404986381	125	0.45611	2.905496
ENST00000439977	155	0.074	-0.08603871	3.110119536	237.9741935	29	49	30	43	33	8	9	4	NA	0.509677419	0.316129032	0.187096774	FALSE	ENSG00000051108	HERPUD1	homocysteine inducible ER protein with ubiquitin like domain 1 [Source:HGNC Symbol;Acc:HGNC:13744]	0.187096774	0.900642829	FALSE	8.275121844	95th	0.538525496	155	0.451342	-0.08603871
ENST00000448841	128	1.993	1.695148438	3.864070961	233.2109375	57	53	32	23	20	4	10	3	NA	0.6640625	0.4140625	0.4453125	FALSE	ENSG00000166272	WBP1L	WW domain binding protein 1 like [Source:HGNC Symbol;Acc:HGNC:23510]	0.4453125	2.143636691	95th	5.585707245	95th	0.65839044	128	0.470946	1.695148438
ENST00000449105	88	0.501	0.809511364	2.132732951	237.6477273	19	5	12	37	34	13	9	3	NA	0.193181818	0.056818182	0.215909091	FALSE	ENSG00000143889	HNRNPLL	heterogeneous nuclear ribonucleoprotein L like [Source:HGNC Symbol;Acc:HGNC:25127]	0.215909091	1.039339002	enriched	6.206341383	95th	0.252627343	88	0.421998	0.809511364
ENST00000449193	154	2.3325	2.762376623	2.783451746	237.1038961	80	42	42	38	32	1	36	11	NA	0.545454545	0.272727273	0.519480519	FALSE	ENSG00000180592	SKIDA1	SKI/DACH domain containing 1 [Source:HGNC Symbol;Acc:HGNC:32697]	0.519480519	2.500665268	95th	5.689146268	95th	0.541661882	154	0.40995	2.762376623
ENST00000450142	220	1.259	1.876136364	2.576852581	239.5318182	74	31	20	82	87	25	17	8	NA	0.231818182	0.140909091	0.336363636	FALSE	ENSG00000058272	PPP1R12A	protein phosphatase 1 regulatory subunit 12A [Source:HGNC Symbol;Acc:HGNC:7618]	0.336363636	1.619180761	enriched	8.761893718	95th	0.259542908	220	0.372767	1.876136364
ENST00000452145	67	0.113	0.078731343	4.792377728	231.1343284	26	24	20	7	16	8	10	3	NA	0.656716418	0.358208955	0.388059701	FALSE	ENSG00000204172	AGAP9	ArfGAP with GTPase domain, ankyrin repeat and PH domain 9 [Source:HGNC Symbol;Acc:HGNC:23463]	0.388059701	1.868034278	enriched	5.585707245	95th	0.634297216	67	0.410145	0.078731343
ENST00000454349	865	3.065	3.366342197	3.43081198	240.3271676	519	210	145	257	253	23	58	21	NA	0.410404624	0.242774566	0.6	FALSE	ENSG00000100354	TNRC6B	trinucleotide repeat containing adaptor 6B [Source:HGNC Symbol;Acc:HGNC:29190]	0.6	2.888268384	99th	6.741370813	95th	0.441154965	865	0.440968	3.366342197
ENST00000455036	245	1.822	2.269191837	2.539475277	232.6367347	104	56	39	71	79	6	14	6	NA	0.387755102	0.228571429	0.424489796	FALSE	ENSG00000205189	ZBTB10	zinc finger and BTB domain containing 10 [Source:HGNC Symbol;Acc:HGNC:30953]	0.424489796	2.043400762	95th	7.979581778	95th	0.400383126	245	0.412761	2.269191837
ENST00000457167	90	0.436	0.791088889	3.236395042	239.5666667	20	12	25	23	30	14	10	4	NA	0.411111111	0.133333333	0.222222222	FALSE	ENSG00000168259	DNAJC7	DnaJ heat shock protein family (Hsp40) member C7 [Source:HGNC Symbol;Acc:HGNC:12392]	0.222222222	1.069729031	enriched	7.44760966	95th	0.440373669	90	0.472015778	0.791088889
ENST00000458013	165	0.712	1.412224242	2.975701043	240.1515152	50	32	37	34	62	12	12	4	NA	0.418181818	0.193939394	0.303030303	FALSE	ENSG00000143376	SNX27	sorting nexin 27 [Source:HGNC Symbol;Acc:HGNC:20073]	0.303030303	1.458721406	enriched	6.206341383	95th	0.448570391	165	0.457418	1.412224242
ENST00000464295	127	0.207	0.220905512	2.630322828	240.3149606	21	22	43	40	22	9	7	2	NA	0.511811024	0.173228346	0.165354331	FALSE	ENSG00000175697	GPR156	G protein-coupled receptor 156 [Source:HGNC Symbol;Acc:HGNC:20844]	0.165354331	0.795979476	FALSE	5.319721186	95th	0.52220134	127	0.399866	0.220905512
ENST00000469044	271	1.235	1.640505535	2.622425777	239.9778598	86	57	35	81	98	22	7	2	NA	0.339483395	0.210332103	0.317343173	FALSE	ENSG00000114098	ARMC8	armadillo repeat containing 8 [Source:HGNC Symbol;Acc:HGNC:24999]	0.317343173	1.527620425	enriched	5.319721186	95th	0.37158301	271	0.42951	1.640505535
ENST00000471218	42	2.1065	2.105	5.512793405	231.6666667	20	15	10	6	11	5	6	2	NA	0.595238095	0.357142857	0.476190476	FALSE	ENSG00000132334	PTPRE	protein tyrosine phosphatase receptor type E [Source:HGNC Symbol;Acc:HGNC:9669]	0.476190476	2.292276495	95th	6.206341383	95th	0.576236594	42	0.450429	2.105
ENST00000472487	102	0.696	1.051411765	2.340180743	240.127451	27	11	17	34	40	20	7	2	NA	0.274509804	0.107843137	0.264705882	FALSE	ENSG00000162601	MYSM1	Myb like, SWIRM and MPN domains 1 [Source:HGNC Symbol;Acc:HGNC:29401]	0.264705882	1.274236052	enriched	5.319721186	95th	0.304547702	102	0.417019	1.051411765
ENST00000473835	363	0.664	1.107578512	2.108156368	240.1267218	72	50	34	144	135	28	18	5	NA	0.231404959	0.137741047	0.198347107	FALSE	ENSG00000163714	U2SURP	U2 snRNP associated SURP domain containing [Source:HGNC Symbol;Acc:HGNC:30855]	0.198347107	0.954799466	FALSE	5.171951153	95th	0.265233865	363	0.395743	1.107578512
ENST00000473989	583	1.079	1.683236707	2.82805151	239.5385935	203	128	75	199	181	18	30	10	NA	0.348198971	0.219554031	0.348198971	FALSE	ENSG00000157741	UBN2	ubinuclein 2 [Source:HGNC Symbol;Acc:HGNC:21931]	0.348198971	1.676153465	enriched	6.206341383	95th	0.38258331	583	0.438114	1.683236707
ENST00000478722	367	1.923	2.432574932	2.49670215	239.5803815	166	81	55	104	127	23	12	4	NA	0.370572207	0.220708447	0.452316076	FALSE	ENSG00000171723	GPHN	gephyrin [Source:HGNC Symbol;Acc:HGNC:15465]	0.452316076	2.177350371	95th	6.206341383	95th	0.373457535	367	0.400169063	2.432574932
ENST00000480945	179	0.731	0.988608939	3.286833735	238.0670391	61	53	37	40	49	9	13	6	NA	0.502793296	0.296089385	0.340782123	FALSE	ENSG00000197312	DDI2	DNA damage inducible 1 homolog 2 [Source:HGNC Symbol;Acc:HGNC:24578]	0.340782123	1.640450386	enriched	8.593395761	95th	0.530782725	179	0.483764	0.988608939
ENST00000482108	111	-0.451	-0.562009009	5.049824046	239.8198198	30	50	31	18	12	1	13	4	NA	0.72972973	0.45045045	0.27027027	FALSE	ENSG00000242265	PEG10	paternally expressed 10 [Source:HGNC Symbol;Acc:HGNC:14005]	0.27027027	1.301021795	enriched	5.728930508	95th	0.725411264	111	0.37126	-0.562009009
ENST00000488034	47	0.282	0.449489362	2.812611782	237.5319149	15	13	13	9	12	6	9	3	NA	0.553191489	0.276595745	0.319148936	FALSE	ENSG00000112514	CUTA	cutA divalent cation tolerance homolog [Source:HGNC Symbol;Acc:HGNC:21101]	0.319148936	1.53631297	enriched	6.206341383	95th	0.549918772	47	0.496916	0.449489362
ENST00000493960	205	1.386	1.702590244	1.910079132	239.5707317	66	20	24	84	77	24	12	4	NA	0.214634146	0.097560976	0.32195122	FALSE	ENSG00000163946	TASOR	transcription activation suppressor [Source:HGNC Symbol;Acc:HGNC:30314]	0.32195122	1.549802548	enriched	6.206341383	95th	0.236536381	205	0.406485	1.702590244
ENST00000495893	236	0.969	1.417644068	2.616782132	240.3008475	71	32	24	96	84	15	9	3	NA	0.237288136	0.13559322	0.300847458	FALSE	ENSG00000173889	PHC3	polyhomeotic homolog 3 [Source:HGNC Symbol;Acc:HGNC:15682]	0.300847458	1.448213667	enriched	6.206341383	95th	0.267890564	236	0.408291	1.417644068
ENST00000497454	251	0.722	0.986043825	3.593745285	238.6095618	79	57	76	69	49	17	18	6	NA	0.529880478	0.227091633	0.314741036	FALSE	ENSG00000237441	RGL2	ral guanine nucleotide dissociation stimulator like 2 [Source:HGNC Symbol;Acc:HGNC:9769]	0.314741036	1.515094305	enriched	6.206341383	95th	0.540422898	251	0.496916	0.986043825
ENST00000504123	108	3.9705	4.33562037	2.597968771	240.1388889	90	9	25	33	41	12	7	3	NA	0.314814815	0.083333333	0.833333333	FALSE	ENSG00000138767	CNOT6L	CCR4-NOT transcription complex subunit 6 like [Source:HGNC Symbol;Acc:HGNC:18042]	0.833333333	4.011483867	99th	7.979581778	95th	0.315780251	108	0.404645	4.33562037
ENST00000504169	228	0.487	0.732539474	2.571518214	236.7850877	47	56	38	67	67	3	16	5	NA	0.412280702	0.245614035	0.206140351	FALSE	ENSG00000168564	CDKN2AIP	CDKN2A interacting protein [Source:HGNC Symbol;Acc:HGNC:24325]	0.206140351	0.99231443	FALSE	5.818445047	95th	0.445724589	228	0.425291	0.732539474
ENST00000504921	125	3.431	3.293472	3.447450925	240.92	72	27	22	36	40	10	16	7	NA	0.392	0.216	0.576	FALSE	ENSG00000081189	MEF2C	myocyte enhancer factor 2C [Source:HGNC Symbol;Acc:HGNC:6996]	0.576	2.772737649	95th	8.145823066	95th	0.411852498	125	0.370227	3.293472
ENST00000505658	114	1.1365	1.948815789	2.47658881	238.3333333	39	24	17	32	41	10	11	5	NA	0.359649123	0.210526316	0.342105263	FALSE	ENSG00000108848	LUC7L3	LUC7 like 3 pre-mRNA splicing factor [Source:HGNC Symbol;Acc:HGNC:24309]	0.342105263	1.646819693	enriched	8.463192795	95th	0.376148596	114	0.499443	1.948815789
ENST00000512055	109	-0.415	-1.021431193	3.913625936	240.0366972	16	14	27	33	35	15	8	3	NA	0.376146789	0.128440367	0.146788991	FALSE	ENSG00000196353	CPNE4	copine 4 [Source:HGNC Symbol;Acc:HGNC:2317]	0.146788991	0.706610002	FALSE	6.982134056	95th	0.443355921	109	0.389825	-1.021431193
ENST00000517870	49	0.427	0.322122449	3.50611701	237.2653061	9	20	8	8	13	3	7	3	NA	0.571428571	0.408163265	0.183673469	FALSE	ENSG00000182183	SHISAL2A	shisa like 2A [Source:HGNC Symbol;Acc:HGNC:28757]	0.183673469	0.884163791	FALSE	7.979581778	95th	0.571489589	49	0.423526	0.322122449
ENST00000517970	318	0.241	0.484015723	1.931958429	239.1352201	42	47	23	124	124	23	11	3	NA	0.220125786	0.147798742	0.132075472	FALSE	ENSG00000123124	WWP1	WW domain containing E3 ubiquitin protein ligase 1 [Source:HGNC Symbol;Acc:HGNC:17004]	0.132075472	0.635782349	FALSE	5.077915677	95th	0.30485196	318	0.378811	0.484015723
ENST00000518721	247	0.292	-0.090238866	4.267338948	236.8137652	60	65	49	51	82	29	26	8	NA	0.461538462	0.263157895	0.24291498	FALSE	ENSG00000153317	ASAP1	ArfGAP with SH3 domain, ankyrin repeat and PH domain 1 [Source:HGNC Symbol;Acc:HGNC:2720]	0.24291498	1.169339427	enriched	5.728930508	95th	0.514681028	247	0.421874	-0.090238866
ENST00000521545	93	0.297	-0.342215054	4.029084109	234.3010753	23	27	21	29	16	7	12	4	NA	0.516129032	0.290322581	0.247311828	FALSE	ENSG00000104341	LAPTM4B	lysosomal protein transmembrane 4 beta [Source:HGNC Symbol;Acc:HGNC:13646]	0.247311828	1.19050489	enriched	6.206341383	95th	0.593952951	93	0.420948	-0.342215054
ENST00000524717	203	-0.298	-0.482724138	3.060413449	236.1477833	28	33	38	56	76	5	15	4	NA	0.349753695	0.162561576	0.137931034	FALSE	ENSG00000184384	MAML2	mastermind like transcriptional coactivator 2 [Source:HGNC Symbol;Acc:HGNC:16259]	0.137931034	0.663969743	FALSE	4.965073107	95th	0.426346289	203	0.383698069	-0.482724138
ENST00000527447	81	1.61	2.101851852	3.610963864	229.9876543	35	25	46	4	6	1	28	12	NA	0.87654321	0.308641975	0.432098765	FALSE	ENSG00000137504	CREBZF	CREB/ATF bZIP transcription factor [Source:HGNC Symbol;Acc:HGNC:24905]	0.432098765	2.080028672	95th	7.979581778	95th	0.827804435	81	0.380858	2.101851852
ENST00000531120	131	0.742	1.123664122	2.090072117	240.0687023	29	23	22	48	38	11	6	2	NA	0.34351145	0.175572519	0.221374046	FALSE	ENSG00000149100	EIF3M	eukaryotic translation initiation factor 3 subunit M [Source:HGNC Symbol;Acc:HGNC:24460]	0.221374046	1.065646096	enriched	6.206341383	95th	0.379083596	131	0.411687	1.123664122
ENST00000532622	50	-0.436	-1.4898	3.848514699	231.82	4	13	15	11	11	19	7	2	NA	0.56	0.26	0.08	FALSE	ENSG00000153684	GOLGA8F	golgin A8 family member F [Source:HGNC Symbol;Acc:HGNC:32378]	0.08	0.385102451	FALSE	5.319721186	95th	0.58080076	50	0.442204	-1.4898
ENST00000539294	242	2.7575	3.024454545	2.497517516	237.9793388	132	40	37	90	75	5	7	2	NA	0.318181818	0.165289256	0.545454545	FALSE	ENSG00000185728	YTHDF3	YTH N6-methyladenosine RNA binding protein 3 [Source:HGNC Symbol;Acc:HGNC:26465]	0.545454545	2.625698531	95th	5.319721186	95th	0.335826614	242	0.379243	3.024454545
ENST00000541284	147	2.931	3.174632653	2.941198677	240.5714286	84	28	17	36	66	11	12	4	NA	0.306122449	0.19047619	0.571428571	FALSE	ENSG00000080802	CNOT4	CCR4-NOT transcription complex subunit 4 [Source:HGNC Symbol;Acc:HGNC:7880]	0.571428571	2.750731794	95th	6.206341383	95th	0.320776006	147	0.412132	3.174632653
ENST00000546378	124	3.2195	3.04708871	3.218914454	230.9112903	76	65	41	10	8	2	31	10	NA	0.85483871	0.524193548	0.612903226	FALSE	ENSG00000123388	HOXC11	homeobox C11 [Source:HGNC Symbol;Acc:HGNC:5123]	0.612903226	2.950381683	99th	6.006136823	95th	0.837371526	124	0.471137	3.04708871
ENST00000547167	285	1.919	2.032445614	3.476473833	237.2631579	131	119	77	50	39	8	12	5	NA	0.687719298	0.41754386	0.459649123	FALSE	ENSG00000123411	IKZF4	IKAROS family zinc finger 4 [Source:HGNC Symbol;Acc:HGNC:13179]	0.459649123	2.212650049	95th	7.757926729	95th	0.683470666	285	0.465169	2.032445614
ENST00000548249	103	0.71	0.923475728	2.618648749	240.2524272	26	10	29	33	31	14	10	4	NA	0.378640777	0.097087379	0.252427184	FALSE	ENSG00000175203	DCTN2	dynactin subunit 2 [Source:HGNC Symbol;Acc:HGNC:2712]	0.252427184	1.215129094	enriched	7.44760966	95th	0.426343287	103	0.477352	0.923475728
ENST00000548825	375	1.61	2.196416	3.119418254	239.9813333	157	144	97	60	74	26	26	11	NA	0.642666667	0.384	0.418666667	FALSE	ENSG00000110844	PRPF40B	pre-mRNA processing factor 40 homolog B [Source:HGNC Symbol;Acc:HGNC:25031]	0.418666667	2.015369495	95th	7.877279448	95th	0.62704028	375	0.474688	2.196416
ENST00000550164	343	0.649	1.367276968	3.730213579	239.2623907	118	75	86	77	105	29	40	12	NA	0.469387755	0.218658892	0.344023324	FALSE	ENSG00000139613	SMARCC2	SWI/SNF related, matrix associated, actin dependent regulator of chromatin subfamily c member 2 [Source:HGNC Symbol;Acc:HGNC:11105]	0.344023324	1.656052815	enriched	5.585707245	95th	0.492262836	343	0.465169	1.367276968
ENST00000550746	201	0.994	1.276273632	2.059325613	239.3134328	44	32	24	63	82	18	6	2	NA	0.278606965	0.15920398	0.218905473	FALSE	ENSG00000121749	TBC1D15	TBC1 domain family member 15 [Source:HGNC Symbol;Acc:HGNC:25694]	0.218905473	1.053762926	enriched	6.206341383	95th	0.30540065	201	0.377463	1.276273632
ENST00000552864	67	1.033	1.360716418	3.199197659	237.2089552	16	12	17	17	21	5	6	2	NA	0.432835821	0.179104478	0.23880597	FALSE	ENSG00000111052	LIN7A	lin-7 homolog A, crumbs cell polarity complex component [Source:HGNC Symbol;Acc:HGNC:17787]	0.23880597	1.149559556	enriched	6.206341383	95th	0.437475766	67	0.362953	1.360716418
ENST00000553456	92	3.254	3.032065217	2.870000608	228.7065217	59	41	36	4	11	3	26	11	NA	0.836956522	0.445652174	0.641304348	FALSE	ENSG00000170370	EMX2	empty spiracles homeobox 2 [Source:HGNC Symbol;Acc:HGNC:3341]	0.641304348	3.087098454	99th	7.877279448	95th	0.801241004	92	0.436963	3.032065217
ENST00000557658	99	0.311	0.264080808	2.58455447	240.3434343	14	8	33	27	31	19	6	2	NA	0.414141414	0.080808081	0.141414141	FALSE	ENSG00000151445	VIPAS39	VPS33B interacting protein, apical-basolateral polarity regulator, spe-39 homolog [Source:HGNC Symbol;Acc:HGNC:20347]	0.141414141	0.680736656	FALSE	6.206341383	95th	0.438470101	99	0.459091	0.264080808
ENST00000561208	113	2.896	3.063150442	2.966470787	238.1327434	65	32	25	17	39	12	20	8	NA	0.504424779	0.283185841	0.575221239	FALSE	ENSG00000134138	MEIS2	Meis homeobox 2 [Source:HGNC Symbol;Acc:HGNC:7001]	0.575221239	2.768988864	95th	7.44760966	95th	0.476140722	113	0.371800611	3.063150442
ENST00000563027	37	-0.364	-1.275	4.277915607	232.8918919	4	2	16	9	10	19	6	2	NA	0.486486486	0.054054054	0.108108108	FALSE	ENSG00000188626	GOLGA8M	golgin A8 family member M [Source:HGNC Symbol;Acc:HGNC:44404]	0.108108108	0.520408718	FALSE	6.206341383	95th	0.527879344	37	0.442204	-1.275
ENST00000569446	17	2.611	2.690823529	2.718554631	218.9411765	10	7	8	1	1	2	10	3	NA	0.882352941	0.411764706	0.588235294	FALSE	ENSG00000261678	SCRT1	scratch family transcriptional repressor 1 [Source:HGNC Symbol;Acc:HGNC:15950]	0.588235294	2.831635671	95th	5.585707245	95th	0.817032697	17	0.537812	2.690823529
ENST00000580059	179	1.843	2.06773743	3.678125737	236.9329609	86	76	66	19	18	5	55	15	NA	0.793296089	0.424581006	0.480446927	FALSE	ENSG00000134504	KCTD1	potassium channel tetramerization domain containing 1 [Source:HGNC Symbol;Acc:HGNC:18249]	0.480446927	2.312766118	95th	5.077915677	95th	0.762443961	179	0.399973	2.06773743
ENST00000582693	70	1.1165	1.465028571	2.215202323	231.5857143	17	10	14	20	26	9	8	3	NA	0.342857143	0.142857143	0.242857143	FALSE	ENSG00000265491	RNF115	ring finger protein 115 [Source:HGNC Symbol;Acc:HGNC:18154]	0.242857143	1.169061013	enriched	6.982134056	95th	0.358698562	70	0.431143	1.465028571
ENST00000583337	34	0.1755	0.915794118	2.548455287	235.0882353	7	18	10	5	1	1	7	2	NA	0.823529412	0.529411765	0.205882353	FALSE	ENSG00000266265	KLF14	Kruppel like factor 14 [Source:HGNC Symbol;Acc:HGNC:23025]	0.205882353	0.991072485	FALSE	5.319721186	95th	0.746104522	34	0.421946	0.915794118
ENST00000585124	61	0.034	0.060622951	3.629706522	237.2786885	12	9	27	12	13	8	6	2	NA	0.590163934	0.147540984	0.196721311	FALSE	ENSG00000178999	AURKB	aurora kinase B [Source:HGNC Symbol;Acc:HGNC:11390]	0.196721311	0.946973241	FALSE	6.206341383	95th	0.616068264	61	0.472383	0.060622951
ENST00000587834	78	0.2095	0.270205128	3.213290963	238.2564103	17	25	18	21	14	6	7	2	NA	0.551282051	0.320512821	0.217948718	FALSE	ENSG00000166562	SEC11C	SEC11 homolog C, signal peptidase complex subunit [Source:HGNC Symbol;Acc:HGNC:23400]	0.217948718	1.049157319	enriched	5.319721186	95th	0.580608343	78	0.426078	0.270205128
ENST00000588460	174	-0.5025	-0.854385057	4.185468241	240.2816092	33	42	29	53	50	13	11	3	NA	0.408045977	0.24137931	0.189655172	FALSE	ENSG00000092931	MFSD11	major facilitator superfamily domain containing 11 [Source:HGNC Symbol;Acc:HGNC:25458]	0.189655172	0.912958397	FALSE	5.077915677	95th	0.495910124	174	0.50493	-0.854385057
ENST00000590474	138	0.3105	-0.149398551	3.99169728	239.7608696	35	35	34	26	43	12	7	2	NA	0.5	0.253623188	0.253623188	FALSE	ENSG00000108984	MAP2K6	mitogen-activated protein kinase kinase 6 [Source:HGNC Symbol;Acc:HGNC:6846]	0.253623188	1.220886394	enriched	5.319721186	95th	0.525496325	138	0.381478	-0.149398551
ENST00000592199	260	4.0455	3.640334615	3.586867904	236.6846154	167	95	94	34	37	11	38	13	NA	0.726923077	0.365384615	0.642307692	FALSE	ENSG00000008441	NFIX	nuclear factor I X [Source:HGNC Symbol;Acc:HGNC:7788]	0.642307692	3.091928334	99th	6.369666157	95th	0.709589411	260	0.50623	3.640334615
ENST00000598239	29	-0.721	-2.569482759	4.531329934	223.6551724	4	11	7	5	6	5	7	2	NA	0.620689655	0.379310345	0.137931034	FALSE	ENSG00000174562	KLK15	kallikrein related peptidase 15 [Source:HGNC Symbol;Acc:HGNC:20453]	0.137931034	0.663969743	FALSE	5.319721186	95th	0.62874418	29	0.513515	-2.569482759
ENST00000606911	164	0.1995	0.293329268	2.343364186	236.8536585	28	48	33	48	35	10	18	5	NA	0.493902439	0.292682927	0.170731707	FALSE	ENSG00000143337	TOR1AIP1	torsin 1A interacting protein 1 [Source:HGNC Symbol;Acc:HGNC:29456]	0.170731707	0.821864987	FALSE	5.171951153	95th	0.523753145	164	0.411205	0.293329268
ENST00000609360	175	0.716	0.752748571	3.643382945	239.9028571	56	48	50	39	38	14	17	5	NA	0.56	0.274285714	0.32	FALSE	ENSG00000166313	APBB1	amyloid beta precursor protein binding family B member 1 [Source:HGNC Symbol;Acc:HGNC:581]	0.32	1.540409805	enriched	5.476183573	95th	0.580723067	175	0.420709	0.752748571
ENST00000610402	411	0.84	1.351498783	2.328424314	237.2311436	120	107	91	111	102	21	15	5	NA	0.481751825	0.260340633	0.291970803	FALSE	ENSG00000006125	AP2B1	adaptor related protein complex 2 subunit beta 1 [Source:HGNC Symbol;Acc:HGNC:563]	0.291970803	1.405483399	enriched	6.206341383	95th	0.485412679	411	0.434026	1.351498783
ENST00000611820	545	2.188	2.474510092	2.641680964	234.7706422	271	109	59	185	192	30	17	6	NA	0.308256881	0.2	0.497247706	FALSE	ENSG00000147050	KDM6A	lysine demethylase 6A [Source:HGNC Symbol;Acc:HGNC:12637]	0.497247706	2.393641383	95th	6.571420288	95th	0.311881906	545	0.392839749	2.474510092
ENST00000612363	74	3.787	3.6765	2.334859371	224.5135135	53	49	25	0	0	1	20	9	NA	1	0.662162162	0.716216216	FALSE	ENSG00000233608	TWIST2	twist family bHLH transcription factor 2 [Source:HGNC Symbol;Acc:HGNC:20670]	0.716216216	3.447707756	99th	8.378560867	95th	0.975197477	74	0.479229	3.6765
ENST00000612661	28	1.7215	2.17975	3.052644241	234.0714286	12	11	10	4	3	2	11	5	NA	0.75	0.392857143	0.428571429	FALSE	ENSG00000277443	MARCKS	myristoylated alanine rich protein kinase C substrate [Source:HGNC Symbol;Acc:HGNC:6759]	0.428571429	2.063048846	95th	8.463192795	95th	0.748523086	28	0.377116	2.17975
ENST00000618156	31	1.131	1.108580645	2.459240747	235.5806452	11	5	9	9	8	6	11	4	NA	0.451612903	0.161290323	0.35483871	FALSE	ENSG00000184203	PPP1R2	protein phosphatase 1 regulatory inhibitor subunit 2 [Source:HGNC Symbol;Acc:HGNC:9288]	0.35483871	1.708115711	enriched	6.770554236	95th	0.428793745	31	0.471553	1.108580645
ENST00000618562	58	-0.004	0.978431034	3.520437658	239.2068966	14	9	16	8	25	7	10	4	NA	0.431034483	0.155172414	0.24137931	FALSE	ENSG00000150630	VEGFC	vascular endothelial growth factor C [Source:HGNC Symbol;Acc:HGNC:12682]	0.24137931	1.161947051	enriched	7.44760966	95th	0.518383895	58	0.367396	0.978431034
ENST00000621218	135	2.171	2.725785185	2.607516707	236.2962963	65	61	28	24	22	7	7	3	NA	0.659259259	0.451851852	0.481481481	FALSE	ENSG00000123560	PLP1	proteolipid protein 1 [Source:HGNC Symbol;Acc:HGNC:9086]	0.481481481	2.317746234	95th	7.979581778	95th	0.627212852	135	0.407891	2.725785185
ENST00000624419	105	0.572	0.35027619	2.941441655	236.6857143	22	46	22	18	19	5	11	3	NA	0.647619048	0.438095238	0.20952381	FALSE	ENSG00000286106	NOTCH2NLR	notch 2 N-terminal like R (pseudogene) [Source:HGNC Symbol;Acc:HGNC:53925]	0.20952381	1.008601658	enriched	5.077915677	95th	0.630508472	105	0.406162	0.35027619
ENST00000627532	208	1.953	2.551485577	2.995571896	240.9375	102	43	35	65	65	9	26	9	NA	0.375	0.206730769	0.490384615	FALSE	ENSG00000169554	ZEB2	zinc finger E-box binding homeobox 2 [Source:HGNC Symbol;Acc:HGNC:14881]	0.490384615	2.360603968	95th	6.445046821	95th	0.399155111	208	0.372805	2.551485577
ENST00000642384	204	4.9235	4.548029412	3.228564768	240.0539216	144	75	73	22	34	4	61	26	NA	0.725490196	0.367647059	0.705882353	FALSE	ENSG00000119866	BCL11A	BAF chromatin remodeling complex subunit BCL11A [Source:HGNC Symbol;Acc:HGNC:13221]	0.705882353	3.397962805	99th	7.935977506	95th	0.702685227	204	0.423798	4.548029412
ENST00000643460	61	1.971	2.715196721	2.986889831	238.0491803	30	15	20	13	13	2	14	6	NA	0.573770492	0.245901639	0.491803279	FALSE	ENSG00000105991	HOXA1	homeobox A1 [Source:HGNC Symbol;Acc:HGNC:5099]	0.491803279	2.367433102	95th	7.979581778	95th	0.550564378	61	0.420313	2.715196721
ENST00000646630	614	1.6305	1.443156352	4.118534842	236.742671	269	238	197	90	89	19	51	14	NA	0.708469055	0.38762215	0.438110749	FALSE	ENSG00000197283	SYNGAP1	synaptic Ras GTPase activating protein 1 [Source:HGNC Symbol;Acc:HGNC:11497]	0.438110749	2.108969043	95th	5.111104669	95th	0.702569467	614	0.496916	1.443156352
ENST00000647337	230	3.5865	3.622734783	3.338704992	238.9652174	148	85	41	53	51	8	22	6	NA	0.547826087	0.369565217	0.643478261	FALSE	ENSG00000124813	RUNX2	RUNX family transcription factor 2 [Source:HGNC Symbol;Acc:HGNC:10472]	0.643478261	3.097563195	99th	5.077915677	95th	0.562355899	230	0.39496	3.622734783
ENST00000651131	145	0.377	0.6816	2.271418005	237.2344828	26	53	34	33	25	6	10	3	NA	0.6	0.365517241	0.179310345	FALSE	ENSG00000204564	C6orf136	chromosome 6 open reading frame 136 [Source:HGNC Symbol;Acc:HGNC:21301]	0.179310345	0.863160667	FALSE	5.585707245	95th	0.604108073	145	0.457669	0.6816
ENST00000651503	224	1.3855	1.854535714	3.755216433	240.3125	98	37	40	73	74	17	22	6	NA	0.34375	0.165178571	0.4375	FALSE	ENSG00000085276	MECOM	MDS1 and EVI1 complex locus [Source:HGNC Symbol;Acc:HGNC:3498]	0.4375	2.10602903	95th	5.077915677	95th	0.362527292	224	0.382651	1.854535714
ENST00000652304	78	1.0125	1.166346154	2.820073421	239.0512821	23	17	25	23	13	4	6	2	NA	0.538461538	0.217948718	0.294871795	FALSE	ENSG00000135517	MIP	major intrinsic protein of lens fiber [Source:HGNC Symbol;Acc:HGNC:7103]	0.294871795	1.419448138	enriched	6.206341383	95th	0.544713425	78	0.465169	1.166346154
ENST00000671191	267	2.275	2.633764045	2.779183977	239.7602996	134	58	44	88	77	23	16	5	NA	0.382022472	0.217228464	0.501872659	FALSE	ENSG00000163681	SLMAP	sarcolemma associated protein [Source:HGNC Symbol;Acc:HGNC:16643]	0.501872659	2.415904891	95th	5.818445047	95th	0.387913294	267	0.413312	2.633764045
ENST00000672264	76	2.8175	2.924842105	3.325665985	238.0789474	44	21	19	14	22	3	10	4	NA	0.526315789	0.276315789	0.578947368	FALSE	ENSG00000165588	OTX2	orthodenticle homeobox 2 [Source:HGNC Symbol;Acc:HGNC:8522]	0.578947368	2.786925634	95th	7.44760966	95th	0.513514635	76	0.403869	2.924842105
ENST00000673436	272	0.971	1.737966912	3.523547198	240.5735294	95	50	44	90	88	25	28	11	NA	0.345588235	0.183823529	0.349264706	FALSE	ENSG00000204842	ATXN2	ataxin 2 [Source:HGNC Symbol;Acc:HGNC:10555]	0.349264706	1.68128368	enriched	7.31461663	95th	0.368832636	272	0.466651	1.737966912
ENST00000675903	463	0.991	1.472313175	3.209877283	239.8963283	156	51	63	164	185	41	22	7	NA	0.246220302	0.110151188	0.336933045	FALSE	ENSG00000153827	TRIP12	thyroid hormone receptor interactor 12 [Source:HGNC Symbol;Acc:HGNC:12306]	0.336933045	1.621921771	enriched	5.924234957	95th	0.304383007	463	0.403107	1.472313175
ENST00000678917	102	0.6625	1.833607843	3.185778535	240.5196078	39	10	24	28	40	14	7	2	NA	0.333333333	0.098039216	0.382352941	FALSE	ENSG00000162923	WDR26	WD repeat domain 26 [Source:HGNC Symbol;Acc:HGNC:21208]	0.382352941	1.840563186	enriched	5.319721186	95th	0.374143399	102	0.423041	1.833607843
ENST00000006015	63	4.094	4.172507937	3.114494325	232.952381	46	33	22	5	3	2	25	17	NA	0.873015873	0.523809524	0.73015873	FALSE	ENSG00000005073	HOXA11	homeobox A11 [Source:HGNC Symbol;Acc:HGNC:5101]	0.73015873	3.51482396	99th	12.66093642	99th	0.843741724	63	0.420313	4.172507937
ENST00000008391	204	1.696	2.067191176	3.129004613	238.0098039	89	85	40	38	41	8	25	13	NA	0.612745098	0.416666667	0.43627451	FALSE	ENSG00000008197	TFAP2D	transcription factor AP-2 delta [Source:HGNC Symbol;Acc:HGNC:15581]	0.43627451	2.100129789	95th	9.681892558	99th	0.602668165	204	0.366126	2.067191176
ENST00000040584	71	6.896	5.878577465	3.132877079	231.6478873	61	37	24	5	5	2	19	14	NA	0.85915493	0.521126761	0.85915493	FALSE	ENSG00000037965	HOXC8	homeobox C8 [Source:HGNC Symbol;Acc:HGNC:5129]	0.85915493	4.135783367	99th	13.71928095	99th	0.847896163	71	0.448301	5.878577465
ENST00000083182	91	1.002	1.600021978	1.999828759	238.8681319	30	10	14	30	37	13	6	3	NA	0.263736264	0.10989011	0.32967033	FALSE	ENSG00000062725	APPBP2	amyloid beta precursor protein binding protein 2 [Source:HGNC Symbol;Acc:HGNC:622]	0.32967033	1.586960651	enriched	9.309512075	99th	0.294759302	91	0.415163	1.600021978
ENST00000216225	41	0.907	1.398707317	4.077371802	236	18	14	12	10	5	5	8	5	NA	0.634146341	0.341463415	0.43902439	FALSE	ENSG00000100387	RBX1	ring-box 1 [Source:HGNC Symbol;Acc:HGNC:9928]	0.43902439	2.11336711	95th	11.63689009	99th	0.658047083	41	0.440968	1.398707317
ENST00000216554	128	1.141	2.221132813	3.237104459	235.1640625	52	36	15	45	32	10	6	3	NA	0.3984375	0.28125	0.40625	FALSE	ENSG00000100664	EIF5	eukaryotic translation initiation factor 5 [Source:HGNC Symbol;Acc:HGNC:3299]	0.40625	1.955598385	enriched	9.309512075	99th	0.418725356	128	0.486881	2.221132813
ENST00000222728	48	4.084	3.9293125	2.871239544	221.6666667	33	19	21	6	2	2	18	10	NA	0.833333333	0.395833333	0.6875	FALSE	ENSG00000106006	HOXA6	homeobox A6 [Source:HGNC Symbol;Acc:HGNC:5107]	0.6875	3.30947419	99th	10.34390231	99th	0.817587203	48	0.420313	3.9293125
ENST00000223215	153	0.551	0.687300654	3.688096796	238.130719	42	49	37	36	31	12	8	4	NA	0.562091503	0.320261438	0.274509804	FALSE	ENSG00000106484	MEST	mesoderm specific transcript [Source:HGNC Symbol;Acc:HGNC:7028]	0.274509804	1.32142998	enriched	9.309512075	99th	0.586037594	153	0.421946	0.687300654
ENST00000225655	38	1.499	2.260157895	2.590187831	235.8947368	15	10	13	11	4	3	10	6	NA	0.605263158	0.263157895	0.394736842	FALSE	ENSG00000108518	PFN1	profilin 1 [Source:HGNC Symbol;Acc:HGNC:8881]	0.394736842	1.900176569	enriched	11.17141449	99th	0.602143592	38	0.491557	2.260157895
ENST00000229195	226	3.672	3.876721239	2.58952668	240.3230088	153	30	29	63	104	15	8	7	NA	0.261061947	0.132743363	0.67699115	FALSE	ENSG00000111596	CNOT2	CCR4-NOT transcription complex subunit 2 [Source:HGNC Symbol;Acc:HGNC:7878]	0.67699115	3.258886894	99th	16.29164613	99th	0.27483247	226	0.379759	3.876721239
ENST00000238961	353	1.4	1.83609915	2.175896267	238.3116147	119	61	44	126	122	20	13	8	NA	0.297450425	0.172804533	0.337110482	FALSE	ENSG00000119906	SLF2	SMC5-SMC6 complex localization factor 2 [Source:HGNC Symbol;Acc:HGNC:17814]	0.337110482	1.62277591	enriched	11.45786102	99th	0.309809922	353	0.455965	1.83609915
ENST00000239144	38	3.0815	3.500684211	3.789031682	215.6578947	25	21	12	3	2	2	13	7	NA	0.868421053	0.552631579	0.657894737	FALSE	ENSG00000120068	HOXB8	homeobox B8 [Source:HGNC Symbol;Acc:HGNC:5119]	0.657894737	3.166960948	99th	10.02562839	99th	0.832558556	38	0.451685	3.500684211
ENST00000239151	62	4.766	3.989274194	3.358852152	233.016129	41	28	24	6	4	2	25	17	NA	0.838709677	0.451612903	0.661290323	FALSE	ENSG00000120075	HOXB5	homeobox B5 [Source:HGNC Symbol;Acc:HGNC:5116]	0.661290323	3.183306552	99th	12.66093642	99th	0.826578157	62	0.451685	3.989274194
ENST00000242719	69	2.92	3.131028986	2.670936209	232.6376812	41	14	21	18	16	3	10	6	NA	0.507246377	0.202898551	0.594202899	FALSE	ENSG00000123091	RNF11	ring finger protein 11 [Source:HGNC Symbol;Acc:HGNC:10056]	0.594202899	2.860362409	99th	11.17141449	99th	0.499759814	69	0.411079	3.131028986
ENST00000242728	29	2.658	2.422551724	3.340555606	230.6206897	18	9	14	1	5	5	8	4	NA	0.793103448	0.310344828	0.620689655	FALSE	ENSG00000123095	BHLHE41	basic helix-loop-helix family member e41 [Source:HGNC Symbol;Acc:HGNC:16617]	0.620689655	2.987863846	99th	9.309512075	99th	0.769171585	29	0.390107	2.422551724
ENST00000243108	87	5.832	5.137321839	2.990896772	239.1034483	71	42	23	9	13	2	23	15	NA	0.747126437	0.482758621	0.816091954	FALSE	ENSG00000197757	HOXC6	homeobox C6 [Source:HGNC Symbol;Acc:HGNC:5128]	0.816091954	3.928487649	99th	12.14284184	99th	0.719238692	87	0.448301	5.137321839
ENST00000245304	67	2.548	1.090358209	4.232762787	227.5373134	35	28	23	10	6	2	16	8	NA	0.76119403	0.417910448	0.52238806	FALSE	ENSG00000125249	RAP2A	RAP2A, member of RAS oncogene family [Source:HGNC Symbol;Acc:HGNC:9861]	0.52238806	2.514661529	95th	9.309512075	99th	0.823151571	67	0.403489	1.090358209
ENST00000249501	140	4.927	4.867564286	2.791047374	240.8571429	116	66	25	31	18	2	23	12	NA	0.65	0.471428571	0.828571429	FALSE	ENSG00000128710	HOXD10	homeobox D10 [Source:HGNC Symbol;Acc:HGNC:5133]	0.828571429	3.988561102	99th	9.714273469	99th	0.628412564	140	0.404027	4.867564286
ENST00000258111	89	3.365	3.270516854	2.815493531	232.4269663	60	48	31	5	5	3	20	11	NA	0.887640449	0.539325843	0.674157303	FALSE	ENSG00000135643	KCNMB4	potassium calcium-activated channel subfamily M regulatory beta subunit 4 [Source:HGNC Symbol;Acc:HGNC:6289]	0.674157303	3.245245376	99th	10.24046328	99th	0.866855349	89	0.379759	3.270516854
ENST00000258484	300	2.7775	3.24108	2.678034817	239.1966667	179	66	34	93	107	14	9	8	NA	0.333333333	0.22	0.596666667	FALSE	ENSG00000135999	EPC2	enhancer of polycomb homolog 2 [Source:HGNC Symbol;Acc:HGNC:24543]	0.596666667	2.872222449	99th	16.55024369	99th	0.348476674	300	0.385945	3.24108
ENST00000259470	37	0.699	1.707702703	2.453680137	237.8648649	14	1	12	16	8	7	6	4	NA	0.351351351	0.027027027	0.378378378	FALSE	ENSG00000136943	CTSV	cathepsin V [Source:HGNC Symbol;Acc:HGNC:2538]	0.378378378	1.821430513	enriched	12.41268277	99th	0.384020146	37	0.427789	1.707702703
ENST00000260653	140	3.958	4.025478571	2.659695746	220.8571429	98	76	52	5	7	2	50	25	NA	0.914285714	0.542857143	0.7	FALSE	ENSG00000138083	SIX3	SIX homeobox 3 [Source:HGNC Symbol;Acc:HGNC:10889]	0.7	3.369646448	99th	9.309512075	99th	0.891148332	140	0.410363	4.025478571
ENST00000261461	150	1.39	1.838893333	2.502647686	237.9866667	57	27	26	47	50	13	9	6	NA	0.353333333	0.18	0.38	FALSE	ENSG00000066027	PPP2R5A	protein phosphatase 2 regulatory subunit B'alpha [Source:HGNC Symbol;Acc:HGNC:9309]	0.38	1.829236643	enriched	12.41268277	99th	0.393745679	150	0.431252	1.838893333
ENST00000262710	303	1.018	1.853214521	2.755623604	240.0462046	99	57	69	85	92	19	22	14	NA	0.415841584	0.188118812	0.326732673	FALSE	ENSG00000100813	ACIN1	apoptotic chromatin condensation inducer 1 [Source:HGNC Symbol;Acc:HGNC:17066]	0.326732673	1.572819417	enriched	11.84846991	99th	0.427320104	303	0.453387	1.853214521
ENST00000263921	28	2.2335	3.244821429	2.804633389	234.7857143	14	7	7	5	9	6	8	4	NA	0.5	0.25	0.5	FALSE	ENSG00000109220	CHIC2	cysteine rich hydrophobic domain 2 [Source:HGNC Symbol;Acc:HGNC:1935]	0.5	2.40689032	95th	9.309512075	99th	0.505874282	28	0.411321	3.244821429
ENST00000264161	95	0.749	1.426315789	2.464819998	239.6736842	31	7	18	35	35	16	6	3	NA	0.263157895	0.073684211	0.326315789	FALSE	ENSG00000115866	DARS1	aspartyl-tRNA synthetase 1 [Source:HGNC Symbol;Acc:HGNC:2678]	0.326315789	1.57081263	enriched	9.309512075	99th	0.278915273	95	0.39426	1.426315789
ENST00000264426	360	0.807	1.374447222	3.734963854	240.25	129	90	66	107	97	15	22	12	NA	0.433333333	0.25	0.358333333	FALSE	ENSG00000120251	GRIA2	glutamate ionotropic receptor AMPA type subunit 2 [Source:HGNC Symbol;Acc:HGNC:4572]	0.358333333	1.724938063	enriched	10.15583135	99th	0.488070764	360	0.354908	1.374447222
ENST00000264710	67	2.839	3.148910448	2.576520385	237.6119403	40	18	13	12	24	6	8	4	NA	0.462686567	0.268656716	0.597014925	FALSE	ENSG00000084733	RAB10	RAB10, member RAS oncogene family [Source:HGNC Symbol;Acc:HGNC:9759]	0.597014925	2.87389889	99th	9.309512075	99th	0.475305253	67	0.464451	3.148910448
ENST00000265260	80	3.11	3.43675	2.747282356	237.3375	50	13	7	24	36	5	6	4	NA	0.25	0.1625	0.625	FALSE	ENSG00000081154	PCNP	PEST proteolytic signal containing nuclear protein [Source:HGNC Symbol;Acc:HGNC:30023]	0.625	3.0086129	99th	12.41268277	99th	0.258484308	80	0.39284	3.43675
ENST00000266508	123	1.929	2.338593496	2.613704242	237.8617886	58	21	19	39	44	8	6	3	NA	0.325203252	0.170731707	0.471544715	FALSE	ENSG00000139154	AEBP2	AE binding protein 2 [Source:HGNC Symbol;Acc:HGNC:24051]	0.471544715	2.269912822	95th	9.309512075	99th	0.364842037	123	0.391147	2.338593496
ENST00000272427	154	0.6635	1.543961039	2.813561068	240.3896104	39	20	39	53	42	22	10	6	NA	0.383116883	0.12987013	0.253246753	FALSE	ENSG00000144036	EXOC6B	exocyst complex component 6B [Source:HGNC Symbol;Acc:HGNC:17085]	0.253246753	1.219074318	enriched	11.17141449	99th	0.408877545	154	0.408941	1.543961039
ENST00000282486	187	2.309	2.763823529	3.786193257	238.6791444	95	48	25	49	65	8	14	7	NA	0.390374332	0.256684492	0.50802139	FALSE	ENSG00000152601	MBNL1	muscleblind like splicing regulator 1 [Source:HGNC Symbol;Acc:HGNC:6923]	0.50802139	2.445503534	95th	9.309512075	99th	0.410218276	187	0.366368	2.763823529
ENST00000295470	88	1.935	2.557272727	2.61281324	230.5795455	41	21	21	27	19	7	17	9	NA	0.477272727	0.238636364	0.465909091	FALSE	ENSG00000152795	HNRNPDL	heterogeneous nuclear ribonucleoprotein D like [Source:HGNC Symbol;Acc:HGNC:5037]	0.465909091	2.242784162	95th	9.857130432	99th	0.481056864	88	0.408747	2.557272727
ENST00000296238	17	2.762	3.485117647	2.490078234	213.7647059	10	8	5	0	4	2	6	3	NA	0.764705882	0.470588235	0.588235294	FALSE	ENSG00000163888	CAMK2N2	calcium/calmodulin dependent protein kinase II inhibitor 2 [Source:HGNC Symbol;Acc:HGNC:24197]	0.588235294	2.831635671	95th	9.309512075	99th	0.700695676	17	0.467298	3.485117647
ENST00000296328	107	0.893	1.593962617	1.866028807	238.1121495	31	17	20	33	37	11	6	3	NA	0.345794393	0.158878505	0.289719626	FALSE	ENSG00000163960	UBXN7	UBX domain protein 7 [Source:HGNC Symbol;Acc:HGNC:29119]	0.289719626	1.394646728	enriched	9.309512075	99th	0.35039992	107	0.452053	1.593962617
ENST00000298316	81	4.419	3.966061728	3.280375712	221.8271605	60	38	32	4	7	1	9	5	NA	0.864197531	0.469135802	0.740740741	FALSE	ENSG00000165527	ARF6	ADP ribosylation factor 6 [Source:HGNC Symbol;Acc:HGNC:659]	0.740740741	3.565763437	99th	10.34390231	99th	0.852928756	81	0.405521	3.966061728
ENST00000299638	61	2.106	2.329065574	2.861012518	234.4262295	29	17	8	17	19	4	7	4	NA	0.409836066	0.278688525	0.475409836	FALSE	ENSG00000255529	POLR2M	RNA polymerase II subunit M [Source:HGNC Symbol;Acc:HGNC:14862]	0.475409836	2.288518665	95th	10.63944237	99th	0.443800791	61	0.41254	2.329065574
ENST00000302327	76	0.2895	0.944355263	2.834224478	231.8026316	20	18	21	12	25	2	6	4	NA	0.513157895	0.236842105	0.263157895	FALSE	ENSG00000168556	ING2	inhibitor of growth family member 2 [Source:HGNC Symbol;Acc:HGNC:6063]	0.263157895	1.266784379	enriched	12.41268277	99th	0.583055945	76	0.425291	0.944355263
ENST00000303450	98	5.7505	4.825377551	3.160651546	230.6530612	76	49	41	5	3	2	45	34	NA	0.918367347	0.5	0.775510204	FALSE	ENSG00000180806	HOXC9	homeobox C9 [Source:HGNC Symbol;Acc:HGNC:5130]	0.775510204	3.733136007	99th	14.06770714	99th	0.911017012	98	0.448301	4.825377551
ENST00000303575	49	0.96	1.029081633	2.357377638	239.1836735	15	15	12	13	9	5	6	4	NA	0.551020408	0.306122449	0.306122449	FALSE	ENSG00000170348	TMED10	transmembrane p24 trafficking protein 10 [Source:HGNC Symbol;Acc:HGNC:16998]	0.306122449	1.473606318	enriched	12.41268277	99th	0.551131613	49	0.434656	1.029081633
ENST00000303577	32	2.5055	2.59928125	2.098526583	208.9375	16	17	14	1	0	1	7	5	NA	0.96875	0.53125	0.5	FALSE	ENSG00000169564	PCBP1	poly(rC) binding protein 1 [Source:HGNC Symbol;Acc:HGNC:8647]	0.5	2.40689032	95th	13.29930296	99th	0.946741786	32	0.446903	2.59928125
ENST00000308022	45	1.767	1.358311111	4.193150371	228.1555556	18	17	20	5	3	7	10	5	NA	0.822222222	0.377777778	0.4	FALSE	ENSG00000172663	TMEM134	transmembrane protein 134 [Source:HGNC Symbol;Acc:HGNC:26142]	0.4	1.925512256	enriched	9.309512075	99th	0.775514647	45	0.500752	1.358311111
ENST00000309979	220	0.969	1.210672727	2.206767917	240.3727273	57	45	65	66	44	13	8	4	NA	0.5	0.204545455	0.259090909	FALSE	ENSG00000166507	NDST2	N-deacetylase and N-sulfotransferase 2 [Source:HGNC Symbol;Acc:HGNC:7681]	0.259090909	1.247206802	enriched	9.309512075	99th	0.499147744	220	0.431684	1.210672727
ENST00000310137	356	2.5835	3.280727528	3.448939991	240.0870787	189	146	62	100	48	3	37	19	NA	0.584269663	0.41011236	0.530898876	FALSE	ENSG00000239306	RBM14	RNA binding motif protein 14 [Source:HGNC Symbol;Acc:HGNC:14219]	0.530898876	2.555630733	95th	9.561120509	99th	0.574727859	356	0.495156	3.280727528
ENST00000311177	49	3.965	3.693081633	3.027811688	223.5918367	33	19	22	5	3	2	26	15	NA	0.836734694	0.387755102	0.673469388	FALSE	ENSG00000170689	HOXB9	homeobox B9 [Source:HGNC Symbol;Acc:HGNC:5120]	0.673469388	3.241933901	99th	10.7417447	99th	0.829959945	49	0.451685	3.693081633
ENST00000312492	85	6.315	5.871541176	2.577162377	236.8117647	75	27	27	15	16	2	24	17	NA	0.635294118	0.317647059	0.882352941	FALSE	ENSG00000172789	HOXC5	homeobox C5 [Source:HGNC Symbol;Acc:HGNC:5127]	0.882352941	4.247453506	99th	13.18847544	99th	0.629825888	85	0.448301	5.871541176
ENST00000313173	46	3.7225	3.873652174	2.859500432	239.4565217	32	15	13	11	7	2	13	10	NA	0.608695652	0.326086957	0.695652174	FALSE	ENSG00000175879	HOXD8	homeobox D8 [Source:HGNC Symbol;Acc:HGNC:5139]	0.695652174	3.348716967	99th	14.32232627	99th	0.58931993	46	0.404027	3.873652174
ENST00000321358	121	4.726	4.72792562	2.561256902	237.9256198	92	31	15	37	38	7	8	5	NA	0.380165289	0.256198347	0.760330579	FALSE	ENSG00000065978	YBX1	Y-box binding protein 1 [Source:HGNC Symbol;Acc:HGNC:8014]	0.760330579	3.660064619	99th	11.63689009	99th	0.371396856	121	0.424446	4.72792562
ENST00000322652	216	2.3315	2.586592593	2.467653557	239.1388889	113	34	22	87	73	16	9	5	NA	0.259259259	0.157407407	0.523148148	FALSE	ENSG00000178691	SUZ12	SUZ12 polycomb repressive complex 2 subunit [Source:HGNC Symbol;Acc:HGNC:17101]	0.523148148	2.518320428	95th	10.34390231	99th	0.286209661	216	0.437729	2.586592593
ENST00000323666	161	1.079	1.343956522	2.174900617	239.6583851	46	30	21	46	64	11	6	3	NA	0.316770186	0.186335404	0.285714286	FALSE	ENSG00000111142	METAP2	methionyl aminopeptidase 2 [Source:HGNC Symbol;Acc:HGNC:16672]	0.285714286	1.375365897	enriched	9.309512075	99th	0.342731253	161	0.410582	1.343956522
ENST00000324000	146	2.5985	2.742931507	2.726604316	238.2191781	81	39	41	34	32	4	14	7	NA	0.547945205	0.267123288	0.554794521	FALSE	ENSG00000177511	ST8SIA3	ST8 alpha-N-acetyl-neuraminide alpha-2,8-sialyltransferase 3 [Source:HGNC Symbol;Acc:HGNC:14269]	0.554794521	2.670659122	95th	9.309512075	99th	0.564894387	146	0.430617	2.742931507
ENST00000325748	60	0.7265	1.1261	2.051529861	238.5833333	15	11	8	22	19	8	6	3	NA	0.316666667	0.183333333	0.25	FALSE	ENSG00000180228	PRKRA	protein activator of interferon induced protein kinase EIF2AK2 [Source:HGNC Symbol;Acc:HGNC:9438]	0.25	1.20344516	enriched	9.309512075	99th	0.317904571	60	0.384706	1.1261
ENST00000326524	42	2.5075	2.6895	4.156822422	235.1666667	23	17	11	7	7	2	13	10	NA	0.666666667	0.404761905	0.547619048	FALSE	ENSG00000168621	GDNF	glial cell derived neurotrophic factor [Source:HGNC Symbol;Acc:HGNC:4232]	0.547619048	2.63611797	95th	14.32232627	99th	0.696717125	42	0.40076	2.6895
ENST00000327419	75	1.733	2.04584	3.108197188	232.6933333	31	35	24	7	9	1	10	5	NA	0.786666667	0.466666667	0.413333333	FALSE	ENSG00000185742	C11orf87	chromosome 11 open reading frame 87 [Source:HGNC Symbol;Acc:HGNC:33788]	0.413333333	1.989695998	95th	9.309512075	99th	0.744109018	75	0.383667	2.04584
ENST00000327827	99	4.985	4.724161616	2.544395489	230.7878788	75	28	12	29	30	4	7	5	NA	0.404040404	0.282828283	0.757575758	FALSE	ENSG00000182831	C16orf72	chromosome 16 open reading frame 72 [Source:HGNC Symbol;Acc:HGNC:30103]	0.757575758	3.646803515	99th	13.29930296	99th	0.405124558	99	0.432042	4.724161616
ENST00000328345	75	4.885	4.821413333	2.792026224	237.3866667	59	26	39	5	5	1	16	10	NA	0.866666667	0.346666667	0.786666667	FALSE	ENSG00000184486	POU3F2	POU class 3 homeobox 2 [Source:HGNC Symbol;Acc:HGNC:9215]	0.786666667	3.78684077	99th	11.63689009	99th	0.844685406	75	0.368727	4.821413333
ENST00000330688	186	1.283	1.376833333	3.238406979	239.7043011	74	59	36	40	51	8	9	5	NA	0.510752688	0.317204301	0.397849462	FALSE	ENSG00000077092	RARB	retinoic acid receptor beta [Source:HGNC Symbol;Acc:HGNC:9865]	0.397849462	1.91516004	enriched	10.34390231	99th	0.561113321	186	0.388177	1.376833333
ENST00000331397	230	3.4405	3.20453913	2.68758669	233.2913043	135	25	33	84	88	28	8	4	NA	0.252173913	0.108695652	0.586956522	FALSE	ENSG00000183878	UTY	ubiquitously transcribed tetratricopeptide repeat containing, Y-linked [Source:HGNC Symbol;Acc:HGNC:12638]	0.586956522	2.825479941	95th	9.309512075	99th	0.255073942	230	0.388275	3.20453913
ENST00000332503	32	2.825	2.41303125	3.702464676	228.4375	19	14	9	4	5	2	12	7	NA	0.71875	0.4375	0.59375	FALSE	ENSG00000182742	HOXB4	homeobox B4 [Source:HGNC Symbol;Acc:HGNC:5115]	0.59375	2.858182255	99th	10.86109742	99th	0.705682391	32	0.451685	2.41303125
ENST00000337304	94	0.7335	1.075468085	2.792912496	236.5744681	25	38	18	18	20	2	6	3	NA	0.595744681	0.404255319	0.265957447	FALSE	ENSG00000128272	ATF4	activating transcription factor 4 [Source:HGNC Symbol;Acc:HGNC:786]	0.265957447	1.280260809	enriched	9.309512075	99th	0.579637264	94	0.499962	1.075468085
ENST00000337393	209	1.203	1.695392344	1.927758939	240.2870813	62	16	14	94	85	5	6	3	NA	0.14354067	0.076555024	0.296650718	FALSE	ENSG00000122482	ZNF644	zinc finger protein 644 [Source:HGNC Symbol;Acc:HGNC:29222]	0.296650718	1.428011482	enriched	9.309512075	99th	0.171080096	209	0.385798	1.695392344
ENST00000340020	52	0.564	0.884692308	3.993835944	234.6346154	15	9	7	22	14	10	6	4	NA	0.307692308	0.173076923	0.288461538	FALSE	ENSG00000186063	AIDA	axin interactor, dorsalization associated [Source:HGNC Symbol;Acc:HGNC:25761]	0.288461538	1.388590569	enriched	12.41268277	99th	0.370090736	52	0.399256	0.884692308
ENST00000340281	160	3.936	3.88364375	3.368814812	240.14375	95	25	19	62	54	12	7	4	NA	0.275	0.15625	0.59375	FALSE	ENSG00000162664	ZNF326	zinc finger protein 326 [Source:HGNC Symbol;Acc:HGNC:14104]	0.59375	2.858182255	99th	10.63944237	99th	0.296923595	160	0.386080975	3.88364375
ENST00000343304	239	1.834	2.448866109	2.688519031	240.2887029	104	55	74	55	55	10	21	12	NA	0.539748954	0.230125523	0.435146444	FALSE	ENSG00000132128	LRRC41	leucine rich repeat containing 41 [Source:HGNC Symbol;Acc:HGNC:16917]	0.435146444	2.094699525	95th	10.63944237	99th	0.528609052	239	0.456795	2.448866109
ENST00000353609	185	2.814	2.935951351	3.492376491	238.0216216	103	86	47	28	24	4	45	25	NA	0.718918919	0.464864865	0.556756757	FALSE	ENSG00000125740	FOSB	FosB proto-oncogene, AP-1 transcription factor subunit [Source:HGNC Symbol;Acc:HGNC:3797]	0.556756757	2.680104897	95th	10.34390231	99th	0.704922046	185	0.526734	2.935951351
ENST00000354422	68	3.122	2.716897059	3.07752741	238.1029412	41	22	32	6	8	2	8	5	NA	0.794117647	0.323529412	0.602941176	FALSE	ENSG00000188859	FAM78B	family with sequence similarity 78 member B [Source:HGNC Symbol;Acc:HGNC:13495]	0.602941176	2.902426563	99th	11.63689009	99th	0.795668951	68	0.403257	2.716897059
ENST00000356731	102	2.2745	2.762333333	3.472004815	238.9117647	51	17	18	39	28	12	8	4	NA	0.343137255	0.166666667	0.5	FALSE	ENSG00000169045	HNRNPH1	heterogeneous nuclear ribonucleoprotein H1 [Source:HGNC Symbol;Acc:HGNC:5041]	0.5	2.40689032	95th	9.309512075	99th	0.346046302	102	0.494387	2.762333333
ENST00000358528	170	2.8305	2.939488235	2.408424406	239.3529412	100	17	36	66	51	18	8	4	NA	0.311764706	0.1	0.588235294	FALSE	ENSG00000009307	CSDE1	cold shock domain containing E1 [Source:HGNC Symbol;Acc:HGNC:29905]	0.588235294	2.831635671	95th	9.309512075	99th	0.322065295	170	0.40631	2.939488235
ENST00000358595	201	0.651	1.010412935	2.126061383	239.7114428	35	29	39	65	68	22	7	4	NA	0.338308458	0.144278607	0.174129353	FALSE	ENSG00000143437	ARNT	aryl hydrocarbon receptor nuclear translocator [Source:HGNC Symbol;Acc:HGNC:700]	0.174129353	0.83822051	FALSE	10.63944237	99th	0.352457875	201	0.436892	1.010412935
ENST00000360943	105	1.856	2.148085714	3.072507258	239.1714286	46	31	30	24	20	7	6	3	NA	0.580952381	0.295238095	0.438095238	FALSE	ENSG00000159202	UBE2Z	ubiquitin conjugating enzyme E2 Z [Source:HGNC Symbol;Acc:HGNC:25847]	0.438095238	2.108894376	95th	9.309512075	99th	0.585348853	105	0.451685	2.148085714
ENST00000361752	144	0.6995	1.970708333	3.43947326	240.1597222	57	29	20	53	42	8	11	6	NA	0.340277778	0.201388889	0.395833333	FALSE	ENSG00000112531	QKI	QKI, KH domain containing RNA binding [Source:HGNC Symbol;Acc:HGNC:21100]	0.395833333	1.905454837	enriched	10.15583135	99th	0.386865005	144	0.417569	1.970708333
ENST00000367353	115	0.174	1.078130435	3.256229817	235.7304348	31	20	18	34	43	1	9	5	NA	0.330434783	0.173913043	0.269565217	FALSE	ENSG00000162702	ZNF281	zinc finger protein 281 [Source:HGNC Symbol;Acc:HGNC:13075]	0.269565217	1.297627825	enriched	10.34390231	99th	0.438122365	115	0.418414	1.078130435
ENST00000367384	95	0.45	0.906505263	2.755843381	237.7368421	26	18	9	26	42	8	8	5	NA	0.284210526	0.189473684	0.273684211	FALSE	ENSG00000120265	PCMT1	protein-L-isoaspartate (D-aspartate) O-methyltransferase [Source:HGNC Symbol;Acc:HGNC:8728]	0.273684211	1.317455754	enriched	11.63689009	99th	0.337527563	95	0.423673	0.906505263
ENST00000367635	204	0.1325	0.17647549	2.625966925	238.495098	39	27	20	74	83	19	8	4	NA	0.230392157	0.132352941	0.191176471	FALSE	ENSG00000116191	RALGPS2	Ral GEF with PH domain and SH3 binding motif 2 [Source:HGNC Symbol;Acc:HGNC:30279]	0.191176471	0.920281593	FALSE	9.309512075	99th	0.296409169	204	0.396618	0.17647549
ENST00000368100	67	0.545	0.624238806	3.687385454	235.4925373	22	12	31	12	12	7	6	3	NA	0.641791045	0.179104478	0.328358209	FALSE	ENSG00000243284	VSIG8	V-set and immunoglobulin domain containing 8 [Source:HGNC Symbol;Acc:HGNC:32063]	0.328358209	1.580644389	enriched	9.309512075	99th	0.631117915	67	0.409896	0.624238806
ENST00000368321	191	0.501	1.231335079	2.83024469	239.6125654	52	20	33	66	72	14	7	4	NA	0.277486911	0.104712042	0.272251309	FALSE	ENSG00000132680	KHDC4	KH domain containing 4, pre-mRNA splicing factor [Source:HGNC Symbol;Acc:HGNC:29145]	0.272251309	1.31055808	enriched	10.63944237	99th	0.314225257	191	0.473341	1.231335079
ENST00000368494	88	2.3365	2.650840909	2.664574232	233.6363636	46	29	26	18	15	5	13	8	NA	0.625	0.329545455	0.522727273	FALSE	ENSG00000153989	NUS1	NUS1 dehydrodolichyl diphosphate synthase subunit [Source:HGNC Symbol;Acc:HGNC:21042]	0.522727273	2.516294426	95th	11.45786102	99th	0.626999632	88	0.384826	2.650840909
ENST00000368694	130	4.25	4.222815385	3.413212006	240.2	97	32	28	35	35	5	10	5	NA	0.461538462	0.246153846	0.746153846	FALSE	ENSG00000160679	CHTOP	chromatin target of PRMT1 [Source:HGNC Symbol;Acc:HGNC:24511]	0.746153846	3.591820939	99th	9.309512075	99th	0.467479412	130	0.45401	4.222815385
ENST00000369014	33	1.848	2.673666667	3.080215614	239	15	9	7	8	9	4	6	4	NA	0.484848485	0.272727273	0.454545455	FALSE	ENSG00000143420	ENSA	endosulfine alpha [Source:HGNC Symbol;Acc:HGNC:3360]	0.454545455	2.188082109	95th	12.41268277	99th	0.500499065	33	0.436892	2.673666667
ENST00000369622	157	3.673	3.774815287	2.532013607	239.1273885	109	16	12	79	50	10	8	7	NA	0.178343949	0.101910828	0.694267516	FALSE	ENSG00000135316	SYNCRIP	synaptotagmin binding cytoplasmic RNA interacting protein [Source:HGNC Symbol;Acc:HGNC:16918]	0.694267516	3.342051527	99th	16.29164613	99th	0.194173172	157	0.395981	3.774815287
ENST00000369709	66	2.9575	3.013712121	2.901537114	239.9545455	41	11	14	18	23	6	6	3	NA	0.378787879	0.166666667	0.621212121	FALSE	ENSG00000116473	RAP1A	RAP1A, member of RAS oncogene family [Source:HGNC Symbol;Acc:HGNC:9855]	0.621212121	2.990378883	99th	9.309512075	99th	0.395325435	66	0.422376	3.013712121
ENST00000370950	204	0.8935	1.675960784	2.573185423	239.5735294	75	36	25	78	65	12	11	6	NA	0.299019608	0.176470588	0.367647059	FALSE	ENSG00000116754	SRSF11	serine and arginine rich splicing factor 11 [Source:HGNC Symbol;Acc:HGNC:10782]	0.367647059	1.769772294	enriched	10.15583135	99th	0.33837664	204	0.376105	1.675960784
ENST00000372068	142	4.6215	3.976922535	2.991494814	232.6690141	94	58	51	16	17	6	8	5	NA	0.767605634	0.408450704	0.661971831	FALSE	ENSG00000157600	TMEM164	transmembrane protein 164 [Source:HGNC Symbol;Acc:HGNC:26217]	0.661971831	3.186587184	99th	11.63689009	99th	0.756717271	142	0.398851	3.976922535
ENST00000372257	68	3.4995	3.153764706	3.152717582	240.3088235	38	20	15	13	20	9	12	6	NA	0.514705882	0.294117647	0.558823529	FALSE	ENSG00000117419	ERI3	ERI1 exoribonuclease family member 3 [Source:HGNC Symbol;Acc:HGNC:17276]	0.558823529	2.690053887	95th	9.309512075	99th	0.501724698	68	0.465378	3.153764706
ENST00000372491	52	4.0055	4.109769231	2.713113873	217.0384615	38	25	24	1	2	1	27	17	NA	0.942307692	0.480769231	0.730769231	FALSE	ENSG00000188483	IER5L	immediate early response 5 like [Source:HGNC Symbol;Acc:HGNC:23679]	0.730769231	3.517762776	99th	11.72308928	99th	0.895147118	52	0.519483	4.109769231
ENST00000374680	140	1.766	2.055492857	3.923688044	237.7642857	62	31	42	35	32	10	10	5	NA	0.521428571	0.221428571	0.442857143	FALSE	ENSG00000204231	RXRB	retinoid X receptor beta [Source:HGNC Symbol;Acc:HGNC:10478]	0.442857143	2.131817141	95th	9.309512075	99th	0.54463673	140	0.496916	2.055492857
ENST00000375078	20	3.058	3.3683	2.343911668	220.45	14	6	8	4	2	2	8	6	NA	0.7	0.3	0.7	FALSE	ENSG00000162545	CAMK2N1	calcium/calmodulin dependent protein kinase II inhibitor 1 [Source:HGNC Symbol;Acc:HGNC:24190]	0.7	3.369646448	99th	13.96426811	99th	0.715794803	20	0.460951	3.3683
ENST00000377126	61	3.44	3.43747541	3.331553955	234.5081967	39	20	27	10	4	2	19	14	NA	0.770491803	0.327868852	0.639344262	FALSE	ENSG00000119138	KLF9	Kruppel like factor 9 [Source:HGNC Symbol;Acc:HGNC:1123]	0.639344262	3.077663032	99th	13.71928095	99th	0.7766836	61	0.398794	3.43747541
ENST00000380338	85	1.887	2.029776471	3.839877901	239.0235294	40	25	14	19	27	11	8	5	NA	0.458823529	0.294117647	0.470588235	FALSE	ENSG00000171843	MLLT3	MLLT3 super elongation complex subunit [Source:HGNC Symbol;Acc:HGNC:7136]	0.470588235	2.265308537	95th	11.63689009	99th	0.487013155	85	0.379783	2.029776471
ENST00000380591	87	2.05	2.339632184	2.50244349	231.1724138	37	16	18	28	25	6	10	6	NA	0.390804598	0.183908046	0.425287356	FALSE	ENSG00000145741	BTF3	basic transcription factor 3 [Source:HGNC Symbol;Acc:HGNC:1125]	0.425287356	2.047240042	95th	11.17141449	99th	0.427012833	87	0.409377	2.339632184
ENST00000383767	190	1.431	2.052584211	3.154054562	239.6736842	79	51	20	53	66	15	10	5	NA	0.373684211	0.268421053	0.415789474	FALSE	ENSG00000144642	RBMS3	RNA binding motif single stranded interacting protein 3 [Source:HGNC Symbol;Acc:HGNC:13427]	0.415789474	2.001519319	95th	9.309512075	99th	0.424588241	190	0.364423505	2.052584211
ENST00000392837	216	2.374	2.719009259	2.760081979	240.1481481	116	65	34	56	61	10	15	8	NA	0.458333333	0.300925926	0.537037037	FALSE	ENSG00000111785	RIC8B	RIC8 guanine nucleotide exchange factor B [Source:HGNC Symbol;Acc:HGNC:25555]	0.537037037	2.585178492	95th	9.930146213	99th	0.464916525	216	0.418204	2.719009259
ENST00000393346	156	1.9915	2.459057692	2.173066023	238.0769231	72	19	15	63	59	20	7	4	NA	0.217948718	0.121794872	0.461538462	FALSE	ENSG00000073921	PICALM	phosphatidylinositol binding clathrin assembly protein [Source:HGNC Symbol;Acc:HGNC:15514]	0.461538462	2.221744911	95th	10.63944237	99th	0.2257146	156	0.394911667	2.459057692
ENST00000394767	50	2.1525	2.462	2.553984458	234.66	23	14	13	9	14	2	12	10	NA	0.54	0.28	0.46	FALSE	ENSG00000168772	CXXC4	CXXC finger protein 4 [Source:HGNC Symbol;Acc:HGNC:24593]	0.46	2.214339095	95th	15.51585346	99th	0.605396563	50	0.356204	2.462
ENST00000397323	100	3.0045	3.19415	3.019257302	238.63	57	28	16	34	22	7	11	7	NA	0.44	0.28	0.57	FALSE	ENSG00000157110	RBPMS	RNA binding protein, mRNA processing factor [Source:HGNC Symbol;Acc:HGNC:19097]	0.57	2.743854965	95th	11.84846991	99th	0.455650801	100	0.420715	3.19415
ENST00000398399	73	2.292	2.407041096	3.271257019	237.9041096	37	11	14	20	28	4	8	4	NA	0.342465753	0.150684932	0.506849315	FALSE	ENSG00000206538	VGLL3	vestigial like family member 3 [Source:HGNC Symbol;Acc:HGNC:24327]	0.506849315	2.43986142	95th	9.309512075	99th	0.398170213	73	0.354422	2.407041096
ENST00000415493	43	1.229	0.612651163	3.771475964	235.1162791	14	10	12	12	9	5	6	3	NA	0.511627907	0.23255814	0.325581395	FALSE	ENSG00000173598	NUDT4	nudix hydrolase 4 [Source:HGNC Symbol;Acc:HGNC:8051]	0.325581395	1.567277418	enriched	9.309512075	99th	0.534407641	43	0.413271	0.612651163
ENST00000416167	35	3.251	3.348885714	3.354576977	228.2285714	22	18	12	4	1	3	10	7	NA	0.857142857	0.514285714	0.628571429	FALSE	ENSG00000167244	IGF2	insulin like growth factor 2 [Source:HGNC Symbol;Acc:HGNC:5466]	0.628571429	3.025804974	99th	13.0333169	99th	0.817424722	35	0.533157	3.348885714
ENST00000417314	219	0.365	1.002105023	2.460065814	240.3607306	59	48	29	77	65	4	7	4	NA	0.351598174	0.219178082	0.269406393	FALSE	ENSG00000163376	KBTBD8	kelch repeat and BTB domain containing 8 [Source:HGNC Symbol;Acc:HGNC:30691]	0.269406393	1.296863278	enriched	10.63944237	99th	0.391151555	219	0.390663781	1.002105023
ENST00000424859	101	2.934	2.786871287	3.569241445	230.7623762	60	46	32	13	10	3	14	11	NA	0.772277228	0.455445545	0.594059406	FALSE	ENSG00000187416	LHFPL3	LHFPL tetraspan subfamily member 3 [Source:HGNC Symbol;Acc:HGNC:6589]	0.594059406	2.859671668	99th	14.62923326	99th	0.758987101	101	0.396998	2.786871287
ENST00000430889	97	4.667	4.800402062	2.874613469	234.0103093	78	41	31	11	14	2	28	21	NA	0.742268041	0.422680412	0.804123711	FALSE	ENSG00000198353	HOXC4	homeobox C4 [Source:HGNC Symbol;Acc:HGNC:5126]	0.804123711	3.870875154	99th	13.96426811	99th	0.730184716	97	0.448301	4.800402062
ENST00000509959	26	3.768	2.429423077	3.560460601	240.6153846	15	6	11	4	5	3	6	3	NA	0.653846154	0.230769231	0.576923077	FALSE	ENSG00000170469	SPATA24	spermatogenesis associated 24 [Source:HGNC Symbol;Acc:HGNC:27322]	0.576923077	2.777181139	95th	9.309512075	99th	0.664046088	26	0.473671	2.429423077
ENST00000535431	16	4.1405	4.3624375	3.581179507	227.625	12	2	8	1	5	3	7	6	NA	0.625	0.125	0.75	FALSE	ENSG00000256100	None	novel transcript	0.75	3.61033548	99th	15.95916356	99th	0.630304879	16	0.439805	4.3624375
ENST00000541682	39	3.517	3.060435897	2.992876471	227.8717949	24	19	14	1	5	4	8	4	NA	0.846153846	0.487179487	0.615384615	FALSE	ENSG00000179111	HES7	hes family bHLH transcription factor 7 [Source:HGNC Symbol;Acc:HGNC:15977]	0.615384615	2.962326548	99th	9.309512075	99th	0.829964123	39	0.472383	3.060435897
ENST00000546463	157	4.67	4.355203822	2.69929902	238.9936306	124	51	31	46	29	14	15	11	NA	0.522292994	0.324840764	0.789808917	FALSE	ENSG00000197111	PCBP2	poly(rC) binding protein 2 [Source:HGNC Symbol;Acc:HGNC:8648]	0.789808917	3.801966875	99th	13.65395104	99th	0.511737456	157	0.471137	4.355203822
ENST00000605844	173	1.996	2.392676301	2.729418097	236.6531792	79	31	20	48	74	16	6	3	NA	0.294797688	0.179190751	0.456647399	FALSE	ENSG00000270647	TAF15	TATA-box binding protein associated factor 15 [Source:HGNC Symbol;Acc:HGNC:11547]	0.456647399	2.198200408	95th	9.309512075	99th	0.289806594	173	0.434026	2.392676301
ENST00000613102	81	1.358	1.821345679	2.346772689	238.4444444	27	18	15	23	25	6	6	3	NA	0.407407407	0.222222222	0.333333333	FALSE	ENSG00000278311	GGNBP2	gametogenetin binding protein 2 [Source:HGNC Symbol;Acc:HGNC:19357]	0.333333333	1.604593547	enriched	9.309512075	99th	0.412630438	81	0.470794	1.821345679
ENST00000615547	67	0.978	1.821208955	2.28842808	233.4626866	21	13	20	18	16	6	8	4	NA	0.492537313	0.194029851	0.313432836	FALSE	None	None	None	0.313432836	1.508796917	enriched	9.309512075	99th	0.503516605	67	0.40045	1.821208955
ENST00000621533	138	2.2425	2.410681159	2.546393623	229.4202899	68	34	19	42	43	7	8	5	NA	0.384057971	0.246376812	0.492753623	FALSE	ENSG00000146457	WTAP	WT1 associated protein [Source:HGNC Symbol;Acc:HGNC:16846]	0.492753623	2.372007852	95th	11.63689009	99th	0.402596698	138	0.431755	2.410681159
ENST00000640218	131	0.59	1.064717557	2.032507183	235.1603053	33	20	14	55	42	14	10	5	NA	0.259541985	0.152671756	0.251908397	FALSE	ENSG00000153187	HNRNPU	heterogeneous nuclear ribonucleoprotein U [Source:HGNC Symbol;Acc:HGNC:5048]	0.251908397	1.212631764	enriched	9.309512075	99th	0.305634546	131	0.425254	1.064717557
ENST00000648323	12	2.992	2.995583333	3.382380239	209.8333333	7	8	4	0	0	1	8	5	NA	1	0.666666667	0.583333333	FALSE	ENSG00000183770	FOXL2	forkhead box L2 [Source:HGNC Symbol;Acc:HGNC:1092]	0.583333333	2.808038707	95th	11.63689009	99th	0.97068551	12	0.42951	2.995583333
ENST00000650440	229	2.772	2.471091703	4.072300507	225.2620087	122	77	103	19	30	16	64	31	NA	0.786026201	0.336244541	0.532751092	FALSE	ENSG00000142235	LMTK3	lemur tyrosine kinase 3 [Source:HGNC Symbol;Acc:HGNC:19295]	0.532751092	2.564546891	95th	9.018589823	99th	0.75178391	229	0.513145	2.471091703
ENST00000673685	291	2.442	2.890381443	3.179920039	233.2130584	154	116	79	50	46	8	45	22	NA	0.670103093	0.39862543	0.529209622	FALSE	ENSG00000080709	KCNN2	potassium calcium-activated channel subfamily N member 2 [Source:HGNC Symbol;Acc:HGNC:6291]	0.529209622	2.547499033	95th	9.102634029	99th	0.674752053	291	0.379254	2.890381443
ENST00000675268	29	2.844	3.042	2.214090671	233.9655172	18	13	8	6	2	1	8	4	NA	0.724137931	0.448275862	0.620689655	FALSE	ENSG00000288634	None	novel protein	0.620689655	2.987863846	99th	9.309512075	99th	0.699069719	29	0.38342	3.042
ENST00000676296	27	6.143	5.317888889	2.61932505	233.1851852	22	4	10	7	6	4	6	3	NA	0.518518519	0.148148148	0.814814815	FALSE	ENSG00000288645	None	novel protein	0.814814815	3.922339781	99th	9.309512075	99th	0.504801964	27	0.402902	5.317888889
ENST00000001008	164	0.741	0.454487805	3.172403763	237.2195122	45	63	52	25	24	10	14	1	NA	0.701219512	0.384146341	0.274390244	FALSE	ENSG00000004478	FKBP4	FKBP prolyl isomerase 4 [Source:HGNC Symbol;Acc:HGNC:3720]	0.274390244	1.320854444	enriched	1.329930296	enriched	0.691768486	164	0.474528	0.454487805
ENST00000001146	127	0.661	-0.363385827	4.97611907	237.3700787	43	51	66	7	3	6	37	2	NA	0.921259843	0.401574803	0.338582677	FALSE	ENSG00000003137	CYP26B1	cytochrome P450 family 26 subfamily B member 1 [Source:HGNC Symbol;Acc:HGNC:20581]	0.338582677	1.629862736	enriched	1.006433738	enriched	0.816922024	127	0.408941	-0.363385827
ENST00000005284	142	1.5265	1.232760563	3.624254359	239.2464789	57	65	36	23	18	4	18	2	NA	0.711267606	0.457746479	0.401408451	FALSE	ENSG00000006116	CACNG3	calcium voltage-gated channel auxiliary subunit gamma 3 [Source:HGNC Symbol;Acc:HGNC:1407]	0.401408451	1.932292229	enriched	2.068780461	enriched	0.685040406	142	0.43779	1.232760563
ENST00000005340	234	0.0225	-0.662277778	3.938356687	237.6965812	43	61	83	48	42	15	31	2	NA	0.615384615	0.260683761	0.183760684	FALSE	ENSG00000004975	DVL2	dishevelled segment polarity protein 2 [Source:HGNC Symbol;Acc:HGNC:3086]	0.183760684	0.884583622	FALSE	1.201227365	enriched	0.624896658	234	0.51054	-0.662277778
ENST00000006658	350	0.6165	-0.563442857	4.276561522	238.7171429	86	152	119	43	36	17	33	2	NA	0.774285714	0.434285714	0.245714286	FALSE	ENSG00000006282	SPATA20	spermatogenesis associated 20 [Source:HGNC Symbol;Acc:HGNC:26125]	0.245714286	1.182814672	enriched	1.128425706	enriched	0.754020215	350	0.499443	-0.563442857
ENST00000007390	62	0.4235	-0.525370968	3.275158383	232.3709677	9	14	28	11	9	6	15	1	NA	0.677419355	0.225806452	0.14516129	FALSE	ENSG00000007520	TSR3	TSR3 ribosome maturation factor [Source:HGNC Symbol;Acc:HGNC:14175]	0.14516129	0.698774609	FALSE	1.241268277	enriched	0.707353981	62	0.577667	-0.525370968
ENST00000007699	98	0.5425	0.808938776	2.683136293	238.2142857	27	25	23	19	31	8	7	1	NA	0.489795918	0.255102041	0.275510204	FALSE	ENSG00000006047	YBX2	Y-box binding protein 2 [Source:HGNC Symbol;Acc:HGNC:17948]	0.275510204	1.326245687	enriched	2.659860593	enriched	0.526695761	98	0.51054	0.808938776
ENST00000008527	113	0.156	0.538867257	1.675346753	239.6725664	19	15	10	39	49	12	8	1	NA	0.221238938	0.132743363	0.168141593	FALSE	ENSG00000008405	CRY1	cryptochrome circadian regulator 1 [Source:HGNC Symbol;Acc:HGNC:2384]	0.168141593	0.809396745	FALSE	2.327378019	enriched	0.261560466	113	0.424258071	0.538867257
ENST00000009041	86	0.453	0.229046512	3.775163843	239.2209302	20	17	20	29	20	7	6	1	NA	0.430232558	0.197674419	0.23255814	FALSE	ENSG00000010270	STARD3NL	STARD3 N-terminal like [Source:HGNC Symbol;Acc:HGNC:19169]	0.23255814	1.11948387	enriched	3.103170692	enriched	0.480081628	86	0.389039	0.229046512
ENST00000009530	48	0.804	0.552333333	4.697465112	238.4583333	20	15	19	7	7	9	9	1	NA	0.708333333	0.3125	0.416666667	FALSE	ENSG00000019582	CD74	CD74 molecule [Source:HGNC Symbol;Acc:HGNC:1697]	0.416666667	2.005741933	95th	2.068780461	enriched	0.704795582	48	0.46943	0.552333333
ENST00000011898	95	1.277	0.867094737	3.998359116	234.9684211	39	54	32	5	4	7	9	1	NA	0.905263158	0.568421053	0.410526316	FALSE	ENSG00000011105	TSPAN9	tetraspanin 9 [Source:HGNC Symbol;Acc:HGNC:21640]	0.410526316	1.976183631	enriched	2.068780461	enriched	0.83944447	95	0.470648	0.867094737
ENST00000012443	202	1.913	0.915336634	4.436110271	235.8366337	88	106	70	11	15	13	22	3	NA	0.871287129	0.524752475	0.435643564	FALSE	ENSG00000011485	PPP5C	protein phosphatase 5 catalytic subunit [Source:HGNC Symbol;Acc:HGNC:9322]	0.435643564	2.097092556	95th	2.538957839	enriched	0.79842611	202	0.483501	0.915336634
ENST00000016946	531	0.315	0.401365348	1.884286924	240.0188324	68	76	45	221	189	23	17	1	NA	0.22787194	0.143126177	0.128060264	FALSE	ENSG00000015568	RGPD5	RANBP2 like and GRIP domain containing 5 [Source:HGNC Symbol;Acc:HGNC:32418]	0.128060264	0.616454018	FALSE	1.095236715	enriched	0.294706025	531	0.457099	0.401365348
ENST00000019103	61	0.309	-0.083229508	4.207428801	237.6065574	16	15	26	11	9	13	7	1	NA	0.672131148	0.245901639	0.262295082	FALSE	ENSG00000080293	SCTR	secretin receptor [Source:HGNC Symbol;Acc:HGNC:10608]	0.262295082	1.262630988	enriched	2.659860593	enriched	0.65531794	61	0.433172	-0.083229508
ENST00000020926	111	0.157	-1.087432432	5.228142835	235.8018018	29	36	50	14	11	6	15	1	NA	0.774774775	0.324324324	0.261261261	FALSE	ENSG00000019505	SYT13	synaptotagmin 13 [Source:HGNC Symbol;Acc:HGNC:14962]	0.261261261	1.257654402	enriched	1.241268277	enriched	0.726642324	111	0.474198	-1.087432432
ENST00000025008	207	0.396	0.801236715	2.143313676	238.4975845	40	16	30	92	69	22	8	1	NA	0.222222222	0.077294686	0.193236715	FALSE	ENSG00000023287	RB1CC1	RB1 inducible coiled-coil 1 [Source:HGNC Symbol;Acc:HGNC:15574]	0.193236715	0.930199158	FALSE	2.327378019	enriched	0.292793864	207	0.397873	0.801236715
ENST00000029410	144	0.7435	0.527333333	3.928243767	238.0069444	48	69	41	16	18	6	18	1	NA	0.763888889	0.479166667	0.333333333	FALSE	ENSG00000027847	B4GALT7	beta-1,4-galactosyltransferase 7 [Source:HGNC Symbol;Acc:HGNC:930]	0.333333333	1.604593547	enriched	1.034390231	enriched	0.746516361	144	0.478613	0.527333333
ENST00000037243	42	2.2935	2.750714286	3.056221214	238.7857143	21	8	12	13	9	4	7	1	NA	0.476190476	0.19047619	0.5	FALSE	ENSG00000034713	GABARAPL2	GABA type A receptor associated protein like 2 [Source:HGNC Symbol;Acc:HGNC:13291]	0.5	2.40689032	95th	2.659860593	enriched	0.479045354	42	0.440117	2.750714286
ENST00000055335	262	0.864	0.98351145	3.305480001	230.7442748	72	102	79	52	29	4	43	7	NA	0.690839695	0.389312977	0.27480916	FALSE	ENSG00000049769	PPP1R3F	protein phosphatase 1 regulatory subunit 3F [Source:HGNC Symbol;Acc:HGNC:14944]	0.27480916	1.322871016	enriched	3.031003931	enriched	0.656050047	262	0.370428	0.98351145
ENST00000056233	125	0.105	0.278072	1.326883501	233.968	6	25	30	38	32	4	11	1	NA	0.44	0.2	0.048	FALSE	ENSG00000050344	NFE2L3	nuclear factor, erythroid 2 like 3 [Source:HGNC Symbol;Acc:HGNC:7783]	0.048	0.231061471	FALSE	1.692638559	enriched	0.416297108	125	0.409425	0.278072
ENST00000064571	46	0.1235	0.144	2.801273948	236.3913043	10	9	21	9	7	3	14	1	NA	0.652173913	0.195652174	0.217391304	FALSE	ENSG00000054803	CBLN4	cerebellin 4 precursor [Source:HGNC Symbol;Acc:HGNC:16231]	0.217391304	1.046474052	enriched	1.329930296	enriched	0.671419091	46	0.424179217	0.144
ENST00000066544	148	1.877	2.297290541	2.289522237	240.4391892	69	17	8	55	68	19	10	1	NA	0.168918919	0.114864865	0.466216216	FALSE	ENSG00000004897	CDC27	cell division cycle 27 [Source:HGNC Symbol;Acc:HGNC:1728]	0.466216216	2.244262596	95th	1.861902415	enriched	0.194557844	148	0.448675	2.297290541
ENST00000085219	190	0.1465	-0.487584211	3.526008971	239.2631579	39	69	57	30	34	13	17	1	NA	0.663157895	0.363157895	0.205263158	FALSE	ENSG00000012124	CD22	CD22 molecule [Source:HGNC Symbol;Acc:HGNC:1643]	0.205263158	0.988091816	FALSE	1.095236715	enriched	0.676905135	190	0.515731	-0.487584211
ENST00000155926	145	1.029	1.126213793	4.032148223	240.2275862	52	48	63	20	14	3	23	6	NA	0.765517241	0.331034483	0.35862069	FALSE	ENSG00000071575	TRIB2	tribbles pseudokinase 2 [Source:HGNC Symbol;Acc:HGNC:30809]	0.35862069	1.726321333	enriched	4.857136735	enriched	0.746099995	145	0.40336	1.126213793
ENST00000158009	105	0.338	-0.947571429	4.513226907	239.7333333	27	51	21	12	21	4	7	1	NA	0.685714286	0.485714286	0.257142857	FALSE	ENSG00000073598	FNDC8	fibronectin type III domain containing 8 [Source:HGNC Symbol;Acc:HGNC:25286]	0.257142857	1.237829308	enriched	2.659860593	enriched	0.694858365	105	0.434026	-0.947571429
ENST00000159060	88	-0.5755	-1.617522727	4.537825425	240.0681818	11	14	24	17	33	13	11	1	NA	0.431818182	0.159090909	0.125	FALSE	ENSG00000074771	NOX3	NADPH oxidase 3 [Source:HGNC Symbol;Acc:HGNC:7890]	0.125	0.60172258	FALSE	1.692638559	enriched	0.496008846	88	0.393873	-1.617522727
ENST00000160382	107	0.518	-0.10871028	4.851920837	238.953271	31	30	39	17	21	14	23	4	NA	0.644859813	0.280373832	0.289719626	FALSE	ENSG00000077080	ACTL6B	actin like 6B [Source:HGNC Symbol;Acc:HGNC:160]	0.289719626	1.394646728	enriched	3.238091156	enriched	0.644145382	107	0.512328	-0.10871028
ENST00000168216	78	0.69	0.526974359	1.872740203	237.3205128	11	12	31	18	17	6	7	1	NA	0.551282051	0.153846154	0.141025641	FALSE	ENSG00000072506	HSD17B10	hydroxysteroid 17-beta dehydrogenase 10 [Source:HGNC Symbol;Acc:HGNC:4800]	0.141025641	0.678866501	FALSE	2.659860593	enriched	0.498252906	78	0.439136	0.526974359
ENST00000168712	20	-0.2845	-1.05365	4.579408699	232.55	5	10	9	0	1	3	8	1	NA	0.95	0.5	0.25	FALSE	ENSG00000075388	FGF4	fibroblast growth factor 4 [Source:HGNC Symbol;Acc:HGNC:3682]	0.25	1.20344516	enriched	2.327378019	enriched	0.852331084	20	0.519158	-1.05365
ENST00000173229	268	1.511	1.185552239	3.490423405	229.3171642	108	144	115	7	2	6	89	6	NA	0.96641791	0.537313433	0.402985075	FALSE	ENSG00000065320	NTN1	netrin 1 [Source:HGNC Symbol;Acc:HGNC:8029]	0.402985075	1.939881751	enriched	1.255215111	enriched	0.904057093	268	0.45987	1.185552239
ENST00000173527	118	0.274	0.305016949	2.620145403	234.9661017	23	22	31	32	33	5	15	1	NA	0.449152542	0.186440678	0.194915254	FALSE	ENSG00000066583	ISOC1	isochorismatase domain containing 1 [Source:HGNC Symbol;Acc:HGNC:24254]	0.194915254	0.938279277	FALSE	1.241268277	enriched	0.484012446	118	0.3608	0.305016949
ENST00000174618	139	0.911	0.585338129	4.136851279	233.6546763	49	39	54	24	22	6	26	2	NA	0.669064748	0.28057554	0.352517986	FALSE	ENSG00000070444	MNT	MAX network transcriptional repressor [Source:HGNC Symbol;Acc:HGNC:7188]	0.352517986	1.696944255	enriched	1.432232627	enriched	0.674342217	139	0.488671	0.585338129
ENST00000178638	54	-0.7565	-1.494444444	4.32917775	239.7777778	10	14	15	13	12	11	11	1	NA	0.537037037	0.259259259	0.185185185	FALSE	ENSG00000074410	CA12	carbonic anhydrase 12 [Source:HGNC Symbol;Acc:HGNC:1371]	0.185185185	0.891440859	FALSE	1.692638559	enriched	0.567618306	54	0.429325	-1.494444444
ENST00000178640	176	1.2565	1.989636364	3.210046954	239.375	72	36	44	41	55	22	16	1	NA	0.454545455	0.204545455	0.409090909	FALSE	ENSG00000137764	MAP2K5	mitogen-activated protein kinase kinase 5 [Source:HGNC Symbol;Acc:HGNC:6845]	0.409090909	1.969273898	enriched	1.163689009	enriched	0.466185042	176	0.422328	1.989636364
ENST00000184956	214	-0.212	-0.671485981	3.057273794	238.182243	30	39	46	71	58	20	20	2	NA	0.397196262	0.182242991	0.140186916	FALSE	ENSG00000068097	HEATR6	HEAT repeat containing 6 [Source:HGNC Symbol;Acc:HGNC:24076]	0.140186916	0.674829062	FALSE	1.861902415	enriched	0.444595962	214	0.415163	-0.671485981
ENST00000190611	365	0.268	0.272553425	3.089177095	240.5041096	77	99	59	103	104	23	17	1	NA	0.432876712	0.271232877	0.210958904	FALSE	ENSG00000079156	OSBPL6	oxysterol binding protein like 6 [Source:HGNC Symbol;Acc:HGNC:16388]	0.210958904	1.015509889	enriched	1.095236715	enriched	0.475672629	365	0.384706	0.272553425
ENST00000192788	578	0.219	0.139147059	2.397655901	240.2249135	78	209	97	144	128	21	15	3	NA	0.529411765	0.361591696	0.134948097	FALSE	ENSG00000065060	UHRF1BP1	UHRF1 binding protein 1 [Source:HGNC Symbol;Acc:HGNC:21216]	0.134948097	0.649610536	FALSE	3.72380483	enriched	0.542373761	578	0.471136	0.139147059
ENST00000193322	66	0.0715	-0.052393939	3.480413582	237.8030303	12	16	23	12	15	6	9	2	NA	0.590909091	0.242424242	0.181818182	FALSE	ENSG00000081087	OSTM1	osteoclastogenesis associated transmembrane protein 1 [Source:HGNC Symbol;Acc:HGNC:21652]	0.181818182	0.875232844	FALSE	4.137560922	enriched	0.602483823	66	0.419714	-0.052393939
ENST00000198767	100	-0.182	-0.98487	3.873743385	237.91	12	10	22	32	36	18	13	2	NA	0.32	0.1	0.12	FALSE	ENSG00000085721	RRN3	RRN3 homolog, RNA polymerase I transcription factor [Source:HGNC Symbol;Acc:HGNC:30346]	0.12	0.577653677	FALSE	2.864465254	enriched	0.36478589	100	0.462402	-0.98487
ENST00000199708	43	0.462	0.348511628	2.713390871	217.9767442	11	22	20	0	1	3	17	2	NA	0.976744186	0.511627907	0.255813953	FALSE	ENSG00000086506	HBQ1	hemoglobin subunit theta 1 [Source:HGNC Symbol;Acc:HGNC:4833]	0.255813953	1.231432257	enriched	2.190473429	enriched	0.872244436	43	0.567685	0.348511628
ENST00000200557	341	0.776	0.582938416	3.643004056	237.8240469	105	140	123	41	37	27	33	2	NA	0.771260997	0.410557185	0.307917889	FALSE	ENSG00000073670	ADAM11	ADAM metallopeptidase domain 11 [Source:HGNC Symbol;Acc:HGNC:189]	0.307917889	1.482249171	enriched	1.128425706	enriched	0.740138629	341	0.494512	0.582938416
ENST00000200652	208	0.4195	0.722668269	2.800159916	236.1730769	50	68	66	40	34	10	17	1	NA	0.644230769	0.326923077	0.240384615	FALSE	ENSG00000197208	SLC22A4	solute carrier family 22 member 4 [Source:HGNC Symbol;Acc:HGNC:10968]	0.240384615	1.157158808	enriched	1.095236715	enriched	0.656691407	208	0.445419	0.722668269
ENST00000201031	193	-0.302	-1.458046632	4.314915448	233.4715026	32	85	55	30	23	7	40	3	NA	0.725388601	0.440414508	0.165803109	FALSE	ENSG00000087510	TFAP2C	transcription factor AP-2 gamma [Source:HGNC Symbol;Acc:HGNC:11744]	0.165803109	0.798139795	FALSE	1.396426811	enriched	0.717675696	193	0.449949	-1.458046632
ENST00000201979	155	0.707	0.004419355	3.92968319	237.2451613	39	77	43	15	20	4	12	2	NA	0.774193548	0.496774194	0.251612903	FALSE	ENSG00000088320	REM1	RRAD and GEM like GTPase 1 [Source:HGNC Symbol;Acc:HGNC:15922]	0.251612903	1.211209322	enriched	3.103170692	enriched	0.736315122	155	0.404996	0.004419355
ENST00000202677	340	-0.0005	-0.767223529	3.932643103	238.9617647	55	52	72	102	114	39	35	2	NA	0.364705882	0.152941176	0.161764706	FALSE	ENSG00000188559	RALGAPA2	Ral GTPase activating protein catalytic subunit alpha 2 [Source:HGNC Symbol;Acc:HGNC:16207]	0.161764706	0.778699809	FALSE	1.063944237	enriched	0.443843506	340	0.418293	-0.767223529
ENST00000203166	222	0.508	0.311797297	2.717286657	238.8153153	42	82	83	25	32	19	22	2	NA	0.743243243	0.369369369	0.189189189	FALSE	ENSG00000249115	HAUS5	HAUS augmin like complex subunit 5 [Source:HGNC Symbol;Acc:HGNC:29130]	0.189189189	0.910715256	FALSE	1.692638559	enriched	0.710786996	222	0.515731	0.311797297
ENST00000203629	166	0.329	0.518915663	2.194236755	234.7590361	30	62	37	41	26	8	9	2	NA	0.596385542	0.373493976	0.180722892	FALSE	ENSG00000089692	LAG3	lymphocyte activating 3 [Source:HGNC Symbol;Acc:HGNC:6476]	0.180722892	0.869960357	FALSE	4.137560922	enriched	0.59859112	166	0.497602	0.518915663
ENST00000204604	452	0.7105	0.400079646	3.019044137	238.4734513	94	150	163	63	76	23	39	4	NA	0.692477876	0.331858407	0.207964602	FALSE	ENSG00000090539	CHRD	chordin [Source:HGNC Symbol;Acc:HGNC:1949]	0.207964602	1.001095974	enriched	1.909643503	enriched	0.67017332	452	0.467298	0.400079646
ENST00000205402	219	0.477	0.56283105	2.183700297	239.56621	38	26	16	101	76	14	8	2	NA	0.191780822	0.118721461	0.173515982	FALSE	ENSG00000091140	DLD	dihydrolipoamide dehydrogenase [Source:HGNC Symbol;Acc:HGNC:2898]	0.173515982	0.835267874	FALSE	4.654756037	enriched	0.259882058	219	0.386752	0.56283105
ENST00000206380	67	0.456	0.12541791	4.159720839	239.9402985	14	18	28	12	9	4	12	1	NA	0.686567164	0.268656716	0.208955224	FALSE	ENSG00000091947	TMEM101	transmembrane protein 101 [Source:HGNC Symbol;Acc:HGNC:28653]	0.208955224	1.005864611	enriched	1.551585346	enriched	0.682728896	67	0.494512	0.12541791
ENST00000207870	215	-0.129	-1.277437209	4.719972294	239.3116279	35	73	45	46	51	19	17	1	NA	0.548837209	0.339534884	0.162790698	FALSE	ENSG00000093217	XYLB	xylulokinase [Source:HGNC Symbol;Acc:HGNC:12839]	0.162790698	0.783638709	FALSE	1.095236715	enriched	0.574780542	215	0.444542	-1.277437209
ENST00000209718	48	-1.1825	-1.818416667	3.906053468	231.375	8	8	14	10	16	8	7	1	NA	0.458333333	0.166666667	0.166666667	FALSE	ENSG00000108244	KRT23	keratin 23 [Source:HGNC Symbol;Acc:HGNC:6438]	0.166666667	0.802296773	FALSE	2.659860593	enriched	0.505412256	48	0.45787	-1.818416667
ENST00000209873	143	0.34	0.33658042	2.381878447	237.8461538	20	28	40	42	33	16	8	2	NA	0.475524476	0.195804196	0.13986014	FALSE	ENSG00000094914	AAAS	aladin WD repeat nucleoporin [Source:HGNC Symbol;Acc:HGNC:13666]	0.13986014	0.673256034	FALSE	4.654756037	enriched	0.487327271	143	0.471137	0.33658042
ENST00000209884	286	0.13	0.004786713	2.764397845	238.6713287	47	70	47	81	88	11	8	1	NA	0.409090909	0.244755245	0.164335664	FALSE	ENSG00000076321	KLHL20	kelch like family member 20 [Source:HGNC Symbol;Acc:HGNC:25056]	0.164335664	0.791075839	FALSE	2.327378019	enriched	0.457422552	286	0.394578	0.004786713
ENST00000209929	172	-0.1145	-0.54227907	2.650233121	236.0116279	20	50	30	48	44	8	6	1	NA	0.465116279	0.290697674	0.11627907	FALSE	ENSG00000094963	FMO2	flavin containing dimethylaniline monoxygenase 2 [Source:HGNC Symbol;Acc:HGNC:3770]	0.11627907	0.559741935	FALSE	3.103170692	enriched	0.488777279	172	0.398081	-0.54227907
ENST00000210444	146	0.9995	0.255465753	3.98992141	239.0890411	47	55	56	24	11	6	18	3	NA	0.760273973	0.376712329	0.321917808	FALSE	ENSG00000095380	NANS	N-acetylneuraminate synthase [Source:HGNC Symbol;Acc:HGNC:19237]	0.321917808	1.549641713	enriched	3.103170692	enriched	0.724168076	146	0.464074	0.255465753
ENST00000210633	357	0.74	0.281826331	3.536733107	239.6834734	103	138	96	55	68	14	15	1	NA	0.655462185	0.386554622	0.288515406	FALSE	ENSG00000095539	SEMA4G	semaphorin 4G [Source:HGNC Symbol;Acc:HGNC:10735]	0.288515406	1.388849877	enriched	1.241268277	enriched	0.643106283	357	0.455965	0.281826331
ENST00000211998	545	0.678	0.816862385	2.739546573	240.5229358	128	145	120	155	125	22	42	4	NA	0.486238532	0.266055046	0.234862385	FALSE	ENSG00000035403	VCL	vinculin [Source:HGNC Symbol;Acc:HGNC:12665]	0.234862385	1.130576004	enriched	1.773240395	enriched	0.503673398	545	0.394698495	0.816862385
ENST00000214869	59	0.274	-0.475966102	4.152685566	237.8644068	12	19	28	6	6	4	18	3	NA	0.796610169	0.322033898	0.203389831	FALSE	ENSG00000099203	TMED1	transmembrane p24 trafficking protein 1 [Source:HGNC Symbol;Acc:HGNC:17291]	0.203389831	0.979074029	FALSE	3.103170692	enriched	0.696800557	59	0.523692	-0.475966102
ENST00000215061	52	0.0295	-0.751192308	3.825830024	235.6346154	7	21	13	9	9	6	6	1	NA	0.653846154	0.403846154	0.134615385	FALSE	ENSG00000099330	OCEL1	occludin/ELL domain containing 1 [Source:HGNC Symbol;Acc:HGNC:26221]	0.134615385	0.648008932	FALSE	3.103170692	enriched	0.650401017	52	0.527325	-0.751192308
ENST00000215071	140	0.975	1.033578571	2.866636038	237.1285714	38	68	42	18	12	7	21	2	NA	0.785714286	0.485714286	0.271428571	FALSE	ENSG00000099341	PSMD8	proteasome 26S subunit, non-ATPase 8 [Source:HGNC Symbol;Acc:HGNC:9566]	0.271428571	1.306597602	enriched	1.773240395	enriched	0.752829007	140	0.518199	1.033578571
ENST00000215115	92	1.165	1.404358696	3.783682994	235.8152174	33	34	26	16	16	6	12	2	NA	0.652173913	0.369565217	0.358695652	FALSE	ENSG00000099385	BCL7C	BAF chromatin remodeling complex subunit BCL7C [Source:HGNC Symbol;Acc:HGNC:1006]	0.358695652	1.726682186	enriched	3.103170692	enriched	0.634862747	92	0.506046	1.404358696
ENST00000215530	53	0.99	0.433528302	3.277736805	227.6981132	12	31	18	2	2	3	12	2	NA	0.924528302	0.58490566	0.226415094	FALSE	ENSG00000070388	FGF22	fibroblast growth factor 22 [Source:HGNC Symbol;Acc:HGNC:3679]	0.226415094	1.089912598	enriched	3.103170692	enriched	0.853695641	53	0.513292	0.433528302
ENST00000215631	65	0.609	0.4382	3.756789334	227.7230769	17	32	29	1	3	4	17	1	NA	0.938461538	0.492307692	0.261538462	FALSE	ENSG00000099860	GADD45B	growth arrest and DNA damage inducible beta [Source:HGNC Symbol;Acc:HGNC:4096]	0.261538462	1.258988783	enriched	1.095236715	enriched	0.869228981	65	0.545941	0.4382
ENST00000215637	62	0.1215	-0.80816129	4.455976739	229.1290323	11	25	28	3	6	5	9	1	NA	0.85483871	0.403225806	0.177419355	FALSE	ENSG00000099866	MADCAM1	mucosal vascular addressin cell adhesion molecule 1 [Source:HGNC Symbol;Acc:HGNC:6765]	0.177419355	0.854057856	FALSE	2.068780461	enriched	0.792645416	62	0.513292	-0.80816129
ENST00000215730	69	-0.02	-0.018666667	2.406364586	237.0434783	8	32	14	10	13	5	6	1	NA	0.666666667	0.463768116	0.115942029	FALSE	ENSG00000099940	SNAP29	synaptosome associated protein 29 [Source:HGNC Symbol;Acc:HGNC:11133]	0.115942029	0.558119495	FALSE	3.103170692	enriched	0.658421544	69	0.521224	-0.018666667
ENST00000215742	84	-0.0525	-1.06372619	4.385590753	236.8928571	16	17	27	20	20	4	17	4	NA	0.523809524	0.202380952	0.19047619	FALSE	ENSG00000184436	THAP7	THAP domain containing 7 [Source:HGNC Symbol;Acc:HGNC:23190]	0.19047619	0.916910598	FALSE	4.380946859	enriched	0.554397079	84	0.499925357	-1.06372619
ENST00000215754	58	1.2085	1.520172414	2.400255082	227.362069	22	32	26	0	0	3	18	2	NA	1	0.551724138	0.379310345	FALSE	ENSG00000240972	MIF	macrophage migration inhibitory factor [Source:HGNC Symbol;Acc:HGNC:7097]	0.379310345	1.825916795	enriched	2.068780461	enriched	0.924678402	58	0.508642	1.520172414
ENST00000215793	203	0.075	-0.19508867	3.075136071	238.5615764	28	52	59	45	47	16	24	3	NA	0.54679803	0.256157635	0.137931034	FALSE	ENSG00000099995	SF3A1	splicing factor 3a subunit 1 [Source:HGNC Symbol;Acc:HGNC:10765]	0.137931034	0.663969743	FALSE	2.327378019	enriched	0.54947337	203	0.480418	-0.19508867
ENST00000215904	29	1.136	1.386655172	1.895622368	223.4137931	9	18	11	0	0	2	10	1	NA	1	0.620689655	0.310344828	FALSE	ENSG00000241360	PDXP	pyridoxal phosphatase [Source:HGNC Symbol;Acc:HGNC:30259]	0.310344828	1.493931923	enriched	1.861902415	enriched	0.906908907	29	0.538364	1.386655172
ENST00000216036	46	-0.003	-1.487804348	5.308652495	238.0217391	11	16	23	5	2	6	9	1	NA	0.847826087	0.347826087	0.239130435	FALSE	ENSG00000100218	RSPH14	radial spoke head 14 homolog [Source:HGNC Symbol;Acc:HGNC:13437]	0.239130435	1.151121457	enriched	2.068780461	enriched	0.770931444	46	0.508642	-1.487804348
ENST00000216044	348	1.0205	0.659373563	3.565504013	239.4367816	115	134	115	48	51	12	41	5	NA	0.715517241	0.385057471	0.33045977	FALSE	ENSG00000100226	GTPBP1	GTP binding protein 1 [Source:HGNC Symbol;Acc:HGNC:4669]	0.33045977	1.590760844	enriched	2.270612701	enriched	0.709179197	348	0.500901	0.659373563
ENST00000216106	238	0.094	-0.205491597	3.499505345	239.6512605	51	59	44	70	65	10	8	2	NA	0.432773109	0.24789916	0.214285714	FALSE	ENSG00000100281	HMGXB4	HMG-box containing 4 [Source:HGNC Symbol;Acc:HGNC:5003]	0.214285714	1.031524423	enriched	4.654756037	enriched	0.495436283	238	0.45611	-0.205491597
ENST00000216133	73	1.174	1.676315068	4.173915651	237.0821918	28	28	28	4	13	6	21	4	NA	0.767123288	0.383561644	0.383561644	FALSE	ENSG00000100307	CBX7	chromobox 7 [Source:HGNC Symbol;Acc:HGNC:1557]	0.383561644	1.846381615	enriched	3.54648079	enriched	0.726201349	73	0.499962	1.676315068
ENST00000216146	89	-0.116	-1.274303371	4.437441658	235.011236	12	23	34	21	11	10	7	1	NA	0.640449438	0.258426966	0.134831461	FALSE	ENSG00000100316	RPL3	ribosomal protein L3 [Source:HGNC Symbol;Acc:HGNC:10332]	0.134831461	0.649049075	FALSE	2.659860593	enriched	0.631442244	89	0.499962	-1.274303371
ENST00000216160	251	0.056	-1.028896414	4.835735773	239.3346614	62	119	80	26	26	11	35	3	NA	0.792828685	0.474103586	0.247011952	FALSE	ENSG00000100324	TAB1	TGF-beta activated kinase 1 (MAP3K7) binding protein 1 [Source:HGNC Symbol;Acc:HGNC:18157]	0.247011952	1.189061353	enriched	1.595916356	enriched	0.746580216	251	0.499962	-1.028896414
ENST00000216259	65	0.03	-1.477523077	4.865793442	236	15	14	26	14	11	8	12	2	NA	0.615384615	0.215384615	0.230769231	FALSE	ENSG00000100417	PMM1	phosphomannomutase 1 [Source:HGNC Symbol;Acc:HGNC:9114]	0.230769231	1.110872455	enriched	3.103170692	enriched	0.650088008	65	0.496573	-1.477523077
ENST00000216286	275	-0.283	-1.033745455	3.756930682	238.1090909	37	59	77	64	75	22	27	2	NA	0.494545455	0.214545455	0.134545455	FALSE	ENSG00000087303	NID2	nidogen 2 [Source:HGNC Symbol;Acc:HGNC:13389]	0.134545455	0.647672304	FALSE	1.379186974	enriched	0.530404916	275	0.395845	-1.033745455
ENST00000216367	89	0.234	-0.122662921	2.732812965	237.988764	13	6	13	33	37	19	7	1	NA	0.213483146	0.06741573	0.146067416	FALSE	ENSG00000100479	POLE2	DNA polymerase epsilon 2, accessory subunit [Source:HGNC Symbol;Acc:HGNC:9178]	0.146067416	0.703136498	FALSE	2.659860593	enriched	0.262808566	89	0.405521	-0.122662921
ENST00000216392	169	0.049	-0.517597633	4.552157268	236.6863905	41	33	62	40	34	20	21	3	NA	0.562130178	0.195266272	0.24260355	FALSE	ENSG00000100504	PYGL	glycogen phosphorylase L [Source:HGNC Symbol;Acc:HGNC:9725]	0.24260355	1.167840274	enriched	2.659860593	enriched	0.591510412	169	0.40797	-0.517597633
ENST00000216479	143	0.979	1.606356643	3.184372077	240.1468531	49	45	30	33	35	9	8	1	NA	0.524475524	0.314685315	0.342657343	FALSE	ENSG00000100591	AHSA1	activator of HSP90 ATPase activity 1 [Source:HGNC Symbol;Acc:HGNC:1189]	0.342657343	1.649477282	enriched	2.327378019	enriched	0.530133809	143	0.459091	1.606356643
ENST00000216733	153	0.221	-0.424941176	3.605002632	239.7973856	23	35	55	29	34	6	14	1	NA	0.588235294	0.22875817	0.150326797	FALSE	ENSG00000100842	EFS	embryonal Fyn-associated substrate [Source:HGNC Symbol;Acc:HGNC:16898]	0.150326797	0.723640227	FALSE	1.329930296	enriched	0.587702894	153	0.453387	-0.424941176
ENST00000216797	64	0.6775	0.45171875	3.346514218	235.890625	18	19	19	10	16	6	7	1	NA	0.59375	0.296875	0.28125	FALSE	ENSG00000100906	NFKBIA	NFKB inhibitor alpha [Source:HGNC Symbol;Acc:HGNC:7797]	0.28125	1.353875805	enriched	2.659860593	enriched	0.612528093	64	0.401029	0.45171875
ENST00000216799	51	0.723	0.954215686	1.822223711	239.7647059	12	12	22	8	9	5	9	1	NA	0.666666667	0.235294118	0.235294118	FALSE	ENSG00000100908	EMC9	ER membrane protein complex subunit 9 [Source:HGNC Symbol;Acc:HGNC:20273]	0.235294118	1.132654268	enriched	2.068780461	enriched	0.641285398	51	0.446135	0.954215686
ENST00000216832	175	2.27	2.857531429	2.794320524	239.5428571	88	31	29	61	54	9	10	2	NA	0.342857143	0.177142857	0.502857143	FALSE	ENSG00000100941	PNN	pinin, desmosome associated protein [Source:HGNC Symbol;Acc:HGNC:9162]	0.502857143	2.420643979	95th	3.72380483	enriched	0.345630267	175	0.383669	2.857531429
ENST00000216862	91	-0.46	-1.474065934	4.599197918	238.7142857	16	24	39	17	11	11	16	1	NA	0.692307692	0.263736264	0.175824176	FALSE	ENSG00000019186	CYP24A1	cytochrome P450 family 24 subfamily A member 1 [Source:HGNC Symbol;Acc:HGNC:2602]	0.175824176	0.846379014	FALSE	1.163689009	enriched	0.680254674	91	0.394743	-1.474065934
ENST00000217086	140	-1.974	-2.896064286	5.37656944	227.7357143	17	35	51	28	26	4	29	2	NA	0.614285714	0.25	0.121428571	FALSE	ENSG00000101115	SALL4	spalt like transcription factor 4 [Source:HGNC Symbol;Acc:HGNC:15924]	0.121428571	0.584530506	FALSE	1.284070631	enriched	0.617293402	140	0.465937	-2.896064286
ENST00000217260	42	-0.2755	-0.48152381	3.332392711	238.2857143	10	12	20	2	8	5	8	2	NA	0.761904762	0.285714286	0.238095238	FALSE	ENSG00000101282	RSPO4	R-spondin 4 [Source:HGNC Symbol;Acc:HGNC:16175]	0.238095238	1.146138248	enriched	4.654756037	enriched	0.706844416	42	0.4361915	-0.48152381
ENST00000217402	84	1.3305	1.636369048	3.282768497	238.5952381	33	33	20	11	20	5	17	4	NA	0.630952381	0.392857143	0.392857143	FALSE	ENSG00000101421	CHMP4B	charged multivesicular body protein 4B [Source:HGNC Symbol;Acc:HGNC:16171]	0.392857143	1.891128109	enriched	4.380946859	enriched	0.608850027	84	0.477315	1.636369048
ENST00000217420	265	1.863	1.835777358	2.604088417	235.5471698	114	143	109	10	3	2	72	6	NA	0.950943396	0.539622642	0.430188679	FALSE	ENSG00000101438	SLC32A1	solute carrier family 32 member 1 [Source:HGNC Symbol;Acc:HGNC:11018]	0.430188679	2.070833936	95th	1.551585346	enriched	0.886889216	265	0.459817	1.835777358
ENST00000217515	57	1.337	1.379561404	1.603551015	238.0175439	16	9	12	12	24	8	8	2	NA	0.368421053	0.157894737	0.280701754	FALSE	ENSG00000091164	TXNL1	thioredoxin like 1 [Source:HGNC Symbol;Acc:HGNC:12436]	0.280701754	1.351236671	enriched	4.654756037	enriched	0.375999341	57	0.383443	1.379561404
ENST00000217971	41	1.597	0.412658537	3.910558743	227.3170732	12	11	14	9	7	3	7	1	NA	0.609756098	0.268292683	0.292682927	FALSE	ENSG00000101856	PGRMC1	progesterone receptor membrane component 1 [Source:HGNC Symbol;Acc:HGNC:16090]	0.292682927	1.408911407	enriched	2.659860593	enriched	0.631517593	41	0.441107	0.412658537
ENST00000218008	113	0.95	1.113884956	2.180213451	235.5663717	28	37	26	37	13	8	6	1	NA	0.557522124	0.327433628	0.247787611	FALSE	ENSG00000101892	ATP1B4	ATPase Na+/K+ transporting family member beta 4 [Source:HGNC Symbol;Acc:HGNC:808]	0.247787611	1.192795203	enriched	3.103170692	enriched	0.527561278	113	0.395209	1.113884956
ENST00000219150	228	1.051	0.26127193	4.432324863	238.372807	71	98	78	28	24	10	22	2	NA	0.771929825	0.429824561	0.311403509	FALSE	ENSG00000102879	CORO1A	coronin 1A [Source:HGNC Symbol;Acc:HGNC:2252]	0.311403509	1.499028182	enriched	1.692638559	enriched	0.74910613	228	0.506046	0.26127193
ENST00000219240	190	0.586	0.100642105	3.833311758	240.0052632	43	58	72	30	30	9	16	1	NA	0.684210526	0.305263158	0.226315789	FALSE	ENSG00000102967	DHODH	dihydroorotate dehydrogenase (quinone) [Source:HGNC Symbol;Acc:HGNC:2867]	0.226315789	1.089434566	enriched	1.163689009	enriched	0.679325115	190	0.411398	0.100642105
ENST00000219343	225	1.067	1.387777778	3.008846113	238.4755556	70	89	52	55	29	9	11	2	NA	0.626666667	0.395555556	0.311111111	FALSE	ENSG00000103064	SLC7A6	solute carrier family 7 member 6 [Source:HGNC Symbol;Acc:HGNC:11064]	0.311111111	1.497620644	enriched	3.385277118	enriched	0.618697676	225	0.464959	1.387777778
ENST00000219368	74	0.2965	-0.052810811	4.12328413	232.8243243	20	21	35	6	12	7	24	5	NA	0.756756757	0.283783784	0.27027027	FALSE	ENSG00000103089	FA2H	fatty acid 2-hydroxylase [Source:HGNC Symbol;Acc:HGNC:21197]	0.27027027	1.301021795	enriched	3.878963365	enriched	0.726535332	74	0.437115	-0.052810811
ENST00000219479	58	0.6895	0.13537931	2.977915236	234.0172414	11	23	19	7	9	5	9	1	NA	0.724137931	0.396551724	0.189655172	FALSE	ENSG00000103202	NME4	NME/NM23 nucleoside diphosphate kinase 4 [Source:HGNC Symbol;Acc:HGNC:7852]	0.189655172	0.912958397	FALSE	2.068780461	enriched	0.702855668	58	0.567685	0.13537931
ENST00000219548	102	0.825	0.799264706	3.573150674	234.8921569	32	45	38	10	9	7	17	2	NA	0.81372549	0.441176471	0.31372549	FALSE	ENSG00000103266	STUB1	STIP1 homology and U-box containing protein 1 [Source:HGNC Symbol;Acc:HGNC:11427]	0.31372549	1.510205691	enriched	2.190473429	enriched	0.774105804	102	0.567685	0.799264706
ENST00000219789	48	0.474	-0.0930625	4.232678587	240.625	11	14	12	13	9	6	8	1	NA	0.541666667	0.291666667	0.229166667	FALSE	ENSG00000103502	CDIPT	CDP-diacylglycerol--inositol 3-phosphatidyltransferase [Source:HGNC Symbol;Acc:HGNC:1769]	0.229166667	1.103158063	enriched	2.327378019	enriched	0.609039073	48	0.490081	-0.0930625
ENST00000219794	198	0.561	0.272484848	3.135471301	240.0959596	46	85	54	29	30	11	30	2	NA	0.702020202	0.429292929	0.232323232	FALSE	ENSG00000103507	BCKDK	branched chain keto acid dehydrogenase kinase [Source:HGNC Symbol;Acc:HGNC:16902]	0.232323232	1.118353078	enriched	1.241268277	enriched	0.675687995	198	0.459437	0.272484848
ENST00000219797	201	0.524	0.342706468	3.042147984	237.9154229	44	77	72	22	30	11	35	2	NA	0.741293532	0.383084577	0.218905473	FALSE	ENSG00000103510	KAT8	lysine acetyltransferase 8 [Source:HGNC Symbol;Acc:HGNC:17933]	0.218905473	1.053762926	enriched	1.063944237	enriched	0.711829523	201	0.459437	0.342706468
ENST00000219833	264	0.4495	-0.058954545	3.917459605	237.6969697	77	116	94	28	26	14	35	2	NA	0.795454545	0.439393939	0.291666667	FALSE	ENSG00000103546	SLC6A2	solute carrier family 6 member 2 [Source:HGNC Symbol;Acc:HGNC:11048]	0.291666667	1.404019353	enriched	1.063944237	enriched	0.755982087	264	0.436423	-0.058954545
ENST00000219905	1126	1.3155	1.764838366	2.032664396	239.5834813	358	209	128	447	342	23	18	3	NA	0.29928952	0.185612789	0.317939609	FALSE	ENSG00000174197	MGA	MAX dimerization protein MGA [Source:HGNC Symbol;Acc:HGNC:14010]	0.317939609	1.530491536	enriched	3.103170692	enriched	0.300342631	1126	0.461552	1.764838366
ENST00000220507	66	1.137	-0.088954545	5.301615436	234.3939394	18	25	35	3	3	3	16	1	NA	0.909090909	0.378787879	0.272727273	FALSE	ENSG00000104140	RHOV	ras homolog family member V [Source:HGNC Symbol;Acc:HGNC:18313]	0.272727273	1.312849266	enriched	1.163689009	enriched	0.794817899	66	0.480162	-0.088954545
ENST00000220772	51	0.998	1.239509804	3.4314321	232.8627451	22	21	26	3	1	3	19	4	NA	0.921568627	0.411764706	0.431372549	FALSE	ENSG00000104332	SFRP1	secreted frizzled related protein 1 [Source:HGNC Symbol;Acc:HGNC:10776]	0.431372549	2.076532825	95th	3.919794558	enriched	0.877176151	51	0.452902	1.239509804
ENST00000221114	74	-0.2225	-0.516891892	3.574898039	239.7162162	11	9	13	25	27	7	6	1	NA	0.297297297	0.121621622	0.148648649	FALSE	ENSG00000104671	DCTN6	dynactin subunit 6 [Source:HGNC Symbol;Acc:HGNC:16964]	0.148648649	0.715561987	FALSE	3.103170692	enriched	0.392049717	74	0.420715	-0.516891892
ENST00000221166	246	0.766	0.850678862	3.900213791	235.1463415	73	113	76	24	33	3	58	6	NA	0.768292683	0.459349593	0.296747967	FALSE	ENSG00000104722	NEFM	neurofilament medium chain [Source:HGNC Symbol;Acc:HGNC:7734]	0.296747967	1.428479621	enriched	1.926105947	enriched	0.762111022	246	0.378139	0.850678862
ENST00000221232	301	0.721	0.014451827	4.776344829	234.1295681	99	134	82	35	50	17	39	6	NA	0.717607973	0.445182724	0.328903654	FALSE	ENSG00000088038	CNOT3	CCR4-NOT transcription complex subunit 3 [Source:HGNC Symbol;Acc:HGNC:7879]	0.328903654	1.583270044	enriched	2.864465254	enriched	0.719618478	301	0.487632	0.014451827
ENST00000221265	105	0.145	-0.166380952	3.097895999	239.2571429	20	22	31	26	26	14	6	1	NA	0.504761905	0.20952381	0.19047619	FALSE	ENSG00000006712	PAF1	PAF1 homolog, Paf1/RNA polymerase II complex component [Source:HGNC Symbol;Acc:HGNC:25459]	0.19047619	0.916910598	FALSE	3.103170692	enriched	0.505952992	105	0.479592	-0.166380952
ENST00000221419	104	0.8225	1.092865385	3.967686441	236.2788462	36	26	35	22	21	13	8	1	NA	0.586538462	0.25	0.346153846	FALSE	ENSG00000104824	HNRNPL	heterogeneous nuclear ribonucleoprotein L [Source:HGNC Symbol;Acc:HGNC:5045]	0.346153846	1.666308683	enriched	2.327378019	enriched	0.583625567	104	0.518199	1.092865385
ENST00000221444	94	0.1895	-1.109106383	4.872917157	232.393617	23	29	41	13	11	2	18	2	NA	0.744680851	0.308510638	0.244680851	FALSE	ENSG00000104848	KCNA7	potassium voltage-gated channel subfamily A member 7 [Source:HGNC Symbol;Acc:HGNC:6226]	0.244680851	1.177839944	enriched	2.068780461	enriched	0.699361286	94	0.527598	-1.109106383
ENST00000221452	249	0.446	-0.163160643	3.995086532	235.5261044	61	111	102	21	15	12	53	4	NA	0.855421687	0.445783133	0.24497992	FALSE	ENSG00000104856	RELB	RELB proto-oncogene, NF-kB subunit [Source:HGNC Symbol;Acc:HGNC:9956]	0.24497992	1.179279595	enriched	1.40520937	enriched	0.784194638	249	0.526734	-0.163160643
ENST00000221455	214	0.4615	0.012518692	4.639602247	236.0934579	60	91	63	29	31	20	33	6	NA	0.719626168	0.425233645	0.280373832	FALSE	ENSG00000104859	CLASRP	CLK4 associating serine/arginine rich protein [Source:HGNC Symbol;Acc:HGNC:17731]	0.280373832	1.349658123	enriched	3.385277118	enriched	0.703911831	214	0.526734	0.012518692
ENST00000221459	109	0.965	0.091422018	3.957549383	234.2752294	31	43	38	14	14	6	15	1	NA	0.743119266	0.394495413	0.28440367	FALSE	ENSG00000104863	LIN7B	lin-7 homolog B, crumbs cell polarity complex component [Source:HGNC Symbol;Acc:HGNC:17788]	0.28440367	1.369056879	enriched	1.241268277	enriched	0.75488123	109	0.527598	0.091422018
ENST00000221462	284	0.979	0.431246479	4.197884682	232.5633803	97	133	121	15	15	12	54	3	NA	0.894366197	0.468309859	0.341549296	FALSE	ENSG00000104866	PPP1R37	protein phosphatase 1 regulatory subunit 37 [Source:HGNC Symbol;Acc:HGNC:27607]	0.341549296	1.644143388	enriched	1.034390231	enriched	0.828569299	284	0.526734	0.431246479
ENST00000221485	145	0.554	0.433206897	3.426754826	236.8965517	43	47	64	19	15	12	35	3	NA	0.765517241	0.324137931	0.296551724	FALSE	ENSG00000104888	SLC17A7	solute carrier family 17 member 7 [Source:HGNC Symbol;Acc:HGNC:16704]	0.296551724	1.427534949	enriched	1.595916356	enriched	0.739565447	145	0.527598	0.433206897
ENST00000221730	78	-0.373	-1.738525641	4.509062228	236.525641	9	19	40	11	8	7	16	1	NA	0.756410256	0.243589744	0.115384615	FALSE	ENSG00000105131	EPHX3	epoxide hydrolase 3 [Source:HGNC Symbol;Acc:HGNC:23760]	0.115384615	0.555436228	FALSE	1.163689009	enriched	0.717770414	78	0.479611	-1.738525641
ENST00000221801	81	-0.241	-1.249333333	4.114910236	238.9753086	12	17	21	24	19	9	14	2	NA	0.469135802	0.209876543	0.148148148	FALSE	ENSG00000105202	FBL	fibrillarin [Source:HGNC Symbol;Acc:HGNC:3599]	0.148148148	0.713152687	FALSE	2.659860593	enriched	0.471665471	81	0.479592	-1.249333333
ENST00000221859	20	0.057	-0.8513	4.257355395	228.25	2	8	11	1	0	6	10	1	NA	0.95	0.4	0.1	FALSE	ENSG00000105258	POLR2I	RNA polymerase II subunit I [Source:HGNC Symbol;Acc:HGNC:9196]	0.1	0.481378064	FALSE	1.861902415	enriched	0.814294305	20	0.448455	-0.8513
ENST00000221891	260	0.599	0.082230769	3.786712129	235.7192308	64	91	85	44	40	17	31	2	NA	0.676923077	0.35	0.246153846	FALSE	ENSG00000105290	APLP1	amyloid beta precursor like protein 1 [Source:HGNC Symbol;Acc:HGNC:597]	0.246153846	1.184930619	enriched	1.201227365	enriched	0.678632042	260	0.515731	0.082230769
ENST00000221930	89	1.58	1.603280899	3.160164452	233.9662921	36	34	45	4	6	7	21	2	NA	0.887640449	0.382022472	0.404494382	FALSE	ENSG00000105329	TGFB1	transforming growth factor beta 1 [Source:HGNC Symbol;Acc:HGNC:11766]	0.404494382	1.947147225	enriched	1.773240395	enriched	0.826302689	89	0.487831	1.603280899
ENST00000221943	42	0.4195	-0.371309524	3.80322665	238.3095238	10	12	19	5	6	6	11	2	NA	0.738095238	0.285714286	0.238095238	FALSE	ENSG00000105341	DMAC2	distal membrane arm assembly component 2 [Source:HGNC Symbol;Acc:HGNC:25496]	0.238095238	1.146138248	enriched	3.385277118	enriched	0.713488422	42	0.487831	-0.371309524
ENST00000222122	86	0.6435	0.831883721	3.808771772	233.5465116	23	25	40	9	12	4	21	3	NA	0.755813953	0.290697674	0.26744186	FALSE	ENSG00000105516	DBP	D-box binding PAR bZIP transcription factor [Source:HGNC Symbol;Acc:HGNC:2697]	0.26744186	1.28740645	enriched	2.659860593	enriched	0.704281463	86	0.513145	0.831883721
ENST00000222275	114	0.9465	-0.210675439	4.762287162	238.1315789	39	53	39	9	13	7	15	2	NA	0.807017544	0.464912281	0.342105263	FALSE	ENSG00000105668	UPK1A	uroplakin 1A [Source:HGNC Symbol;Acc:HGNC:12577]	0.342105263	1.646819693	enriched	2.482536553	enriched	0.781858865	114	0.515731	-0.210675439
ENST00000222305	158	1.692	1.90171519	3.067364977	233.5189873	66	51	53	22	32	10	30	4	NA	0.658227848	0.32278481	0.417721519	FALSE	ENSG00000105698	USF2	upstream transcription factor 2, c-fos interacting [Source:HGNC Symbol;Acc:HGNC:12594]	0.417721519	2.010819761	95th	2.482536553	enriched	0.652596968	158	0.515731	1.90171519
ENST00000222329	186	0.093	-0.761870968	4.732980694	233.5430108	46	53	72	32	29	4	35	3	NA	0.672043011	0.284946237	0.247311828	FALSE	ENSG00000105722	ERF	ETS2 repressor factor [Source:HGNC Symbol;Acc:HGNC:3444]	0.247311828	1.19050489	enriched	1.595916356	enriched	0.650976577	186	0.478758	-0.761870968
ENST00000222330	111	1.449	1.115783784	3.876565207	238.8108108	39	24	41	22	24	11	17	3	NA	0.585585586	0.216216216	0.351351351	FALSE	ENSG00000105723	GSK3A	glycogen synthase kinase 3 alpha [Source:HGNC Symbol;Acc:HGNC:4616]	0.351351351	1.691328333	enriched	3.285710144	enriched	0.619732708	111	0.478758	1.115783784
ENST00000222462	128	0.4355	0.23828125	3.708376025	236.640625	37	55	35	12	26	4	11	1	NA	0.703125	0.4296875	0.2890625	FALSE	ENSG00000002745	WNT16	Wnt family member 16 [Source:HGNC Symbol;Acc:HGNC:16267]	0.2890625	1.391483466	enriched	1.692638559	enriched	0.709138113	128	0.368601	0.23828125
ENST00000222482	136	-0.0525	-0.722397059	3.792545695	239.5588235	23	33	45	28	30	11	16	1	NA	0.573529412	0.242647059	0.169117647	FALSE	ENSG00000128510	CPA4	carboxypeptidase A4 [Source:HGNC Symbol;Acc:HGNC:15740]	0.169117647	0.814095255	FALSE	1.163689009	enriched	0.586362707	136	0.421946	-0.722397059
ENST00000222567	55	0.044	-0.028472727	2.395038659	235.6727273	6	11	18	16	10	4	11	1	NA	0.527272727	0.2	0.109090909	FALSE	ENSG00000105849	POLR1F	RNA polymerase I subunit F [Source:HGNC Symbol;Acc:HGNC:18027]	0.109090909	0.525139706	FALSE	1.692638559	enriched	0.499295418	55	0.362095	-0.028472727
ENST00000222573	249	0.412	0.550160643	2.266612978	240.3694779	50	53	35	71	90	14	14	2	NA	0.353413655	0.212851406	0.200803213	FALSE	ENSG00000105855	ITGB8	integrin subunit beta 8 [Source:HGNC Symbol;Acc:HGNC:6163]	0.200803213	0.966622619	FALSE	2.659860593	enriched	0.391161898	249	0.376368	0.550160643
ENST00000222584	371	1.55	2.143962264	2.595845244	240.0053908	153	57	42	158	114	6	14	1	NA	0.266846361	0.153638814	0.412398922	FALSE	ENSG00000105866	SP4	Sp4 transcription factor [Source:HGNC Symbol;Acc:HGNC:11209]	0.412398922	1.985197946	95th	1.329930296	enriched	0.297856355	371	0.390757	2.143962264
ENST00000222673	456	0.2315	-0.398339912	4.19852246	238.1535088	104	186	152	66	52	22	45	4	NA	0.74122807	0.407894737	0.228070175	FALSE	ENSG00000105953	OGDH	oxoglutarate dehydrogenase [Source:HGNC Symbol;Acc:HGNC:8124]	0.228070175	1.097879795	enriched	1.655024369	enriched	0.718486388	456	0.48737	-0.398339912
ENST00000222792	180	0.2815	-0.145394444	3.90915146	239.4111111	48	66	42	29	43	13	15	2	NA	0.6	0.366666667	0.266666667	FALSE	ENSG00000106069	CHN2	chimerin 2 [Source:HGNC Symbol;Acc:HGNC:1944]	0.266666667	1.283674837	enriched	2.482536553	enriched	0.609112104	180	0.415038	-0.145394444
ENST00000223051	183	0.118	-0.318453552	3.964883358	237.4754098	41	43	91	24	25	18	37	3	NA	0.732240437	0.234972678	0.224043716	FALSE	ENSG00000106327	TFR2	transferrin receptor 2 [Source:HGNC Symbol;Acc:HGNC:11762]	0.224043716	1.078497302	enriched	1.509650607	enriched	0.693522164	183	0.512328	-0.318453552
ENST00000223095	151	0.324	-0.863748344	4.509816535	239.1390728	28	73	51	9	18	8	14	1	NA	0.821192053	0.483443709	0.185430464	FALSE	ENSG00000106366	SERPINE1	serpin family E member 1 [Source:HGNC Symbol;Acc:HGNC:8583]	0.185430464	0.892621576	FALSE	1.329930296	enriched	0.744685349	151	0.50227	-0.863748344
ENST00000223145	178	0.7155	1.081235955	3.359661762	239	57	43	23	60	52	8	13	3	NA	0.370786517	0.241573034	0.320224719	FALSE	ENSG00000106415	GLCCI1	glucocorticoid induced 1 [Source:HGNC Symbol;Acc:HGNC:18713]	0.320224719	1.541491553	enriched	4.296697881	enriched	0.414345611	178	0.375362444	1.081235955
ENST00000223208	90	0.145	-0.001022222	3.166588506	238.7888889	16	17	21	25	27	11	9	1	NA	0.422222222	0.188888889	0.177777778	FALSE	ENSG00000106477	CEP41	centrosomal protein 41 [Source:HGNC Symbol;Acc:HGNC:12370]	0.177777778	0.855783225	FALSE	2.068780461	enriched	0.434342237	90	0.421946	-0.001022222
ENST00000223459	46	0.068	-0.047413043	3.825021125	237.9347826	11	9	21	8	8	3	9	2	NA	0.652173913	0.195652174	0.239130435	FALSE	ENSG00000229809	ZNF688	zinc finger protein 688 [Source:HGNC Symbol;Acc:HGNC:30489]	0.239130435	1.151121457	enriched	4.137560922	enriched	0.64601799	46	0.506046	-0.047413043
ENST00000223795	38	0.1805	0.160815789	3.360825074	239.8421053	10	11	7	4	16	4	6	1	NA	0.473684211	0.289473684	0.263157895	FALSE	ENSG00000106952	TNFSF8	TNF superfamily member 8 [Source:HGNC Symbol;Acc:HGNC:11938]	0.263157895	1.266784379	enriched	3.103170692	enriched	0.518878157	38	0.464724	0.160815789
ENST00000225174	76	0.6305	0.095960526	3.34001209	236.7105263	19	38	20	6	12	6	11	1	NA	0.763157895	0.5	0.25	FALSE	ENSG00000108179	PPIF	peptidylprolyl isomerase F [Source:HGNC Symbol;Acc:HGNC:9259]	0.25	1.20344516	enriched	1.692638559	enriched	0.733053095	76	0.471922	0.095960526
ENST00000225235	172	1.2055	1.52075	1.97947417	235.0406977	51	39	22	49	62	13	13	1	NA	0.354651163	0.226744186	0.296511628	FALSE	ENSG00000108239	TBC1D12	TBC1 domain family member 12 [Source:HGNC Symbol;Acc:HGNC:29082]	0.296511628	1.427341934	enriched	1.432232627	enriched	0.354264083	172	0.395932	1.52075
ENST00000225512	85	0.447	-0.798788235	5.359091983	234.1176471	28	45	36	3	1	4	32	6	NA	0.952941176	0.529411765	0.329411765	FALSE	ENSG00000108379	WNT3	Wnt family member 3 [Source:HGNC Symbol;Acc:HGNC:12782]	0.329411765	1.585715976	enriched	3.491067028	enriched	0.808532549	85	0.436459	-0.798788235
ENST00000225538	70	-0.0895	-0.816471429	4.043910802	238.9285714	16	18	33	10	9	12	10	1	NA	0.728571429	0.257142857	0.228571429	FALSE	ENSG00000108405	P2RX1	purinergic receptor P2X 1 [Source:HGNC Symbol;Acc:HGNC:8533]	0.228571429	1.100292718	enriched	1.861902415	enriched	0.688664286	70	0.469782	-0.816471429
ENST00000225577	206	2.839	3.050461165	2.758804016	240.0631068	119	30	40	58	78	15	7	1	NA	0.339805825	0.145631068	0.577669903	FALSE	ENSG00000108443	RPS6KB1	ribosomal protein S6 kinase B1 [Source:HGNC Symbol;Acc:HGNC:10436]	0.577669903	2.780776195	95th	2.659860593	enriched	0.353075177	206	0.418814	3.050461165
ENST00000225648	53	1.561	1.883886792	3.190763874	236.9811321	22	27	22	1	3	2	26	6	NA	0.924528302	0.509433962	0.41509434	FALSE	ENSG00000108511	HOXB6	homeobox B6 [Source:HGNC Symbol;Acc:HGNC:5117]	0.41509434	1.998173096	95th	4.296697881	enriched	0.895053784	53	0.451685	1.883886792
ENST00000225665	97	0.428	0.416639175	3.471959309	239.1546392	24	29	23	28	17	8	19	2	NA	0.536082474	0.298969072	0.24742268	FALSE	ENSG00000108528	SLC25A11	solute carrier family 25 member 11 [Source:HGNC Symbol;Acc:HGNC:10981]	0.24742268	1.191038509	enriched	1.959897279	enriched	0.548858163	97	0.491557	0.416639175
ENST00000225719	493	0.63	0.747176471	1.891118932	238.178499	83	101	61	155	176	21	35	3	NA	0.328600406	0.204868154	0.168356998	FALSE	ENSG00000108582	CPD	carboxypeptidase D [Source:HGNC Symbol;Acc:HGNC:2301]	0.168356998	0.810433657	FALSE	1.595916356	enriched	0.356941002	493	0.430925	0.747176471
ENST00000225737	110	0.6295	0.984654545	2.572845747	239.4272727	22	16	16	39	39	15	7	1	NA	0.290909091	0.145454545	0.2	FALSE	ENSG00000108599	AKAP10	A-kinase anchoring protein 10 [Source:HGNC Symbol;Acc:HGNC:368]	0.2	0.962756128	FALSE	2.659860593	enriched	0.334318609	110	0.477007	0.984654545
ENST00000225823	110	1.826	1.774354545	3.331356061	233.6181818	45	35	44	15	16	10	23	2	NA	0.718181818	0.318181818	0.409090909	FALSE	ENSG00000108684	ASIC2	acid sensing ion channel subunit 2 [Source:HGNC Symbol;Acc:HGNC:99]	0.409090909	1.969273898	enriched	1.619045578	enriched	0.698743968	110	0.44652	1.774354545
ENST00000225964	737	0.257	0.148050204	2.712569591	236.6119403	119	205	26	426	80	51	71	5	NA	0.313432836	0.278154681	0.1614654	FALSE	ENSG00000108821	COL1A1	collagen type I alpha 1 chain [Source:HGNC Symbol;Acc:HGNC:2197]	0.1614654	0.777259018	FALSE	1.311198884	enriched	0.339075411	737	0.499443	0.148050204
ENST00000225983	295	1.09	0.601355932	4.242593923	238.1559322	100	80	112	58	45	26	38	3	NA	0.650847458	0.271186441	0.338983051	FALSE	ENSG00000108840	HDAC5	histone deacetylase 5 [Source:HGNC Symbol;Acc:HGNC:14068]	0.338983051	1.631790048	enriched	1.469922959	enriched	0.63792005	295	0.494512	0.601355932
ENST00000226091	170	1.6045	2.217958824	3.041201064	237.4176471	71	54	58	33	25	5	8	2	NA	0.658823529	0.317647059	0.417647059	FALSE	ENSG00000108947	EFNB3	ephrin B3 [Source:HGNC Symbol;Acc:HGNC:3228]	0.417647059	2.010461326	95th	4.654756037	enriched	0.64484576	170	0.51054	2.217958824
ENST00000226105	71	1.298	1.46971831	1.751738558	238.1126761	21	28	22	15	6	5	11	1	NA	0.704225352	0.394366197	0.295774648	FALSE	ENSG00000108961	RANGRF	RAN guanine nucleotide release factor [Source:HGNC Symbol;Acc:HGNC:17679]	0.295774648	1.423794274	enriched	1.692638559	enriched	0.667088105	71	0.472383	1.46971831
ENST00000226382	48	0.686	1.2416875	4.692753854	234.8333333	18	23	15	7	3	3	13	2	NA	0.791666667	0.479166667	0.375	FALSE	ENSG00000109132	PHOX2B	paired like homeobox 2B [Source:HGNC Symbol;Acc:HGNC:9143]	0.375	1.80516774	enriched	2.864465254	enriched	0.758599417	48	0.407626	1.2416875
ENST00000226432	259	0.008	-0.584837838	3.074525155	237.8725869	28	55	52	81	71	16	8	1	NA	0.413127413	0.212355212	0.108108108	FALSE	ENSG00000109182	CWH43	cell wall biogenesis 43 C-terminal homolog [Source:HGNC Symbol;Acc:HGNC:26133]	0.108108108	0.520408718	FALSE	2.327378019	enriched	0.457078329	259	0.354278757	-0.584837838
ENST00000227507	95	1.232	0.719557895	4.285642172	229.6315789	31	50	41	2	2	5	17	1	NA	0.957894737	0.526315789	0.326315789	FALSE	ENSG00000110092	CCND1	cyclin D1 [Source:HGNC Symbol;Acc:HGNC:1582]	0.326315789	1.57081263	enriched	1.095236715	enriched	0.894327945	95	0.519158	0.719557895
ENST00000227752	135	0.298	-0.007637037	2.952114543	239.0592593	19	57	41	10	27	7	12	1	NA	0.725925926	0.422222222	0.140740741	FALSE	ENSG00000110324	IL10RA	interleukin 10 receptor subunit alpha [Source:HGNC Symbol;Acc:HGNC:5964]	0.140740741	0.677495053	FALSE	1.551585346	enriched	0.702244733	135	0.479335	-0.007637037
ENST00000227756	110	0.315	-0.832581818	5.53974015	239.4545455	41	32	46	15	17	11	16	1	NA	0.709090909	0.290909091	0.372727273	FALSE	ENSG00000110328	GALNT18	polypeptide N-acetylgalactosaminyltransferase 18 [Source:HGNC Symbol;Acc:HGNC:30488]	0.372727273	1.79422733	enriched	1.163689009	enriched	0.713225473	110	0.43085	-0.832581818
ENST00000228425	343	-0.123	-0.413157434	2.792614056	238.5801749	42	74	55	95	119	28	14	2	NA	0.376093294	0.21574344	0.12244898	FALSE	ENSG00000110841	PPFIBP1	PPFIA binding protein 1 [Source:HGNC Symbol;Acc:HGNC:9249]	0.12244898	0.589442527	FALSE	2.659860593	enriched	0.440151458	343	0.397915	-0.413157434
ENST00000228476	128	0.1765	-0.701554688	4.040047785	238.90625	21	43	42	16	27	10	8	1	NA	0.6640625	0.3359375	0.1640625	FALSE	ENSG00000110887	DAO	D-amino acid oxidase [Source:HGNC Symbol;Acc:HGNC:2671]	0.1640625	0.789760886	FALSE	2.327378019	enriched	0.636316976	128	0.459751	-0.701554688
ENST00000228515	143	-0.011	-0.658132867	4.398520616	240.7062937	37	28	55	28	32	4	8	1	NA	0.58041958	0.195804196	0.258741259	FALSE	ENSG00000110925	CSRNP2	cysteine and serine rich nuclear protein 2 [Source:HGNC Symbol;Acc:HGNC:16006]	0.258741259	1.245523662	enriched	2.327378019	enriched	0.610272829	143	0.448865	-0.658132867
ENST00000228641	103	1.021	1.330252427	3.615254035	239.5533981	39	40	35	18	10	3	13	2	NA	0.72815534	0.388349515	0.378640777	FALSE	ENSG00000111046	MYF6	myogenic factor 6 [Source:HGNC Symbol;Acc:HGNC:7566]	0.378640777	1.822693641	enriched	2.864465254	enriched	0.700940342	103	0.362953	1.330252427
ENST00000228705	126	0.2165	-0.103428571	3.781563072	234.531746	25	35	49	18	24	10	21	2	NA	0.666666667	0.277777778	0.198412698	FALSE	ENSG00000111110	PPM1H	protein phosphatase, Mg2+/Mn2+ dependent 1H [Source:HGNC Symbol;Acc:HGNC:18583]	0.198412698	0.955115206	FALSE	1.773240395	enriched	0.648404375	126	0.388129	-0.103428571
ENST00000228837	55	0.705	0.518872727	3.8599519	239.3636364	17	15	20	8	12	3	8	1	NA	0.636363636	0.272727273	0.309090909	FALSE	ENSG00000111241	FGF6	fibroblast growth factor 6 [Source:HGNC Symbol;Acc:HGNC:3684]	0.309090909	1.487895834	enriched	2.327378019	enriched	0.671288015	55	0.428555	0.518872727
ENST00000228916	96	-0.501	-1.463635417	4.483639288	237.03125	20	23	37	22	14	12	15	1	NA	0.625	0.239583333	0.208333333	FALSE	ENSG00000111319	SCNN1A	sodium channel epithelial 1 subunit alpha [Source:HGNC Symbol;Acc:HGNC:10599]	0.208333333	1.002870967	enriched	1.241268277	enriched	0.637732313	96	0.497602	-1.463635417
ENST00000229030	157	0.265	-0.195171975	3.798957123	233.3630573	39	93	62	2	0	1	35	2	NA	0.987261146	0.592356688	0.248407643	FALSE	ENSG00000111432	FZD10	frizzled class receptor 10 [Source:HGNC Symbol;Acc:HGNC:4039]	0.248407643	1.195779904	enriched	1.063944237	enriched	0.917231229	157	0.470829	-0.195171975
ENST00000229268	382	0.9925	0.658814136	3.934194148	239.895288	133	143	120	62	57	20	37	7	NA	0.688481675	0.37434555	0.348167539	FALSE	ENSG00000111667	USP5	ubiquitin specific peptidase 5 [Source:HGNC Symbol;Acc:HGNC:12628]	0.348167539	1.67600216	enriched	3.522518082	enriched	0.694741875	382	0.497602	0.658814136
ENST00000229277	211	0.988	0.289322275	4.212179418	239.3649289	68	77	64	43	27	11	10	1	NA	0.668246445	0.36492891	0.322274882	FALSE	ENSG00000111674	ENO2	enolase 2 [Source:HGNC Symbol;Acc:HGNC:3353]	0.322274882	1.551360586	enriched	1.861902415	enriched	0.680889401	211	0.497602	0.289322275
ENST00000229281	68	0.279	0.145176471	3.137985897	238.3235294	15	29	25	11	3	3	15	1	NA	0.794117647	0.426470588	0.220588235	FALSE	ENSG00000111678	C12orf57	chromosome 12 open reading frame 57 [Source:HGNC Symbol;Acc:HGNC:29521]	0.220588235	1.061863377	enriched	1.241268277	enriched	0.759577662	68	0.497602	0.145176471
ENST00000229328	119	0.274	-0.124243697	4.0308931	240.1260504	31	42	35	21	21	7	19	4	NA	0.647058824	0.352941176	0.260504202	FALSE	ENSG00000111725	PRKAB1	protein kinase AMP-activated non-catalytic subunit beta 1 [Source:HGNC Symbol;Acc:HGNC:9378]	0.260504202	1.254010083	enriched	3.919794558	enriched	0.65471833	119	0.439624	-0.124243697
ENST00000229329	172	0.7115	0.973947674	2.996918115	234.122093	46	45	39	44	44	8	16	2	NA	0.488372093	0.261627907	0.26744186	FALSE	ENSG00000111726	CMAS	cytidine monophosphate N-acetylneuraminic acid synthetase [Source:HGNC Symbol;Acc:HGNC:18290]	0.26744186	1.28740645	enriched	2.327378019	enriched	0.53079319	172	0.37765	0.973947674
ENST00000229330	313	0.535	0.825661342	2.311941551	237.6677316	63	44	32	116	121	15	9	1	NA	0.242811502	0.14057508	0.201277955	FALSE	ENSG00000111727	HCFC2	host cell factor C2 [Source:HGNC Symbol;Acc:HGNC:24972]	0.201277955	0.968907924	FALSE	2.068780461	enriched	0.296948456	313	0.425617	0.825661342
ENST00000229379	54	0.6045	0.626907407	2.693901689	236.4259259	14	21	18	8	7	3	11	2	NA	0.722222222	0.388888889	0.259259259	FALSE	ENSG00000111775	COX6A1	cytochrome c oxidase subunit 6A1 [Source:HGNC Symbol;Acc:HGNC:2277]	0.259259259	1.248017203	enriched	3.385277118	enriched	0.712344164	54	0.472669	0.626907407
ENST00000229729	104	0.1725	-0.533307692	4.483381569	239.0192308	27	23	48	19	14	21	12	1	NA	0.682692308	0.221153846	0.259615385	FALSE	ENSG00000204385	SLC44A4	solute carrier family 44 member 4 [Source:HGNC Symbol;Acc:HGNC:13941]	0.259615385	1.249731512	enriched	1.551585346	enriched	0.673805945	104	0.483289	-0.533307692
ENST00000229771	100	-0.332	-1.57183	4.431934813	233.74	16	32	40	10	18	15	14	1	NA	0.72	0.32	0.16	FALSE	ENSG00000112041	TULP1	TUB like protein 1 [Source:HGNC Symbol;Acc:HGNC:12423]	0.16	0.770204902	FALSE	1.329930296	enriched	0.717575409	100	0.461179	-1.57183
ENST00000229794	145	0.578	1.019931034	3.651470339	238.4896552	46	37	32	39	37	12	11	2	NA	0.475862069	0.255172414	0.317241379	FALSE	ENSG00000112062	MAPK14	mitogen-activated protein kinase 14 [Source:HGNC Symbol;Acc:HGNC:6876]	0.317241379	1.52713041	enriched	3.385277118	enriched	0.524571467	145	0.459362	1.019931034
ENST00000230053	45	-0.089	-0.095222222	3.505821081	234.9111111	8	9	10	13	13	4	8	1	NA	0.422222222	0.2	0.177777778	FALSE	ENSG00000112309	B3GAT2	beta-1,3-glucuronyltransferase 2 [Source:HGNC Symbol;Acc:HGNC:922]	0.177777778	0.855783225	FALSE	2.327378019	enriched	0.514255642	45	0.381945	-0.095222222
ENST00000230085	38	1.4645	2.213763158	2.66179504	231.5526316	14	11	15	9	3	4	7	1	NA	0.684210526	0.289473684	0.368421053	FALSE	ENSG00000112335	SNX3	sorting nexin 3 [Source:HGNC Symbol;Acc:HGNC:11174]	0.368421053	1.773498131	enriched	2.659860593	enriched	0.651852092	38	0.419714	2.213763158
ENST00000230461	63	1.34	1.535857143	2.470051598	239.8730159	26	11	14	22	16	7	8	2	NA	0.396825397	0.174603175	0.412698413	FALSE	ENSG00000112697	TMEM30A	transmembrane protein 30A [Source:HGNC Symbol;Acc:HGNC:16667]	0.412698413	1.986639629	95th	4.654756037	enriched	0.415242463	63	0.380327	1.535857143
ENST00000230588	196	-0.1555	-0.804438776	2.98942912	237.8163265	19	69	37	40	50	14	16	1	NA	0.540816327	0.352040816	0.096938776	FALSE	ENSG00000112818	MEP1A	meprin A subunit alpha [Source:HGNC Symbol;Acc:HGNC:7015]	0.096938776	0.466642001	FALSE	1.163689009	enriched	0.565699117	196	0.393427	-0.804438776
ENST00000230640	379	0.024	-0.004527704	1.49958096	239.9709763	16	51	36	145	147	27	14	1	NA	0.229551451	0.134564644	0.042216359	FALSE	ENSG00000039123	MTREX	Mtr4 exosome RNA helicase [Source:HGNC Symbol;Acc:HGNC:18734]	0.042216359	0.203220291	FALSE	1.329930296	enriched	0.284942781	379	0.397133	-0.004527704
ENST00000230658	149	1.357	1.264724832	3.224661128	237.8322148	51	55	55	19	20	6	17	1	NA	0.738255034	0.369127517	0.342281879	FALSE	ENSG00000016082	ISL1	ISL LIM homeobox 1 [Source:HGNC Symbol;Acc:HGNC:6132]	0.342281879	1.647669884	enriched	1.095236715	enriched	0.674126032	149	0.355448	1.264724832
ENST00000230990	52	1.3355	1.055519231	3.194422974	237.25	19	8	23	9	12	5	7	1	NA	0.596153846	0.153846154	0.365384615	FALSE	ENSG00000113070	HBEGF	heparin binding EGF like growth factor [Source:HGNC Symbol;Acc:HGNC:3059]	0.365384615	1.758881388	enriched	2.659860593	enriched	0.572801174	52	0.422611	1.055519231
ENST00000231061	69	0.143	-0.339971014	4.927186603	236.6666667	22	23	26	14	6	9	8	1	NA	0.710144928	0.333333333	0.31884058	FALSE	ENSG00000113140	SPARC	secreted protein acidic and cysteine rich [Source:HGNC Symbol;Acc:HGNC:11219]	0.31884058	1.53482861	enriched	2.327378019	enriched	0.695769955	69	0.444862	-0.339971014
ENST00000231121	44	0.233	-0.083386364	4.052737698	231.8863636	12	23	16	0	5	2	15	1	NA	0.886363636	0.522727273	0.272727273	FALSE	ENSG00000113196	HAND1	heart and neural crest derivatives expressed 1 [Source:HGNC Symbol;Acc:HGNC:4807]	0.272727273	1.312849266	enriched	1.241268277	enriched	0.812757555	44	0.442602	-0.083386364
ENST00000231238	52	0.202	0.425923077	1.942751766	239.2115385	9	14	3	18	17	7	6	1	NA	0.326923077	0.269230769	0.173076923	FALSE	ENSG00000113312	TTC1	tetratricopeptide repeat domain 1 [Source:HGNC Symbol;Acc:HGNC:12391]	0.173076923	0.833154342	FALSE	3.103170692	enriched	0.386106365	52	0.424227	0.425923077
ENST00000231368	327	0.332	0.374018349	2.238811699	239.0152905	42	65	54	106	102	18	9	1	NA	0.363914373	0.198776758	0.128440367	FALSE	ENSG00000113441	LNPEP	leucyl and cystinyl aminopeptidase [Source:HGNC Symbol;Acc:HGNC:6656]	0.128440367	0.618283752	FALSE	2.068780461	enriched	0.403634168	327	0.380811275	0.374018349
ENST00000232375	108	0.0705	-0.680425926	4.137541107	236.5555556	25	24	48	23	13	14	14	1	NA	0.666666667	0.222222222	0.231481481	FALSE	ENSG00000114268	PFKFB4	6-phosphofructo-2-kinase/fructose-2,6-biphosphatase 4 [Source:HGNC Symbol;Acc:HGNC:8875]	0.231481481	1.114301074	enriched	1.329930296	enriched	0.677707413	108	0.48007	-0.680425926
ENST00000232978	428	-0.16	-0.512280374	2.694416986	239.6518692	41	76	46	139	167	16	17	3	NA	0.285046729	0.177570093	0.095794393	FALSE	ENSG00000114857	NKTR	natural killer cell triggering receptor [Source:HGNC Symbol;Acc:HGNC:7833]	0.095794393	0.461133192	FALSE	3.285710144	enriched	0.346463503	428	0.447363	-0.512280374
ENST00000233055	70	-0.0265	-0.782185714	4.235989179	233.8142857	16	21	19	16	14	12	17	2	NA	0.571428571	0.3	0.228571429	FALSE	ENSG00000085449	WDFY1	WD repeat and FYVE domain containing 1 [Source:HGNC Symbol;Acc:HGNC:20451]	0.228571429	1.100292718	enriched	2.190473429	enriched	0.625873545	70	0.401221	-0.782185714
ENST00000233084	282	-0.1315	-0.461897163	2.675891057	238.2269504	33	47	36	115	84	26	10	1	NA	0.294326241	0.166666667	0.117021277	FALSE	ENSG00000079785	DDX1	DEAD-box helicase 1 [Source:HGNC Symbol;Acc:HGNC:2734]	0.117021277	0.563314756	FALSE	1.861902415	enriched	0.375340257	282	0.421117	-0.461897163
ENST00000233121	111	2.24	2.076297297	4.058552043	240.018018	55	39	25	22	25	6	6	1	NA	0.576576577	0.351351351	0.495495495	FALSE	ENSG00000084764	MAPRE3	microtubule associated protein RP/EB family member 3 [Source:HGNC Symbol;Acc:HGNC:6892]	0.495495495	2.385206624	95th	3.103170692	enriched	0.604108405	111	0.451745	2.076297297
ENST00000233146	333	0.155	0.120378378	2.074792082	238.7357357	35	63	55	112	103	16	18	1	NA	0.354354354	0.189189189	0.105105105	FALSE	ENSG00000095002	MSH2	mutS homolog 2 [Source:HGNC Symbol;Acc:HGNC:7325]	0.105105105	0.50595292	FALSE	1.034390231	enriched	0.387267498	333	0.44704	0.120378378
ENST00000233336	141	0.324	-0.391283688	4.21841472	236.4680851	37	46	39	31	25	7	9	2	NA	0.602836879	0.326241135	0.262411348	FALSE	ENSG00000114999	TTL	tubulin tyrosine ligase [Source:HGNC Symbol;Acc:HGNC:21586]	0.262411348	1.263190664	enriched	4.137560922	enriched	0.645179126	141	0.42478	-0.391283688
ENST00000233575	226	1.4895	1.64669469	2.973012021	239.9159292	85	80	69	40	37	15	10	1	NA	0.659292035	0.353982301	0.376106195	FALSE	ENSG00000115234	SNX17	sorting nexin 17 [Source:HGNC Symbol;Acc:HGNC:14979]	0.376106195	1.810492719	enriched	1.861902415	enriched	0.642545239	226	0.451745	1.64669469
ENST00000233615	119	1.383	1.33397479	2.570716188	240.7983193	38	44	17	35	23	4	7	1	NA	0.512605042	0.369747899	0.319327731	FALSE	ENSG00000239779	WBP1	WW domain binding protein 1 [Source:HGNC Symbol;Acc:HGNC:12737]	0.319327731	1.53717365	enriched	2.659860593	enriched	0.526517989	119	0.454832	1.33397479
ENST00000233638	155	0.282	0.797167742	2.40081075	228.4	41	71	66	6	12	3	48	4	NA	0.883870968	0.458064516	0.264516129	FALSE	ENSG00000115297	TLX2	T cell leukemia homeobox 2 [Source:HGNC Symbol;Acc:HGNC:5057]	0.264516129	1.273322621	enriched	1.551585346	enriched	0.803713111	155	0.454832	0.797167742
ENST00000233668	213	0.159	-0.062046948	2.854263048	237.5023474	30	96	48	43	26	5	27	2	NA	0.676056338	0.450704225	0.14084507	FALSE	ENSG00000115325	DOK1	docking protein 1 [Source:HGNC Symbol;Acc:HGNC:2990]	0.14084507	0.677997273	FALSE	1.379186974	enriched	0.629884573	213	0.454832	-0.062046948
ENST00000233809	92	0.537	0.295978261	3.771319127	234.9782609	24	40	31	14	7	4	13	1	NA	0.77173913	0.434782609	0.260869565	FALSE	ENSG00000115457	IGFBP2	insulin like growth factor binding protein 2 [Source:HGNC Symbol;Acc:HGNC:5471]	0.260869565	1.255768863	enriched	1.432232627	enriched	0.753422171	92	0.441623	0.295978261
ENST00000233813	60	0.0825	-0.6731	5.19798814	237.9166667	17	28	18	11	3	4	13	1	NA	0.766666667	0.466666667	0.283333333	FALSE	ENSG00000115461	IGFBP5	insulin like growth factor binding protein 5 [Source:HGNC Symbol;Acc:HGNC:5474]	0.283333333	1.363904515	enriched	1.432232627	enriched	0.746564557	60	0.441623	-0.6731
ENST00000234038	110	0.2465	-0.143863636	3.770976489	232.2181818	27	31	55	9	15	10	14	3	NA	0.781818182	0.281818182	0.245454545	FALSE	ENSG00000115685	PPP1R7	protein phosphatase 1 regulatory subunit 7 [Source:HGNC Symbol;Acc:HGNC:9295]	0.245454545	1.181564339	enriched	3.989790889	enriched	0.746876776	110	0.506786	-0.143863636
ENST00000234111	95	-1.211	-2.260252632	4.178369164	239.1157895	9	20	12	40	23	10	14	1	NA	0.336842105	0.210526316	0.094736842	FALSE	ENSG00000115758	ODC1	ornithine decarboxylase 1 [Source:HGNC Symbol;Acc:HGNC:8109]	0.094736842	0.456042376	FALSE	1.329930296	enriched	0.436815507	95	0.491323	-2.260252632
ENST00000234160	216	0.2345	0.490148148	2.211682453	239.6111111	40	44	26	63	83	10	14	3	NA	0.324074074	0.203703704	0.185185185	FALSE	ENSG00000115806	GORASP2	golgi reassembly stacking protein 2 [Source:HGNC Symbol;Acc:HGNC:17500]	0.185185185	0.891440859	FALSE	3.989790889	enriched	0.359455903	216	0.407596	0.490148148
ENST00000234170	110	0.1325	-0.017581818	2.178645457	240.0727273	10	9	18	44	39	16	7	1	NA	0.245454545	0.081818182	0.090909091	FALSE	ENSG00000115816	CEBPZ	CCAAT enhancer binding protein zeta [Source:HGNC Symbol;Acc:HGNC:24218]	0.090909091	0.437616422	FALSE	2.659860593	enriched	0.298209283	110	0.400811	-0.017581818
ENST00000234198	74	0.585	0.725310811	2.882518015	229.5135135	22	27	36	7	4	3	30	4	NA	0.851351351	0.364864865	0.297297297	FALSE	ENSG00000115844	DLX2	distal-less homeobox 2 [Source:HGNC Symbol;Acc:HGNC:2915]	0.297297297	1.431123974	enriched	2.482536553	enriched	0.7930088	74	0.41832	0.725310811
ENST00000234420	451	0.246	0.29631929	1.636448833	237.9002217	35	94	59	163	135	10	13	1	NA	0.33924612	0.208425721	0.077605322	FALSE	ENSG00000116062	MSH6	mutS homolog 6 [Source:HGNC Symbol;Acc:HGNC:7329]	0.077605322	0.373574994	FALSE	1.432232627	enriched	0.351226887	451	0.44704	0.29631929
ENST00000234739	768	0.7265	1.042423177	3.812813272	240.3893229	261	228	130	212	198	7	34	7	NA	0.466145833	0.296875	0.33984375	FALSE	ENSG00000116128	BCL9	BCL9 transcription coactivator [Source:HGNC Symbol;Acc:HGNC:1008]	0.33984375	1.635933264	enriched	3.833328501	enriched	0.501574634	768	0.411377	1.042423177
ENST00000234827	69	1.288	1.879115942	3.512143859	240.7681159	28	17	19	20	13	4	8	1	NA	0.52173913	0.246376812	0.405797101	FALSE	ENSG00000116205	TCEANC2	transcription elongation factor A N-terminal and central domain containing 2 [Source:HGNC Symbol;Acc:HGNC:26494]	0.405797101	1.953418231	enriched	2.327378019	enriched	0.537484515	69	0.484937	1.879115942
ENST00000234831	51	0.285	0.911117647	2.354680052	239.0588235	11	2	17	22	10	8	9	1	NA	0.37254902	0.039215686	0.215686275	FALSE	ENSG00000116209	TMEM59	transmembrane protein 59 [Source:HGNC Symbol;Acc:HGNC:1239]	0.215686275	1.038266413	enriched	2.068780461	enriched	0.402222185	51	0.484937	0.911117647
ENST00000234961	162	1.8595	1.588907407	3.568367972	234.8641975	76	88	61	6	7	3	34	3	NA	0.919753086	0.543209877	0.469135802	FALSE	ENSG00000116329	OPRD1	opioid receptor delta 1 [Source:HGNC Symbol;Acc:HGNC:8153]	0.469135802	2.258316844	95th	1.642855072	enriched	0.889013131	162	0.453068	1.588907407
ENST00000235150	122	1.124	1.198327869	2.731153806	240.5081967	39	23	23	35	41	9	10	2	NA	0.37704918	0.18852459	0.319672131	FALSE	ENSG00000116514	RNF19B	ring finger protein 19B [Source:HGNC Symbol;Acc:HGNC:26886]	0.319672131	1.538831516	enriched	3.72380483	enriched	0.394461107	122	0.472913	1.198327869
ENST00000235329	331	0.788	0.267320242	4.096534183	240.2507553	98	143	108	55	25	17	25	2	NA	0.758308157	0.432024169	0.296072508	FALSE	ENSG00000116688	MFN2	mitofusin 2 [Source:HGNC Symbol;Acc:HGNC:16877]	0.296072508	1.425228105	enriched	1.489521932	enriched	0.750679682	331	0.464985284	0.267320242
ENST00000235628	92	0.0755	-0.922152174	4.456388315	238.6630435	24	24	38	16	14	6	18	1	NA	0.673913043	0.260869565	0.260869565	FALSE	ENSG00000116981	NT5C1A	5'-nucleotidase, cytosolic IA [Source:HGNC Symbol;Acc:HGNC:17819]	0.260869565	1.255768863	enriched	1.034390231	enriched	0.667220985	92	0.45828	-0.922152174
ENST00000235835	58	1.5595	0.755862069	4.114556698	234.1896552	22	25	26	7	0	7	13	1	NA	0.879310345	0.431034483	0.379310345	FALSE	ENSG00000053371	AKR7A2	aldo-keto reductase family 7 member A2 [Source:HGNC Symbol;Acc:HGNC:389]	0.379310345	1.825916795	enriched	1.432232627	enriched	0.817426578	58	0.471745	0.755862069
ENST00000236137	95	-0.243	-0.348947368	2.86767619	237.1894737	18	25	22	28	20	6	8	2	NA	0.494736842	0.263157895	0.189473684	FALSE	ENSG00000117479	SLC19A2	solute carrier family 19 member 2 [Source:HGNC Symbol;Acc:HGNC:10938]	0.189473684	0.912084753	FALSE	4.654756037	enriched	0.566166357	95	0.382559	-0.348947368
ENST00000236877	225	0.551	0.160355556	4.738726916	228.1511111	79	103	99	16	7	9	73	4	NA	0.897777778	0.457777778	0.351111111	FALSE	ENSG00000118160	SLC8A2	solute carrier family 8 member A2 [Source:HGNC Symbol;Acc:HGNC:11069]	0.351111111	1.690171869	enriched	1.020220501	enriched	0.848101527	225	0.504617	0.160355556
ENST00000237353	83	-0.236	-0.680060241	3.543000139	238.8192771	13	12	34	20	17	20	16	1	NA	0.554216867	0.144578313	0.156626506	FALSE	ENSG00000118557	PMFBP1	polyamine modulated factor 1 binding protein 1 [Source:HGNC Symbol;Acc:HGNC:17728]	0.156626506	0.753965642	FALSE	1.163689009	enriched	0.562832678	83	0.411398	-0.680060241
ENST00000237530	300	0.475	0.397643333	3.190985044	239.53	71	105	60	86	49	17	22	4	NA	0.55	0.35	0.236666667	FALSE	ENSG00000118705	RPN2	ribophorin II [Source:HGNC Symbol;Acc:HGNC:10382]	0.236666667	1.139261418	enriched	3.385277118	enriched	0.563644595	300	0.466303	0.397643333
ENST00000237596	256	0.2045	0.166277344	2.900854957	237.96875	50	68	56	63	69	15	11	1	NA	0.484375	0.265625	0.1953125	FALSE	ENSG00000118762	PKD2	polycystin 2, transient receptor potential cation channel [Source:HGNC Symbol;Acc:HGNC:9009]	0.1953125	0.940191531	FALSE	1.692638559	enriched	0.536244381	256	0.397689	0.166277344
ENST00000237642	86	0.0615	-0.090511628	2.446092797	235.5232558	9	16	18	27	25	2	6	1	NA	0.395348837	0.186046512	0.104651163	FALSE	ENSG00000118804	STBD1	starch binding domain 1 [Source:HGNC Symbol;Acc:HGNC:24854]	0.104651163	0.503767741	FALSE	3.103170692	enriched	0.438278555	86	0.407767	-0.090511628
ENST00000238081	47	0.739	1.865680851	2.754501605	230.4680851	19	14	18	7	8	5	12	3	NA	0.680851064	0.29787234	0.404255319	FALSE	ENSG00000134308	YWHAQ	tyrosine 3-monooxygenase/tryptophan 5-monooxygenase activation protein theta [Source:HGNC Symbol;Acc:HGNC:12854]	0.404255319	1.945996429	enriched	4.654756037	enriched	0.685052109	47	0.449153	1.865680851
ENST00000238558	72	1.151	1.439513889	2.48774295	226.7916667	25	32	37	1	2	3	38	8	NA	0.958333333	0.444444444	0.347222222	FALSE	ENSG00000133937	GSC	goosecoid homeobox [Source:HGNC Symbol;Acc:HGNC:4612]	0.347222222	1.671451611	enriched	3.919794558	enriched	0.901818581	72	0.452958	1.439513889
ENST00000238667	207	0.534	0.014521739	4.230510585	239.4251208	56	91	57	36	23	10	13	1	NA	0.714975845	0.439613527	0.270531401	FALSE	ENSG00000119686	FLVCR2	FLVCR heme transporter 2 [Source:HGNC Symbol;Acc:HGNC:20105]	0.270531401	1.302278821	enriched	1.432232627	enriched	0.68990244	207	0.434656	0.014521739
ENST00000238682	83	1.9	0.958180723	4.700990384	240.313253	36	24	39	10	10	7	11	1	NA	0.759036145	0.289156627	0.43373494	FALSE	ENSG00000119699	TGFB3	transforming growth factor beta 3 [Source:HGNC Symbol;Acc:HGNC:11769]	0.43373494	2.087904856	95th	1.692638559	enriched	0.760923032	83	0.434656	0.958180723
ENST00000238789	283	1.304	1.641869258	2.279546984	238.9010601	92	29	37	120	97	28	15	2	NA	0.233215548	0.102473498	0.325088339	FALSE	ENSG00000119778	ATAD2B	ATPase family AAA domain containing 2B [Source:HGNC Symbol;Acc:HGNC:29230]	0.325088339	1.564903954	enriched	2.482536553	enriched	0.259130938	283	0.445913	1.641869258
ENST00000238855	292	1.399	1.821842466	2.621290893	239.5034247	106	55	30	110	97	9	8	2	NA	0.29109589	0.188356164	0.363013699	FALSE	ENSG00000119844	AFTPH	aftiphilin [Source:HGNC Symbol;Acc:HGNC:25951]	0.363013699	1.747468315	enriched	4.654756037	enriched	0.301936333	292	0.423369	1.821842466
ENST00000239032	86	0.2455	0.476604651	3.338063497	237.3255814	25	35	43	4	4	1	30	3	NA	0.906976744	0.406976744	0.290697674	FALSE	ENSG00000119973	PRLHR	prolactin releasing hormone receptor [Source:HGNC Symbol;Acc:HGNC:4464]	0.290697674	1.399354837	enriched	1.861902415	enriched	0.845828225	86	0.415528	0.476604651
ENST00000239223	102	0.6185	-0.210607843	5.046109326	232.2647059	29	43	38	11	10	4	26	2	NA	0.794117647	0.421568627	0.284313725	FALSE	ENSG00000120129	DUSP1	dual specificity phosphatase 1 [Source:HGNC Symbol;Acc:HGNC:3064]	0.284313725	1.368623908	enriched	1.432232627	enriched	0.748498599	102	0.478405	-0.210607843
ENST00000239243	132	0.8805	0.354969697	4.302744182	233.0075758	40	57	44	10	21	2	33	3	NA	0.765151515	0.431818182	0.303030303	FALSE	ENSG00000120149	MSX2	msh homeobox 2 [Source:HGNC Symbol;Acc:HGNC:7392]	0.303030303	1.458721406	enriched	1.692638559	enriched	0.749386464	132	0.438093	0.354969697
ENST00000239367	74	-0.446	-1.847594595	4.396004761	236.5540541	8	8	19	23	24	7	9	1	NA	0.364864865	0.108108108	0.108108108	FALSE	ENSG00000120256	LRP11	LDL receptor related protein 11 [Source:HGNC Symbol;Acc:HGNC:16936]	0.108108108	0.520408718	FALSE	2.068780461	enriched	0.452668566	74	0.423673	-1.847594595
ENST00000239440	400	0.2595	0.2856025	2.818261205	239.7575	79	95	129	86	90	32	31	2	NA	0.56	0.2375	0.1975	FALSE	ENSG00000120318	ARAP3	ArfGAP with RhoGAP domain, ankyrin repeat and PH domain 3 [Source:HGNC Symbol;Acc:HGNC:24097]	0.1975	0.950721676	FALSE	1.201227365	enriched	0.546982916	400	0.445513	0.2856025
ENST00000239461	116	2.2905	2.631853448	3.766522708	235.8448276	58	44	40	18	14	4	20	5	NA	0.724137931	0.379310345	0.5	FALSE	ENSG00000116132	PRRX1	paired related homeobox 1 [Source:HGNC Symbol;Acc:HGNC:9142]	0.5	2.40689032	95th	4.654756037	enriched	0.722128709	116	0.377385	2.631853448
ENST00000239906	189	2.731	2.94147619	3.406285318	240.4920635	105	80	46	33	30	4	9	2	NA	0.666666667	0.423280423	0.555555556	FALSE	ENSG00000120709	FAM53C	family with sequence similarity 53 member C [Source:HGNC Symbol;Acc:HGNC:1336]	0.555555556	2.674322578	95th	4.137560922	enriched	0.628058738	189	0.448484	2.94147619
ENST00000239926	189	0.655	0.859661376	1.966333688	240.5555556	37	36	20	60	73	9	6	1	NA	0.296296296	0.19047619	0.195767196	FALSE	ENSG00000120729	MYOT	myotilin [Source:HGNC Symbol;Acc:HGNC:12399]	0.195767196	0.942380337	FALSE	3.103170692	enriched	0.325125024	189	0.4193	0.859661376
ENST00000240093	263	0.617	1.137045627	2.484460993	239.2547529	63	57	34	99	73	6	8	1	NA	0.346007605	0.216730038	0.239543726	FALSE	ENSG00000104290	FZD3	frizzled class receptor 3 [Source:HGNC Symbol;Acc:HGNC:4041]	0.239543726	1.153110952	enriched	2.327378019	enriched	0.379441134	263	0.42344	1.137045627
ENST00000240139	172	0.7175	0.804790698	2.135192718	239.9186047	41	40	31	45	56	14	6	1	NA	0.412790698	0.23255814	0.238372093	FALSE	ENSG00000120910	PPP3CC	protein phosphatase 3 catalytic subunit gamma [Source:HGNC Symbol;Acc:HGNC:9316]	0.238372093	1.147470967	enriched	3.103170692	enriched	0.432706372	172	0.490653	0.804790698
ENST00000240185	135	-0.117	-0.747511111	3.766747066	240.0444444	17	25	25	39	46	5	10	1	NA	0.37037037	0.185185185	0.125925926	FALSE	ENSG00000120948	TARDBP	TAR DNA binding protein [Source:HGNC Symbol;Acc:HGNC:11571]	0.125925926	0.606179784	FALSE	1.861902415	enriched	0.427842751	135	0.500389	-0.747511111
ENST00000240285	157	1.095	1.508254777	3.341766999	235.7515924	64	56	50	33	18	6	21	3	NA	0.675159236	0.356687898	0.407643312	FALSE	ENSG00000121039	RDH10	retinol dehydrogenase 10 [Source:HGNC Symbol;Acc:HGNC:19975]	0.407643312	1.962305484	enriched	2.659860593	enriched	0.680960651	157	0.404766	1.508254777
ENST00000240316	96	-0.2745	-0.508354167	2.615022673	238.2708333	8	15	17	35	29	7	13	3	NA	0.333333333	0.15625	0.083333333	FALSE	ENSG00000121058	COIL	coilin [Source:HGNC Symbol;Acc:HGNC:2184]	0.083333333	0.401148387	FALSE	4.296697881	enriched	0.402051508	96	0.4189	-0.508354167
ENST00000240851	174	1.1625	1.105063218	2.135833122	240.0229885	39	24	17	76	57	7	8	2	NA	0.235632184	0.137931034	0.224137931	FALSE	ENSG00000114354	TFG	trafficking from ER to golgi regulator [Source:HGNC Symbol;Acc:HGNC:11758]	0.224137931	1.078950833	enriched	4.654756037	enriched	0.266399192	174	0.386652	1.105063218
ENST00000240874	669	1.42	1.174568012	4.106952158	240.2959641	257	254	234	91	90	34	50	3	NA	0.729446936	0.379671151	0.384155456	FALSE	ENSG00000160145	KALRN	kalirin RhoGEF kinase [Source:HGNC Symbol;Acc:HGNC:4814]	0.384155456	1.849240097	enriched	1.117141449	enriched	0.701369977	669	0.434326	1.174568012
ENST00000241052	206	-0.016	-0.758597087	3.711853862	240.3640777	29	50	40	74	42	13	13	1	NA	0.436893204	0.242718447	0.140776699	FALSE	ENSG00000121691	CAT	catalase [Source:HGNC Symbol;Acc:HGNC:1516]	0.140776699	0.677668148	FALSE	1.432232627	enriched	0.489083088	206	0.424346	-0.758597087
ENST00000241453	128	-0.4125	-0.828007813	4.020760647	237.7109375	25	13	35	35	45	24	17	2	NA	0.375	0.1015625	0.1953125	FALSE	ENSG00000122025	FLT3	fms related receptor tyrosine kinase 3 [Source:HGNC Symbol;Acc:HGNC:3765]	0.1953125	0.940191531	FALSE	2.190473429	enriched	0.466806334	128	0.411689	-0.828007813
ENST00000241704	279	0.129	0.368731183	2.349463553	240.0860215	42	38	79	84	78	33	12	1	NA	0.419354839	0.136200717	0.150537634	FALSE	ENSG00000122218	COPA	COPI coat complex subunit alpha [Source:HGNC Symbol;Acc:HGNC:2230]	0.150537634	0.72465515	FALSE	1.551585346	enriched	0.440825299	279	0.439268	0.368731183
ENST00000242067	320	0.1185	-0.08435625	2.339408818	237.965625	31	61	47	119	93	22	15	1	NA	0.3375	0.190625	0.096875	FALSE	ENSG00000122507	BBS9	Bardet-Biedl syndrome 9 [Source:HGNC Symbol;Acc:HGNC:30000]	0.096875	0.466335	FALSE	1.241268277	enriched	0.374945249	320	0.394509	-0.08435625
ENST00000242208	82	0.7165	0.429243902	3.508053146	235.3780488	25	26	37	9	10	2	15	2	NA	0.768292683	0.317073171	0.304878049	FALSE	ENSG00000122641	INHBA	inhibin subunit beta A [Source:HGNC Symbol;Acc:HGNC:6066]	0.304878049	1.467616049	enriched	2.482536553	enriched	0.737958428	82	0.398728	0.429243902
ENST00000242310	322	0.9215	1.080357143	2.017634179	236.4161491	63	40	67	103	112	1	12	1	NA	0.332298137	0.124223602	0.195652174	FALSE	ENSG00000122728	TAF1L	TATA-box binding protein associated factor 1 like [Source:HGNC Symbol;Acc:HGNC:18056]	0.195652174	0.941826647	FALSE	1.551585346	enriched	0.329092901	322	0.398112	1.080357143
ENST00000242317	236	0.4755	0.588588983	2.977675004	239.2711864	55	86	64	43	43	20	15	1	NA	0.63559322	0.36440678	0.233050847	FALSE	ENSG00000122735	DNAI1	dynein axonemal intermediate chain 1 [Source:HGNC Symbol;Acc:HGNC:2954]	0.233050847	1.121855658	enriched	1.241268277	enriched	0.61250849	236	0.459686	0.588588983
ENST00000242505	205	0.68	0.900834146	2.071371683	239.4682927	45	47	25	61	72	14	14	1	NA	0.351219512	0.229268293	0.219512195	FALSE	ENSG00000138286	FAM149B1	family with sequence similarity 149 member B1 [Source:HGNC Symbol;Acc:HGNC:29162]	0.219512195	1.056683555	enriched	1.329930296	enriched	0.373151489	205	0.431684	0.900834146
ENST00000242576	128	0.141	-0.465179688	3.434449726	238.046875	21	51	34	26	17	7	18	2	NA	0.6640625	0.3984375	0.1640625	FALSE	ENSG00000076248	UNG	uracil DNA glycosylase [Source:HGNC Symbol;Acc:HGNC:12572]	0.1640625	0.789760886	FALSE	2.068780461	enriched	0.678887483	128	0.475138	-0.465179688
ENST00000242729	79	0.902	0.956417722	3.478067256	235.6202532	30	33	26	15	5	3	10	2	NA	0.746835443	0.417721519	0.379746835	FALSE	ENSG00000123096	SSPN	sarcospan [Source:HGNC Symbol;Acc:HGNC:11322]	0.379746835	1.828017965	enriched	3.72380483	enriched	0.743053723	79	0.390107	0.956417722
ENST00000243052	220	0.699	0.608513636	3.521217819	238.8136364	64	85	71	36	28	14	13	1	NA	0.709090909	0.386363636	0.290909091	FALSE	ENSG00000123360	PDE1B	phosphodiesterase 1B [Source:HGNC Symbol;Acc:HGNC:8775]	0.290909091	1.40037255	enriched	1.432232627	enriched	0.696140675	220	0.448301	0.608513636
ENST00000243056	148	2.316	2.589459459	3.018017179	224.2432432	75	72	59	14	3	2	44	10	NA	0.885135135	0.486486486	0.506756757	FALSE	ENSG00000123364	HOXC13	homeobox C13 [Source:HGNC Symbol;Acc:HGNC:5125]	0.506756757	2.439415865	95th	4.231596398	enriched	0.830595773	148	0.471137	2.589459459
ENST00000243103	129	1.592	1.745488372	3.32442558	234.1782946	55	54	63	6	6	2	48	12	NA	0.906976744	0.418604651	0.426356589	FALSE	ENSG00000123407	HOXC12	homeobox C12 [Source:HGNC Symbol;Acc:HGNC:5124]	0.426356589	2.052387095	95th	4.654756037	enriched	0.843765055	129	0.471137	1.745488372
ENST00000243300	441	0.391	0.417941043	1.633129663	233.3560091	39	78	54	142	167	29	10	1	NA	0.299319728	0.176870748	0.088435374	FALSE	ENSG00000123572	NRK	Nik related kinase [Source:HGNC Symbol;Acc:HGNC:25391]	0.088435374	0.425708492	FALSE	1.861902415	enriched	0.316667259	441	0.370283	0.417941043
ENST00000243563	139	0.314	-0.496956835	4.211181346	239.9928058	33	61	36	24	18	6	18	1	NA	0.697841727	0.438848921	0.237410072	FALSE	ENSG00000077312	SNRPA	small nuclear ribonucleoprotein polypeptide A [Source:HGNC Symbol;Acc:HGNC:11151]	0.237410072	1.142840008	enriched	1.034390231	enriched	0.69229079	139	0.489519	-0.496956835
ENST00000243964	555	1.279	0.760189189	3.913795544	239.4036036	212	264	163	73	55	26	47	5	NA	0.769369369	0.475675676	0.381981982	FALSE	ENSG00000124140	SLC12A5	solute carrier family 12 member 5 [Source:HGNC Symbol;Acc:HGNC:13818]	0.381981982	1.83877747	enriched	1.98074725	enriched	0.752288473	555	0.464674	0.760189189
ENST00000244043	107	-0.99	-1.632514019	4.725038633	237.6168224	24	31	40	21	15	10	15	2	NA	0.663551402	0.289719626	0.224299065	FALSE	ENSG00000124212	PTGIS	prostaglandin I2 synthase [Source:HGNC Symbol;Acc:HGNC:9603]	0.224299065	1.079726499	enriched	2.482536553	enriched	0.662132015	107	0.460699	-1.632514019
ENST00000244050	123	0.552	0.035691057	4.186908234	235.6585366	37	77	29	8	9	3	14	1	NA	0.861788618	0.62601626	0.300813008	FALSE	ENSG00000124216	SNAI1	snail family transcriptional repressor 1 [Source:HGNC Symbol;Acc:HGNC:11128]	0.300813008	1.448047835	enriched	1.329930296	enriched	0.809746236	123	0.460699	0.035691057
ENST00000244061	84	1.709	1.738404762	3.445518703	233.6547619	36	29	26	18	11	6	14	3	NA	0.654761905	0.345238095	0.428571429	FALSE	ENSG00000124226	RNF114	ring finger protein 114 [Source:HGNC Symbol;Acc:HGNC:13094]	0.428571429	2.063048846	95th	3.989790889	enriched	0.639236394	84	0.460699	1.738404762
ENST00000244204	148	1.057	1.020236486	3.224231015	239.9189189	52	54	47	21	26	10	15	1	NA	0.682432432	0.364864865	0.351351351	FALSE	ENSG00000124357	NAGK	N-acetylglucosamine kinase [Source:HGNC Symbol;Acc:HGNC:17174]	0.351351351	1.691328333	enriched	1.241268277	enriched	0.653731925	148	0.448036	1.020236486
ENST00000244360	90	0.0565	-0.5395	4.009124588	226.1	17	34	42	3	11	4	29	2	NA	0.844444444	0.377777778	0.188888889	FALSE	ENSG00000204618	RNF39	ring finger protein 39 [Source:HGNC Symbol;Acc:HGNC:18064]	0.188888889	0.909269677	FALSE	1.284070631	enriched	0.779029182	90	0.457669	-0.5395
ENST00000245157	144	0.112	0.062138889	2.90823692	238.7777778	25	21	38	40	45	17	10	2	NA	0.409722222	0.145833333	0.173611111	FALSE	ENSG00000125124	BBS2	Bardet-Biedl syndrome 2 [Source:HGNC Symbol;Acc:HGNC:967]	0.173611111	0.835725806	FALSE	3.72380483	enriched	0.45941484	144	0.451342	0.062138889
ENST00000245479	144	0.68	1.098666667	3.02884819	220.3402778	50	81	56	3	4	3	41	5	NA	0.951388889	0.5625	0.347222222	FALSE	ENSG00000125398	SOX9	SRY-box transcription factor 9 [Source:HGNC Symbol;Acc:HGNC:11204]	0.347222222	1.671451611	enriched	2.270612701	enriched	0.912183415	144	0.457394	1.098666667
ENST00000245539	89	-0.024	-0.597853933	3.483363515	238.2022472	16	30	24	22	13	5	8	1	NA	0.606741573	0.337078652	0.179775281	FALSE	ENSG00000125445	MRPS7	mitochondrial ribosomal protein S7 [Source:HGNC Symbol;Acc:HGNC:14499]	0.179775281	0.865398767	FALSE	2.327378019	enriched	0.624317399	89	0.512171	-0.597853933
ENST00000245552	44	0.648	0.788272727	3.163314823	229.4318182	15	17	21	1	5	5	12	2	NA	0.863636364	0.386363636	0.340909091	FALSE	ENSG00000125458	NT5C	5', 3'-nucleotidase, cytosolic [Source:HGNC Symbol;Acc:HGNC:17144]	0.340909091	1.641061582	enriched	3.103170692	enriched	0.830477786	44	0.512171	0.788272727
ENST00000245564	239	0.076	-0.181945607	2.603470467	238.5439331	35	78	72	47	42	14	22	3	NA	0.627615063	0.326359833	0.146443515	FALSE	ENSG00000125459	MSTO1	misato mitochondrial distribution and morphology regulator 1 [Source:HGNC Symbol;Acc:HGNC:29678]	0.146443515	0.704946956	FALSE	2.538957839	enriched	0.631954667	239	0.473341	-0.181945607
ENST00000245615	113	0.394	0.321725664	4.637243307	230.6725664	44	43	54	8	8	7	29	2	NA	0.85840708	0.380530973	0.389380531	FALSE	ENSG00000125505	MBOAT7	membrane bound O-acyltransferase domain containing 7 [Source:HGNC Symbol;Acc:HGNC:15505]	0.389380531	1.874392462	enriched	1.284070631	enriched	0.799746659	113	0.487632	0.321725664
ENST00000245812	96	0.502	-0.21446875	3.218499362	232.2604167	12	42	34	9	11	4	18	1	NA	0.791666667	0.4375	0.125	FALSE	ENSG00000125652	ALKBH7	alkB homolog 7 [Source:HGNC Symbol;Acc:HGNC:21306]	0.125	0.60172258	FALSE	1.034390231	enriched	0.748705956	96	0.490247	-0.21446875
ENST00000245816	108	0.4825	-0.685583333	4.610574812	235.9074074	28	50	41	14	3	6	27	2	NA	0.842592593	0.462962963	0.259259259	FALSE	ENSG00000125656	CLPP	caseinolytic mitochondrial matrix peptidase proteolytic subunit [Source:HGNC Symbol;Acc:HGNC:2084]	0.259259259	1.248017203	enriched	1.379186974	enriched	0.789761171	108	0.490247	-0.685583333
ENST00000245838	217	1.17	1.495410138	1.966791433	237.9124424	60	22	30	95	70	38	18	1	NA	0.239631336	0.101382488	0.276497696	FALSE	ENSG00000125676	THOC2	THO complex 2 [Source:HGNC Symbol;Acc:HGNC:19073]	0.276497696	1.330999255	enriched	1.034390231	enriched	0.250064637	217	0.401117	1.495410138
ENST00000245907	288	-0.478	-2.157694444	5.51363103	233.9270833	48	72	127	36	53	41	57	6	NA	0.690972222	0.25	0.166666667	FALSE	ENSG00000125730	C3	complement C3 [Source:HGNC Symbol;Acc:HGNC:1318]	0.166666667	0.802296773	FALSE	1.959897279	enriched	0.671811424	288	0.490247	-2.157694444
ENST00000245925	182	0.4795	-0.309692308	5.315385605	236.1758242	52	53	83	26	20	19	26	2	NA	0.747252747	0.291208791	0.285714286	FALSE	ENSG00000125746	EML2	EMAP like 2 [Source:HGNC Symbol;Acc:HGNC:18035]	0.285714286	1.375365897	enriched	1.432232627	enriched	0.733879526	182	0.526734	-0.309692308
ENST00000245934	293	0.144	-1.385976109	5.251482194	237.9522184	78	75	130	31	57	26	52	5	NA	0.699658703	0.255972696	0.266211604	FALSE	ENSG00000125755	SYMPK	symplekin [Source:HGNC Symbol;Acc:HGNC:22935]	0.266211604	1.281484266	enriched	1.790290784	enriched	0.694015518	293	0.526734	-1.385976109
ENST00000245960	207	0.365	0.050628019	3.10697451	238.3961353	30	96	56	30	25	16	32	3	NA	0.734299517	0.463768116	0.144927536	FALSE	ENSG00000101224	CDC25B	cell division cycle 25B [Source:HGNC Symbol;Acc:HGNC:1726]	0.144927536	0.697649368	FALSE	1.745533514	enriched	0.697928881	207	0.468488	0.050628019
ENST00000246024	51	0.767	0.513372549	2.61141027	237.3921569	8	11	12	14	14	8	6	1	NA	0.450980392	0.215686275	0.156862745	FALSE	ENSG00000125827	TMX4	thioredoxin related transmembrane protein 4 [Source:HGNC Symbol;Acc:HGNC:25237]	0.156862745	0.755102846	FALSE	3.103170692	enriched	0.453168234	51	0.374009294	0.513372549
ENST00000246104	15	0.068	0.588866667	3.062001536	229.0666667	3	6	9	0	0	2	11	1	NA	1	0.4	0.2	FALSE	ENSG00000215397	SCRT2	scratch family transcriptional repressor 2 [Source:HGNC Symbol;Acc:HGNC:15952]	0.2	0.962756128	FALSE	1.692638559	enriched	0.915292831	15	0.433661	0.588866667
ENST00000246151	70	1.3405	1.503285714	2.16750108	232.8571429	26	29	12	9	20	6	10	2	NA	0.585714286	0.414285714	0.371428571	FALSE	ENSG00000057757	PITHD1	PITH domain containing 1 [Source:HGNC Symbol;Acc:HGNC:25022]	0.371428571	1.787975666	enriched	3.72380483	enriched	0.595770797	70	0.460703	1.503285714
ENST00000246229	125	2.042	2.011056	3.361279293	239.84	60	26	43	31	25	2	14	3	NA	0.552	0.208	0.48	FALSE	ENSG00000126003	PLAGL2	PLAG1 like zinc finger 2 [Source:HGNC Symbol;Acc:HGNC:9047]	0.48	2.310614707	95th	3.989790889	enriched	0.565927745	125	0.484182	2.011056
ENST00000246533	84	0.9645	1.203583333	2.683407406	237.702381	27	36	23	11	14	10	7	1	NA	0.702380952	0.428571429	0.321428571	FALSE	ENSG00000126247	CAPNS1	calpain small subunit 1 [Source:HGNC Symbol;Acc:HGNC:1481]	0.321428571	1.547286634	enriched	2.659860593	enriched	0.670976586	84	0.448455	1.203583333
ENST00000246785	128	0.308	0.23815625	3.265720835	238.4140625	21	49	36	22	21	7	14	1	NA	0.6640625	0.3828125	0.1640625	FALSE	ENSG00000126453	BCL2L12	BCL2 like 12 [Source:HGNC Symbol;Acc:HGNC:13787]	0.1640625	0.789760886	FALSE	1.329930296	enriched	0.620866986	128	0.527598	0.23815625
ENST00000246868	35	-0.177	-0.215685714	2.877531773	237.2285714	5	7	7	8	13	5	8	1	NA	0.4	0.2	0.142857143	FALSE	ENSG00000126524	SBDS	SBDS ribosome maturation factor [Source:HGNC Symbol;Acc:HGNC:19440]	0.142857143	0.687682949	FALSE	2.327378019	enriched	0.481914969	35	0.4543	-0.215685714
ENST00000247161	107	0.343	0.107607477	3.309716601	233.728972	26	27	41	14	25	5	23	2	NA	0.635514019	0.252336449	0.242990654	FALSE	ENSG00000126767	ELK1	ETS transcription factor ELK1 [Source:HGNC Symbol;Acc:HGNC:3321]	0.242990654	1.169703707	enriched	1.619045578	enriched	0.607886044	107	0.441235	0.107607477
ENST00000247178	107	-0.018	-0.986056075	4.707127788	239.8971963	22	26	34	24	23	10	10	1	NA	0.560747664	0.242990654	0.205607477	FALSE	ENSG00000126775	ATG14	autophagy related 14 [Source:HGNC Symbol;Acc:HGNC:19962]	0.205607477	0.989749291	FALSE	1.861902415	enriched	0.579529563	107	0.408636	-0.986056075
ENST00000247977	79	0.254	-1.560164557	5.071353211	236.7088608	13	32	38	5	4	3	17	2	NA	0.886075949	0.405063291	0.164556962	FALSE	ENSG00000127452	FBXL12	F-box and leucine rich repeat protein 12 [Source:HGNC Symbol;Acc:HGNC:13611]	0.164556962	0.792141118	FALSE	2.190473429	enriched	0.789031512	79	0.454512	-1.560164557
ENST00000248114	44	0.128	-0.498113636	3.732671755	235.6363636	9	19	15	6	4	3	10	1	NA	0.772727273	0.431818182	0.204545455	FALSE	ENSG00000127554	GFER	growth factor, augmenter of liver regeneration [Source:HGNC Symbol;Acc:HGNC:4236]	0.204545455	0.984636949	FALSE	1.861902415	enriched	0.746553629	44	0.577667	-0.498113636
ENST00000248139	109	0.507	-0.598522936	4.5671808	231.8807339	25	65	39	3	2	6	17	1	NA	0.95412844	0.596330275	0.229357798	FALSE	ENSG00000197562	RAB40C	RAB40C, member RAS oncogene family [Source:HGNC Symbol;Acc:HGNC:18285]	0.229357798	1.104078129	enriched	1.095236715	enriched	0.849215182	109	0.567685	-0.598522936
ENST00000248668	287	0.062	-0.689763066	4.881414082	231.5923345	76	115	145	17	10	2	97	6	NA	0.905923345	0.400696864	0.264808362	FALSE	ENSG00000128011	LRFN1	leucine rich repeat and fibronectin type III domain containing 1 [Source:HGNC Symbol;Acc:HGNC:29290]	0.264808362	1.274729368	enriched	1.151692215	enriched	0.800683094	287	0.479592	-0.689763066
ENST00000249014	161	0.083	-1.062670807	4.268014702	235.1677019	33	77	39	26	19	2	18	1	NA	0.720496894	0.47826087	0.204968944	FALSE	ENSG00000128283	CDC42EP1	CDC42 effector protein 1 [Source:HGNC Symbol;Acc:HGNC:17014]	0.204968944	0.986675535	FALSE	1.034390231	enriched	0.717537002	161	0.538364	-1.062670807
ENST00000249016	185	1.286	0.2286	4.691428296	239.0810811	65	100	65	12	8	2	19	2	NA	0.891891892	0.540540541	0.351351351	FALSE	ENSG00000128285	MCHR1	melanin concentrating hormone receptor 1 [Source:HGNC Symbol;Acc:HGNC:4479]	0.351351351	1.691328333	enriched	1.959897279	enriched	0.823626496	185	0.440968	0.2286
ENST00000249071	50	1.0975	-1.01766	6.590948501	237.56	20	19	24	1	6	6	11	1	NA	0.86	0.38	0.4	FALSE	ENSG00000128340	RAC2	Rac family small GTPase 2 [Source:HGNC Symbol;Acc:HGNC:9802]	0.4	1.925512256	enriched	1.692638559	enriched	0.771254859	50	0.538364	-1.01766
ENST00000249330	133	0.527	1.104503759	2.62870824	230.3157895	35	49	56	9	19	1	61	8	NA	0.789473684	0.368421053	0.263157895	FALSE	ENSG00000128564	VGF	VGF nerve growth factor inducible [Source:HGNC Symbol;Acc:HGNC:12684]	0.263157895	1.266784379	enriched	2.441839233	enriched	0.702426809	133	0.50227	1.104503759
ENST00000249373	363	1.268	0.708134986	3.552475841	239.0523416	125	171	119	45	28	12	31	3	NA	0.798898072	0.47107438	0.344352617	FALSE	ENSG00000128602	SMO	smoothened, frizzled class receptor [Source:HGNC Symbol;Acc:HGNC:11119]	0.344352617	1.657637962	enriched	1.801841047	enriched	0.781912105	363	0.436675	0.708134986
ENST00000249499	70	3.2665	3.0624	2.860889779	222.6714286	40	30	27	7	6	2	20	4	NA	0.814285714	0.428571429	0.571428571	FALSE	ENSG00000128709	HOXD9	homeobox D9 [Source:HGNC Symbol;Acc:HGNC:5140]	0.571428571	2.750731794	95th	3.72380483	enriched	0.74626441	70	0.404027	3.0624
ENST00000249504	53	3.511	3.255754717	2.635209479	225.1698113	32	25	21	5	2	2	11	2	NA	0.867924528	0.471698113	0.603773585	FALSE	ENSG00000128713	HOXD11	homeobox D11 [Source:HGNC Symbol;Acc:HGNC:5134]	0.603773585	2.906433594	99th	3.385277118	enriched	0.816341513	53	0.404027	3.255754717
ENST00000249636	268	1.3215	1.595164179	3.008828231	240.2425373	97	63	35	76	94	14	19	5	NA	0.365671642	0.235074627	0.361940299	FALSE	ENSG00000033800	PIAS1	protein inhibitor of activated STAT 1 [Source:HGNC Symbol;Acc:HGNC:2752]	0.361940299	1.742301202	enriched	4.899743197	enriched	0.393451383	268	0.444592	1.595164179
ENST00000249749	261	0.718	0.559452107	3.399459882	239.3984674	71	130	70	26	35	11	39	3	NA	0.766283525	0.498084291	0.272030651	FALSE	ENSG00000128917	DLL4	delta like canonical Notch ligand 4 [Source:HGNC Symbol;Acc:HGNC:2910]	0.272030651	1.309495883	enriched	1.432232627	enriched	0.721930645	261	0.480162	0.559452107
ENST00000249776	70	0.1605	0.023257143	2.772146208	237.0142857	12	20	14	12	24	9	11	1	NA	0.485714286	0.285714286	0.171428571	FALSE	ENSG00000128944	KNSTRN	kinetochore localized astrin (SPAG5) binding protein [Source:HGNC Symbol;Acc:HGNC:30767]	0.171428571	0.825219538	FALSE	1.692638559	enriched	0.495427196	70	0.480162	0.023257143
ENST00000250111	118	1.197	1.150033898	3.406518708	238.7542373	42	61	30	17	10	7	12	1	NA	0.771186441	0.516949153	0.355932203	FALSE	ENSG00000129244	ATP1B2	ATPase Na+/K+ transporting subunit beta 2 [Source:HGNC Symbol;Acc:HGNC:805]	0.355932203	1.71337955	enriched	1.551585346	enriched	0.72884476	118	0.51054	1.150033898
ENST00000250113	211	0.637	0.941317536	2.640874898	238.8009479	46	43	60	61	47	17	14	3	NA	0.488151659	0.203791469	0.218009479	FALSE	ENSG00000129245	FXR2	FMR1 autosomal homolog 2 [Source:HGNC Symbol;Acc:HGNC:4024]	0.218009479	1.049449808	enriched	3.989790889	enriched	0.488517042	211	0.51054	0.941317536
ENST00000250160	117	0.337	-0.787094017	4.44832346	231.6153846	22	62	32	8	15	5	12	1	NA	0.803418803	0.52991453	0.188034188	FALSE	ENSG00000104415	CCN4	cellular communication network factor 4 [Source:HGNC Symbol;Acc:HGNC:12769]	0.188034188	0.905155334	FALSE	1.551585346	enriched	0.764383521	117	0.455725	-0.787094017
ENST00000250237	193	0.176	-0.464512953	3.724136967	236.8238342	34	85	71	21	16	10	32	3	NA	0.808290155	0.440414508	0.176165803	FALSE	ENSG00000213339	QTRT1	queuine tRNA-ribosyltransferase catalytic subunit 1 [Source:HGNC Symbol;Acc:HGNC:23797]	0.176165803	0.848023532	FALSE	1.745533514	enriched	0.767745695	193	0.523692	-0.464512953
ENST00000250340	95	0.721	1.037242105	2.363350532	224.8315789	24	49	38	6	2	4	25	2	NA	0.915789474	0.515789474	0.252631579	FALSE	ENSG00000105472	CLEC11A	C-type lectin domain containing 11A [Source:HGNC Symbol;Acc:HGNC:10576]	0.252631579	1.216113004	enriched	1.489521932	enriched	0.847472585	95	0.513515	1.037242105
ENST00000250448	118	0.407	0.899533898	3.73461447	234.559322	38	48	61	5	4	2	51	4	NA	0.923728814	0.406779661	0.322033898	FALSE	ENSG00000129514	FOXA1	forkhead box A1 [Source:HGNC Symbol;Acc:HGNC:5021]	0.322033898	1.550200545	enriched	1.46031562	enriched	0.820075163	118	0.374425	0.899533898
ENST00000250457	53	1.154	1.286830189	3.03451492	239.1132075	22	13	26	6	8	5	11	2	NA	0.735849057	0.245283019	0.41509434	FALSE	ENSG00000129521	EGLN3	egl-9 family hypoxia inducible factor 3 [Source:HGNC Symbol;Acc:HGNC:14661]	0.41509434	1.998173096	95th	3.385277118	enriched	0.727230758	53	0.388098	1.286830189
ENST00000250489	81	1.098	1.652728395	2.260323666	237.4691358	29	26	19	15	21	7	13	3	NA	0.555555556	0.320987654	0.358024691	FALSE	ENSG00000165782	PIP4P1	phosphatidylinositol-4,5-bisphosphate 4-phosphatase 1 [Source:HGNC Symbol;Acc:HGNC:19299]	0.358024691	1.723452328	enriched	4.296697881	enriched	0.518848239	81	0.415989	1.652728395
ENST00000250498	26	1.287	1.476730769	3.29680782	240.3461538	9	5	15	4	2	2	8	2	NA	0.769230769	0.192307692	0.346153846	FALSE	ENSG00000129562	DAD1	defender against cell death 1 [Source:HGNC Symbol;Acc:HGNC:2664]	0.346153846	1.666308683	enriched	4.654756037	enriched	0.741439054	26	0.426723	1.476730769
ENST00000250896	95	-0.016	-1.132726316	5.111131786	232.5578947	23	38	42	7	8	13	20	2	NA	0.842105263	0.4	0.242105263	FALSE	ENSG00000099875	MKNK2	MAPK interacting serine/threonine kinase 2 [Source:HGNC Symbol;Acc:HGNC:7111]	0.242105263	1.165441629	enriched	1.861902415	enriched	0.758043355	95	0.545941	-1.132726316
ENST00000251038	273	1.025	1.637981685	3.055474873	239.1282051	89	48	32	88	105	17	11	2	NA	0.293040293	0.175824176	0.326007326	FALSE	ENSG00000100722	ZC3H14	zinc finger CCCH-type containing 14 [Source:HGNC Symbol;Acc:HGNC:20509]	0.326007326	1.569327755	enriched	3.385277118	enriched	0.328799968	273	0.40211	1.637981685
ENST00000251047	90	0.171	-0.1851	3.147405031	237.4111111	13	9	20	28	33	13	10	1	NA	0.322222222	0.1	0.144444444	FALSE	ENSG00000074695	LMAN1	lectin, mannose binding 1 [Source:HGNC Symbol;Acc:HGNC:6631]	0.144444444	0.69532387	FALSE	1.861902415	enriched	0.380755004	90	0.426078	-0.1851
ENST00000251089	140	0.563	0.93835	3.232486601	237.9285714	45	29	38	29	44	10	12	1	NA	0.478571429	0.207142857	0.321428571	FALSE	ENSG00000013523	ANGEL1	angel homolog 1 [Source:HGNC Symbol;Acc:HGNC:19961]	0.321428571	1.547286634	enriched	1.551585346	enriched	0.514844989	140	0.464725	0.93835
ENST00000251108	141	0.979	0.980751773	2.232397479	239.3333333	38	21	22	54	44	10	9	1	NA	0.304964539	0.14893617	0.269503546	FALSE	ENSG00000102543	CDADC1	cytidine and dCMP deaminase domain containing 1 [Source:HGNC Symbol;Acc:HGNC:20299]	0.269503546	1.297330953	enriched	2.068780461	enriched	0.348059321	141	0.405525	0.980751773
ENST00000251413	165	1.411	1.409690909	3.688132311	223.4363636	66	84	53	7	21	11	14	1	NA	0.83030303	0.509090909	0.4	FALSE	ENSG00000131462	TUBG1	tubulin gamma 1 [Source:HGNC Symbol;Acc:HGNC:12417]	0.4	1.925512256	enriched	1.329930296	enriched	0.79947112	165	0.488726	1.409690909
ENST00000251496	285	0.268	0.29165614	1.941821026	238.4210526	33	46	45	98	96	21	13	1	NA	0.319298246	0.161403509	0.115789474	FALSE	ENSG00000109805	NCAPG	non-SMC condensin I complex subunit G [Source:HGNC Symbol;Acc:HGNC:24304]	0.115789474	0.557385127	FALSE	1.432232627	enriched	0.343508637	285	0.407729	0.29165614
ENST00000251822	319	1.627	1.212818182	3.869487473	239.3166144	138	138	113	36	32	9	22	2	NA	0.786833856	0.432601881	0.432601881	FALSE	ENSG00000008853	RHOBTB2	Rho related BTB domain containing 2 [Source:HGNC Symbol;Acc:HGNC:18756]	0.432601881	2.082450559	95th	1.692638559	enriched	0.769780273	319	0.44351	1.212818182
ENST00000251973	262	0.264	-1.359133588	5.565227926	235.5648855	71	71	136	28	27	20	38	3	NA	0.790076336	0.270992366	0.270992366	FALSE	ENSG00000100065	CARD10	caspase recruitment domain family member 10 [Source:HGNC Symbol;Acc:HGNC:16422]	0.270992366	1.304497807	enriched	1.469922959	enriched	0.74928317	262	0.538364	-1.359133588
ENST00000252011	312	0.095	-0.314628205	3.539160215	239.7467949	58	70	76	83	83	22	27	3	NA	0.467948718	0.224358974	0.185897436	FALSE	ENSG00000101452	DHX35	DEAH-box helicase 35 [Source:HGNC Symbol;Acc:HGNC:15861]	0.185897436	0.894869478	FALSE	2.068780461	enriched	0.511881174	312	0.428039715	-0.314628205
ENST00000252015	130	0.7365	0.798376923	3.237345858	239.6230769	37	24	38	37	31	19	13	1	NA	0.476923077	0.184615385	0.284615385	FALSE	ENSG00000100991	TRPC4AP	transient receptor potential cation channel subfamily C member 4 associated protein [Source:HGNC Symbol;Acc:HGNC:16181]	0.284615385	1.370076028	enriched	1.432232627	enriched	0.506301734	130	0.454029	0.798376923
ENST00000252032	184	0.6465	0.914673913	3.066946509	239.8586957	54	32	43	56	53	37	13	2	NA	0.407608696	0.173913043	0.293478261	FALSE	ENSG00000088854	DNAAF9	dynein axonemal assembly factor 9 [Source:HGNC Symbol;Acc:HGNC:17721]	0.293478261	1.412739971	enriched	2.864465254	enriched	0.423430561	184	0.468488	0.914673913
ENST00000252115	107	0.254	-0.071233645	3.152383658	239.3831776	19	30	30	26	21	9	11	1	NA	0.560747664	0.280373832	0.177570093	FALSE	ENSG00000100227	POLDIP3	DNA polymerase delta interacting protein 3 [Source:HGNC Symbol;Acc:HGNC:23782]	0.177570093	0.854783478	FALSE	1.692638559	enriched	0.567877587	107	0.502146	-0.071233645
ENST00000252321	144	0.531	-0.518506944	4.752053109	237.2013889	33	74	49	12	9	1	18	3	NA	0.854166667	0.513888889	0.229166667	FALSE	ENSG00000130037	KCNA5	potassium voltage-gated channel subfamily A member 5 [Source:HGNC Symbol;Acc:HGNC:6224]	0.229166667	1.103158063	enriched	3.103170692	enriched	0.823198795	144	0.44008	-0.518506944
ENST00000252338	134	1.821	2.10119403	2.256128494	228.3358209	58	56	47	18	13	3	20	2	NA	0.768656716	0.417910448	0.432835821	FALSE	ENSG00000130054	NALF2	NALCN channel auxiliary factor 2 [Source:HGNC Symbol;Acc:HGNC:30701]	0.432835821	2.083576695	95th	1.861902415	enriched	0.741256735	134	0.429654	2.10119403
ENST00000252456	121	0.628	-0.509917355	4.510369057	231.9421488	28	57	46	7	11	7	15	1	NA	0.851239669	0.47107438	0.231404959	FALSE	ENSG00000130176	CNN1	calponin 1 [Source:HGNC Symbol;Acc:HGNC:2155]	0.231404959	1.11393271	enriched	1.241268277	enriched	0.803356258	121	0.49051	-0.509917355
ENST00000252506	66	0.3145	0.606757576	2.169047278	228.3484848	16	34	29	2	1	4	25	2	NA	0.954545455	0.515151515	0.242424242	FALSE	ENSG00000130222	GADD45G	growth arrest and DNA damage inducible gamma [Source:HGNC Symbol;Acc:HGNC:4097]	0.242424242	1.166977125	enriched	1.489521932	enriched	0.822305315	66	0.459417	0.606757576
ENST00000252512	450	0.8805	1.249315556	2.930624218	239.3044444	144	140	94	89	127	28	16	2	NA	0.52	0.311111111	0.32	FALSE	ENSG00000130227	XPO7	exportin 7 [Source:HGNC Symbol;Acc:HGNC:14108]	0.32	1.540409805	enriched	2.327378019	enriched	0.548299084	450	0.456809276	1.249315556
ENST00000252542	164	-0.2185	-0.72977439	4.896869201	230.5487805	37	35	54	36	39	21	45	8	NA	0.542682927	0.213414634	0.225609756	FALSE	ENSG00000130254	SAFB2	scaffold attachment factor B2 [Source:HGNC Symbol;Acc:HGNC:21605]	0.225609756	1.086035876	enriched	3.310048738	enriched	0.564425629	164	0.531102	-0.72977439
ENST00000252699	352	1.2135	0.09746875	4.876100858	236.1761364	110	192	122	14	24	21	61	5	NA	0.892045455	0.545454545	0.3125	FALSE	ENSG00000130402	ACTN4	actinin alpha 4 [Source:HGNC Symbol;Acc:HGNC:166]	0.3125	1.50430645	enriched	1.52614952	enriched	0.833384168	352	0.518199	0.09746875
ENST00000252744	432	1.637	1.849840278	2.982858941	240.1712963	179	128	92	103	109	14	26	5	NA	0.509259259	0.296296296	0.414351852	FALSE	ENSG00000130449	ZSWIM6	zinc finger SWIM-type containing 6 [Source:HGNC Symbol;Acc:HGNC:29316]	0.414351852	1.994598923	95th	3.580581567	enriched	0.51437294	432	0.399202	1.849840278
ENST00000252891	211	-0.377	-1.137781991	4.774465198	238.492891	41	62	70	44	35	10	34	3	NA	0.625592417	0.293838863	0.194312796	FALSE	ENSG00000105245	NUMBL	NUMB like endocytic adaptor protein [Source:HGNC Symbol;Acc:HGNC:8061]	0.194312796	0.935379177	FALSE	1.642855072	enriched	0.634216675	211	0.489519	-1.137781991
ENST00000252997	65	-0.447	-1.698230769	5.458777607	228.7384615	9	30	25	4	6	6	17	1	NA	0.846153846	0.461538462	0.138461538	FALSE	ENSG00000130700	GATA5	GATA binding protein 5 [Source:HGNC Symbol;Acc:HGNC:15802]	0.138461538	0.666523473	FALSE	1.095236715	enriched	0.756902412	65	0.564216	-1.698230769
ENST00000253008	101	0.629	-0.233910891	5.18442827	230.7722772	32	49	42	6	4	5	24	2	NA	0.900990099	0.485148515	0.316831683	FALSE	ENSG00000130711	PRDM12	PR/SET domain 12 [Source:HGNC Symbol;Acc:HGNC:13997]	0.316831683	1.525158223	enriched	1.551585346	enriched	0.846698415	101	0.505091	-0.233910891
ENST00000253048	315	-0.512	-2.682253968	6.078091254	235.8349206	49	106	95	60	54	14	68	4	NA	0.638095238	0.336507937	0.155555556	FALSE	ENSG00000130749	ZC3H4	zinc finger CCCH-type containing 4 [Source:HGNC Symbol;Acc:HGNC:17808]	0.155555556	0.748810322	FALSE	1.095236715	enriched	0.613630208	315	0.504617	-2.682253968
ENST00000253055	376	1.237	0.986047872	3.751105538	233.3776596	131	180	136	25	35	10	64	4	NA	0.840425532	0.478723404	0.348404255	FALSE	ENSG00000130758	MAP3K10	mitogen-activated protein kinase kinase kinase 10 [Source:HGNC Symbol;Acc:HGNC:6849]	0.348404255	1.677141659	enriched	1.163689009	enriched	0.795929707	376	0.489519	0.986047872
ENST00000253247	212	-0.1275	-0.445377358	2.231602408	238.2641509	11	32	33	68	79	18	7	1	NA	0.306603774	0.150943396	0.051886792	FALSE	ENSG00000130935	NOL11	nucleolar protein 11 [Source:HGNC Symbol;Acc:HGNC:24557]	0.051886792	0.249771637	FALSE	2.659860593	enriched	0.350485727	212	0.435158	-0.445377358
ENST00000253329	78	0.6965	0.765846154	1.498022619	238.6794872	11	9	13	23	33	13	10	1	NA	0.282051282	0.115384615	0.141025641	FALSE	ENSG00000131013	PPIL4	peptidylprolyl isomerase like 4 [Source:HGNC Symbol;Acc:HGNC:15702]	0.141025641	0.678866501	FALSE	1.861902415	enriched	0.299315636	78	0.423673	0.765846154
ENST00000253363	116	1.064	1.822456897	2.367528704	236.9741379	40	6	13	45	52	16	7	1	NA	0.163793103	0.051724138	0.344827586	FALSE	ENSG00000131051	RBM39	RNA binding motif protein 39 [Source:HGNC Symbol;Acc:HGNC:15923]	0.344827586	1.659924359	enriched	2.659860593	enriched	0.182446378	116	0.454029	1.822456897
ENST00000253407	44	0.663	1.020840909	3.333312801	225.8636364	17	25	14	2	3	2	19	3	NA	0.886363636	0.568181818	0.386363636	FALSE	ENSG00000131094	C1QL1	complement C1q like 1 [Source:HGNC Symbol;Acc:HGNC:24182]	0.386363636	1.859869793	enriched	2.939845918	enriched	0.811585262	44	0.494512	1.020840909
ENST00000253457	43	1.167	0.118837209	4.407759818	234.3255814	15	15	17	4	7	5	11	1	NA	0.744186047	0.348837209	0.348837209	FALSE	ENSG00000131148	EMC8	ER membrane protein complex subunit 8 [Source:HGNC Symbol;Acc:HGNC:7864]	0.348837209	1.679225805	enriched	1.692638559	enriched	0.777783844	43	0.538145	0.118837209
ENST00000253458	515	0.158	-0.769485437	4.973278183	233.2893204	120	250	192	40	33	16	88	5	NA	0.858252427	0.485436893	0.233009709	FALSE	ENSG00000131149	GSE1	Gse1 coiled-coil protein [Source:HGNC Symbol;Acc:HGNC:28979]	0.233009709	1.121657625	enriched	1.057899099	enriched	0.79342787	515	0.538145	-0.769485437
ENST00000253669	38	-1.0415	-1.391631579	3.650433232	227.7368421	8	7	17	8	6	11	7	1	NA	0.631578947	0.184210526	0.210526316	FALSE	ENSG00000131351	HAUS8	HAUS augmin like complex subunit 8 [Source:HGNC Symbol;Acc:HGNC:30532]	0.210526316	1.013427503	enriched	2.659860593	enriched	0.614364343	38	0.527325	-1.391631579
ENST00000253693	290	0.29	0.335582759	2.06141766	239.1689655	35	44	40	96	110	21	10	1	NA	0.289655172	0.151724138	0.120689655	FALSE	ENSG00000131375	CAPN7	calpain 7 [Source:HGNC Symbol;Acc:HGNC:1484]	0.120689655	0.580973526	FALSE	1.861902415	enriched	0.342299662	290	0.419863	0.335582759
ENST00000253861	365	0.098	-0.129057534	3.224724443	240.0191781	72	110	84	95	76	18	15	2	NA	0.531506849	0.301369863	0.197260274	FALSE	ENSG00000131558	EXOC4	exocyst complex component 4 [Source:HGNC Symbol;Acc:HGNC:30389]	0.197260274	0.949567688	FALSE	2.482536553	enriched	0.561107036	365	0.392260764	-0.129057534
ENST00000254029	299	0.533	0.600200669	1.640836253	234.4615385	20	49	23	118	109	20	13	2	NA	0.240802676	0.163879599	0.066889632	FALSE	ENSG00000131725	WDR44	WD repeat domain 44 [Source:HGNC Symbol;Acc:HGNC:30512]	0.066889632	0.321992016	FALSE	2.864465254	enriched	0.264320148	299	0.407036	0.600200669
ENST00000254066	204	1.909	1.344426471	4.058342553	238.5147059	94	89	74	24	17	8	29	2	NA	0.799019608	0.43627451	0.460784314	FALSE	ENSG00000131759	RARA	retinoic acid receptor alpha [Source:HGNC Symbol;Acc:HGNC:9864]	0.460784314	2.218114609	95th	1.284070631	enriched	0.784007858	204	0.45787	1.344426471
ENST00000254322	68	-0.0755	-0.464382353	3.303718068	229.2941176	8	28	15	18	7	3	14	2	NA	0.632352941	0.411764706	0.117647059	FALSE	ENSG00000132002	DNAJB1	DnaJ heat shock protein family (Hsp40) member B1 [Source:HGNC Symbol;Acc:HGNC:5270]	0.117647059	0.566327134	FALSE	2.659860593	enriched	0.612603537	68	0.489753	-0.464382353
ENST00000254337	234	0.8285	-0.158551282	4.830437986	234.2606838	73	124	74	14	22	13	29	3	NA	0.846153846	0.52991453	0.311965812	FALSE	ENSG00000132017	DCAF15	DDB1 and CUL4 associated factor 15 [Source:HGNC Symbol;Acc:HGNC:25095]	0.311965812	1.501734986	enriched	1.926105947	enriched	0.792863444	234	0.50623	-0.158551282
ENST00000254630	176	-0.0005	-0.146659091	1.931864564	240.1818182	15	35	22	58	61	24	10	1	NA	0.323863636	0.198863636	0.085227273	FALSE	ENSG00000132300	PTCD3	pentatricopeptide repeat domain 3 [Source:HGNC Symbol;Acc:HGNC:24717]	0.085227273	0.410265395	FALSE	1.861902415	enriched	0.372859452	176	0.422559	-0.146659091
ENST00000254718	205	-0.089	-0.95615122	4.130340643	236.7073171	39	67	93	23	22	26	40	3	NA	0.780487805	0.326829268	0.190243902	FALSE	ENSG00000132382	MYBBP1A	MYB binding protein 1a [Source:HGNC Symbol;Acc:HGNC:7546]	0.190243902	0.915792415	FALSE	1.396426811	enriched	0.719650736	205	0.491557	-0.95615122
ENST00000254803	138	0.1165	-0.216898551	2.071937484	240.826087	12	37	25	40	36	1	11	1	NA	0.449275362	0.268115942	0.086956522	FALSE	ENSG00000132467	UTP3	UTP3 small subunit processome component [Source:HGNC Symbol;Acc:HGNC:24477]	0.086956522	0.418589621	FALSE	1.692638559	enriched	0.46791452	138	0.377062	-0.216898551
ENST00000254806	72	0.1745	0.040944444	4.416066011	234.5416667	18	20	18	19	15	8	19	2	NA	0.527777778	0.277777778	0.25	FALSE	ENSG00000132471	WBP2	WW domain binding protein 2 [Source:HGNC Symbol;Acc:HGNC:12738]	0.25	1.20344516	enriched	1.959897279	enriched	0.554665223	72	0.512171	0.040944444
ENST00000254816	108	-0.091	-1.840833333	5.145980784	238.712963	25	41	48	10	9	6	13	1	NA	0.824074074	0.37962963	0.231481481	FALSE	ENSG00000132481	TRIM47	tripartite motif containing 47 [Source:HGNC Symbol;Acc:HGNC:19020]	0.231481481	1.114301074	enriched	1.432232627	enriched	0.742148927	108	0.512171	-1.840833333
ENST00000254846	644	0.7995	0.991858696	3.538993451	231.3618012	192	256	177	107	104	19	63	5	NA	0.672360248	0.397515528	0.298136646	FALSE	ENSG00000132510	KDM6B	lysine demethylase 6B [Source:HGNC Symbol;Acc:HGNC:29012]	0.298136646	1.435164415	enriched	1.477700329	enriched	0.648144124	644	0.51054	0.991858696
ENST00000254900	299	1.657	1.921812709	2.290590784	240.0167224	105	43	49	113	94	27	15	2	NA	0.307692308	0.143812709	0.351170569	FALSE	ENSG00000112983	BRD8	bromodomain containing 8 [Source:HGNC Symbol;Acc:HGNC:19874]	0.351170569	1.690458084	enriched	2.482536553	enriched	0.30851341	299	0.448484	1.921812709
ENST00000254942	103	1.079	1.857912621	2.581998478	238.8834951	36	18	34	27	24	10	19	5	NA	0.504854369	0.174757282	0.349514563	FALSE	ENSG00000132604	TERF2	telomeric repeat binding factor 2 [Source:HGNC Symbol;Acc:HGNC:11729]	0.349514563	1.682486437	enriched	4.899743197	enriched	0.499483547	103	0.443639	1.857912621
ENST00000254958	212	0.115	-0.785981132	4.58230537	239.6650943	43	58	76	49	29	26	38	3	NA	0.632075472	0.273584906	0.202830189	FALSE	ENSG00000101384	JAG1	jagged canonical Notch ligand 1 [Source:HGNC Symbol;Acc:HGNC:6188]	0.202830189	0.976380036	FALSE	1.469922959	enriched	0.630149582	212	0.403539	-0.785981132
ENST00000255006	341	0.824	0.381926686	3.93809807	238.5953079	105	137	89	55	60	12	36	2	NA	0.662756598	0.401759531	0.307917889	FALSE	ENSG00000132669	RIN2	Ras and Rab interactor 2 [Source:HGNC Symbol;Acc:HGNC:18750]	0.307917889	1.482249171	enriched	1.034390231	enriched	0.679562229	341	0.432362126	0.381926686
ENST00000255194	200	0.483	0.82101	2.022756083	239.64	41	22	27	87	64	27	10	1	NA	0.245	0.11	0.205	FALSE	ENSG00000132842	AP3B1	adaptor related protein complex 3 subunit beta 1 [Source:HGNC Symbol;Acc:HGNC:566]	0.205	0.986825031	FALSE	1.861902415	enriched	0.295443059	200	0.398314	0.82101
ENST00000255304	241	-0.016	-0.070228216	2.336287745	237.5850622	22	36	21	99	85	8	8	1	NA	0.236514523	0.149377593	0.091286307	FALSE	ENSG00000132952	USPL1	ubiquitin specific peptidase like 1 [Source:HGNC Symbol;Acc:HGNC:20294]	0.091286307	0.439432258	FALSE	2.327378019	enriched	0.317073965	241	0.431792	-0.070228216
ENST00000255305	213	0.127	0.470497653	3.282585755	239.2065728	52	21	31	76	85	23	11	2	NA	0.244131455	0.098591549	0.244131455	FALSE	ENSG00000132953	XPO4	exportin 4 [Source:HGNC Symbol;Acc:HGNC:17796]	0.244131455	1.175195274	enriched	3.385277118	enriched	0.344157133	213	0.426058	0.470497653
ENST00000255324	378	0.48	0.540584656	1.875469055	239.1984127	50	43	35	154	146	35	10	1	NA	0.206349206	0.113756614	0.132275132	FALSE	ENSG00000132972	RNF17	ring finger protein 17 [Source:HGNC Symbol;Acc:HGNC:10060]	0.132275132	0.636743471	FALSE	1.861902415	enriched	0.248593891	378	0.430672	0.540584656
ENST00000255977	74	-0.2825	0.135472973	4.379185695	237.1756757	22	9	13	25	27	8	6	1	NA	0.297297297	0.121621622	0.297297297	FALSE	ENSG00000133606	MKRN1	makorin ring finger protein 1 [Source:HGNC Symbol;Acc:HGNC:7112]	0.297297297	1.431123974	enriched	3.103170692	enriched	0.390343567	74	0.437829	0.135472973
ENST00000256015	31	2.296	2.931516129	3.091180776	228.1612903	16	12	4	3	12	2	8	2	NA	0.516129032	0.387096774	0.516129032	FALSE	ENSG00000133639	BTG1	BTG anti-proliferation factor 1 [Source:HGNC Symbol;Acc:HGNC:1130]	0.516129032	2.484531943	95th	4.654756037	enriched	0.52948588	31	0.39311	2.931516129
ENST00000256343	108	-0.37	-0.651925926	2.481932864	238.2777778	9	7	13	52	36	26	9	1	NA	0.185185185	0.064814815	0.083333333	FALSE	ENSG00000133962	CATSPERB	cation channel sperm associated auxiliary subunit beta [Source:HGNC Symbol;Acc:HGNC:20500]	0.083333333	0.401148387	FALSE	2.068780461	enriched	0.275263274	108	0.437841	-0.651925926
ENST00000256443	111	0.692	0.691387387	2.068401883	236.3243243	15	21	12	34	44	12	6	1	NA	0.297297297	0.189189189	0.135135135	FALSE	ENSG00000134058	CDK7	cyclin dependent kinase 7 [Source:HGNC Symbol;Acc:HGNC:1778]	0.135135135	0.650510897	FALSE	3.103170692	enriched	0.336721815	111	0.404209	0.691387387
ENST00000256497	220	-0.034	-0.351736364	3.602895698	235.4181818	47	81	59	41	39	12	15	2	NA	0.636363636	0.368181818	0.213636364	FALSE	ENSG00000134109	EDEM1	ER degradation enhancing alpha-mannosidase like protein 1 [Source:HGNC Symbol;Acc:HGNC:18967]	0.213636364	1.028398591	enriched	2.482536553	enriched	0.663064083	220	0.405527	-0.351736364
ENST00000256552	263	-1.63	-2.601509506	4.812136754	239.3231939	33	52	84	59	68	27	39	3	NA	0.517110266	0.197718631	0.125475285	FALSE	ENSG00000134160	TRPM1	transient receptor potential cation channel subfamily M member 1 [Source:HGNC Symbol;Acc:HGNC:7146]	0.125475285	0.604010499	FALSE	1.432232627	enriched	0.586622844	263	0.447764	-2.601509506
ENST00000256646	532	-0.469	-1.27031391	3.84985652	238.575188	73	104	129	163	136	34	31	3	NA	0.437969925	0.195488722	0.137218045	FALSE	ENSG00000134250	NOTCH2	notch receptor 2 [Source:HGNC Symbol;Acc:HGNC:7882]	0.137218045	0.660537569	FALSE	1.801841047	enriched	0.488749326	532	0.415850976	-1.27031391
ENST00000256707	363	-2.046	-2.3305427	4.293345506	239.4325069	42	43	65	125	130	29	29	2	NA	0.297520661	0.1184573	0.115702479	FALSE	ENSG00000134313	KIDINS220	kinase D interacting substrate 220 [Source:HGNC Symbol;Acc:HGNC:29508]	0.115702479	0.556966355	FALSE	1.284070631	enriched	0.442522888	363	0.436724	-2.3305427
ENST00000256854	108	-0.5645	-1.200824074	3.451575086	239.3425926	12	12	21	34	41	14	7	1	NA	0.305555556	0.111111111	0.111111111	FALSE	ENSG00000134440	NARS1	asparaginyl-tRNA synthetase 1 [Source:HGNC Symbol;Acc:HGNC:7643]	0.111111111	0.534864516	FALSE	2.659860593	enriched	0.403198137	108	0.430617	-1.200824074
ENST00000256996	157	1.269	1.267796178	2.606450117	239.2420382	53	55	44	29	29	10	15	2	NA	0.630573248	0.350318471	0.337579618	FALSE	ENSG00000134574	DDB2	damage specific DNA binding protein 2 [Source:HGNC Symbol;Acc:HGNC:2718]	0.337579618	1.625034229	enriched	2.482536553	enriched	0.621097424	157	0.464416	1.267796178
ENST00000257177	231	1.809	2.11595671	1.988759945	239.4718615	104	27	27	93	84	29	8	1	NA	0.233766234	0.116883117	0.45021645	FALSE	ENSG00000134744	TUT4	terminal uridylyl transferase 4 [Source:HGNC Symbol;Acc:HGNC:28981]	0.45021645	2.167243232	95th	2.327378019	enriched	0.24519668	231	0.423526	2.11595671
ENST00000257198	142	-0.287	-0.848007042	2.822269618	234.8309859	12	15	21	59	47	16	11	1	NA	0.253521127	0.105633803	0.084507042	FALSE	ENSG00000134765	DSC1	desmocollin 1 [Source:HGNC Symbol;Acc:HGNC:3035]	0.084507042	0.406798364	FALSE	1.692638559	enriched	0.32329653	142	0.387696	-0.848007042
ENST00000257536	77	0.577	-0.74812987	4.325935239	238.6103896	16	35	25	6	11	5	16	3	NA	0.779220779	0.454545455	0.207792208	FALSE	ENSG00000135083	CCNJL	cyclin J like [Source:HGNC Symbol;Acc:HGNC:25876]	0.207792208	1.000266107	enriched	3.491067028	enriched	0.739089569	77	0.424227	-0.74812987
ENST00000257552	102	3.3165	2.729392157	4.041000541	238.2352941	61	29	41	13	19	14	17	4	NA	0.68627451	0.284313725	0.598039216	FALSE	ENSG00000135097	MSI1	musashi RNA binding protein 1 [Source:HGNC Symbol;Acc:HGNC:7330]	0.598039216	2.878829599	99th	4.380946859	enriched	0.664297656	102	0.472669	2.729392157
ENST00000257700	267	0.111	-0.000614232	2.318111661	240.3670412	28	50	40	106	71	15	11	2	NA	0.337078652	0.187265918	0.104868914	FALSE	ENSG00000135249	RINT1	RAD50 interactor 1 [Source:HGNC Symbol;Acc:HGNC:21876]	0.104868914	0.504815947	FALSE	3.385277118	enriched	0.401667534	267	0.427486	-0.000614232
ENST00000257829	431	0.103	-0.512663573	3.870995575	240.2807425	76	137	123	102	69	28	22	2	NA	0.60324826	0.317865429	0.176334107	FALSE	ENSG00000135372	NAT10	N-acetyltransferase 10 [Source:HGNC Symbol;Acc:HGNC:29830]	0.176334107	0.848833709	FALSE	1.692638559	enriched	0.633169927	431	0.424346	-0.512663573
ENST00000257831	93	0.608	0.642537634	3.359832215	240.4408602	32	34	21	18	20	8	8	1	NA	0.591397849	0.365591398	0.344086022	FALSE	ENSG00000135373	EHF	ETS homologous factor [Source:HGNC Symbol;Acc:HGNC:3246]	0.344086022	1.656354629	enriched	2.327378019	enriched	0.589039887	93	0.424346	0.642537634
ENST00000257857	46	0.1635	0.470043478	3.825351655	238.6521739	16	4	24	8	10	7	6	1	NA	0.608695652	0.086956522	0.347826087	FALSE	ENSG00000135404	CD63	CD63 molecule [Source:HGNC Symbol;Acc:HGNC:1692]	0.347826087	1.674358484	enriched	3.103170692	enriched	0.602697179	46	0.406457	0.470043478
ENST00000257860	176	0.9745	1.128340909	2.451126001	233.9715909	59	79	83	7	7	9	47	5	NA	0.920454545	0.448863636	0.335227273	FALSE	ENSG00000135406	PRPH	peripherin [Source:HGNC Symbol;Acc:HGNC:9461]	0.335227273	1.613710556	enriched	1.98074725	enriched	0.847628348	176	0.474688	1.128340909
ENST00000257861	168	-0.059	-0.628065476	3.648637146	239.3690476	31	28	54	45	41	19	12	2	NA	0.488095238	0.166666667	0.18452381	FALSE	ENSG00000135407	AVIL	advillin [Source:HGNC Symbol;Acc:HGNC:14188]	0.18452381	0.888257142	FALSE	3.103170692	enriched	0.516767441	168	0.477352	-0.628065476
ENST00000257901	79	-0.045	-1.135911392	4.294561866	235.9113924	15	32	33	5	9	9	10	1	NA	0.82278481	0.405063291	0.189873418	FALSE	ENSG00000135443	KRT85	keratin 85 [Source:HGNC Symbol;Acc:HGNC:6462]	0.189873418	0.914008982	FALSE	1.861902415	enriched	0.755014484	79	0.49628	-1.135911392
ENST00000257981	571	0.928	0.503115587	3.885856774	239.6094571	173	258	184	65	64	15	74	5	NA	0.77408056	0.451838879	0.302977233	FALSE	ENSG00000135519	KCNH3	potassium voltage-gated channel subfamily H member 3 [Source:HGNC Symbol;Acc:HGNC:6252]	0.302977233	1.458465938	enriched	1.258042172	enriched	0.742193356	571	0.474688	0.503115587
ENST00000258080	236	0.5175	0.778631356	2.193162769	238.3474576	50	67	71	55	43	8	27	4	NA	0.584745763	0.283898305	0.211864407	FALSE	ENSG00000115317	HTRA2	HtrA serine peptidase 2 [Source:HGNC Symbol;Acc:HGNC:14348]	0.211864407	1.01986878	enriched	2.758373948	enriched	0.567418858	236	0.454832	0.778631356
ENST00000258083	54	0.6615	1.023833333	3.163109712	238.5740741	15	19	15	10	10	5	14	2	NA	0.62962963	0.351851852	0.277777778	FALSE	ENSG00000135617	PRADC1	protease associated domain containing 1 [Source:HGNC Symbol;Acc:HGNC:16047]	0.277777778	1.337161289	enriched	2.659860593	enriched	0.633275308	54	0.437108	1.023833333
ENST00000258106	91	2.687	2.624395604	2.828201242	229.4505495	49	47	39	4	1	3	23	3	NA	0.945054945	0.516483516	0.538461538	FALSE	ENSG00000135638	EMX1	empty spiracles homeobox 1 [Source:HGNC Symbol;Acc:HGNC:3340]	0.538461538	2.592035729	95th	2.428568367	enriched	0.886414164	91	0.408941	2.624395604
ENST00000258173	68	0.177	-0.313558824	3.611767965	238.8088235	13	21	26	12	9	7	23	2	NA	0.691176471	0.308823529	0.191176471	FALSE	ENSG00000205084	TMEM231	transmembrane protein 231 [Source:HGNC Symbol;Acc:HGNC:37234]	0.191176471	0.920281593	FALSE	1.619045578	enriched	0.695887602	68	0.440117	-0.313558824
ENST00000258198	124	0.948	1.241556452	2.56254194	237.7822581	36	19	34	33	38	13	18	3	NA	0.427419355	0.153225806	0.290322581	FALSE	ENSG00000135720	DYNC1LI2	dynein cytoplasmic 1 light intermediate chain 2 [Source:HGNC Symbol;Acc:HGNC:2966]	0.290322581	1.397549218	enriched	3.103170692	enriched	0.420662618	124	0.47018	1.241556452
ENST00000258341	609	-0.268	-0.879530378	4.602772831	239.2036125	124	198	119	161	131	28	42	7	NA	0.520525452	0.325123153	0.203612479	FALSE	ENSG00000135862	LAMC1	laminin subunit gamma 1 [Source:HGNC Symbol;Acc:HGNC:6492]	0.203612479	0.980145812	FALSE	3.103170692	enriched	0.582946312	609	0.411886	-0.879530378
ENST00000258383	127	-0.3	-0.973708661	2.727382841	238.1338583	8	34	26	38	29	4	12	1	NA	0.472440945	0.267716535	0.062992126	FALSE	ENSG00000135900	MRPL44	mitochondrial ribosomal protein L44 [Source:HGNC Symbol;Acc:HGNC:16650]	0.062992126	0.303230277	FALSE	1.551585346	enriched	0.498771177	127	0.401221	-0.973708661
ENST00000258399	152	0.7815	1.079414474	2.076790489	239.7368421	36	12	15	65	60	23	6	1	NA	0.177631579	0.078947368	0.236842105	FALSE	ENSG00000135913	USP37	ubiquitin specific peptidase 37 [Source:HGNC Symbol;Acc:HGNC:20063]	0.236842105	1.140105941	enriched	3.103170692	enriched	0.225946119	152	0.470542	1.079414474
ENST00000258418	109	0.366	0.604651376	3.662192749	240.0091743	35	28	16	30	35	8	8	2	NA	0.403669725	0.256880734	0.321100917	FALSE	ENSG00000135932	CAB39	calcium binding protein 39 [Source:HGNC Symbol;Acc:HGNC:20292]	0.321100917	1.54570938	enriched	4.654756037	enriched	0.458982407	109	0.430883	0.604651376
ENST00000258424	62	0.2445	0.22016129	2.124932201	237.8225806	9	22	12	14	14	4	11	1	NA	0.548387097	0.35483871	0.14516129	FALSE	ENSG00000135940	COX5B	cytochrome c oxidase subunit 5B [Source:HGNC Symbol;Acc:HGNC:2269]	0.14516129	0.698774609	FALSE	1.692638559	enriched	0.535665716	62	0.388979	0.22016129
ENST00000258457	85	0.053	0.233811765	2.664450727	238.6352941	16	19	17	26	23	4	9	2	NA	0.423529412	0.223529412	0.188235294	FALSE	ENSG00000135974	C2orf49	chromosome 2 open reading frame 49 [Source:HGNC Symbol;Acc:HGNC:28772]	0.188235294	0.906123415	FALSE	4.137560922	enriched	0.478615702	85	0.432539	0.233811765
ENST00000258494	192	-0.426	-1.333067708	3.94951259	238.46875	29	19	49	67	57	23	13	1	NA	0.354166667	0.098958333	0.151041667	FALSE	ENSG00000136010	ALDH1L2	aldehyde dehydrogenase 1 family member L2 [Source:HGNC Symbol;Acc:HGNC:26777]	0.151041667	0.727081451	FALSE	1.432232627	enriched	0.423125068	192	0.412557	-1.333067708
ENST00000258526	538	0.782	0.743143123	3.665062344	236.9869888	184	179	152	108	99	31	82	12	NA	0.615241636	0.332713755	0.342007435	FALSE	ENSG00000136040	PLXNC1	plexin C1 [Source:HGNC Symbol;Acc:HGNC:9106]	0.342007435	1.646348769	enriched	2.724735241	enriched	0.631166411	538	0.420174	0.743143123
ENST00000258729	120	0.4005	0.6353	3.0473607	236.025	29	19	26	42	33	15	15	2	NA	0.375	0.158333333	0.241666667	FALSE	ENSG00000136231	IGF2BP3	insulin like growth factor 2 mRNA binding protein 3 [Source:HGNC Symbol;Acc:HGNC:28868]	0.241666667	1.163330321	enriched	2.482536553	enriched	0.401026342	120	0.407622	0.6353
ENST00000258772	125	-0.473	-1.41844	3.84300032	236.04	12	25	46	27	27	14	14	2	NA	0.568	0.2	0.096	FALSE	ENSG00000136271	DDX56	DEAD-box helicase 56 [Source:HGNC Symbol;Acc:HGNC:18193]	0.096	0.462122941	FALSE	2.659860593	enriched	0.600005968	125	0.48737	-1.41844
ENST00000258829	45	0.246	-0.179177778	3.165129671	227.8888889	9	17	25	2	1	2	18	1	NA	0.933333333	0.377777778	0.2	FALSE	ENSG00000136327	NKX2-8	NK2 homeobox 8 [Source:HGNC Symbol;Acc:HGNC:16364]	0.2	0.962756128	FALSE	1.034390231	enriched	0.816900358	45	0.393366	-0.179177778
ENST00000258886	384	-0.1375	-0.012005208	2.784713131	237.6223958	60	54	45	151	134	22	12	1	NA	0.2578125	0.140625	0.15625	FALSE	ENSG00000136381	IREB2	iron responsive element binding protein 2 [Source:HGNC Symbol;Acc:HGNC:6115]	0.15625	0.752153225	FALSE	1.551585346	enriched	0.363407158	384	0.46843	-0.012005208
ENST00000258960	199	0.822	1.056939698	2.908230955	239.1256281	60	60	56	41	42	12	18	3	NA	0.582914573	0.301507538	0.301507538	FALSE	ENSG00000136448	NMT1	N-myristoyltransferase 1 [Source:HGNC Symbol;Acc:HGNC:7857]	0.301507538	1.451391148	enriched	3.103170692	enriched	0.590623691	199	0.497508	1.056939698
ENST00000259006	24	0.7695	1.025125	3.913461842	235.375	10	11	7	3	3	4	8	1	NA	0.75	0.458333333	0.416666667	FALSE	ENSG00000136490	LIMD2	LIM domain containing 2 [Source:HGNC Symbol;Acc:HGNC:28142]	0.416666667	2.005741933	95th	2.327378019	enriched	0.725456088	24	0.441702	1.025125
ENST00000259021	244	0.682	0.945942623	3.119177058	240.5163934	68	76	40	67	61	15	12	1	NA	0.475409836	0.31147541	0.278688525	FALSE	ENSG00000136504	KAT7	lysine acetyltransferase 7 [Source:HGNC Symbol;Acc:HGNC:17016]	0.278688525	1.341545424	enriched	1.551585346	enriched	0.493586033	244	0.479088	0.945942623
ENST00000259351	241	1.74	1.471327801	3.648481809	239.3900415	99	92	53	44	52	18	17	2	NA	0.601659751	0.381742739	0.410788382	FALSE	ENSG00000136828	RALGPS1	Ral GEF with PH domain and SH3 binding motif 1 [Source:HGNC Symbol;Acc:HGNC:16851]	0.410788382	1.977445159	enriched	2.190473429	enriched	0.601625972	241	0.494121685	1.471327801
ENST00000259455	175	0.067	0.045182857	4.327809517	238.8971429	53	53	63	22	37	19	33	3	NA	0.662857143	0.302857143	0.302857143	FALSE	ENSG00000136928	GABBR2	gamma-aminobutyric acid type B receptor subunit 2 [Source:HGNC Symbol;Acc:HGNC:4507]	0.302857143	1.457887851	enriched	1.692638559	enriched	0.665139904	175	0.464074	0.045182857
ENST00000259512	58	0.5975	0.600689655	2.866785425	235.3793103	13	12	13	14	19	8	12	1	NA	0.431034483	0.206896552	0.224137931	FALSE	ENSG00000136986	DERL1	derlin 1 [Source:HGNC Symbol;Acc:HGNC:28454]	0.224137931	1.078950833	enriched	1.551585346	enriched	0.468192862	58	0.424686	0.600689655
ENST00000260102	117	-0.009	-0.584854701	3.052132627	238.1196581	9	26	20	41	30	5	9	1	NA	0.393162393	0.222222222	0.076923077	FALSE	ENSG00000137547	MRPL15	mitochondrial ribosomal protein L15 [Source:HGNC Symbol;Acc:HGNC:14054]	0.076923077	0.370290818	FALSE	2.068780461	enriched	0.458858997	117	0.403719	-0.584854701
ENST00000260113	115	0.28	0.673391304	2.431763603	239.2869565	23	24	13	33	45	5	11	2	NA	0.32173913	0.208695652	0.2	FALSE	ENSG00000137558	PI15	peptidase inhibitor 15 [Source:HGNC Symbol;Acc:HGNC:8946]	0.2	0.962756128	FALSE	3.385277118	enriched	0.371215828	115	0.385626	0.673391304
ENST00000260187	152	1.245	0.832651316	4.158988028	238.9407895	58	52	46	26	28	12	13	1	NA	0.644736842	0.342105263	0.381578947	FALSE	ENSG00000036672	USP2	ubiquitin specific peptidase 2 [Source:HGNC Symbol;Acc:HGNC:12618]	0.381578947	1.83683735	enriched	1.432232627	enriched	0.643734527	152	0.492271	0.832651316
ENST00000260210	79	0.523	0.588746835	2.209520696	236.4050633	9	15	22	28	14	10	9	2	NA	0.46835443	0.189873418	0.113924051	FALSE	ENSG00000137656	BUD13	BUD13 homolog [Source:HGNC Symbol;Acc:HGNC:28199]	0.113924051	0.548405389	FALSE	4.137560922	enriched	0.462236001	79	0.451747	0.588746835
ENST00000260323	711	-0.135	-0.518926864	2.506406275	240.1420534	52	160	90	215	246	32	18	1	NA	0.35161744	0.225035162	0.073136428	FALSE	ENSG00000137766	UNC13C	unc-13 homolog C [Source:HGNC Symbol;Acc:HGNC:23149]	0.073136428	0.352062719	FALSE	1.034390231	enriched	0.407427959	711	0.366747	-0.518926864
ENST00000260403	200	0.76	0.86107	1.779079386	238.655	33	53	38	56	53	14	11	1	NA	0.455	0.265	0.165	FALSE	ENSG00000137842	TMEM62	transmembrane protein 62 [Source:HGNC Symbol;Acc:HGNC:26269]	0.165	0.794273806	FALSE	1.692638559	enriched	0.442404781	200	0.439318	0.86107
ENST00000260570	393	0.05	-0.025745547	2.893609808	238.826972	59	40	124	122	107	48	24	3	NA	0.417302799	0.10178117	0.150127226	FALSE	ENSG00000138002	IFT172	intraflagellar transport 172 [Source:HGNC Symbol;Acc:HGNC:30391]	0.150127226	0.722679536	FALSE	2.327378019	enriched	0.450770204	393	0.451745	-0.025745547
ENST00000260649	174	-0.051	-0.431367816	3.110998102	240.6091954	17	50	42	36	46	10	14	1	NA	0.528735632	0.287356322	0.097701149	FALSE	ENSG00000138079	SLC3A1	solute carrier family 3 member 1 [Source:HGNC Symbol;Acc:HGNC:11025]	0.097701149	0.470311902	FALSE	1.329930296	enriched	0.52991316	174	0.410363	-0.431367816
ENST00000260665	159	0.124	0.336100629	2.534496031	238.9056604	20	21	22	66	50	38	17	1	NA	0.270440252	0.132075472	0.125786164	FALSE	ENSG00000138095	LRPPRC	leucine rich pentatricopeptide repeat containing [Source:HGNC Symbol;Acc:HGNC:15714]	0.125786164	0.605506999	FALSE	1.095236715	enriched	0.314279867	159	0.427109	0.336100629
ENST00000260702	168	0.0575	-0.760904762	3.991216965	240.6428571	34	37	70	28	33	14	15	1	NA	0.636904762	0.220238095	0.202380952	FALSE	ENSG00000138131	LOXL4	lysyl oxidase like 4 [Source:HGNC Symbol;Acc:HGNC:17171]	0.202380952	0.974217511	FALSE	1.241268277	enriched	0.640602009	168	0.414444	-0.760904762
ENST00000260731	304	0.6355	0.727401316	1.82284937	236.1513158	44	35	32	135	102	22	7	1	NA	0.220394737	0.115131579	0.144736842	FALSE	ENSG00000138160	KIF11	kinesin family member 11 [Source:HGNC Symbol;Acc:HGNC:6388]	0.144736842	0.696731408	FALSE	2.659860593	enriched	0.262959901	304	0.409454	0.727401316
ENST00000260818	815	0.372	0.418721472	2.179573297	239.9288344	115	152	81	271	311	55	28	2	NA	0.285889571	0.186503067	0.141104294	FALSE	ENSG00000138246	DNAJC13	DnaJ heat shock protein family (Hsp40) member C13 [Source:HGNC Symbol;Acc:HGNC:30343]	0.141104294	0.679245121	FALSE	1.329930296	enriched	0.32429087	815	0.387481	0.418721472
ENST00000260947	108	-0.0945	-0.608824074	3.118787438	238.2314815	13	20	14	35	39	11	15	1	NA	0.314814815	0.185185185	0.12037037	FALSE	ENSG00000138376	BARD1	BRCA1 associated RING domain 1 [Source:HGNC Symbol;Acc:HGNC:952]	0.12037037	0.579436559	FALSE	1.241268277	enriched	0.362669112	108	0.367884	-0.608824074
ENST00000261038	203	0.43	0.453009852	3.229534819	238.9901478	46	50	38	58	57	9	16	1	NA	0.433497537	0.246305419	0.226600985	FALSE	ENSG00000138463	SLC49A4	solute carrier family 49 member 4 [Source:HGNC Symbol;Acc:HGNC:16628]	0.226600985	1.090807436	enriched	1.163689009	enriched	0.469333815	203	0.411707	0.453009852
ENST00000261180	388	0.653	0.797945876	2.856953681	236.5051546	101	116	104	91	77	19	43	3	NA	0.567010309	0.298969072	0.260309278	FALSE	ENSG00000072657	TRHDE	thyrotropin releasing hormone degrading enzyme [Source:HGNC Symbol;Acc:HGNC:30748]	0.260309278	1.253071765	enriched	1.299001685	enriched	0.558784403	388	0.364787	0.797945876
ENST00000261200	300	-0.37	-0.803716667	3.328704539	239.68	39	42	61	106	91	38	17	1	NA	0.343333333	0.14	0.13	FALSE	ENSG00000069431	ABCC9	ATP binding cassette subfamily C member 9 [Source:HGNC Symbol;Acc:HGNC:60]	0.13	0.625791483	FALSE	1.095236715	enriched	0.415468716	300	0.366309	-0.803716667
ENST00000261308	232	0.7755	0.950202586	1.74392105	240.612069	39	34	32	82	84	11	10	1	NA	0.284482759	0.146551724	0.168103448	FALSE	ENSG00000113593	PPWD1	peptidylprolyl isomerase domain and WD repeat containing 1 [Source:HGNC Symbol;Acc:HGNC:28954]	0.168103448	0.809213125	FALSE	1.861902415	enriched	0.305969405	232	0.382985	0.950202586
ENST00000261349	328	0.5465	0.883493902	2.137662928	240.3170732	70	46	53	111	118	23	13	1	NA	0.301829268	0.140243902	0.213414634	FALSE	ENSG00000070018	LRP6	LDL receptor related protein 6 [Source:HGNC Symbol;Acc:HGNC:6698]	0.213414634	1.027331234	enriched	1.432232627	enriched	0.335451664	328	0.426163	0.883493902
ENST00000261366	170	0.0275	-0.013876471	3.296480124	235.3941176	36	44	24	63	39	11	10	1	NA	0.4	0.258823529	0.211764706	FALSE	ENSG00000113368	LMNB1	lamin B1 [Source:HGNC Symbol;Acc:HGNC:6637]	0.211764706	1.019388841	enriched	1.861902415	enriched	0.458436612	170	0.405522	-0.013876471
ENST00000261368	352	-0.121	-1.113522727	3.886609433	240.1789773	52	110	62	80	100	10	17	1	NA	0.488636364	0.3125	0.147727273	FALSE	ENSG00000064692	SNCAIP	synuclein alpha interacting protein [Source:HGNC Symbol;Acc:HGNC:11139]	0.147727273	0.711126686	FALSE	1.095236715	enriched	0.536260391	352	0.387385	-1.113522727
ENST00000261401	95	-0.364	-1.143621053	4.580833184	239.4105263	19	16	30	25	24	10	10	1	NA	0.484210526	0.168421053	0.2	FALSE	ENSG00000110880	CORO1C	coronin 1C [Source:HGNC Symbol;Acc:HGNC:2254]	0.2	0.962756128	FALSE	1.861902415	enriched	0.532834994	95	0.459751	-1.143621053
ENST00000261435	403	0.44	0.474771712	2.286907937	240.2977667	63	62	28	157	156	16	12	1	NA	0.223325062	0.153846154	0.156327543	FALSE	ENSG00000078177	N4BP2	NEDD4 binding protein 2 [Source:HGNC Symbol;Acc:HGNC:29851]	0.156327543	0.752526502	FALSE	1.551585346	enriched	0.272211369	403	0.431056	0.474771712
ENST00000261488	131	-0.421	-0.591251908	3.828375726	240.480916	25	32	31	30	38	14	16	1	NA	0.480916031	0.244274809	0.190839695	FALSE	ENSG00000120658	ENOX1	ecto-NOX disulfide-thiol exchanger 1 [Source:HGNC Symbol;Acc:HGNC:25474]	0.190839695	0.918660428	FALSE	1.163689009	enriched	0.500949542	131	0.392139	-0.591251908
ENST00000261556	263	0.441	0.471418251	3.375377214	239.5627376	62	57	44	80	82	16	22	3	NA	0.384030418	0.216730038	0.235741445	FALSE	ENSG00000070269	TMEM260	transmembrane protein 260 [Source:HGNC Symbol;Acc:HGNC:20185]	0.235741445	1.134807603	enriched	2.538957839	enriched	0.434233693	263	0.403869	0.471418251
ENST00000261590	347	-0.542	-1.106469741	3.218643947	239.7867435	31	78	49	114	106	15	14	1	NA	0.365994236	0.224783862	0.089337176	FALSE	ENSG00000046604	DSG2	desmoglein 2 [Source:HGNC Symbol;Acc:HGNC:3049]	0.089337176	0.430049567	FALSE	1.329930296	enriched	0.44528367	347	0.387696	-1.106469741
ENST00000261593	75	1.845	2.261333333	2.364015528	234.6933333	34	20	15	24	16	7	8	2	NA	0.466666667	0.266666667	0.453333333	FALSE	ENSG00000134758	RNF138	ring finger protein 138 [Source:HGNC Symbol;Acc:HGNC:17765]	0.453333333	2.182247224	95th	4.654756037	enriched	0.440325647	75	0.391482	2.261333333
ENST00000261601	169	0.582	0.842384615	1.750715619	235.9467456	33	21	17	76	55	16	9	1	NA	0.224852071	0.124260355	0.195266272	FALSE	ENSG00000101557	USP14	ubiquitin specific peptidase 14 [Source:HGNC Symbol;Acc:HGNC:12612]	0.195266272	0.939969001	FALSE	2.068780461	enriched	0.257673251	169	0.41875	0.842384615
ENST00000261643	185	-0.161	-1.100124324	4.025106005	239.6	33	66	34	37	48	7	18	1	NA	0.540540541	0.356756757	0.178378378	FALSE	ENSG00000006695	COX10	cytochrome c oxidase assembly factor heme A:farnesyltransferase COX10 [Source:HGNC Symbol;Acc:HGNC:2260]	0.178378378	0.858674384	FALSE	1.034390231	enriched	0.590621767	185	0.405459	-1.100124324
ENST00000261674	377	-0.78	-1.420859416	4.505534671	237.4058355	72	120	109	80	68	18	54	4	NA	0.607427056	0.318302387	0.190981432	FALSE	ENSG00000061936	SFSWAP	splicing factor SWAP [Source:HGNC Symbol;Acc:HGNC:10790]	0.190981432	0.919342722	FALSE	1.379186974	enriched	0.634232987	377	0.510198	-1.420859416
ENST00000261693	59	-2.849	-3.711881356	5.785955383	234.5762712	10	20	25	10	4	12	14	1	NA	0.762711864	0.338983051	0.169491525	FALSE	ENSG00000073060	SCARB1	scavenger receptor class B member 1 [Source:HGNC Symbol;Acc:HGNC:1664]	0.169491525	0.815895024	FALSE	1.329930296	enriched	0.691210045	59	0.514624	-3.711881356
ENST00000261716	358	1.8185	2.115723464	2.18858242	236.3826816	154	76	43	119	120	19	10	1	NA	0.332402235	0.212290503	0.430167598	FALSE	ENSG00000160551	TAOK1	TAO kinase 1 [Source:HGNC Symbol;Acc:HGNC:29259]	0.430167598	2.070732454	95th	1.861902415	enriched	0.337335437	358	0.444614	2.115723464
ENST00000261731	69	0.773	1.286304348	3.297052116	237.4057971	27	33	30	3	3	5	28	2	NA	0.913043478	0.47826087	0.391304348	FALSE	ENSG00000089116	LHX5	LIM homeobox 5 [Source:HGNC Symbol;Acc:HGNC:14216]	0.391304348	1.883653294	enriched	1.329930296	enriched	0.856898728	69	0.493191	1.286304348
ENST00000261739	209	0.32	0.359177033	3.251565728	238.3971292	50	67	41	53	48	15	20	2	NA	0.516746411	0.320574163	0.23923445	FALSE	ENSG00000076513	ANKRD13A	ankyrin repeat domain 13A [Source:HGNC Symbol;Acc:HGNC:21268]	0.23923445	1.151622163	enriched	1.861902415	enriched	0.54038438	209	0.450206306	0.359177033
ENST00000261819	125	-0.268	-1.051288	4.195724638	239.504	23	31	42	25	27	17	27	2	NA	0.584	0.248	0.184	FALSE	ENSG00000089053	ANAPC5	anaphase promoting complex subunit 5 [Source:HGNC Symbol;Acc:HGNC:15713]	0.184	0.885735638	FALSE	1.379186974	enriched	0.577245799	125	0.487256	-1.051288
ENST00000261837	68	-0.9895	-1.449852941	4.455622121	238.7352941	12	18	21	14	15	12	11	1	NA	0.573529412	0.264705882	0.176470588	FALSE	ENSG00000069966	GNB5	G protein subunit beta 5 [Source:HGNC Symbol;Acc:HGNC:4401]	0.176470588	0.849490701	FALSE	1.692638559	enriched	0.586748905	68	0.416626	-1.449852941
ENST00000261842	358	0.487	0.75603352	1.891133928	239.5167598	56	64	59	134	101	21	17	1	NA	0.343575419	0.17877095	0.156424581	FALSE	ENSG00000081014	AP4E1	adaptor related protein complex 4 subunit epsilon 1 [Source:HGNC Symbol;Acc:HGNC:573]	0.156424581	0.75299362	FALSE	1.095236715	enriched	0.352058973	358	0.404034221	0.75603352
ENST00000261867	74	0.2565	0.666635135	1.954238384	237.5945946	12	10	18	23	23	7	12	3	NA	0.378378378	0.135135135	0.162162162	FALSE	ENSG00000104154	SLC30A4	solute carrier family 30 member 4 [Source:HGNC Symbol;Acc:HGNC:11015]	0.162162162	0.780613077	FALSE	4.654756037	enriched	0.428091969	74	0.433366	0.666635135
ENST00000261875	105	0.255	0.602057143	2.448552943	239.1333333	23	29	26	22	28	11	8	1	NA	0.523809524	0.276190476	0.219047619	FALSE	ENSG00000074696	HACD3	3-hydroxyacyl-CoA dehydratase 3 [Source:HGNC Symbol;Acc:HGNC:24175]	0.219047619	1.054447188	enriched	2.327378019	enriched	0.535890347	105	0.44611	0.602057143
ENST00000261891	70	1.5815	1.226485714	3.603453946	238.1714286	26	19	34	4	13	11	10	1	NA	0.757142857	0.271428571	0.371428571	FALSE	ENSG00000035664	DAPK2	death associated protein kinase 2 [Source:HGNC Symbol;Acc:HGNC:2675]	0.371428571	1.787975666	enriched	1.861902415	enriched	0.714344411	70	0.429587457	1.226485714
ENST00000261900	135	0.732	1.364377778	2.207817376	239.9777778	37	11	22	50	52	9	7	1	NA	0.244444444	0.081481481	0.274074074	FALSE	ENSG00000129315	CCNT1	cyclin T1 [Source:HGNC Symbol;Acc:HGNC:1599]	0.274074074	1.319332472	enriched	2.659860593	enriched	0.282692822	135	0.436881	1.364377778
ENST00000261908	661	0.315	0.512355522	2.830483535	240.6838124	133	148	108	210	195	29	29	4	NA	0.387291982	0.223903177	0.201210287	FALSE	ENSG00000067141	NEO1	neogenin 1 [Source:HGNC Symbol;Acc:HGNC:7754]	0.201210287	0.968582186	FALSE	2.568141262	enriched	0.424998601	661	0.444214	0.512355522
ENST00000261918	118	0.026	-0.84820339	4.358901256	236.9661017	26	40	39	25	14	14	21	2	NA	0.669491525	0.338983051	0.220338983	FALSE	ENSG00000138623	SEMA7A	semaphorin 7A (John Milton Hagen blood group) [Source:HGNC Symbol;Acc:HGNC:10741]	0.220338983	1.060663531	enriched	1.773240395	enriched	0.647734066	118	0.499929	-0.84820339
ENST00000261942	164	0.787	1.369006098	2.489429187	239.2560976	48	41	29	47	47	11	8	2	NA	0.426829268	0.25	0.292682927	FALSE	ENSG00000113194	FAF2	Fas associated factor family member 2 [Source:HGNC Symbol;Acc:HGNC:24666]	0.292682927	1.408911407	enriched	4.654756037	enriched	0.4374744	164	0.481384	1.369006098
ENST00000261951	202	1.372	1.917683168	2.562289102	240.3663366	82	34	30	67	71	11	9	2	NA	0.316831683	0.168316832	0.405940594	FALSE	ENSG00000113300	CNOT6	CCR4-NOT transcription complex subunit 6 [Source:HGNC Symbol;Acc:HGNC:14099]	0.405940594	1.954108973	enriched	4.137560922	enriched	0.360425105	202	0.463306	1.917683168
ENST00000261980	183	1.58	1.331142077	3.802890744	237.8852459	80	78	81	9	15	5	42	9	NA	0.868852459	0.426229508	0.43715847	FALSE	ENSG00000119614	VSX2	visual system homeobox 2 [Source:HGNC Symbol;Acc:HGNC:1975]	0.43715847	2.104384979	95th	3.989790889	enriched	0.820678763	183	0.459755	1.331142077
ENST00000262013	297	0.148	0.325265993	2.458484303	237.2390572	43	38	48	96	115	30	21	2	NA	0.28956229	0.127946128	0.144781145	FALSE	ENSG00000008294	SPAG9	sperm associated antigen 9 [Source:HGNC Symbol;Acc:HGNC:14524]	0.144781145	0.696944672	FALSE	1.773240395	enriched	0.349485393	297	0.468497545	0.325265993
ENST00000262030	168	0.567	0.780875	2.103014099	238.827381	36	27	38	77	26	10	16	2	NA	0.386904762	0.160714286	0.214285714	FALSE	ENSG00000110955	ATP5F1B	ATP synthase F1 subunit beta [Source:HGNC Symbol;Acc:HGNC:830]	0.214285714	1.031524423	enriched	2.327378019	enriched	0.402438206	168	0.465169	0.780875
ENST00000262031	191	0.189	0.194026178	2.866498934	236.513089	31	49	25	58	59	13	10	1	NA	0.387434555	0.256544503	0.162303665	FALSE	ENSG00000076067	RBMS2	RNA binding motif single stranded interacting protein 2 [Source:HGNC Symbol;Acc:HGNC:9909]	0.162303665	0.78129424	FALSE	1.861902415	enriched	0.439709503	191	0.465169	0.194026178
ENST00000262043	536	0.4725	0.805666045	2.040654867	237.3283582	77	73	42	215	206	15	8	1	NA	0.214552239	0.13619403	0.143656716	FALSE	ENSG00000118482	PHF3	PHD finger protein 3 [Source:HGNC Symbol;Acc:HGNC:8921]	0.143656716	0.69153192	FALSE	2.327378019	enriched	0.250281513	536	0.380828	0.805666045
ENST00000262055	128	0.853	1.489148438	2.169216213	239.8046875	38	33	33	41	21	9	6	1	NA	0.515625	0.2578125	0.296875	FALSE	ENSG00000050426	LETMD1	LETM1 domain containing 1 [Source:HGNC Symbol;Acc:HGNC:24241]	0.296875	1.429091128	enriched	3.103170692	enriched	0.522555826	128	0.448865	1.489148438
ENST00000262056	263	1.052	1.410357414	2.557428257	237.2547529	78	55	40	82	86	15	10	2	NA	0.36121673	0.209125475	0.296577947	FALSE	ENSG00000063046	EIF4B	eukaryotic translation initiation factor 4B [Source:HGNC Symbol;Acc:HGNC:3285]	0.296577947	1.427661179	enriched	3.72380483	enriched	0.377264102	263	0.471137	1.410357414
ENST00000262067	88	0.3185	-0.774590909	4.684527152	238.4545455	14	20	26	26	16	6	8	1	NA	0.522727273	0.227272727	0.159090909	FALSE	ENSG00000106537	TSPAN13	tetraspanin 13 [Source:HGNC Symbol;Acc:HGNC:21643]	0.159090909	0.765828738	FALSE	2.327378019	enriched	0.548723636	88	0.376427	-0.774590909
ENST00000262093	70	0.2365	0.271128571	3.371582624	238.4714286	17	19	20	16	15	11	7	1	NA	0.557142857	0.271428571	0.242857143	FALSE	ENSG00000066926	FECH	ferrochelatase [Source:HGNC Symbol;Acc:HGNC:3647]	0.242857143	1.169061013	enriched	2.659860593	enriched	0.58517075	70	0.430617	0.271128571
ENST00000262133	393	0.19	0.248175573	1.919112245	238.870229	46	99	52	133	109	22	18	1	NA	0.384223919	0.251908397	0.117048346	FALSE	ENSG00000103479	RBL2	RB transcriptional corepressor like 2 [Source:HGNC Symbol;Acc:HGNC:9894]	0.117048346	0.563445062	FALSE	1.034390231	enriched	0.413658716	393	0.400154	0.248175573
ENST00000262134	199	-0.412	-0.796542714	3.350784928	237.8442211	31	41	30	59	69	14	13	1	NA	0.35678392	0.206030151	0.155778894	FALSE	ENSG00000087253	LPCAT2	lysophosphatidylcholine acyltransferase 2 [Source:HGNC Symbol;Acc:HGNC:26032]	0.155778894	0.749885426	FALSE	1.432232627	enriched	0.443413444	199	0.436423	-0.796542714
ENST00000262215	324	1.0145	1.294885802	2.029059561	239.3333333	93	19	44	121	140	39	12	1	NA	0.194444444	0.058641975	0.287037037	FALSE	ENSG00000066777	ARFGEF1	ADP ribosylation factor guanine nucleotide exchange factor 1 [Source:HGNC Symbol;Acc:HGNC:15772]	0.287037037	1.381733332	enriched	1.551585346	enriched	0.24164572	324	0.393753	1.294885802
ENST00000262290	261	0.516	0.250547893	3.481439642	238.9463602	61	113	68	42	38	12	16	1	NA	0.69348659	0.432950192	0.233716475	FALSE	ENSG00000167419	LPO	lactoperoxidase [Source:HGNC Symbol;Acc:HGNC:6678]	0.233716475	1.125059843	enriched	1.163689009	enriched	0.694359829	261	0.437565	0.250547893
ENST00000262316	215	0.267	-1.264474419	5.227076499	236.9209302	44	59	108	26	22	17	50	3	NA	0.776744186	0.274418605	0.204651163	FALSE	ENSG00000007384	RHBDF1	rhomboid 5 homolog 1 [Source:HGNC Symbol;Acc:HGNC:20561]	0.204651163	0.985145805	FALSE	1.117141449	enriched	0.742821001	215	0.567685	-1.264474419
ENST00000262418	169	0.036	-0.981863905	4.694918133	237.2899408	41	33	75	32	29	19	17	1	NA	0.639053254	0.195266272	0.24260355	FALSE	ENSG00000004939	SLC4A1	solute carrier family 4 member 1 (Diego blood group) [Source:HGNC Symbol;Acc:HGNC:11027]	0.24260355	1.167840274	enriched	1.095236715	enriched	0.669977653	169	0.494512	-0.981863905
ENST00000262426	152	0.949	1.001651316	3.234693513	222.3947368	54	89	57	3	3	2	52	4	NA	0.960526316	0.585526316	0.355263158	FALSE	ENSG00000103241	FOXF1	forkhead box F1 [Source:HGNC Symbol;Acc:HGNC:3809]	0.355263158	1.710158912	enriched	1.432232627	enriched	0.892242858	152	0.487564	1.001651316
ENST00000262428	32	0.772	-0.18346875	4.76510249	232	9	15	14	0	3	4	13	2	NA	0.90625	0.46875	0.28125	FALSE	ENSG00000103187	COTL1	coactosin like F-actin binding protein 1 [Source:HGNC Symbol;Acc:HGNC:18304]	0.28125	1.353875805	enriched	2.864465254	enriched	0.82116354	32	0.490583	-0.18346875
ENST00000262430	168	0.033	-0.928535714	4.381121149	233.5	33	69	75	15	9	5	34	3	NA	0.857142857	0.410714286	0.196428571	FALSE	ENSG00000103150	MLYCD	malonyl-CoA decarboxylase [Source:HGNC Symbol;Acc:HGNC:7150]	0.196428571	0.945564054	FALSE	1.642855072	enriched	0.819214741	168	0.437754	-0.928535714
ENST00000262435	142	0.9725	1.395211268	2.505507932	239.2887324	49	12	20	61	49	19	10	1	NA	0.225352113	0.084507042	0.345070423	FALSE	ENSG00000108854	SMURF2	SMAD specific E3 ubiquitin protein ligase 2 [Source:HGNC Symbol;Acc:HGNC:16809]	0.345070423	1.66109332	enriched	1.861902415	enriched	0.274365577	142	0.445983	1.395211268
ENST00000262482	152	0.8245	1.185434211	2.03787469	237.8552632	31	51	41	35	25	9	10	1	NA	0.605263158	0.335526316	0.203947368	FALSE	ENSG00000108523	RNF167	ring finger protein 167 [Source:HGNC Symbol;Acc:HGNC:24544]	0.203947368	0.981757894	FALSE	1.861902415	enriched	0.577654855	152	0.491557	1.185434211
ENST00000262518	1573	0.964	1.312469167	2.271019868	239.4774317	393	477	293	431	372	32	79	9	NA	0.48951049	0.303242212	0.249841068	FALSE	ENSG00000080603	SRCAP	Snf2 related CREBBP activator protein [Source:HGNC Symbol;Acc:HGNC:16974]	0.249841068	1.202680096	enriched	2.12115465	enriched	0.468202673	1573	0.506046	1.312469167
ENST00000262554	97	-0.198	-0.605762887	3.040336627	239.1134021	11	13	20	38	26	15	10	2	NA	0.340206186	0.134020619	0.113402062	FALSE	ENSG00000090054	SPTLC1	serine palmitoyltransferase long chain base subunit 1 [Source:HGNC Symbol;Acc:HGNC:11277]	0.113402062	0.54589265	FALSE	3.72380483	enriched	0.407857249	97	0.431533	-0.605762887
ENST00000262593	113	0.149	0.062079646	4.282919317	237.8495575	31	30	26	31	26	8	8	1	NA	0.495575221	0.265486726	0.274336283	FALSE	ENSG00000101134	DOK5	docking protein 5 [Source:HGNC Symbol;Acc:HGNC:16173]	0.274336283	1.320594689	enriched	2.327378019	enriched	0.565959324	113	0.394743	0.062079646
ENST00000262613	145	1.477	1.009689655	3.511464546	233.5586207	61	66	61	9	9	6	27	2	NA	0.875862069	0.455172414	0.420689655	FALSE	ENSG00000109062	SLC9A3R1	SLC9A3 regulator 1 [Source:HGNC Symbol;Acc:HGNC:11075]	0.420689655	2.025107718	95th	1.379186974	enriched	0.830527252	145	0.514445	1.009689655
ENST00000262626	211	0.753	0.071526066	4.228960431	238.5592417	65	98	75	20	18	12	32	2	NA	0.819905213	0.464454976	0.308056872	FALSE	ENSG00000105707	HPN	hepsin [Source:HGNC Symbol;Acc:HGNC:5155]	0.308056872	1.482918207	enriched	1.163689009	enriched	0.771788461	211	0.515731	0.071526066
ENST00000262633	267	0.591	0.635325843	3.012901447	239.2134831	70	84	70	58	55	10	26	4	NA	0.576779026	0.314606742	0.262172285	FALSE	ENSG00000126254	RBM42	RNA binding motif protein 42 [Source:HGNC Symbol;Acc:HGNC:28117]	0.262172285	1.262039868	enriched	2.864465254	enriched	0.574748256	267	0.515731	0.635325843
ENST00000262644	71	0.131	0.265901408	2.435920472	232.9295775	11	19	11	28	13	5	14	2	NA	0.422535211	0.267605634	0.154929577	FALSE	ENSG00000104331	BPNT2	3'(2'), 5'-bisphosphate nucleotidase 2 [Source:HGNC Symbol;Acc:HGNC:26019]	0.154929577	0.745797001	FALSE	2.659860593	enriched	0.464343983	71	0.397154	0.265901408
ENST00000262713	169	0.651	1.006804734	2.235838272	233.556213	41	52	65	22	30	8	38	3	NA	0.692307692	0.307692308	0.24260355	FALSE	ENSG00000129474	AJUBA	ajuba LIM protein [Source:HGNC Symbol;Acc:HGNC:20250]	0.24260355	1.167840274	enriched	1.469922959	enriched	0.671634544	169	0.426723	1.006804734
ENST00000262726	155	-2.576	-2.987219355	4.748874702	236.4580645	15	28	50	39	38	30	23	3	NA	0.503225806	0.180645161	0.096774194	FALSE	ENSG00000186976	EFCAB6	EF-hand calcium binding domain 6 [Source:HGNC Symbol;Acc:HGNC:24204]	0.096774194	0.465849739	FALSE	2.428568367	enriched	0.559349075	155	0.498377	-2.987219355
ENST00000262768	27	-1.229	-1.037851852	4.220851515	236.3333333	4	10	14	1	2	5	11	1	NA	0.888888889	0.37037037	0.148148148	FALSE	ENSG00000035862	TIMP2	TIMP metallopeptidase inhibitor 2 [Source:HGNC Symbol;Acc:HGNC:11821]	0.148148148	0.713152687	FALSE	1.692638559	enriched	0.754240397	27	0.507891	-1.037851852
ENST00000262795	593	0.523	-0.111765599	4.396966349	231.6795953	151	248	216	74	55	20	89	7	NA	0.782462057	0.418212479	0.254637437	FALSE	ENSG00000251322	SHANK3	SH3 and multiple ankyrin repeat domains 3 [Source:HGNC Symbol;Acc:HGNC:14294]	0.254637437	1.225768763	enriched	1.46441763	enriched	0.736940319	593	0.53671127	-0.111765599
ENST00000262815	263	0.314	-0.580490494	4.40296606	237.5057034	57	99	99	26	39	19	44	3	NA	0.752851711	0.376425856	0.216730038	FALSE	ENSG00000129933	MAU2	MAU2 sister chromatid cohesion factor [Source:HGNC Symbol;Acc:HGNC:29140]	0.216730038	1.043290861	enriched	1.269478919	enriched	0.740256593	263	0.493395	-0.580490494
ENST00000262843	291	1.117	1.573618557	2.340713328	237.3161512	90	84	56	74	77	10	9	2	NA	0.481099656	0.288659794	0.309278351	FALSE	ENSG00000080561	MID2	midline 2 [Source:HGNC Symbol;Acc:HGNC:7096]	0.309278351	1.488798136	enriched	4.137560922	enriched	0.481457895	291	0.416928	1.573618557
ENST00000262854	1074	0.674	0.923024209	2.175340851	237.16946	197	201	214	371	288	81	61	6	NA	0.386405959	0.187150838	0.183426443	FALSE	ENSG00000086758	HUWE1	HECT, UBA and WWE domain containing E3 ubiquitin protein ligase 1 [Source:HGNC Symbol;Acc:HGNC:30892]	0.183426443	0.882974661	FALSE	1.831379425	enriched	0.376201026	1074	0.439136	0.923024209
ENST00000262887	139	-0.046	-0.957086331	4.035825608	236.2302158	21	36	45	19	39	17	16	1	NA	0.582733813	0.258992806	0.151079137	FALSE	ENSG00000073050	XRCC1	X-ray repair cross complementing 1 [Source:HGNC Symbol;Acc:HGNC:12828]	0.151079137	0.727261823	FALSE	1.163689009	enriched	0.604295503	139	0.454262	-0.957086331
ENST00000262891	370	1.5865	1.411356757	4.54681668	234.472973	160	181	122	26	41	17	43	8	NA	0.818918919	0.489189189	0.432432432	FALSE	ENSG00000007047	MARK4	microtubule affinity regulating kinase 4 [Source:HGNC Symbol;Acc:HGNC:13538]	0.432432432	2.081634871	95th	3.464004493	enriched	0.786266935	370	0.526734	1.411356757
ENST00000262895	206	1.1915	0.23718932	4.847629504	236.8300971	79	68	95	26	17	19	33	3	NA	0.791262136	0.330097087	0.383495146	FALSE	ENSG00000105737	GRIK5	glutamate ionotropic receptor kainate type subunit 5 [Source:HGNC Symbol;Acc:HGNC:4583]	0.383495146	1.846061508	enriched	1.692638559	enriched	0.749965644	206	0.478846087	0.23718932
ENST00000262919	493	0.632	0.688888438	2.863522648	238.8052738	120	163	74	133	123	29	26	3	NA	0.480730223	0.330628803	0.243407708	FALSE	ENSG00000088812	ATRN	attractin [Source:HGNC Symbol;Acc:HGNC:885]	0.243407708	1.171711312	enriched	2.14834894	enriched	0.494867183	493	0.468488	0.688888438
ENST00000262947	42	0.1125	0.0025	3.420328876	226.2380952	8	10	25	5	2	6	16	1	NA	0.833333333	0.238095238	0.19047619	FALSE	ENSG00000074842	MYDGF	myeloid derived growth factor [Source:HGNC Symbol;Acc:HGNC:16948]	0.19047619	0.916910598	FALSE	1.163689009	enriched	0.780135912	42	0.541035	0.0025
ENST00000262995	308	-0.2385	-0.572285714	3.28493145	237.8019481	50	68	36	98	106	11	13	2	NA	0.337662338	0.220779221	0.162337662	FALSE	ENSG00000109458	GAB1	GRB2 associated binding protein 1 [Source:HGNC Symbol;Acc:HGNC:4066]	0.162337662	0.781457896	FALSE	2.864465254	enriched	0.422716126	308	0.382568	-0.572285714
ENST00000263035	370	-0.005	-0.915594595	3.351526323	239.027027	33	118	69	101	82	17	37	2	NA	0.505405405	0.318918919	0.089189189	FALSE	ENSG00000181192	DHTKD1	dehydrogenase E1 and transketolase domain containing 1 [Source:HGNC Symbol;Acc:HGNC:23537]	0.089189189	0.429337192	FALSE	1.006433738	enriched	0.546471276	370	0.451125	-0.915594595
ENST00000263054	247	-0.112	-1.103716599	5.195482308	238.5101215	60	47	74	54	72	26	30	5	NA	0.489878543	0.190283401	0.24291498	FALSE	ENSG00000108018	SORCS1	sortilin related VPS10 domain containing receptor 1 [Source:HGNC Symbol;Acc:HGNC:16697]	0.24291498	1.169339427	enriched	3.103170692	enriched	0.523224061	247	0.382821	-1.103716599
ENST00000263063	81	-0.239	-0.685382716	2.646712619	240.0987654	5	9	16	25	31	9	9	1	NA	0.308641975	0.111111111	0.061728395	FALSE	ENSG00000107951	MTPAP	mitochondrial poly(A) polymerase [Source:HGNC Symbol;Acc:HGNC:25532]	0.061728395	0.297146953	FALSE	2.068780461	enriched	0.365059268	81	0.43038	-0.685382716
ENST00000263073	321	0.736	1.193560748	2.993704486	239.2024922	82	70	88	101	62	19	38	5	NA	0.492211838	0.218068536	0.255451713	FALSE	ENSG00000070366	SMG6	SMG6 nonsense mediated mRNA decay factor [Source:HGNC Symbol;Acc:HGNC:17809]	0.255451713	1.229688512	enriched	2.449871599	enriched	0.504143846	321	0.488671	1.193560748
ENST00000263088	400	0.564	0.315875	2.885943845	238.0175	80	153	118	70	59	24	30	2	NA	0.6775	0.3825	0.2	FALSE	ENSG00000129219	PLD2	phospholipase D2 [Source:HGNC Symbol;Acc:HGNC:9068]	0.2	0.962756128	FALSE	1.241268277	enriched	0.671013511	400	0.491557	0.315875
ENST00000263092	111	0.424	0.640396396	2.393695641	238.7117117	19	6	23	42	40	9	17	1	NA	0.261261261	0.054054054	0.171171171	FALSE	ENSG00000127804	METTL16	methyltransferase 16, N6-methyladenosine [Source:HGNC Symbol;Acc:HGNC:28484]	0.171171171	0.82398047	FALSE	1.095236715	enriched	0.321823969	111	0.488671	0.640396396
ENST00000263177	84	0.234	0.691988095	3.340267977	235.4880952	22	16	22	18	28	6	11	2	NA	0.452380952	0.19047619	0.261904762	FALSE	ENSG00000117598	PLPPR5	phospholipid phosphatase related 5 [Source:HGNC Symbol;Acc:HGNC:31703]	0.261904762	1.260752072	enriched	3.385277118	enriched	0.512025524	84	0.366812738	0.691988095
ENST00000263187	296	0.4455	0.550800676	1.757180794	238.6182432	37	37	28	116	115	20	11	1	NA	0.219594595	0.125	0.125	FALSE	ENSG00000057468	MSH4	mutS homolog 4 [Source:HGNC Symbol;Acc:HGNC:7327]	0.125	0.60172258	FALSE	1.692638559	enriched	0.253919615	296	0.376241	0.550800676
ENST00000263253	1037	0.435	0.526969142	2.774144999	239.924783	205	291	142	313	291	31	43	8	NA	0.417550627	0.280617165	0.197685632	FALSE	ENSG00000100393	EP300	E1A binding protein p300 [Source:HGNC Symbol;Acc:HGNC:3373]	0.197685632	0.951615266	FALSE	3.464004493	enriched	0.44839713	1037	0.496573	0.526969142
ENST00000263257	93	1.605	1.374526882	3.871794002	230.483871	41	33	43	6	11	4	34	4	NA	0.817204301	0.35483871	0.440860215	FALSE	ENSG00000104967	NOVA2	NOVA alternative splicing regulator 2 [Source:HGNC Symbol;Acc:HGNC:7887]	0.440860215	2.122204368	95th	2.190473429	enriched	0.766236712	93	0.526734	1.374526882
ENST00000263275	39	1.254	1.173282051	3.571819129	235.0769231	16	19	18	1	1	2	12	1	NA	0.948717949	0.487179487	0.41025641	FALSE	ENSG00000125741	OPA3	outer mitochondrial membrane lipid metabolism regulator OPA3 [Source:HGNC Symbol;Acc:HGNC:8142]	0.41025641	1.974884365	enriched	1.551585346	enriched	0.85888313	39	0.526734	1.173282051
ENST00000263280	172	0.349	-0.690813953	5.197107456	238.4069767	46	49	72	25	26	17	27	2	NA	0.703488372	0.284883721	0.26744186	FALSE	ENSG00000090372	STRN4	striatin 4 [Source:HGNC Symbol;Acc:HGNC:15721]	0.26744186	1.28740645	enriched	1.379186974	enriched	0.703615644	172	0.483501	-0.690813953
ENST00000263314	157	0.786	-0.197898089	4.498524351	238.1847134	48	72	48	22	15	12	15	1	NA	0.76433121	0.458598726	0.305732484	FALSE	ENSG00000109991	P2RX3	purinergic receptor P2X 3 [Source:HGNC Symbol;Acc:HGNC:8534]	0.305732484	1.471729113	enriched	1.241268277	enriched	0.754439449	157	0.451295	-0.197898089
ENST00000263317	90	0.3745	0.535111111	2.49167968	239.6666667	16	5	15	35	35	18	7	1	NA	0.222222222	0.055555556	0.177777778	FALSE	ENSG00000086991	NOX4	NADPH oxidase 4 [Source:HGNC Symbol;Acc:HGNC:7891]	0.177777778	0.855783225	FALSE	2.659860593	enriched	0.284200922	90	0.363736	0.535111111
ENST00000263346	249	-0.15	-1.234851406	4.32207153	235.3815261	41	93	95	29	32	18	32	3	NA	0.75502008	0.373493976	0.164658635	FALSE	ENSG00000141002	TCF25	transcription factor 25 [Source:HGNC Symbol;Acc:HGNC:29181]	0.164658635	0.792630547	FALSE	1.745533514	enriched	0.708671067	249	0.541863	-1.234851406
ENST00000263368	67	0.429	-0.534447761	5.203213151	236.8208955	22	23	29	5	10	5	14	3	NA	0.776119403	0.343283582	0.328358209	FALSE	ENSG00000090013	BLVRB	biliverdin reductase B [Source:HGNC Symbol;Acc:HGNC:1063]	0.328358209	1.580644389	enriched	3.989790889	enriched	0.726451064	67	0.489519	-0.534447761
ENST00000263370	216	0.4255	0.487	3.451339532	235.3935185	51	91	55	35	35	7	18	1	NA	0.675925926	0.421296296	0.236111111	FALSE	ENSG00000086544	ITPKC	inositol-trisphosphate 3-kinase C [Source:HGNC Symbol;Acc:HGNC:14897]	0.236111111	1.136587096	enriched	1.034390231	enriched	0.660344314	216	0.489519	0.487
ENST00000263382	46	-0.3395	-2.279065217	5.221299725	238.5869565	4	9	19	11	7	4	8	1	NA	0.608695652	0.195652174	0.086956522	FALSE	ENSG00000105011	ASF1B	anti-silencing function 1B histone chaperone [Source:HGNC Symbol;Acc:HGNC:20996]	0.086956522	0.418589621	FALSE	2.327378019	enriched	0.623674178	46	0.489753	-2.279065217
ENST00000263431	317	0.647	0.211586751	4.059839085	232.4006309	92	145	109	30	33	18	46	3	NA	0.80126183	0.457413249	0.29022082	FALSE	ENSG00000126583	PRKCG	protein kinase C gamma [Source:HGNC Symbol;Acc:HGNC:9402]	0.29022082	1.397059366	enriched	1.214284184	enriched	0.761857623	317	0.464875	0.211586751
ENST00000263549	76	-0.135	-0.846394737	3.735293085	239.2894737	11	22	21	19	14	12	12	1	NA	0.565789474	0.289473684	0.144736842	FALSE	ENSG00000059378	PARP12	poly(ADP-ribose) polymerase family member 12 [Source:HGNC Symbol;Acc:HGNC:21919]	0.144736842	0.696731408	FALSE	1.551585346	enriched	0.5930132	76	0.437829	-0.846394737
ENST00000263576	171	0.245	0.236146199	2.868069598	239.3099415	34	52	40	42	37	12	13	3	NA	0.538011696	0.304093567	0.198830409	FALSE	ENSG00000109832	DDX25	DEAD-box helicase 25 [Source:HGNC Symbol;Acc:HGNC:18698]	0.198830409	0.957125975	FALSE	4.296697881	enriched	0.571245044	171	0.438967	0.236146199
ENST00000263579	133	0.476	-0.470932331	4.219707776	239.8646617	31	59	41	16	17	6	20	2	NA	0.751879699	0.443609023	0.233082707	FALSE	ENSG00000110063	DCPS	decapping enzyme, scavenger [Source:HGNC Symbol;Acc:HGNC:29812]	0.233082707	1.122009021	enriched	1.861902415	enriched	0.727021501	133	0.468416	-0.470932331
ENST00000263610	172	0.616	1.207755814	3.825813214	233.5930233	59	78	61	16	17	3	49	3	NA	0.808139535	0.453488372	0.343023256	FALSE	ENSG00000125492	BARHL1	BarH like homeobox 1 [Source:HGNC Symbol;Acc:HGNC:953]	0.343023256	1.651238708	enriched	1.139940254	enriched	0.768196059	172	0.471345	1.207755814
ENST00000263645	89	0.603	-0.306067416	3.992456864	230.3146067	24	47	33	5	4	8	14	2	NA	0.898876404	0.528089888	0.269662921	FALSE	ENSG00000110651	CD81	CD81 molecule [Source:HGNC Symbol;Acc:HGNC:1701]	0.269662921	1.29809815	enriched	2.659860593	enriched	0.818965198	89	0.533157	-0.306067416
ENST00000263655	37	0.903	1.065540541	3.168682741	237.8918919	10	9	14	8	6	3	6	1	NA	0.621621622	0.243243243	0.27027027	FALSE	ENSG00000119865	CNRIP1	cannabinoid receptor interacting protein 1 [Source:HGNC Symbol;Acc:HGNC:24546]	0.27027027	1.301021795	enriched	3.103170692	enriched	0.639033544	37	0.396462	1.065540541
ENST00000263674	918	0.31	-0.210875817	3.742457451	238.754902	196	366	252	160	140	21	106	6	NA	0.673202614	0.39869281	0.213507625	FALSE	ENSG00000110237	ARHGEF17	Rho guanine nucleotide exchange factor 17 [Source:HGNC Symbol;Acc:HGNC:21726]	0.213507625	1.027778873	enriched	1.053907027	enriched	0.649602479	918	0.449904	-0.210875817
ENST00000263694	85	0.133	-0.203011765	2.988803521	239.7529412	7	17	20	18	30	10	9	1	NA	0.435294118	0.2	0.082352941	FALSE	ENSG00000060688	SNRNP40	small nuclear ribonucleoprotein U5 subunit 40 [Source:HGNC Symbol;Acc:HGNC:30857]	0.082352941	0.396428994	FALSE	2.068780461	enriched	0.440342638	85	0.473163	-0.203011765
ENST00000263710	373	0.443	0.102281501	3.926177724	239.7211796	95	78	85	115	95	39	30	3	NA	0.436997319	0.209115282	0.254691689	FALSE	ENSG00000074054	CLASP1	cytoplasmic linker associated protein 1 [Source:HGNC Symbol;Acc:HGNC:17088]	0.254691689	1.226029922	enriched	1.861902415	enriched	0.457908543	373	0.446494	0.102281501
ENST00000263726	170	1.5995	1.480735294	4.219818198	239.4588235	78	64	58	21	27	6	16	2	NA	0.717647059	0.376470588	0.458823529	FALSE	ENSG00000121454	LHX4	LIM homeobox 4 [Source:HGNC Symbol;Acc:HGNC:21734]	0.458823529	2.208675823	95th	2.327378019	enriched	0.709431501	170	0.409752	1.480735294
ENST00000263798	369	0.826	0.702214092	2.952282323	239.0677507	98	128	113	68	60	19	20	2	NA	0.653116531	0.346883469	0.265582656	FALSE	ENSG00000092445	TYRO3	TYRO3 protein tyrosine kinase [Source:HGNC Symbol;Acc:HGNC:12446]	0.265582656	1.278456647	enriched	1.861902415	enriched	0.649001237	369	0.461552	0.702214092
ENST00000263847	140	-0.468	-0.649835714	3.891471861	239.8285714	26	21	39	46	34	14	13	1	NA	0.428571429	0.15	0.185714286	FALSE	ENSG00000110048	OSBP	oxysterol binding protein [Source:HGNC Symbol;Acc:HGNC:8503]	0.185714286	0.893987833	FALSE	1.432232627	enriched	0.510970868	140	0.407877	-0.649835714
ENST00000263881	159	0.463	0.610647799	2.796041947	239.3396226	32	16	17	65	61	34	8	2	NA	0.20754717	0.100628931	0.201257862	FALSE	ENSG00000011566	MAP4K3	mitogen-activated protein kinase kinase kinase kinase 3 [Source:HGNC Symbol;Acc:HGNC:6865]	0.201257862	0.968811198	FALSE	4.654756037	enriched	0.261795252	159	0.392767	0.610647799
ENST00000263915	69	0.43	0.440927536	3.004487023	240.6666667	14	9	17	19	24	14	8	1	NA	0.376811594	0.130434783	0.202898551	FALSE	ENSG00000115290	GRB14	growth factor receptor bound protein 14 [Source:HGNC Symbol;Acc:HGNC:4565]	0.202898551	0.976709115	FALSE	2.327378019	enriched	0.394647369	69	0.365015	0.440927536
ENST00000263925	140	-0.124	-0.970128571	3.503490906	239.5357143	20	30	33	36	41	10	14	1	NA	0.45	0.214285714	0.142857143	FALSE	ENSG00000072201	LNX1	ligand of numb-protein X 1 [Source:HGNC Symbol;Acc:HGNC:6657]	0.142857143	0.687682949	FALSE	1.329930296	enriched	0.499438865	140	0.399257	-0.970128571
ENST00000263985	105	0.186	-0.667104762	4.690443396	240.5238095	25	15	36	27	27	13	16	3	NA	0.485714286	0.142857143	0.238095238	FALSE	ENSG00000059691	GATB	glutamyl-tRNA amidotransferase subunit B [Source:HGNC Symbol;Acc:HGNC:8849]	0.238095238	1.146138248	enriched	3.491067028	enriched	0.542511543	105	0.414038	-0.667104762
ENST00000264005	104	0.265	0.028528846	3.794471707	239.3557692	21	23	30	32	19	6	16	2	NA	0.509615385	0.221153846	0.201923077	FALSE	ENSG00000213398	LCAT	lecithin-cholesterol acyltransferase [Source:HGNC Symbol;Acc:HGNC:6522]	0.201923077	0.972013399	FALSE	2.327378019	enriched	0.561400741	104	0.505979	0.028528846
ENST00000264059	63	1.194	-0.328634921	5.008023093	235.031746	17	32	20	6	5	4	7	1	NA	0.825396825	0.507936508	0.26984127	FALSE	ENSG00000115468	EFHD1	EF-hand domain family member D1 [Source:HGNC Symbol;Acc:HGNC:29556]	0.26984127	1.298956681	enriched	2.659860593	enriched	0.816369822	63	0.460544	-0.328634921
ENST00000264080	71	0.004	-1.250366197	4.910207064	229.1126761	19	19	38	6	8	18	17	1	NA	0.802816901	0.267605634	0.267605634	FALSE	ENSG00000125734	GPR108	G protein-coupled receptor 108 [Source:HGNC Symbol;Acc:HGNC:17829]	0.267605634	1.288194819	enriched	1.095236715	enriched	0.714792303	71	0.490247	-1.250366197
ENST00000264160	425	1.605	1.956317647	2.37044439	239.9270588	180	91	36	151	147	24	13	3	NA	0.298823529	0.214117647	0.423529412	FALSE	ENSG00000048991	R3HDM1	R3H domain containing 1 [Source:HGNC Symbol;Acc:HGNC:9757]	0.423529412	2.038777683	95th	4.296697881	enriched	0.315760709	425	0.39426	1.956317647
ENST00000264167	233	1.618	1.887553648	2.255588788	239.055794	95	37	35	85	76	20	12	1	NA	0.309012876	0.158798283	0.407725322	FALSE	ENSG00000018510	AGPS	alkylglycerone phosphate synthase [Source:HGNC Symbol;Acc:HGNC:327]	0.407725322	1.962700261	enriched	1.551585346	enriched	0.319344005	233	0.393503	1.887553648
ENST00000264183	213	0.347	0.210830986	3.05485375	238.8779343	40	20	24	87	82	23	9	2	NA	0.20657277	0.093896714	0.187793427	FALSE	ENSG00000054267	ARID4B	AT-rich interaction domain 4B [Source:HGNC Symbol;Acc:HGNC:15550]	0.187793427	0.903996364	FALSE	4.137560922	enriched	0.284919542	213	0.424302	0.210830986
ENST00000264233	339	0.45	0.606761062	1.783883684	238.2861357	42	24	68	130	117	30	12	1	NA	0.271386431	0.07079646	0.123893805	FALSE	ENSG00000051341	POLQ	DNA polymerase theta [Source:HGNC Symbol;Acc:HGNC:9186]	0.123893805	0.596397601	FALSE	1.551585346	enriched	0.290291002	339	0.381312	0.606761062
ENST00000264313	265	1.379	1.874464151	2.276670346	235.4037736	94	61	44	83	77	8	20	3	NA	0.396226415	0.230188679	0.354716981	FALSE	ENSG00000109171	SLAIN2	SLAIN motif family member 2 [Source:HGNC Symbol;Acc:HGNC:29282]	0.354716981	1.707529737	enriched	2.792853622	enriched	0.407848371	265	0.392772	1.874464151
ENST00000264318	108	0.374	0.598685185	2.697546073	239.0648148	20	21	15	46	26	9	11	2	NA	0.333333333	0.194444444	0.185185185	FALSE	ENSG00000109158	GABRA4	gamma-aminobutyric acid type A receptor subunit alpha4 [Source:HGNC Symbol;Acc:HGNC:4078]	0.185185185	0.891440859	FALSE	3.385277118	enriched	0.371221178	108	0.357717	0.598685185
ENST00000264344	152	-0.2775	-1.014486842	4.383977756	235.7894737	26	37	35	38	42	24	13	2	NA	0.473684211	0.243421053	0.171052632	FALSE	ENSG00000138640	FAM13A	family with sequence similarity 13 member A [Source:HGNC Symbol;Acc:HGNC:19367]	0.171052632	0.823409846	FALSE	2.864465254	enriched	0.505319881	152	0.393117816	-1.014486842
ENST00000264360	91	0.752	1.051637363	3.308638664	239.3846154	25	30	14	26	21	5	7	1	NA	0.483516484	0.32967033	0.274725275	FALSE	ENSG00000138650	PCDH10	protocadherin 10 [Source:HGNC Symbol;Acc:HGNC:13404]	0.274725275	1.322467209	enriched	2.659860593	enriched	0.506019482	91	0.346278	1.051637363
ENST00000264409	172	0.35	0.306883721	2.42874438	239.6453488	34	48	39	42	43	12	9	1	NA	0.505813953	0.279069767	0.197674419	FALSE	ENSG00000138678	GPAT3	glycerol-3-phosphate acyltransferase 3 [Source:HGNC Symbol;Acc:HGNC:28157]	0.197674419	0.951561289	FALSE	2.068780461	enriched	0.528427247	172	0.401444	0.306883721
ENST00000264433	338	-0.435	-0.821476331	3.422938825	238.1656805	54	87	70	106	75	17	16	1	NA	0.464497041	0.25739645	0.159763314	FALSE	ENSG00000052795	FNIP2	folliculin interacting protein 2 [Source:HGNC Symbol;Acc:HGNC:29280]	0.159763314	0.769065546	FALSE	1.163689009	enriched	0.539476137	338	0.384725	-0.821476331
ENST00000264436	181	-0.026	-0.771298343	4.709732124	240.1657459	48	42	73	28	38	14	39	3	NA	0.635359116	0.232044199	0.26519337	FALSE	ENSG00000075340	ADD2	adducin 2 [Source:HGNC Symbol;Acc:HGNC:244]	0.26519337	1.276582711	enriched	1.432232627	enriched	0.632629572	181	0.446903	-0.771298343
ENST00000264447	523	1.106	1.463057361	1.694848552	239.8546845	146	62	41	214	206	27	14	2	NA	0.196940727	0.118546845	0.2791587	FALSE	ENSG00000075292	ZNF638	zinc finger protein 638 [Source:HGNC Symbol;Acc:HGNC:17894]	0.2791587	1.343808745	enriched	2.659860593	enriched	0.215871965	523	0.448036	1.463057361
ENST00000264451	211	0.677	0.896563981	1.727178205	239.7582938	40	36	15	71	89	18	7	1	NA	0.241706161	0.170616114	0.18957346	FALSE	ENSG00000014824	SLC30A9	solute carrier family 30 member 9 [Source:HGNC Symbol;Acc:HGNC:1329]	0.18957346	0.91256505	FALSE	2.659860593	enriched	0.279480752	211	0.392730995	0.896563981
ENST00000264538	79	0.266	0.514291139	3.154002785	239.9240506	16	12	19	30	18	11	12	1	NA	0.392405063	0.151898734	0.202531646	FALSE	ENSG00000114446	IFT57	intraflagellar transport 57 [Source:HGNC Symbol;Acc:HGNC:17367]	0.202531646	0.974942914	FALSE	1.551585346	enriched	0.416194283	79	0.38288	0.514291139
ENST00000264645	318	0.378	0.440767296	1.997316859	239.5534591	45	69	57	101	91	13	16	2	NA	0.396226415	0.216981132	0.141509434	FALSE	ENSG00000108349	CASC3	CASC3 exon junction complex subunit [Source:HGNC Symbol;Acc:HGNC:17040]	0.141509434	0.681195374	FALSE	2.327378019	enriched	0.41083473	318	0.45787	0.440767296
ENST00000264657	161	0.036	-0.193037267	4.350700747	239.9068323	43	42	56	30	33	23	16	1	NA	0.608695652	0.260869565	0.267080745	FALSE	ENSG00000168610	STAT3	signal transducer and activator of transcription 3 [Source:HGNC Symbol;Acc:HGNC:11364]	0.267080745	1.285668121	enriched	1.163689009	enriched	0.613382058	161	0.488726	-0.193037267
ENST00000264705	1142	0.3115	-0.266428196	3.619741117	239.525394	235	388	346	222	186	44	80	5	NA	0.642732049	0.339754816	0.205779335	FALSE	ENSG00000084774	CAD	carbamoyl-phosphate synthetase 2, aspartate transcarbamylase, and dihydroorotase [Source:HGNC Symbol;Acc:HGNC:1424]	0.205779335	0.990576577	FALSE	1.163689009	enriched	0.654373052	1142	0.451745	-0.266428196
ENST00000264716	164	1.504	0.427359756	4.850494158	238.4268293	69	80	59	14	11	4	23	4	NA	0.847560976	0.487804878	0.420731707	FALSE	ENSG00000075426	FOSL2	FOS like 2, AP-1 transcription factor subunit [Source:HGNC Symbol;Acc:HGNC:3798]	0.420731707	2.025310147	95th	3.238091156	enriched	0.784639496	164	0.436599	0.427359756
ENST00000264731	275	0.662	0.928127273	3.629196792	240.5236364	84	106	60	54	55	14	27	4	NA	0.603636364	0.385454545	0.305454545	FALSE	ENSG00000073282	TP63	tumor protein p63 [Source:HGNC Symbol;Acc:HGNC:15979]	0.305454545	1.470391177	enriched	2.758373948	enriched	0.592299483	275	0.380087	0.928127273
ENST00000264758	311	0.004	-0.31826045	4.430046783	239.3344051	67	93	76	81	61	14	31	4	NA	0.54340836	0.29903537	0.215434084	FALSE	ENSG00000087274	ADD1	adducin 1 [Source:HGNC Symbol;Acc:HGNC:243]	0.215434084	1.037052421	enriched	2.402454729	enriched	0.57029655	311	0.49123	-0.31826045
ENST00000264784	96	-0.6055	-1.664354167	4.89168434	226.3125	22	21	41	23	11	12	12	1	NA	0.645833333	0.21875	0.229166667	FALSE	ENSG00000109667	SLC2A9	solute carrier family 2 member 9 [Source:HGNC Symbol;Acc:HGNC:13446]	0.229166667	1.103158063	enriched	1.551585346	enriched	0.648222579	96	0.43143201	-1.664354167
ENST00000264828	631	-0.425	-1.168965135	3.343329397	236.2900158	44	141	152	178	160	67	69	6	NA	0.464342314	0.223454834	0.069730586	FALSE	ENSG00000080573	COL5A3	collagen type V alpha 3 chain [Source:HGNC Symbol;Acc:HGNC:14864]	0.069730586	0.335667747	FALSE	1.619045578	enriched	0.478613625	631	0.462734662	-1.168965135
ENST00000264867	165	2.878	2.519018182	3.235205947	240.4848485	97	34	28	48	55	13	7	1	NA	0.375757576	0.206060606	0.587878788	FALSE	ENSG00000109819	PPARGC1A	PPARG coactivator 1 alpha [Source:HGNC Symbol;Acc:HGNC:9237]	0.587878788	2.829919528	95th	2.659860593	enriched	0.393811565	165	0.373459	2.519018182
ENST00000264883	110	0.7855	0.985554545	1.480128091	239.0272727	15	9	12	48	41	12	10	1	NA	0.190909091	0.081818182	0.136363636	FALSE	ENSG00000138750	NUP54	nucleoporin 54 [Source:HGNC Symbol;Acc:HGNC:17359]	0.136363636	0.656424633	FALSE	1.861902415	enriched	0.224272959	110	0.407767	0.985554545
ENST00000264893	137	0.072	-0.140189781	3.804230597	239.7956204	36	46	29	31	31	10	9	1	NA	0.547445255	0.335766423	0.262773723	FALSE	ENSG00000138758	SEPTIN11	septin 11 [Source:HGNC Symbol;Acc:HGNC:25589]	0.262773723	1.264935059	enriched	2.068780461	enriched	0.588554589	137	0.405146343	-0.140189781
ENST00000265000	209	0.306	0.869933014	2.776400829	240.8947368	51	46	28	65	70	12	7	1	NA	0.354066986	0.220095694	0.244019139	FALSE	ENSG00000109586	GALNT7	polypeptide N-acetylgalactosaminyltransferase 7 [Source:HGNC Symbol;Acc:HGNC:4129]	0.244019139	1.174654606	enriched	2.659860593	enriched	0.420492605	209	0.388459	0.869933014
ENST00000265022	157	0.259	0.328382166	3.195044194	240.2675159	31	26	57	39	35	24	16	2	NA	0.52866242	0.165605096	0.197452229	FALSE	ENSG00000058866	DGKG	diacylglycerol kinase gamma [Source:HGNC Symbol;Acc:HGNC:2853]	0.197452229	0.950491719	FALSE	2.327378019	enriched	0.539266544	157	0.436397	0.328382166
ENST00000265052	69	-1.69	-3.014362319	5.165668908	237.8115942	8	17	24	17	11	8	13	1	NA	0.594202899	0.246376812	0.115942029	FALSE	ENSG00000074416	MGLL	monoglyceride lipase [Source:HGNC Symbol;Acc:HGNC:17038]	0.115942029	0.558119495	FALSE	1.432232627	enriched	0.616423836	69	0.480564	-3.014362319
ENST00000265069	242	1.4105	1.889809917	2.283769121	240.4338843	90	21	23	93	105	20	11	2	NA	0.181818182	0.08677686	0.371900826	FALSE	ENSG00000056097	ZFR	zinc finger RNA binding protein [Source:HGNC Symbol;Acc:HGNC:17277]	0.371900826	1.790248998	enriched	3.385277118	enriched	0.212954579	242	0.421995	1.889809917
ENST00000265074	226	0.569	0.696535398	3.145841057	235.300885	54	76	91	33	26	8	36	2	NA	0.738938053	0.336283186	0.238938053	FALSE	ENSG00000113389	NPR3	natriuretic peptide receptor 3 [Source:HGNC Symbol;Acc:HGNC:7945]	0.238938053	1.150195374	enriched	1.034390231	enriched	0.707104023	226	0.421995	0.696535398
ENST00000265085	310	0.6685	1.03446129	2.936330469	239.8935484	92	64	56	114	76	10	17	1	NA	0.387096774	0.206451613	0.296774194	FALSE	ENSG00000113742	CPEB4	cytoplasmic polyadenylation element binding protein 4 [Source:HGNC Symbol;Acc:HGNC:21747]	0.296774194	1.428605867	enriched	1.095236715	enriched	0.428883171	310	0.449888	1.03446129
ENST00000265094	106	0.127	0.929632075	3.860505507	239.0754717	29	20	22	34	30	12	9	2	NA	0.396226415	0.188679245	0.273584906	FALSE	ENSG00000072803	FBXW11	F-box and WD repeat domain containing 11 [Source:HGNC Symbol;Acc:HGNC:13607]	0.273584906	1.316977722	enriched	4.137560922	enriched	0.443311921	106	0.431803189	0.929632075
ENST00000265112	221	-0.371	-0.840361991	2.942610345	240.0633484	21	47	31	71	72	19	12	1	NA	0.352941176	0.212669683	0.095022624	FALSE	ENSG00000113407	TARS1	threonyl-tRNA synthetase 1 [Source:HGNC Symbol;Acc:HGNC:11572]	0.095022624	0.45741807	FALSE	1.551585346	enriched	0.433804938	221	0.396069	-0.840361991
ENST00000265113	246	0.1665	-0.190609756	4.134265404	240.0813008	61	82	66	43	55	9	14	3	NA	0.601626016	0.333333333	0.24796748	FALSE	ENSG00000079215	SLC1A3	solute carrier family 1 member 3 [Source:HGNC Symbol;Acc:HGNC:10941]	0.24796748	1.193661053	enriched	3.989790889	enriched	0.613338662	246	0.388679	-0.190609756
ENST00000265132	60	-0.308	-1.262683333	4.142137111	239.2166667	9	10	28	15	7	10	8	1	NA	0.633333333	0.166666667	0.15	FALSE	ENSG00000106927	AMBP	alpha-1-microglobulin/bikunin precursor [Source:HGNC Symbol;Acc:HGNC:453]	0.15	0.722067096	FALSE	2.327378019	enriched	0.643284462	60	0.464724	-1.262683333
ENST00000265140	263	0.953	1.384410646	2.26931731	240.6235741	68	41	30	105	87	20	6	1	NA	0.269961977	0.155893536	0.258555133	FALSE	ENSG00000133302	SLF1	SMC5-SMC6 complex localization factor 1 [Source:HGNC Symbol;Acc:HGNC:25408]	0.258555133	1.244627694	enriched	3.103170692	enriched	0.29775656	263	0.367885	1.384410646
ENST00000265165	82	-0.093	0.237	3.548741686	237.9512195	18	21	12	26	23	11	18	4	NA	0.402439024	0.256097561	0.219512195	FALSE	ENSG00000138795	LEF1	lymphoid enhancer binding factor 1 [Source:HGNC Symbol;Acc:HGNC:6551]	0.219512195	1.056683555	enriched	4.137560922	enriched	0.443811645	82	0.397736	0.237
ENST00000265175	499	-0.104	-0.351262525	2.739714764	240.3106212	59	72	45	189	193	24	22	3	NA	0.234468938	0.144288577	0.118236473	FALSE	ENSG00000138802	SEC24B	SEC24 homolog B, COPII coat complex component [Source:HGNC Symbol;Acc:HGNC:10704]	0.118236473	0.569164444	FALSE	2.538957839	enriched	0.322028462	499	0.388377	-0.351262525
ENST00000265294	166	0.3725	0.063012048	3.525442788	239.8674699	41	59	41	32	34	9	10	2	NA	0.602409639	0.355421687	0.246987952	FALSE	ENSG00000094755	GABRP	gamma-aminobutyric acid type A receptor subunit pi [Source:HGNC Symbol;Acc:HGNC:4089]	0.246987952	1.188945821	enriched	3.72380483	enriched	0.628802541	166	0.441419	0.063012048
ENST00000265316	193	0.337	0.155487047	3.030193596	238.7512953	44	40	74	48	31	19	20	3	NA	0.590673575	0.207253886	0.227979275	FALSE	ENSG00000115657	ABCB6	ATP binding cassette subfamily B member 6 (Langereis blood group) [Source:HGNC Symbol;Acc:HGNC:47]	0.227979275	1.097442219	enriched	2.792853622	enriched	0.609963868	193	0.480857	0.155487047
ENST00000265333	67	-0.376	-0.690880597	4.827599468	237.0746269	19	9	18	24	16	8	8	1	NA	0.402985075	0.134328358	0.28358209	FALSE	ENSG00000213585	VDAC1	voltage dependent anion channel 1 [Source:HGNC Symbol;Acc:HGNC:12669]	0.28358209	1.365101973	enriched	2.327378019	enriched	0.497187295	67	0.457914	-0.690880597
ENST00000265340	78	0.9815	0.895807692	3.811363577	234.1538462	31	37	33	1	7	3	34	7	NA	0.897435897	0.474358974	0.397435897	FALSE	ENSG00000069011	PITX1	paired like homeodomain 1 [Source:HGNC Symbol;Acc:HGNC:9004]	0.397435897	1.913169229	enriched	3.833328501	enriched	0.831527192	78	0.457217	0.895807692
ENST00000265381	186	0.1865	0.124462366	3.523120336	233.6989247	45	70	71	25	20	12	68	4	NA	0.758064516	0.376344086	0.241935484	FALSE	ENSG00000107282	APBA1	amyloid beta precursor protein binding family A member 1 [Source:HGNC Symbol;Acc:HGNC:578]	0.241935484	1.164624348	enriched	1.095236715	enriched	0.735200517	186	0.413186	0.124462366
ENST00000265388	196	0.7335	0.99069898	2.123045936	239.6632653	44	23	44	65	64	22	17	3	NA	0.341836735	0.117346939	0.224489796	FALSE	ENSG00000064419	TNPO3	transportin 3 [Source:HGNC Symbol;Acc:HGNC:17103]	0.224489796	1.080644634	enriched	3.285710144	enriched	0.364863058	196	0.462514413	0.99069898
ENST00000265441	79	0.884	0.591810127	3.404531404	240.278481	27	27	20	15	17	5	10	1	NA	0.594936709	0.341772152	0.341772152	FALSE	ENSG00000105989	WNT2	Wnt family member 2 [Source:HGNC Symbol;Acc:HGNC:12780]	0.341772152	1.645216168	enriched	1.861902415	enriched	0.568526251	79	0.380721	0.591810127
ENST00000265459	375	1.71	1.431845333	4.553583837	233.8933333	164	130	180	35	30	22	76	13	NA	0.826666667	0.346666667	0.437333333	FALSE	ENSG00000110076	NRXN2	neurexin 2 [Source:HGNC Symbol;Acc:HGNC:8009]	0.437333333	2.105226733	95th	3.184833078	enriched	0.778192732	375	0.542677	1.431845333
ENST00000265465	226	-0.0335	-1.083845133	4.333906646	240.2654867	37	76	55	41	54	18	18	1	NA	0.579646018	0.336283186	0.163716814	FALSE	ENSG00000014138	POLA2	DNA polymerase alpha 2, accessory subunit [Source:HGNC Symbol;Acc:HGNC:30073]	0.163716814	0.78809683	FALSE	1.034390231	enriched	0.607479531	226	0.517805	-1.083845133
ENST00000265471	103	0.485	-0.336825243	3.80784554	236.4466019	21	22	43	22	16	5	12	1	NA	0.631067961	0.213592233	0.203883495	FALSE	ENSG00000149541	B3GAT3	beta-1,3-glucuronyltransferase 3 [Source:HGNC Symbol;Acc:HGNC:923]	0.203883495	0.981450422	FALSE	1.551585346	enriched	0.618718981	103	0.47844	-0.336825243
ENST00000265523	102	0.1205	-0.393686275	2.910480934	236.0098039	14	25	28	34	15	7	11	1	NA	0.519607843	0.245098039	0.137254902	FALSE	ENSG00000106605	BLVRA	biliverdin reductase A [Source:HGNC Symbol;Acc:HGNC:1062]	0.137254902	0.66071499	FALSE	1.692638559	enriched	0.574004187	102	0.425298	-0.393686275
ENST00000265529	138	0.348	-0.206050725	3.676087811	238.6594203	28	32	47	32	27	20	7	1	NA	0.572463768	0.231884058	0.202898551	FALSE	ENSG00000088727	KIF9	kinesin family member 9 [Source:HGNC Symbol;Acc:HGNC:16666]	0.202898551	0.976709115	FALSE	2.659860593	enriched	0.587393742	138	0.448244	-0.206050725
ENST00000265560	177	0.022	-0.209813559	3.248957582	238.0564972	29	29	51	55	42	22	20	4	NA	0.451977401	0.163841808	0.163841808	FALSE	ENSG00000114316	USP4	ubiquitin specific peptidase 4 [Source:HGNC Symbol;Acc:HGNC:12627]	0.163841808	0.788698523	FALSE	3.72380483	enriched	0.474472167	177	0.494702	-0.209813559
ENST00000265564	124	0.2955	0.176298387	3.132318181	238.9596774	36	38	45	22	19	8	12	2	NA	0.669354839	0.306451613	0.290322581	FALSE	ENSG00000075914	EXOSC7	exosome component 7 [Source:HGNC Symbol;Acc:HGNC:28112]	0.290322581	1.397549218	enriched	3.103170692	enriched	0.68916248	124	0.436098774	0.176298387
ENST00000265594	145	-0.317	-0.968627586	2.81929912	238.1793103	12	14	24	55	52	19	16	1	NA	0.262068966	0.096551724	0.082758621	FALSE	ENSG00000078070	MCCC1	methylcrotonyl-CoA carboxylase subunit 1 [Source:HGNC Symbol;Acc:HGNC:6936]	0.082758621	0.398381846	FALSE	1.163689009	enriched	0.352763215	145	0.434637	-0.968627586
ENST00000265598	55	-0.288	-1.1514	3.39855462	232.9818182	5	13	5	14	23	6	8	1	NA	0.327272727	0.236363636	0.090909091	FALSE	ENSG00000078081	LAMP3	lysosomal associated membrane protein 3 [Source:HGNC Symbol;Acc:HGNC:14582]	0.090909091	0.437616422	FALSE	2.327378019	enriched	0.398578726	55	0.434637	-1.1514
ENST00000265602	142	0.4315	0.767464789	2.167812434	239.1830986	26	10	17	54	61	26	7	1	NA	0.190140845	0.070422535	0.183098592	FALSE	ENSG00000135541	AHI1	Abelson helper integration site 1 [Source:HGNC Symbol;Acc:HGNC:21575]	0.183098592	0.881396455	FALSE	2.659860593	enriched	0.221398977	142	0.378125	0.767464789
ENST00000265651	92	0.0735	0.229717391	2.03307965	238.9130435	14	11	10	39	32	11	6	1	NA	0.22826087	0.119565217	0.152173913	FALSE	ENSG00000110429	FBXO3	F-box protein 3 [Source:HGNC Symbol;Acc:HGNC:13582]	0.152173913	0.732531837	FALSE	3.103170692	enriched	0.29356445	92	0.419543	0.229717391
ENST00000265713	323	0.354	0.423142415	3.049909267	239.7151703	74	65	51	113	94	16	26	2	NA	0.359133127	0.20123839	0.229102167	FALSE	ENSG00000083168	KAT6A	lysine acetyltransferase 6A [Source:HGNC Symbol;Acc:HGNC:13013]	0.229102167	1.102847577	enriched	1.432232627	enriched	0.411904296	323	0.451594913	0.423142415
ENST00000265717	145	0.755	1.085986207	2.929089506	236.2551724	45	34	33	39	39	11	10	2	NA	0.462068966	0.234482759	0.310344828	FALSE	ENSG00000005249	PRKAR2B	protein kinase cAMP-dependent type II regulatory subunit beta [Source:HGNC Symbol;Acc:HGNC:9392]	0.310344828	1.493931923	enriched	3.72380483	enriched	0.503591575	145	0.386752	1.085986207
ENST00000265727	329	0.454	0.642972644	2.926034566	239.8601824	75	67	57	112	93	31	22	2	NA	0.376899696	0.203647416	0.227963526	FALSE	ENSG00000008277	ADAM22	ADAM metallopeptidase domain 22 [Source:HGNC Symbol;Acc:HGNC:201]	0.227963526	1.097366407	enriched	1.692638559	enriched	0.412217292	329	0.365699802	0.642972644
ENST00000265729	42	-0.5515	-0.363785714	3.46393607	236.547619	8	9	11	11	11	8	6	1	NA	0.476190476	0.214285714	0.19047619	FALSE	ENSG00000075142	SRI	sorcin [Source:HGNC Symbol;Acc:HGNC:11292]	0.19047619	0.916910598	FALSE	3.103170692	enriched	0.472983902	42	0.364013	-0.363785714
ENST00000265732	92	0.34	0.141478261	1.684982346	239.9782609	8	5	16	32	39	5	6	1	NA	0.22826087	0.054347826	0.086956522	FALSE	ENSG00000127993	RBM48	RNA binding motif protein 48 [Source:HGNC Symbol;Acc:HGNC:21785]	0.086956522	0.418589621	FALSE	3.103170692	enriched	0.277045613	92	0.383644	0.141478261
ENST00000265748	402	0.012	-0.095669154	2.2258685	239.340796	43	80	30	142	150	24	13	1	NA	0.273631841	0.199004975	0.106965174	FALSE	ENSG00000011426	ANLN	anillin actin binding protein [Source:HGNC Symbol;Acc:HGNC:14082]	0.106965174	0.514906884	FALSE	1.432232627	enriched	0.330642767	402	0.424374	-0.095669154
ENST00000265846	54	-0.196	-1.673425926	5.327906922	226.0740741	10	18	28	2	6	11	15	1	NA	0.851851852	0.333333333	0.185185185	FALSE	ENSG00000105963	ADAP1	ArfGAP with dual PH domains 1 [Source:HGNC Symbol;Acc:HGNC:16486]	0.185185185	0.891440859	FALSE	1.241268277	enriched	0.779431608	54	0.541941	-1.673425926
ENST00000265872	371	1.012	1.726293801	2.559661038	239.2021563	113	57	28	144	142	24	11	1	NA	0.229110512	0.153638814	0.30458221	FALSE	ENSG00000060339	CCAR1	cell division cycle and apoptosis regulator 1 [Source:HGNC Symbol;Acc:HGNC:24236]	0.30458221	1.466191947	enriched	1.692638559	enriched	0.255374752	371	0.420862	1.726293801
ENST00000265909	193	-0.084	-0.383766839	2.488082317	236.761658	18	28	51	49	65	11	15	1	NA	0.409326425	0.14507772	0.093264249	FALSE	ENSG00000120451	SNX19	sorting nexin 19 [Source:HGNC Symbol;Acc:HGNC:21532]	0.093264249	0.448953635	FALSE	1.241268277	enriched	0.461202244	193	0.439652	-0.383766839
ENST00000265963	196	0.985	1.42719898	1.962397925	239.6428571	52	39	28	52	77	14	6	1	NA	0.341836735	0.198979592	0.265306122	FALSE	ENSG00000110768	GTF2H1	general transcription factor IIH subunit 1 [Source:HGNC Symbol;Acc:HGNC:4655]	0.265306122	1.277125476	enriched	3.103170692	enriched	0.357403057	196	0.423739	1.42719898
ENST00000265990	711	0.971	1.144493671	1.769368021	240.2559775	160	112	74	287	238	38	19	3	NA	0.261603376	0.157524613	0.225035162	FALSE	ENSG00000095564	BTAF1	B-TFIID TATA-box binding protein associated factor 1 [Source:HGNC Symbol;Acc:HGNC:17307]	0.225035162	1.083269905	enriched	2.939845918	enriched	0.275797819	711	0.400673443	1.144493671
ENST00000266022	366	0.87	1.314497268	2.272437433	239.9071038	89	84	48	119	115	20	12	1	NA	0.360655738	0.229508197	0.243169399	FALSE	ENSG00000004534	RBM6	RNA binding motif protein 6 [Source:HGNC Symbol;Acc:HGNC:9903]	0.243169399	1.170564145	enriched	1.551585346	enriched	0.36373894	366	0.492217355	1.314497268
ENST00000266037	806	0.9145	1.105880893	3.012581757	240.0794045	243	287	207	149	163	53	43	3	NA	0.612903226	0.356079404	0.301488834	FALSE	ENSG00000088538	DOCK3	dedicator of cytokinesis 3 [Source:HGNC Symbol;Acc:HGNC:2989]	0.301488834	1.451301111	enriched	1.299001685	enriched	0.599710027	806	0.444088928	1.105880893
ENST00000266058	322	0.3595	-0.541031056	4.88850756	238.5714286	90	101	146	36	39	37	56	5	NA	0.767080745	0.313664596	0.279503106	FALSE	ENSG00000187122	SLIT1	slit guidance ligand 1 [Source:HGNC Symbol;Acc:HGNC:11085]	0.279503106	1.345466639	enriched	1.662412871	enriched	0.721955569	322	0.484934	-0.541031056
ENST00000266085	91	1.412	1.374692308	3.09662378	239.3956044	31	43	32	10	6	5	13	2	NA	0.824175824	0.472527473	0.340659341	FALSE	ENSG00000100234	TIMP3	TIMP metallopeptidase inhibitor 3 [Source:HGNC Symbol;Acc:HGNC:11822]	0.340659341	1.639859339	enriched	2.864465254	enriched	0.787605664	91	0.450335	1.374692308
ENST00000266087	181	0.349	0.221922652	3.410476017	238.1436464	41	44	36	49	52	9	12	1	NA	0.44198895	0.243093923	0.226519337	FALSE	ENSG00000100225	FBXO7	F-box protein 7 [Source:HGNC Symbol;Acc:HGNC:13586]	0.226519337	1.090414399	enriched	1.551585346	enriched	0.485493529	181	0.450335	0.221922652
ENST00000266088	244	0.2785	-0.109196721	3.509405241	236.3401639	43	93	70	36	45	15	16	1	NA	0.668032787	0.381147541	0.176229508	FALSE	ENSG00000100170	SLC5A1	solute carrier family 5 member 1 [Source:HGNC Symbol;Acc:HGNC:11036]	0.176229508	0.848330195	FALSE	1.163689009	enriched	0.651188047	244	0.450335	-0.109196721
ENST00000266182	84	0.1635	-1.58227381	5.346703665	230.5714286	19	30	43	5	6	14	17	1	NA	0.869047619	0.357142857	0.226190476	FALSE	ENSG00000138892	TTLL8	tubulin tyrosine ligase like 8 [Source:HGNC Symbol;Acc:HGNC:34000]	0.226190476	1.088831335	enriched	1.095236715	enriched	0.776463774	84	0.53671127	-1.58227381
ENST00000266263	88	0.621	0.009931818	3.491633076	239.4204545	24	38	28	14	8	4	12	2	NA	0.75	0.431818182	0.272727273	FALSE	ENSG00000242114	MTFP1	mitochondrial fission process 1 [Source:HGNC Symbol;Acc:HGNC:26945]	0.272727273	1.312849266	enriched	3.103170692	enriched	0.740392904	88	0.480418	0.009931818
ENST00000266304	121	1.69	0.615264463	4.46139183	239.3140496	48	60	37	9	15	4	12	1	NA	0.801652893	0.495867769	0.396694215	FALSE	ENSG00000167074	TEF	TEF transcription factor, PAR bZIP family member [Source:HGNC Symbol;Acc:HGNC:11722]	0.396694215	1.909598932	enriched	1.551585346	enriched	0.777284172	121	0.496573	0.615264463
ENST00000266643	119	1.81	1.873285714	3.393995796	240.1764706	51	64	23	12	20	4	9	1	NA	0.731092437	0.537815126	0.428571429	FALSE	ENSG00000139266	MARCHF9	membrane associated ring-CH-type finger 9 [Source:HGNC Symbol;Acc:HGNC:25139]	0.428571429	2.063048846	95th	2.068780461	enriched	0.705755261	119	0.477352	1.873285714
ENST00000266671	58	0.9865	1.336103448	3.140368576	221.9827586	20	26	24	7	1	1	22	5	NA	0.862068966	0.448275862	0.344827586	FALSE	ENSG00000139289	PHLDA1	pleckstrin homology like domain family A member 1 [Source:HGNC Symbol;Acc:HGNC:8933]	0.344827586	1.659924359	enriched	4.231596398	enriched	0.787918046	58	0.391004	1.336103448
ENST00000266736	166	0.365	0.17526506	3.685964842	235.8855422	45	44	55	38	29	9	18	2	NA	0.596385542	0.265060241	0.271084337	FALSE	ENSG00000139344	AMDHD1	amidohydrolase domain containing 1 [Source:HGNC Symbol;Acc:HGNC:28577]	0.271084337	1.304940535	enriched	2.068780461	enriched	0.62768586	166	0.410582	0.17526506
ENST00000266744	93	1.573	1.496655914	3.233552097	228.1612903	38	52	32	5	4	1	31	3	NA	0.903225806	0.559139785	0.408602151	FALSE	ENSG00000139352	ASCL1	achaete-scute family bHLH transcription factor 1 [Source:HGNC Symbol;Acc:HGNC:738]	0.408602151	1.966921122	enriched	1.801841047	enriched	0.880331838	93	0.391536	1.496655914
ENST00000266771	73	-2.407	-2.486082192	4.83029934	235.7945205	9	20	25	11	17	8	12	1	NA	0.616438356	0.273972603	0.123287671	FALSE	ENSG00000139370	SLC15A4	solute carrier family 15 member 4 [Source:HGNC Symbol;Acc:HGNC:23090]	0.123287671	0.593479805	FALSE	1.551585346	enriched	0.642779206	73	0.449494	-2.486082192
ENST00000267102	116	0.7635	0.712017241	3.527338479	240.1810345	35	24	48	27	17	17	9	1	NA	0.620689655	0.206896552	0.301724138	FALSE	ENSG00000139636	LMBR1L	limb development membrane protein 1 like [Source:HGNC Symbol;Acc:HGNC:18268]	0.301724138	1.452433814	enriched	2.068780461	enriched	0.59634567	116	0.474688	0.712017241
ENST00000267116	297	1.788	1.97730303	3.665131521	239.4242424	139	66	85	85	61	28	40	8	NA	0.508417508	0.222222222	0.468013468	FALSE	ENSG00000139645	ANKRD52	ankyrin repeat domain 52 [Source:HGNC Symbol;Acc:HGNC:26614]	0.468013468	2.252914172	95th	3.72380483	enriched	0.524658875	297	0.465169	1.97730303
ENST00000267260	232	0.892	0.931314655	3.483874397	238.8836207	77	137	40	21	34	13	27	2	NA	0.762931034	0.590517241	0.331896552	FALSE	ENSG00000139767	SRRM4	serine/arginine repetitive matrix 4 [Source:HGNC Symbol;Acc:HGNC:29389]	0.331896552	1.597677195	enriched	1.379186974	enriched	0.722408113	232	0.438464565	0.931314655
ENST00000267328	48	1.13	-0.088541667	4.579421672	233.8333333	17	12	33	2	1	2	12	1	NA	0.9375	0.25	0.354166667	FALSE	ENSG00000139832	RAB20	RAB20, member RAS oncogene family [Source:HGNC Symbol;Acc:HGNC:18260]	0.354166667	1.704880643	enriched	1.551585346	enriched	0.85011446	48	0.456179	-0.088541667
ENST00000267339	59	-0.144	-0.778728814	3.904620141	238.1525424	10	10	21	13	15	6	9	1	NA	0.525423729	0.169491525	0.169491525	FALSE	ENSG00000088448	ANKRD10	ankyrin repeat domain 10 [Source:HGNC Symbol;Acc:HGNC:20265]	0.169491525	0.815895024	FALSE	2.068780461	enriched	0.552368111	59	0.456179	-0.778728814
ENST00000267430	412	0.1515	0.16484466	1.67501963	239.7936893	32	64	40	164	144	23	34	2	NA	0.252427184	0.155339806	0.077669903	FALSE	ENSG00000187790	FANCM	FA complementation group M [Source:HGNC Symbol;Acc:HGNC:23168]	0.077669903	0.373885875	FALSE	1.095236715	enriched	0.292329558	412	0.374909	0.16484466
ENST00000267594	140	0.835	-0.142557143	4.925984892	239.2785714	42	68	43	17	12	2	14	1	NA	0.792857143	0.485714286	0.3	FALSE	ENSG00000140067	FAM181A	family with sequence similarity 181 member A [Source:HGNC Symbol;Acc:HGNC:20491]	0.3	1.444134192	enriched	1.329930296	enriched	0.735486363	140	0.451644	-0.142557143
ENST00000267803	66	0.3615	-0.054712121	4.22983258	239.9242424	17	10	26	20	10	8	7	1	NA	0.545454545	0.151515152	0.257575758	FALSE	ENSG00000140254	DUOXA1	dual oxidase maturation factor 1 [Source:HGNC Symbol;Acc:HGNC:26507]	0.257575758	1.239913195	enriched	2.659860593	enriched	0.586599341	66	0.433366	-0.054712121
ENST00000267842	194	0.018	-0.30385567	2.937796104	237.9329897	23	51	53	46	44	10	17	1	NA	0.536082474	0.262886598	0.118556701	FALSE	ENSG00000140284	SLC27A2	solute carrier family 27 member 2 [Source:HGNC Symbol;Acc:HGNC:10996]	0.118556701	0.570705952	FALSE	1.095236715	enriched	0.549622838	194	0.402902	-0.30385567
ENST00000267868	140	0.564	0.621614286	2.071825864	239.2928571	19	33	20	36	51	9	7	1	NA	0.378571429	0.235714286	0.135714286	FALSE	ENSG00000051180	RAD51	RAD51 recombinase [Source:HGNC Symbol;Acc:HGNC:9817]	0.135714286	0.653298801	FALSE	2.659860593	enriched	0.373357521	140	0.480162	0.621614286
ENST00000267890	301	0.482	0.777687708	1.99507282	240.1229236	54	48	45	110	98	14	9	2	NA	0.3089701	0.159468439	0.179401993	FALSE	ENSG00000128881	TTBK2	tau tubulin kinase 2 [Source:HGNC Symbol;Acc:HGNC:19141]	0.179401993	0.863601842	FALSE	4.137560922	enriched	0.338802044	301	0.429594	0.777687708
ENST00000267978	229	0.12	-0.803253275	4.018536764	236.2663755	35	52	99	45	33	26	33	2	NA	0.659388646	0.227074236	0.152838428	FALSE	ENSG00000140400	MAN2C1	mannosidase alpha class 2C member 1 [Source:HGNC Symbol;Acc:HGNC:6827]	0.152838428	0.735730666	FALSE	1.128425706	enriched	0.640835382	229	0.471614	-0.803253275
ENST00000267984	172	1.4715	1.723406977	3.13248103	224.9244186	72	76	88	6	2	1	55	4	NA	0.953488372	0.441860465	0.418604651	FALSE	ENSG00000140406	TLNRD1	talin rod domain containing 1 [Source:HGNC Symbol;Acc:HGNC:13519]	0.418604651	2.015070966	95th	1.354110847	enriched	0.877190383	172	0.408439	1.723406977
ENST00000268070	230	-0.6275	-1.781352174	5.11468476	238.5347826	40	68	74	34	54	22	55	5	NA	0.617391304	0.295652174	0.173913043	FALSE	ENSG00000140470	ADAMTS17	ADAM metallopeptidase with thrombospondin type 1 motif 17 [Source:HGNC Symbol;Acc:HGNC:17109]	0.173913043	0.837179242	FALSE	1.692638559	enriched	0.630524934	230	0.439301535	-1.781352174
ENST00000268097	93	0.134	0.185075269	2.855064521	239.4731183	18	21	25	23	24	14	9	1	NA	0.494623656	0.225806452	0.193548387	FALSE	ENSG00000213614	HEXA	hexosaminidase subunit alpha [Source:HGNC Symbol;Acc:HGNC:4878]	0.193548387	0.931699479	FALSE	2.068780461	enriched	0.506910992	93	0.429339	0.185075269
ENST00000268164	160	1.292	0.58725	4.044437298	237.28125	59	78	52	16	14	6	19	3	NA	0.8125	0.4875	0.36875	FALSE	ENSG00000140557	ST8SIA2	ST8 alpha-N-acetyl-neuraminide alpha-2,8-sialyltransferase 2 [Source:HGNC Symbol;Acc:HGNC:10870]	0.36875	1.775081611	enriched	2.939845918	enriched	0.769360882	160	0.437746	0.58725
ENST00000268171	386	1.037	0.170544041	4.404414366	237.7901554	136	175	134	36	41	15	47	4	NA	0.800518135	0.453367876	0.352331606	FALSE	ENSG00000140564	FURIN	furin, paired basic amino acid cleaving enzyme [Source:HGNC Symbol;Acc:HGNC:8568]	0.352331606	1.696047065	enriched	1.5845978	enriched	0.773790999	386	0.466559	0.170544041
ENST00000268296	199	0.163	-0.224748744	2.953310322	224.2613065	22	83	51	33	32	30	20	2	NA	0.673366834	0.417085427	0.110552764	FALSE	ENSG00000140678	ITGAX	integrin subunit alpha X [Source:HGNC Symbol;Acc:HGNC:6152]	0.110552764	0.532176754	FALSE	1.861902415	enriched	0.662324861	199	0.459437	-0.224748744
ENST00000268314	511	0.197	-0.20535225	3.755567735	238.3405088	103	166	150	105	90	6	77	16	NA	0.618395303	0.324853229	0.201565558	FALSE	ENSG00000140691	ARMC5	armadillo repeat containing 5 [Source:HGNC Symbol;Acc:HGNC:25781]	0.201565558	0.97029238	FALSE	3.868888135	enriched	0.630925574	511	0.459437	-0.20535225
ENST00000268379	205	0.173	0.149570732	2.069030099	239.3365854	24	35	20	82	68	14	7	1	NA	0.268292683	0.170731707	0.117073171	FALSE	ENSG00000140740	UQCRC2	ubiquinol-cytochrome c reductase core protein 2 [Source:HGNC Symbol;Acc:HGNC:12586]	0.117073171	0.563564563	FALSE	2.659860593	enriched	0.327895227	205	0.439677	0.149570732
ENST00000268489	774	0.6765	0.737319121	4.530028762	238.9224806	283	208	226	159	181	9	132	33	NA	0.560723514	0.26873385	0.365633075	FALSE	ENSG00000140836	ZFHX3	zinc finger homeobox 3 [Source:HGNC Symbol;Acc:HGNC:777]	0.365633075	1.760077418	enriched	4.654756037	enriched	0.584954452	774	0.411398	0.737319121
ENST00000268766	349	0.445	-0.069381089	3.500783345	239.4183381	64	144	106	50	49	15	20	2	NA	0.716332378	0.41260745	0.183381089	FALSE	ENSG00000160602	NEK8	NIMA related kinase 8 [Source:HGNC Symbol;Acc:HGNC:13387]	0.183381089	0.882756335	FALSE	1.861902415	enriched	0.675214131	349	0.468276	-0.069381089
ENST00000268989	430	1.096	0.656534884	3.69580709	237.7604651	132	161	150	53	66	24	55	7	NA	0.723255814	0.374418605	0.306976744	FALSE	ENSG00000141258	SGSM2	small G protein signaling modulator 2 [Source:HGNC Symbol;Acc:HGNC:29026]	0.306976744	1.477718708	enriched	2.369693983	enriched	0.717245947	430	0.488671	0.656534884
ENST00000269097	166	0.4275	0.252457831	2.75672498	239.4156627	26	71	49	28	18	6	16	1	NA	0.722891566	0.427710843	0.156626506	FALSE	ENSG00000141349	G6PC3	glucose-6-phosphatase catalytic subunit 3 [Source:HGNC Symbol;Acc:HGNC:24861]	0.156626506	0.753965642	FALSE	1.163689009	enriched	0.683722061	166	0.494512	0.252457831
ENST00000269142	400	0.251	0.28779	2.113849528	237.75	49	87	55	125	133	15	31	2	NA	0.355	0.2175	0.1225	FALSE	ENSG00000141384	TAF4B	TATA-box binding protein associated factor 4b [Source:HGNC Symbol;Acc:HGNC:11538]	0.1225	0.589688128	FALSE	1.201227365	enriched	0.393033263	400	0.399973	0.28779
ENST00000269216	216	0.7885	0.869828704	3.097807962	229.5277778	58	96	68	31	21	6	61	7	NA	0.759259259	0.444444444	0.268518519	FALSE	ENSG00000141448	GATA6	GATA binding protein 6 [Source:HGNC Symbol;Acc:HGNC:4174]	0.268518519	1.292589246	enriched	2.136609329	enriched	0.723510598	216	0.407798	0.869828704
ENST00000269305	77	-0.135	-0.734623377	3.303465967	238.7402597	10	19	29	17	12	10	7	1	NA	0.623376623	0.246753247	0.12987013	FALSE	ENSG00000141510	TP53	tumor protein p53 [Source:HGNC Symbol;Acc:HGNC:11998]	0.12987013	0.625166317	FALSE	2.659860593	enriched	0.572873596	77	0.51054	-0.734623377
ENST00000269385	108	0.2365	0.150111111	4.745880091	236.5277778	31	33	39	14	22	5	22	4	NA	0.666666667	0.305555556	0.287037037	FALSE	ENSG00000141570	CBX8	chromobox 8 [Source:HGNC Symbol;Acc:HGNC:15962]	0.287037037	1.381733332	enriched	3.385277118	enriched	0.672440306	108	0.540033	0.150111111
ENST00000269439	147	2.33	2.774836735	3.246260785	238.7346939	77	65	38	26	18	8	18	3	NA	0.700680272	0.442176871	0.523809524	FALSE	ENSG00000141622	RNF165	ring finger protein 165 [Source:HGNC Symbol;Acc:HGNC:31696]	0.523809524	2.521504145	95th	3.103170692	enriched	0.685890634	147	0.431632	2.774836735
ENST00000269499	319	-0.089	-0.0080721	3.105827739	234.476489	64	59	44	106	110	14	14	1	NA	0.322884013	0.184952978	0.200626959	FALSE	ENSG00000141664	ZCCHC2	zinc finger CCHC-type containing 2 [Source:HGNC Symbol;Acc:HGNC:22916]	0.200626959	0.965774172	FALSE	1.329930296	enriched	0.419670038	319	0.401565	-0.0080721
ENST00000269571	555	0.6	0.165127928	3.898220902	239.418018	162	221	190	72	72	27	51	3	NA	0.740540541	0.398198198	0.291891892	FALSE	ENSG00000141736	ERBB2	erb-b2 receptor tyrosine kinase 2 [Source:HGNC Symbol;Acc:HGNC:3430]	0.291891892	1.405103538	enriched	1.095236715	enriched	0.716400013	555	0.477655	0.165127928
ENST00000269593	106	1.9285	1.833867925	2.883675066	234.4150943	48	48	49	6	3	4	15	1	NA	0.91509434	0.452830189	0.452830189	FALSE	ENSG00000141753	IGFBP4	insulin like growth factor binding protein 4 [Source:HGNC Symbol;Acc:HGNC:5473]	0.452830189	2.179825196	95th	1.241268277	enriched	0.855469333	106	0.45787	1.833867925
ENST00000269701	132	-0.4	-1.029856061	3.391591725	239.530303	14	23	37	38	34	14	22	2	NA	0.454545455	0.174242424	0.106060606	FALSE	ENSG00000105127	AKAP8	A-kinase anchoring protein 8 [Source:HGNC Symbol;Acc:HGNC:378]	0.106060606	0.510552492	FALSE	1.692638559	enriched	0.509849424	132	0.479611	-1.029856061
ENST00000269856	291	0.652	0.121068729	3.894584188	233.6323024	77	153	122	12	4	1	64	4	NA	0.945017182	0.525773196	0.264604811	FALSE	ENSG00000141965	FEM1A	fem-1 homolog A [Source:HGNC Symbol;Acc:HGNC:16934]	0.264604811	1.273749517	enriched	1.163689009	enriched	0.890367235	291	0.541035	0.121068729
ENST00000269967	128	0.198	-1.258875	4.109906819	238.84375	16	60	46	10	12	5	16	1	NA	0.828125	0.46875	0.125	FALSE	ENSG00000142039	CCDC97	coiled-coil domain containing 97 [Source:HGNC Symbol;Acc:HGNC:28289]	0.125	0.60172258	FALSE	1.163689009	enriched	0.745672521	128	0.487831	-1.258875
ENST00000270115	166	0.262	0.124186747	2.920831386	231.6686747	30	72	58	18	18	11	12	1	NA	0.78313253	0.43373494	0.180722892	FALSE	ENSG00000161328	LRRC56	leucine rich repeat containing 56 [Source:HGNC Symbol;Acc:HGNC:25430]	0.180722892	0.869960357	FALSE	1.551585346	enriched	0.725420846	166	0.515195	0.124186747
ENST00000270586	126	0.322	0.047420635	2.870639551	239.5555556	18	44	30	22	30	6	12	2	NA	0.587301587	0.349206349	0.142857143	FALSE	ENSG00000142507	PSMB6	proteasome 20S subunit beta 6 [Source:HGNC Symbol;Acc:HGNC:9543]	0.142857143	0.687682949	FALSE	3.103170692	enriched	0.565878559	126	0.491557	0.047420635
ENST00000270625	65	-0.044	-1.389184615	5.14414175	233.8153846	10	34	14	12	5	5	6	1	NA	0.738461538	0.523076923	0.153846154	FALSE	ENSG00000142534	RPS11	ribosomal protein S11 [Source:HGNC Symbol;Acc:HGNC:10384]	0.153846154	0.740581637	FALSE	3.103170692	enriched	0.707806954	65	0.527598	-1.389184615
ENST00000270631	26	1.4675	0.887615385	3.158111044	226.1538462	9	9	14	1	2	2	12	1	NA	0.884615385	0.346153846	0.346153846	FALSE	ENSG00000142538	PTH2	parathyroid hormone 2 [Source:HGNC Symbol;Acc:HGNC:30828]	0.346153846	1.666308683	enriched	1.551585346	enriched	0.856368459	26	0.527598	0.887615385
ENST00000271227	210	-0.0305	-0.405014286	2.946273948	238.4047619	33	48	45	57	60	15	14	1	NA	0.442857143	0.228571429	0.157142857	FALSE	ENSG00000143036	SLC44A3	solute carrier family 44 member 3 [Source:HGNC Symbol;Acc:HGNC:28689]	0.157142857	0.756451243	FALSE	1.329930296	enriched	0.518065281	210	0.416843	-0.405014286
ENST00000271277	263	-0.101	-0.595505703	3.584360788	240.0380228	42	84	37	76	66	4	7	1	NA	0.460076046	0.319391635	0.159695817	FALSE	ENSG00000143079	CTTNBP2NL	CTTNBP2 N-terminal like [Source:HGNC Symbol;Acc:HGNC:25330]	0.159695817	0.768740635	FALSE	2.659860593	enriched	0.534401333	263	0.433896	-0.595505703
ENST00000271526	223	0.981	0.988139013	2.83849438	237.0358744	73	83	56	55	29	7	27	7	NA	0.623318386	0.372197309	0.32735426	FALSE	ENSG00000143294	PRCC	proline rich mitotic checkpoint control factor [Source:HGNC Symbol;Acc:HGNC:9343]	0.32735426	1.5758116	enriched	4.827154409	enriched	0.617668986	223	0.506251	0.988139013
ENST00000271636	429	0.132	-0.381289044	3.241238477	238.8834499	65	129	147	77	76	20	15	1	NA	0.643356643	0.300699301	0.151515152	FALSE	ENSG00000143375	CGN	cingulin [Source:HGNC Symbol;Acc:HGNC:17429]	0.151515152	0.729360703	FALSE	1.241268277	enriched	0.6465213	429	0.457418	-0.381289044
ENST00000271715	352	0.305	0.413346591	2.784933329	240.46875	78	62	80	115	95	18	21	4	NA	0.403409091	0.176136364	0.221590909	FALSE	ENSG00000143442	POGZ	pogo transposable element derived with ZNF domain [Source:HGNC Symbol;Acc:HGNC:18801]	0.221590909	1.066690028	enriched	3.54648079	enriched	0.435475203	352	0.457418	0.413346591
ENST00000271764	125	0.335	0.426784	3.030917953	239.392	34	26	32	38	29	15	10	2	NA	0.464	0.208	0.272	FALSE	ENSG00000143486	EIF2D	eukaryotic translation initiation factor 2D [Source:HGNC Symbol;Acc:HGNC:6583]	0.272	1.309348334	enriched	3.72380483	enriched	0.504167182	125	0.447479	0.426784
ENST00000272091	82	-0.9135	-1.673865854	3.533743773	239.4634146	6	13	15	26	28	7	10	1	NA	0.341463415	0.158536585	0.073170732	FALSE	ENSG00000143751	SDE2	SDE2 telomere maintenance homolog [Source:HGNC Symbol;Acc:HGNC:26643]	0.073170732	0.352227852	FALSE	1.861902415	enriched	0.436922661	82	0.418865	-1.673865854
ENST00000272139	31	0.05	0.224354839	1.939127923	223.7096774	5	14	12	2	3	8	11	1	NA	0.838709677	0.451612903	0.161290323	FALSE	ENSG00000143793	C1orf35	chromosome 1 open reading frame 35 [Source:HGNC Symbol;Acc:HGNC:19032]	0.161290323	0.776416232	FALSE	1.692638559	enriched	0.768553712	31	0.471169	0.224354839
ENST00000272203	289	0.282	-1.212304498	5.50355438	239.3564014	74	105	94	44	46	20	43	5	NA	0.688581315	0.363321799	0.256055363	FALSE	ENSG00000143850	PLEKHA6	pleckstrin homology domain containing A6 [Source:HGNC Symbol;Acc:HGNC:17053]	0.256055363	1.232594351	enriched	2.165002808	enriched	0.664205555	289	0.475496	-1.212304498
ENST00000272223	66	0.042	-1.226030303	5.204505022	240.2727273	16	22	28	8	8	2	17	1	NA	0.757575758	0.333333333	0.242424242	FALSE	ENSG00000143867	OSR1	odd-skipped related transcription factor 1 [Source:HGNC Symbol;Acc:HGNC:8111]	0.242424242	1.166977125	enriched	1.095236715	enriched	0.673541668	66	0.411542	-1.226030303
ENST00000272224	59	0.784	0.580881356	2.963027192	213.4745763	15	27	26	3	3	2	22	2	NA	0.898305085	0.457627119	0.254237288	FALSE	ENSG00000143869	GDF7	growth differentiation factor 7 [Source:HGNC Symbol;Acc:HGNC:4222]	0.254237288	1.223842536	enriched	1.692638559	enriched	0.8443561	59	0.451209	0.580881356
ENST00000272238	176	0.2025	-0.2675	4.262474174	239.0397727	53	63	54	36	23	13	16	3	NA	0.664772727	0.357954545	0.301136364	FALSE	ENSG00000143882	ATP6V1C2	ATPase H+ transporting V1 subunit C2 [Source:HGNC Symbol;Acc:HGNC:18264]	0.301136364	1.449604397	enriched	3.491067028	enriched	0.673059036	176	0.491323	-0.2675
ENST00000272430	151	0.445	0.356582781	2.939830223	239.9072848	33	43	49	26	33	12	13	1	NA	0.609271523	0.284768212	0.218543046	FALSE	ENSG00000114993	RTKN	rhotekin [Source:HGNC Symbol;Acc:HGNC:10466]	0.218543046	1.052018286	enriched	1.432232627	enriched	0.594076164	151	0.454832	0.356582781
ENST00000272433	92	0.667	0.763173913	3.672976066	239.1956522	27	23	39	15	15	14	19	2	NA	0.673913043	0.25	0.293478261	FALSE	ENSG00000144040	SFXN5	sideroflexin 5 [Source:HGNC Symbol;Acc:HGNC:16073]	0.293478261	1.412739971	enriched	1.959897279	enriched	0.653633515	92	0.420575196	0.763173913
ENST00000272521	148	0.3	-0.27797973	2.878777101	239.3108108	16	60	43	22	23	1	12	1	NA	0.695945946	0.405405405	0.108108108	FALSE	ENSG00000144120	TMEM177	transmembrane protein 177 [Source:HGNC Symbol;Acc:HGNC:28143]	0.108108108	0.520408718	FALSE	1.551585346	enriched	0.680716689	148	0.433172	-0.27797973
ENST00000272542	292	0.1445	0.312136986	3.220795546	240.260274	60	80	50	96	66	10	14	1	NA	0.445205479	0.273972603	0.205479452	FALSE	ENSG00000144136	SLC20A1	solute carrier family 20 member 1 [Source:HGNC Symbol;Acc:HGNC:10946]	0.205479452	0.989133008	FALSE	1.329930296	enriched	0.509236629	292	0.42478	0.312136986
ENST00000272638	156	0.9345	1.146474359	1.619081518	238.4935897	28	26	11	59	60	13	7	1	NA	0.237179487	0.166666667	0.179487179	FALSE	ENSG00000144224	UBXN4	UBX domain protein 4 [Source:HGNC Symbol;Acc:HGNC:14860]	0.179487179	0.86401191	FALSE	2.659860593	enriched	0.274602012	156	0.39426	1.146474359
ENST00000272771	71	0.724	1.016070423	2.691081685	236.5774648	19	14	11	22	24	10	9	2	NA	0.352112676	0.197183099	0.267605634	FALSE	ENSG00000144339	TMEFF2	transmembrane protein with EGF like and two follistatin like domains 2 [Source:HGNC Symbol;Acc:HGNC:11867]	0.267605634	1.288194819	enriched	4.137560922	enriched	0.398873987	71	0.370009338	1.016070423
ENST00000272793	639	0.915	1.226211268	2.054257016	239.2065728	158	119	78	244	198	39	36	7	NA	0.30829421	0.186228482	0.247261346	FALSE	ENSG00000144357	UBR3	ubiquitin protein ligase E3 component n-recognin 3 [Source:HGNC Symbol;Acc:HGNC:30467]	0.247261346	1.19026188	enriched	3.620365807	enriched	0.321175516	639	0.397651355	1.226211268
ENST00000272895	372	0.0045	-0.43455914	3.242613996	239.5752688	44	66	64	132	110	53	32	3	NA	0.349462366	0.177419355	0.11827957	FALSE	ENSG00000144452	ABCA12	ATP binding cassette subfamily A member 12 [Source:HGNC Symbol;Acc:HGNC:14637]	0.11827957	0.569371904	FALSE	1.745533514	enriched	0.387780297	372	0.376147532	-0.43455914
ENST00000272902	81	-1.343	-1.754209877	3.384623804	235.8024691	6	14	21	28	18	9	14	1	NA	0.432098765	0.172839506	0.074074074	FALSE	ENSG00000144455	SUMF1	sulfatase modifying factor 1 [Source:HGNC Symbol;Acc:HGNC:20376]	0.074074074	0.356576344	FALSE	1.329930296	enriched	0.485855909	81	0.410611	-1.754209877
ENST00000273064	141	1.627	2.072794326	2.350674762	238.7730496	58	32	28	44	37	8	8	1	NA	0.425531915	0.226950355	0.411347518	FALSE	ENSG00000144580	CNOT9	CCR4-NOT transcription complex subunit 9 [Source:HGNC Symbol;Acc:HGNC:10445]	0.411347518	1.980136717	enriched	2.327378019	enriched	0.432176687	141	0.470542	2.072794326
ENST00000273067	87	0.323	0.238655172	4.277183636	240.183908	24	25	28	15	19	4	15	2	NA	0.609195402	0.287356322	0.275862069	FALSE	ENSG00000144583	MARCHF4	membrane associated ring-CH-type finger 4 [Source:HGNC Symbol;Acc:HGNC:29269]	0.275862069	1.327939487	enriched	2.482536553	enriched	0.603846062	87	0.441623	0.238655172
ENST00000273075	112	0.2935	0.180473214	3.892343744	238.0982143	25	19	51	28	14	15	9	2	NA	0.625	0.169642857	0.223214286	FALSE	ENSG00000123992	DNPEP	aspartyl aminopeptidase [Source:HGNC Symbol;Acc:HGNC:2981]	0.223214286	1.074504607	enriched	4.137560922	enriched	0.614155849	112	0.480857	0.180473214
ENST00000273130	117	0.325	0.559623932	2.27659167	234.5897436	24	17	20	34	46	13	18	2	NA	0.316239316	0.145299145	0.205128205	FALSE	ENSG00000144635	DYNC1LI1	dynein cytoplasmic 1 light intermediate chain 1 [Source:HGNC Symbol;Acc:HGNC:18745]	0.205128205	0.987442183	FALSE	2.068780461	enriched	0.349144571	117	0.4333	0.559623932
ENST00000273261	197	-0.064	-1.559248731	5.058434954	239.857868	38	60	75	29	33	19	34	2	NA	0.685279188	0.304568528	0.192893401	FALSE	ENSG00000144749	LRIG1	leucine rich repeats and immunoglobulin like domains 1 [Source:HGNC Symbol;Acc:HGNC:17360]	0.192893401	0.928546519	FALSE	1.095236715	enriched	0.661224794	197	0.413456	-1.559248731
ENST00000273371	163	0.415	0.129785276	3.495295667	239.607362	36	52	35	48	28	11	11	1	NA	0.533742331	0.319018405	0.220858896	FALSE	ENSG00000144837	PLA1A	phospholipase A1 member A [Source:HGNC Symbol;Acc:HGNC:17661]	0.220858896	1.063166276	enriched	1.692638559	enriched	0.544224466	163	0.404535	0.129785276
ENST00000273398	280	0.473	0.591035714	2.33494369	240.4642857	43	58	28	115	79	14	7	1	NA	0.307142857	0.207142857	0.153571429	FALSE	ENSG00000114573	ATP6V1A	ATPase H+ transporting V1 subunit A [Source:HGNC Symbol;Acc:HGNC:851]	0.153571429	0.73925917	FALSE	2.659860593	enriched	0.337257686	280	0.403483	0.591035714
ENST00000273590	50	1.9055	2.34874	2.750817673	237.72	22	17	22	6	5	3	12	2	NA	0.78	0.34	0.44	FALSE	ENSG00000145022	TCTA	T cell leukemia translocation altered [Source:HGNC Symbol;Acc:HGNC:11692]	0.44	2.118063482	95th	3.103170692	enriched	0.711875499	50	0.494702	2.34874
ENST00000273854	228	0.131	0.69595614	2.886341714	238.6359649	59	38	42	73	75	18	13	1	NA	0.350877193	0.166666667	0.25877193	FALSE	ENSG00000145242	EPHA5	EPH receptor A5 [Source:HGNC Symbol;Acc:HGNC:3389]	0.25877193	1.245671306	enriched	1.432232627	enriched	0.386454215	228	0.344936	0.69595614
ENST00000273857	143	-0.281	-1.194482517	3.959991417	239.5664336	18	28	36	46	33	22	14	1	NA	0.447552448	0.195804196	0.125874126	FALSE	ENSG00000145244	CORIN	corin, serine peptidase [Source:HGNC Symbol;Acc:HGNC:19012]	0.125874126	0.60593043	FALSE	1.329930296	enriched	0.503269108	143	0.373763	-1.194482517
ENST00000273861	160	0.317	0.1515375	3.51816721	231.0625	40	58	51	31	20	3	25	3	NA	0.68125	0.3625	0.25	FALSE	ENSG00000145248	SLC10A4	solute carrier family 10 member 4 [Source:HGNC Symbol;Acc:HGNC:22980]	0.25	1.20344516	enriched	2.234282898	enriched	0.71503905	160	0.392772	0.1515375
ENST00000273920	107	0.105	0.161214953	3.55964874	234.5514019	26	19	34	27	27	6	10	1	NA	0.495327103	0.177570093	0.242990654	FALSE	ENSG00000145293	ENOPH1	enolase-phosphatase 1 [Source:HGNC Symbol;Acc:HGNC:24599]	0.242990654	1.169703707	enriched	1.861902415	enriched	0.540061345	107	0.408747	0.161214953
ENST00000274008	306	-0.06	-0.099513072	1.745115026	238.2418301	20	63	51	96	96	16	11	1	NA	0.37254902	0.205882353	0.065359477	FALSE	ENSG00000145375	SPATA5	spermatogenesis associated 5 [Source:HGNC Symbol;Acc:HGNC:18119]	0.065359477	0.314626186	FALSE	1.692638559	enriched	0.408446413	306	0.378483392	-0.099513072
ENST00000274134	68	-0.6635	-1.09	3.866558086	238.6323529	12	23	17	17	11	5	18	1	NA	0.588235294	0.338235294	0.176470588	FALSE	ENSG00000145491	ROPN1L	rhophilin associated tail protein 1 like [Source:HGNC Symbol;Acc:HGNC:24060]	0.176470588	0.849490701	FALSE	1.034390231	enriched	0.629074905	68	0.441119	-1.09
ENST00000274289	129	-0.142	-0.115364341	2.361570763	238.4418605	20	21	20	41	47	14	13	1	NA	0.317829457	0.162790698	0.15503876	FALSE	ENSG00000145632	PLK2	polo like kinase 2 [Source:HGNC Symbol;Acc:HGNC:19699]	0.15503876	0.74632258	FALSE	1.432232627	enriched	0.401163985	129	0.382742	-0.115364341
ENST00000274376	330	1.031	1.2135	2.001155868	238.3333333	82	55	46	110	119	25	15	2	NA	0.306060606	0.166666667	0.248484848	FALSE	ENSG00000145715	RASA1	RAS p21 protein activator 1 [Source:HGNC Symbol;Acc:HGNC:9871]	0.248484848	1.196151553	enriched	2.482536553	enriched	0.327091455	330	0.365172	1.2135
ENST00000274569	221	0.71	0.145384615	4.223835107	240.2036199	74	114	67	23	17	6	21	2	NA	0.819004525	0.515837104	0.334841629	FALSE	ENSG00000145882	PCYOX1L	prenylcysteine oxidase 1 like [Source:HGNC Symbol;Acc:HGNC:28477]	0.334841629	1.611854151	enriched	1.773240395	enriched	0.7781291	221	0.449813	0.145384615
ENST00000274606	33	0.515	-0.133454545	3.848594484	236.2121212	7	11	13	2	7	4	9	2	NA	0.727272727	0.333333333	0.212121212	FALSE	ENSG00000145912	NHP2	NHP2 ribonucleoprotein [Source:HGNC Symbol;Acc:HGNC:14377]	0.212121212	1.021104984	enriched	4.137560922	enriched	0.705019322	33	0.480259	-0.133454545
ENST00000274625	79	1.873	1.474708861	4.155761926	237.5316456	36	38	34	3	4	5	15	1	NA	0.911392405	0.481012658	0.455696203	FALSE	ENSG00000156427	FGF18	fibroblast growth factor 18 [Source:HGNC Symbol;Acc:HGNC:3674]	0.455696203	2.193621558	95th	1.241268277	enriched	0.847786264	79	0.430907	1.474708861
ENST00000274629	35	0.391	-1.598628571	5.150287331	240.3142857	6	10	19	3	3	3	9	1	NA	0.828571429	0.285714286	0.171428571	FALSE	ENSG00000145936	KCNMB1	potassium calcium-activated channel subfamily M regulatory beta subunit 1 [Source:HGNC Symbol;Acc:HGNC:6285]	0.171428571	0.825219538	FALSE	2.068780461	enriched	0.747457643	35	0.441419	-1.598628571
ENST00000274787	51	0.245	0.692823529	1.920976905	239.6078431	9	28	8	7	8	2	10	1	NA	0.705882353	0.549019608	0.176470588	FALSE	ENSG00000146066	HIGD2A	HIG1 hypoxia inducible domain family member 2A [Source:HGNC Symbol;Acc:HGNC:28311]	0.176470588	0.849490701	FALSE	1.861902415	enriched	0.645413062	51	0.481384	0.692823529
ENST00000274811	106	0.762	0.629943396	3.536607901	234.3490566	31	30	39	12	25	10	21	3	NA	0.650943396	0.283018868	0.29245283	FALSE	ENSG00000146083	RNF44	ring finger protein 44 [Source:HGNC Symbol;Acc:HGNC:19180]	0.29245283	1.407803772	enriched	2.659860593	enriched	0.61534327	106	0.481384	0.629943396
ENST00000274938	415	1.166	1.089522892	3.485786376	238.5421687	146	186	104	60	65	22	30	5	NA	0.698795181	0.448192771	0.351807229	FALSE	ENSG00000146197	SCUBE3	signal peptide, CUB domain and EGF like domain containing 3 [Source:HGNC Symbol;Acc:HGNC:13655]	0.351807229	1.693522828	enriched	3.103170692	enriched	0.691356696	415	0.461179	1.089522892
ENST00000275034	329	0.981	1.233361702	1.667875359	240.6474164	69	24	27	137	141	40	11	1	NA	0.155015198	0.072948328	0.209726444	FALSE	ENSG00000146247	PHIP	pleckstrin homology domain interacting protein [Source:HGNC Symbol;Acc:HGNC:15673]	0.209726444	1.009577095	enriched	1.692638559	enriched	0.196723533	329	0.371047596	1.233361702
ENST00000275233	254	-0.0585	-0.461023622	2.412768336	240.3976378	21	23	40	111	80	29	11	1	NA	0.248031496	0.090551181	0.082677165	FALSE	ENSG00000146414	SHPRH	SNF2 histone linker PHD RING helicase [Source:HGNC Symbol;Acc:HGNC:19336]	0.082677165	0.397989738	FALSE	1.692638559	enriched	0.313503002	254	0.374966	-0.461023622
ENST00000275418	136	-0.4255	-0.811088235	3.160140087	239	16	29	31	43	33	23	17	1	NA	0.441176471	0.213235294	0.117647059	FALSE	ENSG00000117868	ESYT2	extended synaptotagmin 2 [Source:HGNC Symbol;Acc:HGNC:22211]	0.117647059	0.566327134	FALSE	1.095236715	enriched	0.483416298	136	0.482616	-0.811088235
ENST00000275820	179	-1.134	-2.38177095	4.117527184	235.5698324	16	67	52	35	25	11	25	2	NA	0.664804469	0.374301676	0.089385475	FALSE	ENSG00000146909	NOM1	nucleolar protein with MIF4G domain 1 [Source:HGNC Symbol;Acc:HGNC:13244]	0.089385475	0.430282068	FALSE	1.489521932	enriched	0.64935323	179	0.438323	-2.38177095
ENST00000276185	739	0.684	0.466273342	3.272320496	233.3504736	166	282	183	151	123	16	43	3	NA	0.629228687	0.381596752	0.224627876	FALSE	ENSG00000147234	FRMPD3	FERM and PDZ domain containing 3 [Source:HGNC Symbol;Acc:HGNC:29382]	0.224627876	1.081309318	enriched	1.299001685	enriched	0.626186529	739	0.416928	0.466273342
ENST00000276198	160	0.541	1.0005	3.1861941	233.81875	49	34	43	49	34	4	14	3	NA	0.48125	0.2125	0.30625	FALSE	ENSG00000147246	HTR2C	5-hydroxytryptamine receptor 2C [Source:HGNC Symbol;Acc:HGNC:5295]	0.30625	1.474220321	enriched	3.989790889	enriched	0.506066755	160	0.342855	1.0005
ENST00000276211	212	0.5115	0.678198113	2.12857417	229.4433962	43	70	49	63	30	11	13	1	NA	0.561320755	0.330188679	0.202830189	FALSE	ENSG00000147256	ARHGAP36	Rho GTPase activating protein 36 [Source:HGNC Symbol;Acc:HGNC:26388]	0.202830189	0.976380036	FALSE	1.432232627	enriched	0.542982525	212	0.393038	0.678198113
ENST00000276390	239	0.057	-0.110619247	2.966971495	238.8912134	47	50	41	82	66	14	21	2	NA	0.380753138	0.209205021	0.19665272	FALSE	ENSG00000147416	ATP6V1B2	ATPase H+ transporting V1 subunit B2 [Source:HGNC Symbol;Acc:HGNC:854]	0.19665272	0.946643055	FALSE	1.773240395	enriched	0.441563779	239	0.43461	-0.110619247
ENST00000276480	160	0.0865	-0.48845	4.233512923	240.475	33	29	33	43	55	20	10	1	NA	0.3875	0.18125	0.20625	FALSE	ENSG00000147488	ST18	ST18 C2H2C-type zinc finger transcription factor [Source:HGNC Symbol;Acc:HGNC:18695]	0.20625	0.992842257	FALSE	1.861902415	enriched	0.439494416	160	0.397873	-0.48845
ENST00000276569	69	0.513	0.276565217	2.603478993	239.0289855	11	3	16	25	25	6	6	1	NA	0.275362319	0.043478261	0.15942029	FALSE	ENSG00000104442	ARMC1	armadillo repeat containing 1 [Source:HGNC Symbol;Acc:HGNC:17684]	0.15942029	0.767414305	FALSE	3.103170692	enriched	0.339401588	69	0.393586	0.276565217
ENST00000276603	74	0.301	0.185567568	2.072242582	235.1486486	6	16	13	19	26	10	9	1	NA	0.391891892	0.216216216	0.081081081	FALSE	ENSG00000147601	TERF1	telomeric repeat binding factor 1 [Source:HGNC Symbol;Acc:HGNC:11728]	0.081081081	0.390306538	FALSE	2.068780461	enriched	0.390439616	74	0.404766	0.185567568
ENST00000276914	77	0.161	-0.065441558	3.69563152	239.5844156	17	13	25	22	17	7	6	1	NA	0.493506494	0.168831169	0.220779221	FALSE	ENSG00000147872	PLIN2	perilipin 2 [Source:HGNC Symbol;Acc:HGNC:248]	0.220779221	1.062782739	enriched	3.103170692	enriched	0.544602228	77	0.40644	-0.065441558
ENST00000277010	61	0.598	1.292180328	2.741676242	237.442623	20	19	26	12	4	4	14	1	NA	0.737704918	0.31147541	0.327868852	FALSE	ENSG00000147955	SIGMAR1	sigma non-opioid intracellular receptor 1 [Source:HGNC Symbol;Acc:HGNC:8157]	0.327868852	1.578288735	enriched	1.329930296	enriched	0.673412534	61	0.459686	1.292180328
ENST00000277120	330	0.9655	0.581851515	3.797132682	240.4848485	104	105	83	70	72	18	39	4	NA	0.56969697	0.318181818	0.315151515	FALSE	ENSG00000148053	NTRK2	neurotrophic receptor tyrosine kinase 2 [Source:HGNC Symbol;Acc:HGNC:8032]	0.315151515	1.517070262	enriched	1.909643503	enriched	0.578274118	330	0.4098406	0.581851515
ENST00000277165	466	0.9645	1.404774678	3.307270511	238.0257511	175	144	110	108	104	18	48	3	NA	0.545064378	0.309012876	0.375536481	FALSE	ENSG00000048828	FAM120A	family with sequence similarity 120A [Source:HGNC Symbol;Acc:HGNC:13247]	0.375536481	1.80775024	enriched	1.163689009	enriched	0.547325583	466	0.478944	1.404774678
ENST00000277225	911	0.743	0.800219539	3.932054524	240.4807903	314	358	203	199	151	12	68	5	NA	0.615806806	0.392974753	0.34467618	FALSE	ENSG00000148143	ZNF462	zinc finger protein 462 [Source:HGNC Symbol;Acc:HGNC:21684]	0.34467618	1.659195523	enriched	1.369045893	enriched	0.626639443	911	0.390468126	0.800219539
ENST00000277575	135	-0.211	-0.452207407	2.701815797	230.0074074	16	14	26	54	41	14	12	1	NA	0.296296296	0.103703704	0.118518519	FALSE	ENSG00000148429	USP6NL	USP6 N-terminal like [Source:HGNC Symbol;Acc:HGNC:16858]	0.118518519	0.57052215	FALSE	1.551585346	enriched	0.391384658	135	0.437801	-0.452207407
ENST00000277865	116	0.333	0.397094828	2.632269228	236.637931	21	20	30	39	27	13	11	1	NA	0.431034483	0.172413793	0.181034483	FALSE	ENSG00000148672	GLUD1	glutamate dehydrogenase 1 [Source:HGNC Symbol;Acc:HGNC:4335]	0.181034483	0.871460288	FALSE	1.692638559	enriched	0.473185595	116	0.398677	0.397094828
ENST00000277895	161	0.383	0.486546584	4.034162517	239.7391304	51	38	38	42	43	23	13	1	NA	0.472049689	0.236024845	0.316770186	FALSE	None	None	None	0.316770186	1.52486219	enriched	1.432232627	enriched	0.530643391	161	0.423254	0.486546584
ENST00000278070	694	0.6795	1.02643804	2.340039544	240.1930836	148	222	116	207	149	14	36	4	NA	0.4870317	0.319884726	0.213256484	FALSE	ENSG00000148840	PPRC1	PPARG related coactivator 1 [Source:HGNC Symbol;Acc:HGNC:30025]	0.213256484	1.026569935	enriched	2.068780461	enriched	0.468064745	694	0.470946	1.02643804
ENST00000278317	61	0.189	-1.085786885	4.977218243	227.4754098	13	33	18	8	2	15	6	1	NA	0.836065574	0.540983607	0.213114754	FALSE	ENSG00000130595	TNNT3	troponin T3, fast skeletal type [Source:HGNC Symbol;Acc:HGNC:11950]	0.213114754	1.025887677	enriched	3.103170692	enriched	0.76363708	61	0.568306	-1.085786885
ENST00000278412	126	-0.2295	-1.474079365	4.343904381	240.6666667	20	35	35	25	31	16	10	1	NA	0.555555556	0.277777778	0.158730159	FALSE	ENSG00000149136	SSRP1	structure specific recognition protein 1 [Source:HGNC Symbol;Acc:HGNC:11327]	0.158730159	0.764092165	FALSE	1.861902415	enriched	0.578293987	126	0.451295	-1.474079365
ENST00000278550	661	0.125	-0.805071104	4.849179604	239.5869894	152	232	212	106	111	30	82	6	NA	0.671709531	0.350983359	0.229954614	FALSE	ENSG00000149256	TENM4	teneurin transmembrane protein 4 [Source:HGNC Symbol;Acc:HGNC:29945]	0.229954614	1.10695107	enriched	1.362367621	enriched	0.664075711	661	0.432267669	-0.805071104
ENST00000278612	206	0.312	0.603097087	1.54707743	240.2572816	22	24	24	78	80	18	9	1	NA	0.233009709	0.116504854	0.106796117	FALSE	ENSG00000149308	NPAT	nuclear protein, coactivator of histone transcription [Source:HGNC Symbol;Acc:HGNC:7896]	0.106796117	0.514093078	FALSE	2.068780461	enriched	0.26167262	206	0.392336	0.603097087
ENST00000278618	114	0.6885	0.819070175	1.808519923	237.2631579	23	24	15	41	34	6	8	1	NA	0.342105263	0.210526316	0.201754386	FALSE	ENSG00000149313	AASDHPPT	aminoadipate-semialdehyde dehydrogenase-phosphopantetheinyl transferase [Source:HGNC Symbol;Acc:HGNC:14235]	0.201754386	0.971201357	FALSE	2.327378019	enriched	0.359488103	114	0.369361	0.819070175
ENST00000278823	174	0.4705	0.424086207	3.177015122	238.4827586	40	31	62	39	42	18	8	1	NA	0.534482759	0.17816092	0.229885057	FALSE	ENSG00000149480	MTA2	metastasis associated 1 family member 2 [Source:HGNC Symbol;Acc:HGNC:7411]	0.229885057	1.106616239	enriched	2.327378019	enriched	0.53629188	174	0.47844	0.424086207
ENST00000278829	78	0.3045	-0.238807692	4.201234822	235.525641	27	30	37	5	6	12	13	1	NA	0.858974359	0.384615385	0.346153846	FALSE	ENSG00000221968	FADS3	fatty acid desaturase 3 [Source:HGNC Symbol;Acc:HGNC:3576]	0.346153846	1.666308683	enriched	1.432232627	enriched	0.785469281	78	0.514449	-0.238807692
ENST00000278840	128	1.1135	0.255789063	5.020135533	229.8984375	42	62	46	16	4	12	15	1	NA	0.84375	0.484375	0.328125	FALSE	ENSG00000134824	FADS2	fatty acid desaturase 2 [Source:HGNC Symbol;Acc:HGNC:3575]	0.328125	1.579521773	enriched	1.241268277	enriched	0.798480857	128	0.514449	0.255789063
ENST00000279024	218	-0.0725	-1.116536697	4.38471595	239.1009174	39	42	79	47	50	14	15	1	NA	0.555045872	0.19266055	0.178899083	FALSE	ENSG00000149633	KIAA1755	KIAA1755 [Source:HGNC Symbol;Acc:HGNC:29372]	0.178899083	0.86118094	FALSE	1.241268277	enriched	0.59753278	218	0.459817	-1.116536697
ENST00000279027	114	-0.2135	-1.335912281	5.401865455	237.7631579	38	34	53	16	11	13	25	2	NA	0.763157895	0.298245614	0.333333333	FALSE	ENSG00000158296	SLC13A3	solute carrier family 13 member 3 [Source:HGNC Symbol;Acc:HGNC:14430]	0.333333333	1.604593547	enriched	1.489521932	enriched	0.721549464	114	0.464674	-1.335912281
ENST00000279036	280	0.5285	0.022642857	4.133062385	238.8142857	77	132	90	26	32	12	27	2	NA	0.792857143	0.471428571	0.275	FALSE	ENSG00000124155	PIGT	phosphatidylinositol glycan anchor biosynthesis class T [Source:HGNC Symbol;Acc:HGNC:14938]	0.275	1.323789676	enriched	1.379186974	enriched	0.750469836	280	0.442793	0.022642857
ENST00000279146	131	0.973	0.244175573	4.269278888	238.7862595	39	58	54	9	10	6	14	1	NA	0.854961832	0.442748092	0.297709924	FALSE	ENSG00000110711	AIP	aryl hydrocarbon receptor interacting protein [Source:HGNC Symbol;Acc:HGNC:358]	0.297709924	1.433110267	enriched	1.329930296	enriched	0.804389536	131	0.500752	0.244175573
ENST00000279230	515	0.708	-0.327619417	4.254128879	236.5262136	141	219	202	50	44	31	65	5	NA	0.817475728	0.425242718	0.273786408	FALSE	ENSG00000149782	PLCB3	phospholipase C beta 3 [Source:HGNC Symbol;Acc:HGNC:9056]	0.273786408	1.317947709	enriched	1.432232627	enriched	0.779690108	515	0.542677	-0.327619417
ENST00000279387	137	1.149	0.993364964	3.199539928	239.1532847	42	53	47	22	15	8	14	1	NA	0.729927007	0.386861314	0.306569343	FALSE	ENSG00000149923	PPP4C	protein phosphatase 4 catalytic subunit [Source:HGNC Symbol;Acc:HGNC:9319]	0.306569343	1.475757569	enriched	1.329930296	enriched	0.711124065	137	0.506046	0.993364964
ENST00000279392	79	0.148	-0.050797468	2.440927122	238.3670886	9	20	24	15	20	7	10	1	NA	0.556962025	0.253164557	0.113924051	FALSE	ENSG00000149929	HIRIP3	HIRA interacting protein 3 [Source:HGNC Symbol;Acc:HGNC:4917]	0.113924051	0.548405389	FALSE	1.861902415	enriched	0.536279816	79	0.490081	-0.050797468
ENST00000279873	466	0.228	-0.101879828	4.366253077	240.4012876	123	171	109	93	93	10	46	7	NA	0.600858369	0.36695279	0.263948498	FALSE	ENSG00000150347	ARID5B	AT-rich interaction domain 5B [Source:HGNC Symbol;Acc:HGNC:17362]	0.263948498	1.270590169	enriched	2.833329762	enriched	0.599859994	466	0.39647227	-0.101879828
ENST00000280155	152	2.3495	2.293486842	2.803334521	228.75	79	78	71	3	0	1	47	6	NA	0.980263158	0.513157895	0.519736842	FALSE	ENSG00000150594	ADRA2A	adrenoceptor alpha 2A [Source:HGNC Symbol;Acc:HGNC:281]	0.519736842	2.501899149	95th	2.3768967	enriched	0.928593899	152	0.401838	2.293486842
ENST00000280325	122	-0.35	-1.504778689	3.753297172	239.1803279	13	47	32	17	26	5	16	1	NA	0.647540984	0.385245902	0.106557377	FALSE	ENSG00000150750	C11orf53	chromosome 11 open reading frame 53 [Source:HGNC Symbol;Acc:HGNC:30527]	0.106557377	0.512943839	FALSE	1.163689009	enriched	0.64823628	122	0.414629	-1.504778689
[truncated: 15,296 more rows]
