# Supplementary material for: Interpreting mammalian synonymous site conservation in light of the unwanted transcript hypothesis
Source: Nat Commun. 2025 Feb 27;16:2007. doi: 10.1038/s41467-025-57179-w (PMC11865589; doi:10.1038/s41467-025-57179-w)
Supplement: Supplementary file 7 — Supplementary Data 3 [file 41467_2025_57179_MOESM7_ESM.txt]

Analysis Type:	PANTHER Overrepresentation Test (Released 20240226)
Annotation Version and Release Date:	GO Ontology database DOI: 10.5281/zenodo.10536401 Released 2024-01-17
Analyzed List:	upload_1 (Homo sapiens)
Reference List:	Homo sapiens (all genes in database)
Test Type:	FISHER
Correction:	FDR
GO biological process complete	Homo sapiens - REFLIST (20592)	upload_1 (158)	upload_1 (expected)	upload_1 (over/under)	upload_1 (fold Enrichment)	upload_1 (raw P-value)	upload_1 (FDR)
positive regulation of chondrocyte development (GO:1902761)	2	2	0.02	+	> 100	5.85E-05	7.62E-03
forebrain astrocyte development (GO:0021897)	3	2	0.02	+	86.89	1.75E-04	1.99E-02
forebrain astrocyte differentiation (GO:0021896)	3	2	0.02	+	86.89	1.75E-04	1.97E-02
globus pallidus development (GO:0021759)	4	2	0.03	+	65.16	3.47E-04	3.48E-02
club cell differentiation (GO:0060486)	4	2	0.03	+	65.16	3.47E-04	3.46E-02
type I pneumocyte differentiation (GO:0060509)	8	3	0.06	+	48.87	2.41E-05	3.54E-03
lung secretory cell differentiation (GO:0061140)	10	3	0.08	+	39.1	5.11E-05	6.90E-03
spinal cord motor neuron cell fate specification (GO:0021520)	11	3	0.08	+	35.54	6.99E-05	9.03E-03
embryonic skeletal joint morphogenesis (GO:0060272)	11	3	0.08	+	35.54	6.99E-05	8.95E-03
CRD-mediated mRNA stabilization (GO:0070934)	11	3	0.08	+	35.54	6.99E-05	8.88E-03
negative regulation of nuclear-transcribed mRNA catabolic process, deadenylation-dependent decay (GO:1900152)	12	3	0.09	+	32.58	9.27E-05	1.12E-02
embryonic skeletal joint development (GO:0072498)	15	3	0.12	+	26.07	1.88E-04	2.10E-02
positive regulation of cytoplasmic translation (GO:2000767)	15	3	0.12	+	26.07	1.88E-04	2.08E-02
proximal/distal pattern formation (GO:0009954)	35	7	0.27	+	26.07	7.69E-09	1.58E-06
lung epithelial cell differentiation (GO:0060487)	26	5	0.2	+	25.06	1.44E-06	2.58E-04
lung cell differentiation (GO:0060479)	26	5	0.2	+	25.06	1.44E-06	2.55E-04
definitive hemopoiesis (GO:0060216)	19	3	0.15	+	20.58	3.92E-04	3.86E-02
regulation of Rac protein signal transduction (GO:0035020)	26	4	0.2	+	20.05	4.37E-05	6.17E-03
dorsal spinal cord development (GO:0021516)	20	3	0.15	+	19.55	4.59E-04	4.40E-02
response to salt (GO:1902074)	20	3	0.15	+	19.55	4.59E-04	4.37E-02
positive regulation of chondrocyte differentiation (GO:0032332)	20	3	0.15	+	19.55	4.59E-04	4.35E-02
regulation of nuclear-transcribed mRNA catabolic process, deadenylation-dependent decay (GO:1900151)	27	4	0.21	+	19.31	5.10E-05	7.01E-03
cell proliferation in forebrain (GO:0021846)	27	4	0.21	+	19.31	5.10E-05	6.94E-03
neuron fate specification (GO:0048665)	34	5	0.26	+	19.17	5.80E-06	9.94E-04
embryonic skeletal system morphogenesis (GO:0048704)	94	13	0.72	+	18.02	3.42E-13	1.68E-10
embryonic skeletal system development (GO:0048706)	129	17	0.99	+	17.18	1.56E-16	1.70E-13
lung epithelium development (GO:0060428)	39	5	0.3	+	16.71	1.16E-05	1.85E-03
pituitary gland development (GO:0021983)	43	5	0.33	+	15.15	1.90E-05	2.84E-03
negative regulation of epithelial to mesenchymal transition (GO:0010719)	35	4	0.27	+	14.89	1.45E-04	1.68E-02
neuron fate commitment (GO:0048663)	72	8	0.55	+	14.48	7.94E-08	1.55E-05
anterior/posterior pattern specification (GO:0009952)	220	22	1.69	+	13.03	1.87E-18	5.70E-15
forelimb morphogenesis (GO:0035136)	41	4	0.31	+	12.72	2.71E-04	2.79E-02
cell fate specification (GO:0001708)	88	8	0.68	+	11.85	3.84E-07	7.14E-05
neural nucleus development (GO:0048857)	70	6	0.54	+	11.17	1.62E-05	2.45E-03
forebrain cell migration (GO:0021885)	64	5	0.49	+	10.18	1.32E-04	1.54E-02
diencephalon development (GO:0021536)	81	6	0.62	+	9.65	3.75E-05	5.39E-03
skeletal system morphogenesis (GO:0048705)	232	17	1.78	+	9.55	2.84E-12	9.83E-10
spinal cord development (GO:0021510)	98	7	0.75	+	9.31	1.06E-05	1.73E-03
dorsal/ventral pattern formation (GO:0009953)	85	6	0.65	+	9.2	4.92E-05	6.82E-03
regulation of cartilage development (GO:0061035)	72	5	0.55	+	9.05	2.31E-04	2.48E-02
stem cell proliferation (GO:0072089)	73	5	0.56	+	8.93	2.46E-04	2.62E-02
negative regulation of neuron differentiation (GO:0045665)	74	5	0.57	+	8.81	2.62E-04	2.74E-02
regionalization (GO:0003002)	415	28	3.18	+	8.79	1.15E-18	5.85E-15
limbic system development (GO:0021761)	126	8	0.97	+	8.27	5.87E-06	9.95E-04
hippocampus development (GO:0021766)	95	6	0.73	+	8.23	9.18E-05	1.12E-02
pattern specification process (GO:0007389)	463	29	3.55	+	8.16	1.96E-18	4.98E-15
cerebral cortex development (GO:0021987)	130	8	1	+	8.02	7.40E-06	1.24E-03
neural precursor cell proliferation (GO:0061351)	106	6	0.81	+	7.38	1.68E-04	1.93E-02
neuron migration (GO:0001764)	142	8	1.09	+	7.34	1.41E-05	2.18E-03
embryonic limb morphogenesis (GO:0030326)	125	7	0.96	+	7.3	5.12E-05	6.85E-03
embryonic appendage morphogenesis (GO:0035113)	125	7	0.96	+	7.3	5.12E-05	6.79E-03
endocrine system development (GO:0035270)	132	7	1.01	+	6.91	7.24E-05	9.05E-03
embryonic organ morphogenesis (GO:0048562)	304	16	2.33	+	6.86	1.71E-09	3.84E-07
cell fate commitment (GO:0045165)	256	13	1.96	+	6.62	9.35E-08	1.80E-05
skeletal system development (GO:0001501)	507	24	3.89	+	6.17	1.01E-12	4.41E-10
negative regulation of translation (GO:0017148)	129	6	0.99	+	6.06	4.86E-04	4.57E-02
pallium development (GO:0021543)	194	9	1.49	+	6.05	1.95E-05	2.88E-03
embryonic organ development (GO:0048568)	460	21	3.53	+	5.95	5.87E-11	1.54E-08
limb morphogenesis (GO:0035108)	154	7	1.18	+	5.92	1.90E-04	2.08E-02
appendage morphogenesis (GO:0035107)	154	7	1.18	+	5.92	1.90E-04	2.06E-02
central nervous system neuron differentiation (GO:0021953)	179	8	1.37	+	5.82	7.41E-05	9.18E-03
hindbrain development (GO:0030902)	161	7	1.24	+	5.67	2.49E-04	2.64E-02
locomotory behavior (GO:0007626)	207	9	1.59	+	5.67	3.25E-05	4.71E-03
telencephalon development (GO:0021537)	278	12	2.13	+	5.63	1.66E-06	2.90E-04
lung development (GO:0030324)	189	8	1.45	+	5.52	1.08E-04	1.30E-02
chordate embryonic development (GO:0043009)	664	28	5.09	+	5.5	1.80E-13	9.46E-11
respiratory tube development (GO:0030323)	193	8	1.48	+	5.4	1.25E-04	1.48E-02
regulation of neuron differentiation (GO:0045664)	194	8	1.49	+	5.37	1.30E-04	1.52E-02
embryo development ending in birth or egg hatching (GO:0009792)	685	28	5.26	+	5.33	3.84E-13	1.83E-10
gland development (GO:0048732)	430	17	3.3	+	5.15	3.70E-08	7.42E-06
regulation of synaptic plasticity (GO:0048167)	203	8	1.56	+	5.14	1.77E-04	1.98E-02
cartilage development (GO:0051216)	178	7	1.37	+	5.13	4.57E-04	4.41E-02
forebrain development (GO:0030900)	413	16	3.17	+	5.05	1.26E-07	2.39E-05
respiratory system development (GO:0060541)	216	8	1.66	+	4.83	2.70E-04	2.80E-02
glial cell differentiation (GO:0010001)	218	8	1.67	+	4.78	2.87E-04	2.92E-02
gliogenesis (GO:0042063)	277	10	2.13	+	4.71	5.74E-05	7.55E-03
embryonic morphogenesis (GO:0048598)	596	21	4.57	+	4.59	6.23E-09	1.30E-06
negative regulation of transcription by RNA polymerase II (GO:0000122)	940	33	7.21	+	4.58	1.60E-13	8.70E-11
regulation of translation (GO:0006417)	379	13	2.91	+	4.47	7.56E-06	1.25E-03
embryo development (GO:0009790)	1059	35	8.13	+	4.31	1.50E-13	8.44E-11
brain development (GO:0007420)	742	24	5.69	+	4.22	2.50E-09	5.44E-07
learning or memory (GO:0007611)	280	9	2.15	+	4.19	3.21E-04	3.24E-02
animal organ morphogenesis (GO:0009887)	996	32	7.64	+	4.19	4.21E-12	1.37E-09
central nervous system development (GO:0007417)	1008	32	7.73	+	4.14	5.77E-12	1.80E-09
head development (GO:0060322)	792	25	6.08	+	4.11	1.84E-09	4.05E-07
positive regulation of transcription by RNA polymerase II (GO:0045944)	1265	39	9.71	+	4.02	4.18E-14	2.65E-11
negative regulation of cell differentiation (GO:0045596)	670	20	5.14	+	3.89	2.20E-07	4.14E-05
in utero embryonic development (GO:0001701)	405	12	3.11	+	3.86	7.10E-05	8.94E-03
regulation of amide metabolic process (GO:0034248)	443	13	3.4	+	3.82	3.89E-05	5.54E-03
negative regulation of DNA-templated transcription (GO:0045892)	1279	37	9.81	+	3.77	1.47E-12	5.91E-10
negative regulation of RNA biosynthetic process (GO:1902679)	1294	37	9.93	+	3.73	2.08E-12	7.94E-10
negative regulation of RNA metabolic process (GO:0051253)	1410	39	10.82	+	3.6	1.28E-12	5.28E-10
positive regulation of RNA metabolic process (GO:0051254)	1852	50	14.21	+	3.52	7.53E-16	5.46E-13
post-transcriptional regulation of gene expression (GO:0010608)	519	14	3.98	+	3.52	4.87E-05	6.81E-03
generation of neurons (GO:0048699)	1171	31	8.98	+	3.45	1.17E-09	2.75E-07
positive regulation of DNA-templated transcription (GO:0045893)	1711	45	13.13	+	3.43	8.57E-14	5.23E-11
positive regulation of RNA biosynthetic process (GO:1902680)	1714	45	13.15	+	3.42	9.12E-14	5.35E-11
regulation of neuron projection development (GO:0010975)	459	12	3.52	+	3.41	2.28E-04	2.47E-02
negative regulation of nucleobase-containing compound metabolic process (GO:0045934)	1534	40	11.77	+	3.4	3.94E-12	1.31E-09
axon development (GO:0061564)	423	11	3.25	+	3.39	4.36E-04	4.26E-02
positive regulation of nucleobase-containing compound metabolic process (GO:0045935)	2059	53	15.8	+	3.35	5.50E-16	4.19E-13
neurogenesis (GO:0022008)	1346	34	10.33	+	3.29	5.35E-10	1.29E-07
negative regulation of developmental process (GO:0051093)	919	23	7.05	+	3.26	5.74E-07	1.05E-04
neuron differentiation (GO:0030182)	1095	27	8.4	+	3.21	7.04E-08	1.39E-05
cell population proliferation (GO:0008283)	732	18	5.62	+	3.2	1.37E-05	2.13E-03
regulation of transcription by RNA polymerase II (GO:0006357)	2603	64	19.97	+	3.2	1.10E-18	8.38E-15
behavior (GO:0007610)	632	15	4.85	+	3.09	1.10E-04	1.31E-02
negative regulation of macromolecule biosynthetic process (GO:0010558)	2061	48	15.81	+	3.04	9.04E-13	4.18E-10
negative regulation of cellular biosynthetic process (GO:0031327)	2113	48	16.21	+	2.96	2.24E-12	8.14E-10
tissue morphogenesis (GO:0048729)	574	13	4.4	+	2.95	4.97E-04	4.65E-02
negative regulation of biosynthetic process (GO:0009890)	2127	48	16.32	+	2.94	2.85E-12	9.66E-10
epithelial cell differentiation (GO:0030855)	643	14	4.93	+	2.84	4.48E-04	4.35E-02
nervous system development (GO:0007399)	2207	48	16.93	+	2.83	1.07E-11	3.15E-09
negative regulation of nitrogen compound metabolic process (GO:0051172)	2188	47	16.79	+	2.8	2.95E-11	8.17E-09
positive regulation of nitrogen compound metabolic process (GO:0051173)	2998	63	23	+	2.74	5.40E-15	3.58E-12
negative regulation of cellular metabolic process (GO:0031324)	2572	54	19.73	+	2.74	1.27E-12	5.37E-10
anatomical structure morphogenesis (GO:0009653)	2239	47	17.18	+	2.74	6.53E-11	1.69E-08
system development (GO:0048731)	3546	74	27.21	+	2.72	5.66E-18	9.59E-15
epithelium development (GO:0060429)	1111	23	8.52	+	2.7	1.35E-05	2.13E-03
regulation of RNA metabolic process (GO:0051252)	3758	77	28.83	+	2.67	2.09E-18	4.56E-15
positive regulation of macromolecule biosynthetic process (GO:0010557)	2604	53	19.98	+	2.65	7.57E-12	2.31E-09
regulation of DNA-templated transcription (GO:0006355)	3440	70	26.39	+	2.65	3.27E-16	2.93E-13
regulation of RNA biosynthetic process (GO:2001141)	3459	70	26.54	+	2.64	4.39E-16	3.52E-13
negative regulation of macromolecule metabolic process (GO:0010605)	2609	52	20.02	+	2.6	2.88E-11	8.13E-09
animal organ development (GO:0048513)	2869	57	22.01	+	2.59	2.23E-12	8.31E-10
negative regulation of metabolic process (GO:0009892)	2828	56	21.7	+	2.58	4.41E-12	1.40E-09
positive regulation of cellular biosynthetic process (GO:0031328)	2686	53	20.61	+	2.57	2.49E-11	7.17E-09
multicellular organism development (GO:0007275)	3964	78	30.42	+	2.56	1.21E-17	1.84E-14
positive regulation of biosynthetic process (GO:0009891)	2707	53	20.77	+	2.55	3.36E-11	9.13E-09
neuron development (GO:0048666)	869	17	6.67	+	2.55	3.80E-04	3.76E-02
regulation of nucleobase-containing compound metabolic process (GO:0019219)	4061	78	31.16	+	2.5	5.12E-17	6.00E-14
positive regulation of macromolecule metabolic process (GO:0010604)	3413	64	26.19	+	2.44	9.73E-13	4.36E-10
tissue development (GO:0009888)	1769	33	13.57	+	2.43	2.00E-06	3.47E-04
regulation of cell differentiation (GO:0045595)	1566	29	12.02	+	2.41	1.13E-05	1.81E-03
regulation of gene expression (GO:0010468)	4898	87	37.58	+	2.31	3.27E-17	4.52E-14
positive regulation of cellular metabolic process (GO:0031325)	3341	59	25.64	+	2.3	1.26E-10	3.14E-08
regulation of nitrogen compound metabolic process (GO:0051171)	5474	96	42	+	2.29	1.78E-19	2.71E-15
regulation of macromolecule biosynthetic process (GO:0010556)	5026	88	38.56	+	2.28	3.46E-17	4.39E-14
positive regulation of metabolic process (GO:0009893)	3719	64	28.54	+	2.24	4.40E-11	1.18E-08
positive regulation of developmental process (GO:0051094)	1337	23	10.26	+	2.24	2.51E-04	2.63E-02
regulation of primary metabolic process (GO:0080090)	5622	96	43.14	+	2.23	1.27E-18	4.84E-15
regulation of cellular biosynthetic process (GO:0031326)	5159	88	39.58	+	2.22	1.99E-16	2.02E-13
regulation of biosynthetic process (GO:0009889)	5190	88	39.82	+	2.21	2.80E-16	2.67E-13
regulation of developmental process (GO:0050793)	2448	41	18.78	+	2.18	1.36E-06	2.47E-04
regulation of macromolecule metabolic process (GO:0060255)	6033	99	46.29	+	2.14	3.97E-18	7.57E-15
cellular developmental process (GO:0048869)	3657	60	28.06	+	2.14	1.58E-09	3.60E-07
cell differentiation (GO:0030154)	3654	59	28.04	+	2.1	5.91E-09	1.25E-06
negative regulation of cellular process (GO:0048523)	4848	78	37.2	+	2.1	2.04E-12	7.99E-10
cell development (GO:0048468)	2240	36	17.19	+	2.09	1.49E-05	2.27E-03
anatomical structure development (GO:0048856)	5231	83	40.14	+	2.07	2.71E-13	1.38E-10
regulation of cellular metabolic process (GO:0031323)	6054	96	46.45	+	2.07	3.54E-16	3.00E-13
negative regulation of biological process (GO:0048519)	5208	80	39.96	+	2	8.44E-12	2.52E-09
regulation of metabolic process (GO:0019222)	6559	99	50.33	+	1.97	2.11E-15	1.46E-12
developmental process (GO:0032502)	5739	86	44.03	+	1.95	2.72E-12	9.64E-10
regulation of multicellular organismal process (GO:0051239)	2966	44	22.76	+	1.93	1.06E-05	1.72E-03
positive regulation of cellular process (GO:0048522)	5707	82	43.79	+	1.87	1.44E-10	3.55E-08
positive regulation of biological process (GO:0048518)	6210	87	47.65	+	1.83	7.47E-11	1.90E-08
regulation of biological quality (GO:0065008)	2849	39	21.86	+	1.78	2.75E-04	2.82E-02
multicellular organismal process (GO:0032501)	6745	89	51.75	+	1.72	1.19E-09	2.74E-07
regulation of cellular process (GO:0050794)	11167	123	85.68	+	1.44	8.85E-10	2.11E-07
regulation of biological process (GO:0050789)	11722	125	89.94	+	1.39	5.69E-09	1.22E-06
biological regulation (GO:0065007)	12141	127	93.16	+	1.36	1.24E-08	2.53E-06
G protein-coupled receptor signaling pathway (GO:0007186)	1248	0	9.58	-	< 0.01	7.81E-05	9.60E-03
