# Supplementary material for: Interpreting mammalian synonymous site conservation in light of the unwanted transcript hypothesis
Source: Nat Commun. 2025 Feb 27;16:2007. doi: 10.1038/s41467-025-57179-w (PMC11865589; doi:10.1038/s41467-025-57179-w)
Supplement: Supplementary file 8 — Supplementary Data 4 [file 41467_2025_57179_MOESM8_ESM.txt]

Analysis Type:	PANTHER Overrepresentation Test (Released 20240226)
Annotation Version and Release Date:	GO Ontology database DOI: 10.5281/zenodo.10536401 Released 2024-01-17
Analyzed List:	upload_1 (Homo sapiens)
Reference List:	Homo sapiens (all genes in database)
Test Type:	FISHER
Correction:	FDR
GO biological process complete	Homo sapiens - REFLIST (20580)	upload_1 (112)	upload_1 (expected)	upload_1 (over/under)	upload_1 (fold Enrichment)	upload_1 (raw P-value)	upload_1 (FDR)
CRD-mediated mRNA stabilization (GO:0070934)	11	4	0.06	+	66.82	2.66E-07	7.96E-05
negative regulation of nuclear-transcribed mRNA catabolic process, deadenylation-dependent decay (GO:1900152)	12	4	0.07	+	61.25	3.98E-07	1.12E-04
positive regulation of cytoplasmic translation (GO:2000767)	15	4	0.08	+	49	1.08E-06	2.62E-04
regulation of nuclear-transcribed mRNA catabolic process, deadenylation-dependent decay (GO:1900151)	27	4	0.15	+	27.22	1.32E-05	2.40E-03
proximal/distal pattern formation (GO:0009954)	35	5	0.19	+	26.25	1.24E-06	2.92E-04
regulation of cytoplasmic translation (GO:2000765)	33	4	0.18	+	22.27	3.01E-05	5.04E-03
mRNA stabilization (GO:0048255)	62	7	0.34	+	20.75	4.50E-08	1.85E-05
RNA stabilization (GO:0043489)	71	7	0.39	+	18.12	1.17E-07	4.04E-05
negative regulation of mRNA catabolic process (GO:1902373)	74	7	0.4	+	17.38	1.56E-07	5.06E-05
embryonic skeletal system development (GO:0048706)	129	11	0.7	+	15.67	1.17E-10	8.49E-08
embryonic skeletal system morphogenesis (GO:0048704)	94	8	0.51	+	15.64	4.51E-08	1.81E-05
negative regulation of RNA catabolic process (GO:1902369)	86	7	0.47	+	14.96	4.41E-07	1.22E-04
negative regulation of mRNA metabolic process (GO:1903312)	99	8	0.54	+	14.85	6.78E-08	2.58E-05
anterior/posterior pattern specification (GO:0009952)	220	16	1.2	+	13.36	6.47E-14	1.41E-10
skeletal system morphogenesis (GO:0048705)	232	12	1.26	+	9.5	5.19E-09	2.73E-06
regulation of RNA splicing (GO:0043484)	187	9	1.02	+	8.84	8.56E-07	2.17E-04
regulation of mRNA stability (GO:0043488)	172	8	0.94	+	8.55	4.59E-06	9.46E-04
regionalization (GO:0003002)	414	19	2.25	+	8.43	9.82E-13	1.07E-09
regulation of RNA stability (GO:0043487)	184	8	1	+	7.99	7.55E-06	1.48E-03
regulation of mRNA catabolic process (GO:0061013)	193	8	1.05	+	7.62	1.07E-05	2.01E-03
pattern specification process (GO:0007389)	462	19	2.51	+	7.56	6.69E-12	6.80E-09
embryonic organ morphogenesis (GO:0048562)	304	12	1.65	+	7.25	1.03E-07	3.82E-05
embryonic organ development (GO:0048568)	460	17	2.5	+	6.79	4.95E-10	2.79E-07
regulation of mRNA metabolic process (GO:1903311)	306	11	1.67	+	6.61	9.08E-07	2.23E-04
RNA splicing (GO:0008380)	380	13	2.07	+	6.29	1.54E-07	5.11E-05
embryonic morphogenesis (GO:0048598)	596	19	3.24	+	5.86	5.12E-10	2.79E-07
negative regulation of cellular catabolic process (GO:0031330)	220	7	1.2	+	5.85	2.03E-04	3.10E-02
chordate embryonic development (GO:0043009)	664	21	3.61	+	5.81	6.43E-11	5.16E-08
skeletal system development (GO:0001501)	507	16	2.76	+	5.8	1.57E-08	7.05E-06
embryo development ending in birth or egg hatching (GO:0009792)	685	21	3.73	+	5.63	1.14E-10	8.69E-08
embryo development (GO:0009790)	1059	31	5.76	+	5.38	5.53E-15	4.21E-11
mRNA metabolic process (GO:0016071)	621	18	3.38	+	5.33	6.82E-09	3.35E-06
mRNA processing (GO:0006397)	459	12	2.5	+	4.8	7.72E-06	1.49E-03
regulation of amide metabolic process (GO:0034248)	442	11	2.41	+	4.57	2.97E-05	5.02E-03
regulation of translation (GO:0006417)	378	9	2.06	+	4.37	2.25E-04	3.40E-02
post-transcriptional regulation of gene expression (GO:0010608)	517	11	2.81	+	3.91	1.21E-04	1.88E-02
RNA biosynthetic process (GO:0032774)	543	11	2.96	+	3.72	1.85E-04	2.85E-02
RNA metabolic process (GO:0016070)	1520	30	8.27	+	3.63	3.50E-10	2.23E-07
RNA processing (GO:0006396)	875	17	4.76	+	3.57	5.01E-06	1.02E-03
negative regulation of transcription by RNA polymerase II (GO:0000122)	938	18	5.1	+	3.53	3.03E-06	6.80E-04
positive regulation of DNA-templated transcription (GO:0045893)	1701	32	9.26	+	3.46	2.57E-10	1.78E-07
positive regulation of RNA biosynthetic process (GO:1902680)	1704	32	9.27	+	3.45	2.69E-10	1.78E-07
positive regulation of transcription by RNA polymerase II (GO:0045944)	1264	23	6.88	+	3.34	2.62E-07	7.99E-05
positive regulation of RNA metabolic process (GO:0051254)	1842	33	10.02	+	3.29	4.40E-10	2.58E-07
negative regulation of RNA metabolic process (GO:0051253)	1403	25	7.64	+	3.27	1.06E-07	3.84E-05
negative regulation of gene expression (GO:0010629)	966	17	5.26	+	3.23	1.82E-05	3.22E-03
positive regulation of nucleobase-containing compound metabolic process (GO:0045935)	2048	35	11.15	+	3.14	3.89E-10	2.37E-07
animal organ morphogenesis (GO:0009887)	996	17	5.42	+	3.14	2.68E-05	4.65E-03
negative regulation of nucleobase-containing compound metabolic process (GO:0045934)	1526	25	8.3	+	3.01	5.18E-07	1.38E-04
regulation of transcription by RNA polymerase II (GO:0006357)	2590	42	14.1	+	2.98	1.64E-11	1.56E-08
nucleic acid metabolic process (GO:0090304)	2167	34	11.79	+	2.88	6.92E-09	3.30E-06
negative regulation of DNA-templated transcription (GO:0045892)	1274	19	6.93	+	2.74	5.47E-05	8.78E-03
regulation of RNA metabolic process (GO:0051252)	3731	55	20.3	+	2.71	7.38E-14	1.41E-10
negative regulation of RNA biosynthetic process (GO:1902679)	1289	19	7.01	+	2.71	6.40E-05	1.02E-02
negative regulation of nitrogen compound metabolic process (GO:0051172)	2180	31	11.86	+	2.61	3.68E-07	1.06E-04
negative regulation of macromolecule biosynthetic process (GO:0010558)	2055	29	11.18	+	2.59	1.15E-06	2.74E-04
regulation of DNA-templated transcription (GO:0006355)	3415	48	18.59	+	2.58	4.74E-11	4.25E-08
negative regulation of cellular metabolic process (GO:0031324)	2564	36	13.95	+	2.58	3.94E-08	1.67E-05
regulation of RNA biosynthetic process (GO:2001141)	3434	48	18.69	+	2.57	5.79E-11	4.90E-08
positive regulation of macromolecule biosynthetic process (GO:0010557)	2591	36	14.1	+	2.55	5.17E-08	2.02E-05
regulation of nucleobase-containing compound metabolic process (GO:0019219)	4033	56	21.95	+	2.55	4.89E-13	6.22E-10
negative regulation of cellular biosynthetic process (GO:0031327)	2107	29	11.47	+	2.53	1.91E-06	4.42E-04
positive regulation of nitrogen compound metabolic process (GO:0051173)	2987	41	16.26	+	2.52	5.40E-09	2.74E-06
negative regulation of biosynthetic process (GO:0009890)	2121	29	11.54	+	2.51	2.19E-06	4.98E-04
positive regulation of cellular biosynthetic process (GO:0031328)	2673	36	14.55	+	2.47	1.15E-07	4.06E-05
negative regulation of macromolecule metabolic process (GO:0010605)	2601	35	14.16	+	2.47	1.89E-07	5.89E-05
positive regulation of biosynthetic process (GO:0009891)	2694	36	14.66	+	2.46	1.40E-07	4.73E-05
regulation of gene expression (GO:0010468)	4866	64	26.48	+	2.42	2.65E-14	8.07E-11
anatomical structure morphogenesis (GO:0009653)	2234	29	12.16	+	2.39	8.62E-06	1.64E-03
nucleobase-containing compound metabolic process (GO:0006139)	2728	35	14.85	+	2.36	7.17E-07	1.88E-04
regulation of macromolecule biosynthetic process (GO:0010556)	4994	64	27.18	+	2.35	1.24E-13	2.09E-10
negative regulation of metabolic process (GO:0009892)	2820	36	15.35	+	2.35	5.02E-07	1.37E-04
regulation of nitrogen compound metabolic process (GO:0051171)	5445	69	29.63	+	2.33	6.28E-15	3.19E-11
positive regulation of macromolecule metabolic process (GO:0010604)	3400	43	18.5	+	2.32	2.44E-08	1.06E-05
regulation of cellular biosynthetic process (GO:0031326)	5127	64	27.9	+	2.29	3.60E-13	5.49E-10
regulation of biosynthetic process (GO:0009889)	5158	64	28.07	+	2.28	7.93E-13	9.29E-10
regulation of primary metabolic process (GO:0080090)	5593	69	30.44	+	2.27	3.69E-14	9.37E-11
positive regulation of cellular metabolic process (GO:0031325)	3328	41	18.11	+	2.26	1.79E-07	5.68E-05
regulation of macromolecule metabolic process (GO:0060255)	6001	73	32.66	+	2.24	3.52E-15	5.36E-11
multicellular organism development (GO:0007275)	3957	48	21.53	+	2.23	9.06E-09	4.18E-06
gene expression (GO:0010467)	2477	30	13.48	+	2.23	2.51E-05	4.41E-03
heterocycle metabolic process (GO:0046483)	2916	35	15.87	+	2.21	3.57E-06	7.67E-04
regulation of cellular metabolic process (GO:0031323)	6021	72	32.77	+	2.2	1.59E-14	6.06E-11
macromolecule biosynthetic process (GO:0009059)	2938	35	15.99	+	2.19	4.03E-06	8.54E-04
cellular aromatic compound metabolic process (GO:0006725)	2955	35	16.08	+	2.18	4.46E-06	9.31E-04
positive regulation of metabolic process (GO:0009893)	3706	43	20.17	+	2.13	3.55E-07	1.04E-04
cellular nitrogen compound metabolic process (GO:0034641)	3271	37	17.8	+	2.08	6.36E-06	1.26E-03
regulation of metabolic process (GO:0019222)	6526	73	35.52	+	2.06	4.06E-13	5.62E-10
organic cyclic compound metabolic process (GO:1901360)	3210	35	17.47	+	2	3.38E-05	5.60E-03
system development (GO:0048731)	3541	37	19.27	+	1.92	4.27E-05	7.00E-03
negative regulation of cellular process (GO:0048523)	4833	50	26.3	+	1.9	8.66E-07	2.16E-04
negative regulation of biological process (GO:0048519)	5193	51	28.26	+	1.8	3.10E-06	6.84E-04
anatomical structure development (GO:0048856)	5216	51	28.39	+	1.8	3.37E-06	7.34E-04
developmental process (GO:0032502)	5723	54	31.15	+	1.73	6.08E-06	1.22E-03
macromolecule metabolic process (GO:0043170)	5622	52	30.6	+	1.7	1.59E-05	2.84E-03
positive regulation of cellular process (GO:0048522)	5686	51	30.94	+	1.65	4.80E-05	7.78E-03
multicellular organismal process (GO:0032501)	6721	58	36.58	+	1.59	2.85E-05	4.88E-03
positive regulation of biological process (GO:0048518)	6186	53	33.67	+	1.57	1.17E-04	1.83E-02
regulation of cellular process (GO:0050794)	11106	86	60.44	+	1.42	8.11E-07	2.09E-04
regulation of biological process (GO:0050789)	11661	86	63.46	+	1.36	1.29E-05	2.37E-03
biological regulation (GO:0065007)	12079	88	65.74	+	1.34	1.15E-05	2.15E-03
