# Supplementary material for: Interpreting mammalian synonymous site conservation in light of the unwanted transcript hypothesis
Source: Nat Commun. 2025 Feb 27;16:2007. doi: 10.1038/s41467-025-57179-w (PMC11865589; doi:10.1038/s41467-025-57179-w)
Supplement: Supplementary file 9 — Supplementary Data 5 [file 41467_2025_57179_MOESM9_ESM.txt]

enstxid	total_4d_sites	Median_phyloP	Mean_phyloP	sd_phyloP	Mean_NSpecies	constrained_4D_sites	C_bases	G_bases	T_bases	A_bases	exon_count	CpG_sites	CpG_constrained	CpG_island_count	prop_GC	prop_C	fracCon	CpG_island	converted_alias	name	description	observed_constraint_proportion	obs_ov_exp_constraint_prop	enriched	total_overlaps	TF_overlap_per_constrained_4d	hox
ENST00000389554	280	3.2245	3.310739286	3.108022284	233.4678571	172	131	93	32	24	6	74	29	NA	0.8	0.467857143	0.614285714	FALSE	ENSG00000136535	TBR1	T-box brain transcription factor 1 [Source:HGNC Symbol;Acc:HGNC:11590]	0.614285714	2.957036679	99th	572	0.001050499	FALSE
ENST00000313071	170	2.906	3.423735294	2.716806343	234.3823529	102	91	65	9	5	1	49	19	NA	0.917647059	0.535294118	0.6	FALSE	ENSG00000176165	FOXG1	forkhead box G1 [Source:HGNC Symbol;Acc:HGNC:3811]	0.6	2.888268384	99th	329	0.000604221	FALSE
ENST00000303450	98	5.7505	4.825377551	3.160651546	230.6530612	76	49	41	5	3	2	45	34	NA	0.918367347	0.5	0.775510204	FALSE	ENSG00000180806	HOXC9	homeobox C9 [Source:HGNC Symbol;Acc:HGNC:5130]	0.775510204	3.733136007	99th	290	0.000532596	TRUE
ENST00000546378	124	3.2195	3.04708871	3.218914454	230.9112903	76	65	41	10	8	2	31	10	NA	0.85483871	0.524193548	0.612903226	FALSE	ENSG00000123388	HOXC11	homeobox C11 [Source:HGNC Symbol;Acc:HGNC:5123]	0.612903226	2.950381683	99th	279	0.000512394	TRUE
ENST00000327111	131	3.782	3.757564885	3.106317194	229.221374	86	70	46	7	8	3	33	15	NA	0.885496183	0.534351145	0.65648855	FALSE	ENSG00000175745	NR2F1	nuclear receptor subfamily 2 group F member 1 [Source:HGNC Symbol;Acc:HGNC:7975]	0.65648855	3.160191871	99th	276	0.000506884	FALSE
ENST00000303460	152	4.1275	4.066513158	2.895337227	234.4407895	110	77	45	12	18	2	34	13	NA	0.802631579	0.506578947	0.723684211	FALSE	ENSG00000180818	HOXC10	homeobox C10 [Source:HGNC Symbol;Acc:HGNC:5122]	0.723684211	3.483657042	99th	263	0.000483009	TRUE
ENST00000312492	85	6.315	5.871541176	2.577162377	236.8117647	75	27	27	15	16	2	24	17	NA	0.635294118	0.317647059	0.882352941	FALSE	ENSG00000172789	HOXC5	homeobox C5 [Source:HGNC Symbol;Acc:HGNC:5127]	0.882352941	4.247453506	99th	261	0.000479336	TRUE
ENST00000243108	87	5.832	5.137321839	2.990896772	239.1034483	7.10E+01	42	23	9	13	2	23	15	NA	0.747126437	0.482758621	0.816091954	FALSE	ENSG00000197757	HOXC6	homeobox C6 [Source:HGNC Symbol;Acc:HGNC:5128]	0.816091954	3.928487649	99th	258	0.000473827	TRUE
ENST00000306087	129	3.499	3.393403101	3.068438965	238.1472868	84	73	40	7	9	1	31	14	NA	0.875968992	0.565891473	0.651162791	FALSE	ENSG00000168875	SOX14	SRY-box transcription factor 14 [Source:HGNC Symbol;Acc:HGNC:11193]	0.651162791	3.134554836	99th	245	0.000449952	FALSE
ENST00000380035	316	0.4835	0.662398734	3.148933407	225.6867089	87	144	116	32	24	9	86	6	NA	0.82278481	0.455696203	0.275316456	FALSE	ENSG00000188779	SKOR1	SKI family transcriptional corepressor 1 [Source:HGNC Symbol;Acc:HGNC:21326]	0.275316456	1.325313024	enriched	240	0.000440769	FALSE
ENST00000496902	170	0.776	1.1781	2.767300463	231.7352941	60	84	65	10	11	3	67	13	NA	0.876470588	0.494117647	0.352941176	FALSE	ENSG00000106038	EVX1	even-skipped homeobox 1 [Source:HGNC Symbol;Acc:HGNC:3506]	0.352941176	1.698981402	enriched	240	0.000440769	FALSE
ENST00000393655	228	1.6065	2.085377193	2.895591998	236.8859649	101	99	79	32	18	7	54	7	NA	0.780701754	0.434210526	0.442982456	FALSE	ENSG00000008196	TFAP2B	transcription factor AP-2 beta [Source:HGNC Symbol;Acc:HGNC:11743]	0.442982456	2.132420371	95th	237	0.000435259	FALSE
ENST00000394166	156	3.031	2.984730769	2.978016957	236.6089744	93	85	53	11	7	3	39	6	NA	0.884615385	0.544871795	0.596153846	FALSE	ENSG00000185551	NR2F2	nuclear receptor subfamily 2 group F member 2 [Source:HGNC Symbol;Acc:HGNC:7976]	0.596153846	2.869753843	99th	237	0.000435259	FALSE
ENST00000217420	265	1.863	1.835777358	2.604088417	235.5471698	114	143	109	10	3	2	72	6	NA	0.950943396	0.539622642	0.430188679	FALSE	ENSG00000101438	SLC32A1	solute carrier family 32 member 1 [Source:HGNC Symbol;Acc:HGNC:11018]	0.430188679	2.070833936	95th	236	0.000433423	FALSE
ENST00000240328	282	0.803	0.561117021	3.399796095	231.0070922	7.90E+01	137	107	15	23	7	69	1	NA	0.865248227	0.485815603	0.280141844	FALSE	ENSG00000121068	TBX2	T-box transcription factor 2 [Source:HGNC Symbol;Acc:HGNC:11597]	0.280141844	1.348541385	enriched	222	0.000407711	FALSE
ENST00000173229	268	1.511	1.185552239	3.490423405	229.3171642	108	144	115	7	2	6	89	6	NA	0.96641791	0.537313433	0.402985075	FALSE	ENSG00000065320	NTN1	netrin 1 [Source:HGNC Symbol;Acc:HGNC:8029]	0.402985075	1.939881751	enriched	219	0.000402202	FALSE
ENST00000553456	92	3.254	3.032065217	2.870000608	228.7065217	59	41	36	4	11	3	26	11	NA	0.836956522	0.445652174	0.641304348	FALSE	ENSG00000170370	EMX2	empty spiracles homeobox 2 [Source:HGNC Symbol;Acc:HGNC:3341]	0.641304348	3.087098454	99th	213	0.000391182	FALSE
ENST00000260653	140	3.958	4.025478571	2.659695746	220.8571429	98	76	52	5	7	2	50	25	NA	0.914285714	0.542857143	0.7	FALSE	ENSG00000138083	SIX3	SIX homeobox 3 [Source:HGNC Symbol;Acc:HGNC:10889]	0.7	3.369646448	99th	210	0.000385673	FALSE
ENST00000281321	177	0.754	1.032485876	3.278292414	234.2146893	60	82	80	8	7	2	59	5	NA	0.915254237	0.463276836	0.338983051	FALSE	ENSG00000151615	POU4F2	POU class 4 homeobox 2 [Source:HGNC Symbol;Acc:HGNC:9219]	0.338983051	1.631790048	enriched	209	0.000383836	FALSE
ENST00000296921	139	2.855	2.823151079	2.922060949	218.8489209	75	70	58	6	5	3	47	16	NA	0.920863309	0.503597122	0.539568345	FALSE	ENSG00000164438	TLX3	T cell leukemia homeobox 3 [Source:HGNC Symbol;Acc:HGNC:13532]	0.539568345	2.597363655	95th	205	0.00037649	FALSE
ENST00000430889	97	4.667	4.800402062	2.874613469	234.0103093	78	41	31	11	14	2	28	21	NA	0.742268041	0.422680412	0.804123711	FALSE	ENSG00000198353	HOXC4	homeobox C4 [Source:HGNC Symbol;Acc:HGNC:5126]	0.804123711	3.870875154	99th	204	0.000374654	TRUE
ENST00000008391	204	1.696	2.067191176	3.129004613	238.0098039	89	85	40	38	41	8	25	13	NA	0.612745098	0.416666667	0.43627451	FALSE	ENSG00000008197	TFAP2D	transcription factor AP-2 delta [Source:HGNC Symbol;Acc:HGNC:15581]	0.43627451	2.100129789	95th	203	0.000372817	FALSE
ENST00000290759	155	1.468	1.650077419	2.915083658	229.0967742	63	75	74	3	3	6	45	4	NA	0.961290323	0.483870968	0.406451613	FALSE	ENSG00000159556	ISL2	ISL LIM homeobox 2 [Source:HGNC Symbol;Acc:HGNC:18524]	0.406451613	1.956568905	enriched	202	0.000370981	FALSE
ENST00000249499	70	3.2665	3.0624	2.860889779	222.6714286	40	30	27	7	6	2	20	4	NA	0.814285714	0.428571429	0.571428571	FALSE	ENSG00000128709	HOXD9	homeobox D9 [Source:HGNC Symbol;Acc:HGNC:5140]	0.571428571	2.750731794	95th	195	0.000358125	TRUE
ENST00000369215	270	0.273	0.337444444	2.958195591	231.7333333	64	139	96	16	19	4	74	0	NA	0.87037037	0.514814815	0.237037037	FALSE	ENSG00000112238	PRDM13	PR/SET domain 13 [Source:HGNC Symbol;Acc:HGNC:13998]	0.237037037	1.1410443	enriched	194	0.000356288	FALSE
ENST00000331569	192	1.539	1.436484375	3.516052208	215.375	75	92	70	12	18	2	59	8	NA	0.84375	0.479166667	0.390625	FALSE	ENSG00000183779	ZNF703	zinc finger protein 703 [Source:HGNC Symbol;Acc:HGNC:25883]	0.390625	1.880383063	enriched	193	0.000354452	FALSE
ENST00000354822	103	3.376	3.374582524	3.464911635	222.7281553	63	39	51	5	8	3	44	20	NA	0.873786408	0.378640777	0.611650485	FALSE	ENSG00000136352	NKX2-1	NK2 homeobox 1 [Source:HGNC Symbol;Acc:HGNC:11825]	0.611650485	2.944351265	99th	192	0.000352615	FALSE
ENST00000357878	113	1.851	2.115176991	3.12914377	225.2123894	51	58	52	2	1	2	45	6	NA	0.973451327	0.513274336	0.451327434	FALSE	ENSG00000188620	HMX3	H6 family homeobox 3 [Source:HGNC Symbol;Acc:HGNC:5019]	0.451327434	2.172591262	95th	192	0.000352615	FALSE
ENST00000339992	123	1.617	2.088658537	2.985108746	225.0894309	49	59	58	4	2	2	51	7	NA	0.951219512	0.479674797	0.398373984	FALSE	ENSG00000188816	HMX2	H6 family homeobox 2 [Source:HGNC Symbol;Acc:HGNC:5018]	0.398373984	1.917684971	enriched	186	0.000341596	FALSE
ENST00000297565	137	1.951	2.100262774	3.46477154	239.6934307	64	62	50	14	11	3	25	2	NA	0.817518248	0.452554745	0.467153285	FALSE	ENSG00000164920	OSR2	odd-skipped related transciption factor 2 [Source:HGNC Symbol;Acc:HGNC:15830]	0.467153285	2.248773438	95th	184	0.000337923	FALSE
ENST00000040584	71	6.896	5.878577465	3.132877079	231.6478873	61	37	24	5	5	2	19	14	NA	0.85915493	0.521126761	0.85915493	FALSE	ENSG00000037965	HOXC8	homeobox C8 [Source:HGNC Symbol;Acc:HGNC:5129]	0.85915493	4.135783367	99th	183	0.000336086	TRUE
ENST00000491143	167	1.911	1.789682635	2.824461988	229.4670659	74	88	64	6	9	2	37	4	NA	0.910179641	0.526946108	0.443113772	FALSE	ENSG00000119547	ONECUT2	one cut homeobox 2 [Source:HGNC Symbol;Acc:HGNC:8139]	0.443113772	2.133052499	95th	183	0.000336086	FALSE
ENST00000356713	444	1.0025	0.892441441	3.146159822	234.295045	136	195	175	38	36	11	85	8	NA	0.833333333	0.439189189	0.306306306	FALSE	ENSG00000119946	CNNM1	cyclin and CBS domain divalent metal cation transport mediator 1 [Source:HGNC Symbol;Acc:HGNC:102]	0.306306306	1.474491367	enriched	181	0.000332413	FALSE
ENST00000243103	129	1.592	1.745488372	3.32442558	234.1782946	5.50E+01	54	63	6	6	2	48	12	NA	0.906976744	0.418604651	0.426356589	FALSE	ENSG00000123407	HOXC12	homeobox C12 [Source:HGNC Symbol;Acc:HGNC:5124]	0.426356589	2.052387095	95th	180	0.000330577	TRUE
ENST00000361487	186	1.5445	1.493301075	2.979486895	238.7741935	72	81	66	19	20	4	41	2	NA	0.790322581	0.435483871	0.387096774	FALSE	ENSG00000198807	PAX9	paired box 9 [Source:HGNC Symbol;Acc:HGNC:8623]	0.387096774	1.863398958	enriched	177	0.000325067	FALSE
ENST00000410016	189	1.011	1.433449735	2.950889537	234.1798942	65	85	53	33	18	2	40	7	NA	0.73015873	0.44973545	0.343915344	FALSE	ENSG00000128652	HOXD3	homeobox D3 [Source:HGNC Symbol;Acc:HGNC:5137]	0.343915344	1.655533024	enriched	177	0.000325067	TRUE
ENST00000614239	195	0.868	0.956389744	3.04359904	236.8307692	58	95	87	9	4	5	54	1	NA	0.933333333	0.487179487	0.297435897	FALSE	ENSG00000273706	LHX1	LIM homeobox 1 [Source:HGNC Symbol;Acc:HGNC:6593]	0.297435897	1.431791165	enriched	177	0.000325067	FALSE
ENST00000243056	148	2.316	2.589459459	3.018017179	224.2432432	7.50E+01	72	59	14	3	2	44	10	NA	0.885135135	0.486486486	0.506756757	FALSE	ENSG00000123364	HOXC13	homeobox C13 [Source:HGNC Symbol;Acc:HGNC:5125]	0.506756757	2.439415865	95th	174	0.000319557	TRUE
ENST00000373615	197	2.298	1.867467005	4.102922943	237.5482234	99	91	80	20	6	5	56	7	NA	0.868020305	0.461928934	0.502538071	FALSE	ENSG00000106689	LHX2	LIM homeobox 2 [Source:HGNC Symbol;Acc:HGNC:6594]	0.502538071	2.419108038	95th	171	0.000314048	FALSE
ENST00000375281	130	1.192	1.643192308	3.140654326	222.7461538	44	59	67	3	1	2	54	10	NA	0.969230769	0.453846154	0.338461538	FALSE	ENSG00000204335	SP5	Sp5 transcription factor [Source:HGNC Symbol;Acc:HGNC:14529]	0.338461538	1.629279601	enriched	169	0.000310375	FALSE
ENST00000249501	140	4.927	4.867564286	2.791047374	240.8571429	116	66	25	31	18	2	23	12	NA	0.65	0.471428571	0.828571429	FALSE	ENSG00000128710	HOXD10	homeobox D10 [Source:HGNC Symbol;Acc:HGNC:5133]	0.828571429	3.988561102	99th	166	0.000304865	TRUE
ENST00000006015	63	4.094	4.172507937	3.114494325	232.952381	46	33	22	5	3	2	25	17	NA	0.873015873	0.523809524	0.73015873	FALSE	ENSG00000005073	HOXA11	homeobox A11 [Source:HGNC Symbol;Acc:HGNC:5101]	0.73015873	3.51482396	99th	165	0.000303029	TRUE
ENST00000267377	183	1.504	1.371989071	3.394902708	235.8469945	74	101	70	8	4	1	35	0	NA	0.93442623	0.551912568	0.404371585	FALSE	ENSG00000139874	SSTR1	somatostatin receptor 1 [Source:HGNC Symbol;Acc:HGNC:11330]	0.404371585	1.946556106	enriched	165	0.000303029	FALSE
ENST00000367387	192	1.601	2.007723958	3.670949681	236.53125	86	92	53	25	22	5	35	7	NA	0.755208333	0.479166667	0.447916667	FALSE	ENSG00000143355	LHX9	LIM homeobox 9 [Source:HGNC Symbol;Acc:HGNC:14222]	0.447916667	2.156172578	95th	162	0.000297519	FALSE
ENST00000361725	131	3.293	2.931114504	3.308864501	238.0458015	75	64	49	12	6	3	33	14	NA	0.86259542	0.488549618	0.572519084	FALSE	ENSG00000144355	DLX1	distal-less homeobox 1 [Source:HGNC Symbol;Acc:HGNC:2914]	0.572519084	2.755981283	95th	161	0.000295682	FALSE
ENST00000406506	138	0.84	1.082963768	3.058872204	237.3188406	43	69	50	15	4	2	44	6	NA	0.862318841	0.5	0.311594203	FALSE	ENSG00000170178	HOXD12	homeobox D12 [Source:HGNC Symbol;Acc:HGNC:5135]	0.311594203	1.499946142	enriched	153	0.00028099	TRUE
ENST00000394636	166	1.281	1.483421687	3.495726286	232.1686747	66	79	55	13	19	3	45	7	NA	0.807228916	0.475903614	0.397590361	FALSE	ENSG00000176842	IRX5	iroquois homeobox 5 [Source:HGNC Symbol;Acc:HGNC:14361]	0.397590361	1.913912785	enriched	152	0.000279154	FALSE
ENST00000262426	152	0.949	1.001651316	3.234693513	222.3947368	54	89	57	3	3	2	52	4	NA	0.960526316	0.585526316	0.355263158	FALSE	ENSG00000103241	FOXF1	forkhead box F1 [Source:HGNC Symbol;Acc:HGNC:3809]	0.355263158	1.710158912	enriched	151	0.000277317	FALSE
ENST00000302584	71	2.323	2.607267606	2.978614481	219.6619718	38	27	41	1	2	1	28	8	NA	0.957746479	0.38028169	0.535211268	FALSE	ENSG00000171532	NEUROD2	neuronal differentiation 2 [Source:HGNC Symbol;Acc:HGNC:7763]	0.535211268	2.576389638	95th	150	0.000275481	FALSE
ENST00000592199	260	4.0455	3.640334615	3.586867904	236.6846154	167	95	94	34	37	11	38	13	NA	0.726923077	0.365384615	0.642307692	FALSE	ENSG00000008441	NFIX	nuclear factor I X [Source:HGNC Symbol;Acc:HGNC:7788]	0.642307692	3.091928334	99th	150	0.000275481	FALSE
ENST00000372524	146	0.655	1.030349315	2.852570095	221.6986301	42	64	67	6	9	2	58	4	NA	0.897260274	0.438356164	0.287671233	FALSE	ENSG00000165655	ZNF503	zinc finger protein 503 [Source:HGNC Symbol;Acc:HGNC:23589]	0.287671233	1.384786212	enriched	148	0.000271808	FALSE
ENST00000257860	176	0.9745	1.128340909	2.451126001	233.9715909	59	79	83	7	7	9	47	5	NA	0.920454545	0.448863636	0.335227273	FALSE	ENSG00000135406	PRPH	peripherin [Source:HGNC Symbol;Acc:HGNC:9461]	0.335227273	1.613710556	enriched	147	0.000269971	FALSE
ENST00000355243	195	2.493	2.789241026	3.750299832	238.4564103	109	75	56	37	27	10	20	4	NA	0.671794872	0.384615385	0.558974359	FALSE	ENSG00000075891	PAX2	paired box 2 [Source:HGNC Symbol;Acc:HGNC:8616]	0.558974359	2.690779948	95th	147	0.000269971	FALSE
ENST00000370196	104	0.889	1.359211538	3.22841079	230.9326923	37	50	42	7	5	3	30	1	NA	0.884615385	0.480769231	0.355769231	FALSE	ENSG00000107807	TLX1	T cell leukemia homeobox 1 [Source:HGNC Symbol;Acc:HGNC:5056]	0.355769231	1.712595036	enriched	147	0.000269971	FALSE
ENST00000349155	177	0.413	0.140813559	4.095874545	234.4745763	54	67	83	19	8	7	58	5	NA	0.847457627	0.378531073	0.305084746	FALSE	ENSG00000135111	TBX3	T-box transcription factor 3 [Source:HGNC Symbol;Acc:HGNC:11602]	0.305084746	1.468611043	enriched	144	0.000264461	FALSE
ENST00000651965	244	0.612	0.31554918	3.198132215	237.7131148	59	102	123	10	9	6	61	0	NA	0.922131148	0.418032787	0.241803279	FALSE	ENSG00000187553	CYP26C1	cytochrome P450 family 26 subfamily C member 1 [Source:HGNC Symbol;Acc:HGNC:20577]	0.241803279	1.163987942	enriched	144	0.000264461	FALSE
ENST00000269216	216	0.7885	0.869828704	3.097807962	229.5277778	58	96	68	31	21	6	61	7	NA	0.759259259	0.444444444	0.268518519	FALSE	ENSG00000141448	GATA6	GATA binding protein 6 [Source:HGNC Symbol;Acc:HGNC:4174]	0.268518519	1.292589246	enriched	141	0.000258952	FALSE
ENST00000222718	73	2.473	3.016191781	3.46700908	237.7534247	40	28	20	11	14	2	19	7	NA	0.657534247	0.383561644	0.547945205	FALSE	ENSG00000105996	HOXA2	homeobox A2 [Source:HGNC Symbol;Acc:HGNC:5103]	0.547945205	2.637688022	95th	135	0.000247933	TRUE
ENST00000222726	41	4.158	4.245658537	3.059011112	219.8536585	2.60E+01	21	15	2	3	2	20	9	NA	0.87804878	0.512195122	0.634146341	FALSE	ENSG00000106004	HOXA5	homeobox A5 [Source:HGNC Symbol;Acc:HGNC:5106]	0.634146341	3.052641382	99th	135	0.000247933	TRUE
ENST00000370193	86	2.3395	2.100081395	2.973472378	232.2093023	44	36	45	3	2	2	38	9	NA	0.941860465	0.418604651	0.511627907	FALSE	ENSG00000138136	LBX1	ladybird homeobox 1 [Source:HGNC Symbol;Acc:HGNC:16960]	0.511627907	2.462864514	95th	135	0.000247933	FALSE
ENST00000295092	126	2.122	2.110404762	3.358295356	234.6031746	62	65	57	1	3	1	35	6	NA	0.968253968	0.515873016	0.492063492	FALSE	ENSG00000162981	LRATD1	LRAT domain containing 1 [Source:HGNC Symbol;Acc:HGNC:20743]	0.492063492	2.368685712	95th	132	0.000242423	FALSE
ENST00000311177	49	3.965	3.693081633	3.027811688	223.5918367	33	19	22	5	3	2	26	15	NA	0.836734694	0.387755102	0.673469388	FALSE	ENSG00000170689	HOXB9	homeobox B9 [Source:HGNC Symbol;Acc:HGNC:5120]	0.673469388	3.241933901	99th	132	0.000242423	TRUE
ENST00000392539	103	1.497	1.791456311	2.82683587	232.1941748	39	47	41	6	9	2	21	0	NA	0.854368932	0.45631068	0.378640777	FALSE	ENSG00000128714	HOXD13	homeobox D13 [Source:HGNC Symbol;Acc:HGNC:5136]	0.378640777	1.822693641	enriched	129	0.000236913	TRUE
ENST00000646991	151	1.276	1.617251656	3.584769743	239.3377483	62	73	60	10	8	2	42	5	NA	0.880794702	0.483443709	0.410596026	FALSE	ENSG00000091010	POU4F3	POU class 4 homeobox 3 [Source:HGNC Symbol;Acc:HGNC:9220]	0.410596026	1.976519203	enriched	128	0.000235077	FALSE
ENST00000317216	89	1.883	2.437707865	2.997007834	234.4382022	40	34	43	8	4	2	35	9	NA	0.865168539	0.382022472	0.449438202	FALSE	ENSG00000179388	EGR3	early growth response 3 [Source:HGNC Symbol;Acc:HGNC:3240]	0.449438202	2.163496917	95th	127	0.00023324	FALSE
ENST00000258411	190	1.3085	0.732247368	4.045619266	235.0947368	67	93	72	12	13	4	36	1	NA	0.868421053	0.489473684	0.352631579	FALSE	ENSG00000135925	WNT10A	Wnt family member 10A [Source:HGNC Symbol;Acc:HGNC:13829]	0.352631579	1.697491068	enriched	126	0.000231404	FALSE
ENST00000266744	93	1.573	1.496655914	3.233552097	228.1612903	38	52	32	5	4	1	31	3	NA	0.903225806	0.559139785	0.408602151	FALSE	ENSG00000139352	ASCL1	achaete-scute family bHLH transcription factor 1 [Source:HGNC Symbol;Acc:HGNC:738]	0.408602151	1.966921122	enriched	126	0.000231404	FALSE
ENST00000249504	53	3.511	3.255754717	2.635209479	225.1698113	32	25	21	5	2	2	11	2	NA	0.867924528	0.471698113	0.603773585	FALSE	ENSG00000128713	HOXD11	homeobox D11 [Source:HGNC Symbol;Acc:HGNC:5134]	0.603773585	2.906433594	99th	125	0.000229567	TRUE
ENST00000283268	102	1.196	1.433960784	2.850237353	236.1372549	39	41	49	7	5	4	36	5	NA	0.882352941	0.401960784	0.382352941	FALSE	ENSG00000153266	FEZF2	FEZ family zinc finger 2 [Source:HGNC Symbol;Acc:HGNC:13506]	0.382352941	1.840563186	enriched	125	0.000229567	FALSE
ENST00000306422	100	1.584	1.72929	2.978093714	227.7	39	42	50	1	7	3	42	8	NA	0.92	0.42	0.39	FALSE	ENSG00000171540	OTP	orthopedia homeobox [Source:HGNC Symbol;Acc:HGNC:8518]	0.39	1.87737445	enriched	125	0.000229567	FALSE
ENST00000302625	91	3.429	3.360263736	2.513129593	222.3626374	57	51	34	2	4	1	28	12	NA	0.934065934	0.56043956	0.626373626	FALSE	ENSG00000171450	CDK5R2	cyclin dependent kinase 5 regulatory subunit 2 [Source:HGNC Symbol;Acc:HGNC:1776]	0.626373626	3.015225236	99th	124	0.000227731	FALSE
ENST00000328345	75	4.885	4.821413333	2.792026224	237.3866667	59	26	39	5	5	1	16	10	NA	0.866666667	0.346666667	0.786666667	FALSE	ENSG00000184486	POU3F2	POU class 3 homeobox 2 [Source:HGNC Symbol;Acc:HGNC:9215]	0.786666667	3.78684077	99th	124	0.000227731	FALSE
ENST00000521374	232	0.9905	1.302137931	2.779626492	238.7241379	71	84	86	31	31	13	36	4	NA	0.732758621	0.362068966	0.306034483	FALSE	ENSG00000102878	HSF4	heat shock transcription factor 4 [Source:HGNC Symbol;Acc:HGNC:5227]	0.306034483	1.473182868	enriched	124	0.000227731	FALSE
ENST00000371761	68	2.9575	3.329367647	2.529784068	240.9705882	45	17	18	20	13	2	9	3	NA	0.514705882	0.25	0.661764706	FALSE	ENSG00000123080	CDKN2C	cyclin dependent kinase inhibitor 2C [Source:HGNC Symbol;Acc:HGNC:1789]	0.661764706	3.18559013	99th	122	0.000224058	FALSE
ENST00000374115	279	0.597	0.137860215	3.254166246	238.0250896	58	131	132	9	7	1	64	2	NA	0.94265233	0.46953405	0.207885305	FALSE	ENSG00000187714	SLC18A3	solute carrier family 18 member A3 [Source:HGNC Symbol;Acc:HGNC:10936]	0.207885305	1.000714255	enriched	122	0.000224058	FALSE
ENST00000394967	73	2.376	2.319589041	2.975643571	226.1369863	38	43	26	2	2	2	29	7	NA	0.945205479	0.589041096	0.520547945	FALSE	ENSG00000217236	SP9	Sp9 transcription factor [Source:HGNC Symbol;Acc:HGNC:30690]	0.520547945	2.505803621	95th	122	0.000224058	FALSE
ENST00000396352	101	0.534	0.903544554	3.505010906	235.2772277	33	45	36	8	12	2	32	4	NA	0.801980198	0.445544554	0.326732673	FALSE	ENSG00000105997	HOXA3	homeobox A3 [Source:HGNC Symbol;Acc:HGNC:5104]	0.326732673	1.572819417	enriched	122	0.000224058	TRUE
ENST00000233948	165	0.618	0.236993939	3.437471785	232.2484848	4.60E+01	86	64	5	10	4	51	2	NA	0.909090909	0.521212121	0.278787879	FALSE	ENSG00000115596	WNT6	Wnt family member 6 [Source:HGNC Symbol;Acc:HGNC:12785]	0.278787879	1.342023694	enriched	118	0.000216711	FALSE
ENST00000261980	183	1.58	1.331142077	3.802890744	237.8852459	80	78	81	9	15	5	42	9	NA	0.868852459	0.426229508	0.43715847	FALSE	ENSG00000119614	VSX2	visual system homeobox 2 [Source:HGNC Symbol;Acc:HGNC:1975]	0.43715847	2.104384979	95th	116	0.000213038	FALSE
ENST00000233638	155	0.282	0.797167742	2.40081075	228.4	4.10E+01	71	66	6	12	3	48	4	NA	0.883870968	0.458064516	0.264516129	FALSE	ENSG00000115297	TLX2	T cell leukemia homeobox 2 [Source:HGNC Symbol;Acc:HGNC:5057]	0.264516129	1.273322621	enriched	114	0.000209365	FALSE
ENST00000293549	197	0.647	0.757796954	3.021505602	236.2436548	52	94	86	8	9	4	56	3	NA	0.913705584	0.47715736	0.263959391	FALSE	ENSG00000125084	WNT1	Wnt family member 1 [Source:HGNC Symbol;Acc:HGNC:12774]	0.263959391	1.270642606	enriched	114	0.000209365	FALSE
ENST00000518156	76	1.923	2.285315789	3.403790938	236.7631579	35	29	24	14	9	3	11	2	NA	0.697368421	0.381578947	0.460526316	FALSE	ENSG00000006377	DLX6	distal-less homeobox 6 [Source:HGNC Symbol;Acc:HGNC:2919]	0.460526316	2.216872663	95th	110	0.000202019	FALSE
ENST00000302472	205	0.824	0.792502439	3.651969158	236.395122	66	92	78	13	22	2	38	1	NA	0.829268293	0.448780488	0.32195122	FALSE	ENSG00000171522	PTGER4	prostaglandin E receptor 4 [Source:HGNC Symbol;Acc:HGNC:9596]	0.32195122	1.549802548	enriched	108	0.000198346	FALSE
ENST00000344586	94	0.859	1.393861702	2.298781948	225.7553191	31	41	39	6	8	2	23	2	NA	0.85106383	0.436170213	0.329787234	FALSE	ENSG00000119919	NKX2-3	NK2 homeobox 3 [Source:HGNC Symbol;Acc:HGNC:7836]	0.329787234	1.587523403	enriched	108	0.000198346	FALSE
ENST00000612363	74	3.787	3.6765	2.334859371	224.5135135	53	49	25	0	0	1	20	9	NA	1	0.662162162	0.716216216	FALSE	ENSG00000233608	TWIST2	twist family bHLH transcription factor 2 [Source:HGNC Symbol;Acc:HGNC:20670]	0.716216216	3.447707756	99th	108	0.000198346	FALSE
ENST00000221980	469	0.254	-0.046974414	3.173240679	235.3667377	92	189	206	30	44	11	122	4	NA	0.842217484	0.402985075	0.196162047	FALSE	ENSG00000105376	ICAM5	intercellular adhesion molecule 5 [Source:HGNC Symbol;Acc:HGNC:5348]	0.196162047	0.944281064	FALSE	107	0.000196509	FALSE
ENST00000260386	138	1.231	0.498992754	4.081309636	238.9637681	46	63	68	6	1	7	33	0	NA	0.949275362	0.456521739	0.333333333	FALSE	ENSG00000137825	ITPKA	inositol-trisphosphate 3-kinase A [Source:HGNC Symbol;Acc:HGNC:6178]	0.333333333	1.604593547	enriched	106	0.000194673	FALSE
ENST00000258106	91	2.687	2.624395604	2.828201242	229.4505495	49	47	39	4	1	3	23	3	NA	0.945054945	0.516483516	0.538461538	FALSE	ENSG00000135638	EMX1	empty spiracles homeobox 1 [Source:HGNC Symbol;Acc:HGNC:3340]	0.538461538	2.592035729	95th	105	0.000192836	FALSE
ENST00000224356	205	0.727	0.776531707	2.595147033	239.7268293	5.40E+01	78	73	27	27	7	30	1	NA	0.736585366	0.380487805	0.263414634	FALSE	ENSG00000095596	CYP26A1	cytochrome P450 family 26 subfamily A member 1 [Source:HGNC Symbol;Acc:HGNC:2603]	0.263414634	1.268020266	enriched	102	0.000187327	FALSE
ENST00000326902	110	0.574	0.672109091	3.385172727	230.7	31	47	51	8	4	2	31	5	NA	0.890909091	0.427272727	0.281818182	FALSE	ENSG00000180613	GSX2	GS homeobox 2 [Source:HGNC Symbol;Acc:HGNC:24959]	0.281818182	1.356610908	enriched	102	0.000187327	FALSE
ENST00000327720	122	0.6695	0.974565574	2.619944205	239.3770492	34	55	46	9	12	2	28	2	NA	0.827868852	0.450819672	0.278688525	FALSE	ENSG00000184302	SIX6	SIX homeobox 6 [Source:HGNC Symbol;Acc:HGNC:10892]	0.278688525	1.341545424	enriched	102	0.000187327	FALSE
ENST00000453268	363	-0.066	-0.510341598	2.787538666	237.4269972	44	156	153	24	30	1	102	0	NA	0.851239669	0.429752066	0.121212121	FALSE	ENSG00000167178	ISLR2	immunoglobulin superfamily containing leucine rich repeat 2 [Source:HGNC Symbol;Acc:HGNC:29286]	0.121212121	0.583488562	FALSE	102	0.000187327	FALSE
ENST00000287934	263	1.308	1.189638783	2.959766372	233.9163498	97	136	122	1	4	1	72	3	NA	0.980988593	0.517110266	0.368821293	FALSE	ENSG00000157240	FZD1	frizzled class receptor 1 [Source:HGNC Symbol;Acc:HGNC:4038]	0.368821293	1.775424799	enriched	101	0.00018549	FALSE
ENST00000398485	195	0.351	0.097148718	3.591253496	236.1384615	45	99	72	10	14	5	52	2	NA	0.876923077	0.507692308	0.230769231	FALSE	ENSG00000125813	PAX1	paired box 1 [Source:HGNC Symbol;Acc:HGNC:8615]	0.230769231	1.110872455	enriched	100	0.000183654	FALSE
ENST00000470495	83	1.85	2.261903614	2.995895768	225.2289157	37	43	27	8	5	2	30	6	NA	0.843373494	0.518072289	0.445783133	FALSE	ENSG00000120093	HOXB3	homeobox B3 [Source:HGNC Symbol;Acc:HGNC:5114]	0.445783133	2.145902213	95th	100	0.000183654	TRUE
ENST00000648378	81	1.789	2.420802469	3.028510832	236.3333333	36	43	25	6	7	3	31	4	NA	0.839506173	0.530864198	0.444444444	FALSE	ENSG00000105880	DLX5	distal-less homeobox 5 [Source:HGNC Symbol;Acc:HGNC:2918]	0.444444444	2.139458062	95th	100	0.000183654	FALSE
ENST00000325089	392	1.1155	1.087619898	3.545913372	238.0102041	135	171	138	54	29	1	58	6	NA	0.788265306	0.43622449	0.344387755	FALSE	ENSG00000165300	SLITRK5	SLIT and NTRK like family member 5 [Source:HGNC Symbol;Acc:HGNC:20295]	0.344387755	1.657807108	enriched	99	0.000181817	FALSE
ENST00000239243	132	0.8805	0.354969697	4.302744182	233.0075758	4.00E+01	57	44	10	21	2	33	3	NA	0.765151515	0.431818182	0.303030303	FALSE	ENSG00000120149	MSX2	msh homeobox 2 [Source:HGNC Symbol;Acc:HGNC:7392]	0.303030303	1.458721406	enriched	97	0.000178144	FALSE
ENST00000315033	92	1.203	1.665652174	2.513249945	227.0869565	34	52	39	0	1	1	24	1	NA	0.989130435	0.565217391	0.369565217	FALSE	ENSG00000181656	GPR88	G protein-coupled receptor 88 [Source:HGNC Symbol;Acc:HGNC:4539]	0.369565217	1.779005889	enriched	96	0.000176308	FALSE
ENST00000373313	72	2.036	2.77075	3.948052602	224.8472222	35	30	36	2	4	1	31	5	NA	0.916666667	0.416666667	0.486111111	FALSE	ENSG00000204103	MAFB	MAF bZIP transcription factor B [Source:HGNC Symbol;Acc:HGNC:6408]	0.486111111	2.340032256	95th	96	0.000176308	FALSE
ENST00000415738	101	0.718	0.898168317	3.336611878	237.1782178	28	46	20	21	14	3	8	2	NA	0.653465347	0.455445545	0.277227723	FALSE	ENSG00000152784	PRDM8	PR/SET domain 8 [Source:HGNC Symbol;Acc:HGNC:13993]	0.277227723	1.334513445	enriched	96	0.000176308	FALSE
ENST00000308618	98	0.6545	1.122091837	3.415245031	231.9795918	28	47	41	7	3	3	45	5	NA	0.897959184	0.479591837	0.285714286	FALSE	ENSG00000174279	EVX2	even-skipped homeobox 2 [Source:HGNC Symbol;Acc:HGNC:3507]	0.285714286	1.375365897	enriched	95	0.000174471	FALSE
ENST00000367882	86	1.9725	2.686732558	2.907977589	238.6046512	41	45	35	5	1	2	19	0	NA	0.930232558	0.523255814	0.476744186	FALSE	ENSG00000118526	TCF21	transcription factor 21 [Source:HGNC Symbol;Acc:HGNC:11632]	0.476744186	2.294941933	95th	95	0.000174471	FALSE
ENST00000265340	78	0.9815	0.895807692	3.811363577	234.1538462	31	37	33	1	7	3	34	7	NA	0.897435897	0.474358974	0.397435897	FALSE	ENSG00000069011	PITX1	paired like homeodomain 1 [Source:HGNC Symbol;Acc:HGNC:9004]	0.397435897	1.913169229	enriched	93	0.000170798	FALSE
ENST00000313173	46	3.7225	3.873652174	2.859500432	239.4565217	32	15	13	11	7	2	13	10	NA	0.608695652	0.326086957	0.695652174	FALSE	ENSG00000175879	HOXD8	homeobox D8 [Source:HGNC Symbol;Acc:HGNC:5139]	0.695652174	3.348716967	99th	93	0.000170798	TRUE
ENST00000330070	47	0.63	0.882340426	3.438476516	228.787234	13	22	16	3	6	2	23	4	NA	0.808510638	0.468085106	0.276595745	FALSE	ENSG00000173917	HOXB2	homeobox B2 [Source:HGNC Symbol;Acc:HGNC:5113]	0.276595745	1.331471241	enriched	93	0.000170798	TRUE
ENST00000374672	151	0.971	1.143218543	3.738508089	233.9271523	54	57	61	19	14	5	51	6	NA	0.781456954	0.377483444	0.357615894	FALSE	ENSG00000136826	KLF4	Kruppel like factor 4 [Source:HGNC Symbol;Acc:HGNC:6348]	0.357615894	1.721484467	enriched	93	0.000170798	FALSE
ENST00000640368	110	1.9135	2.192663636	3.1767895	237.4181818	48	32	28	20	30	11	13	3	NA	0.545454545	0.290909091	0.436363636	FALSE	ENSG00000007372	PAX6	paired box 6 [Source:HGNC Symbol;Acc:HGNC:8620]	0.436363636	2.100558825	95th	93	0.000170798	FALSE
ENST00000239151	62	4.766	3.989274194	3.358852152	233.016129	4.10E+01	28	24	6	4	2	25	17	NA	0.838709677	0.451612903	0.661290323	FALSE	ENSG00000120075	HOXB5	homeobox B5 [Source:HGNC Symbol;Acc:HGNC:5116]	0.661290323	3.183306552	99th	90	0.000165288	TRUE
ENST00000306324	78	1.6025	1.874371795	4.019025291	234.0769231	33	43	28	2	5	2	23	2	NA	0.91025641	0.551282051	0.423076923	FALSE	ENSG00000170166	HOXD4	homeobox D4 [Source:HGNC Symbol;Acc:HGNC:5138]	0.423076923	2.036599502	95th	90	0.000165288	TRUE
ENST00000343483	48	2.9325	2.975958333	3.329138736	219.3541667	26	18	23	6	1	2	17	4	NA	0.854166667	0.375	0.541666667	FALSE	ENSG00000078399	HOXA9	homeobox A9 [Source:HGNC Symbol;Acc:HGNC:5109]	0.541666667	2.607464514	95th	90	0.000165288	TRUE
ENST00000449599	162	0.4085	0.483154321	3.373259357	232.882716	40	52	55	30	25	6	36	7	NA	0.660493827	0.320987654	0.24691358	FALSE	ENSG00000163508	EOMES	eomesodermin [Source:HGNC Symbol;Acc:HGNC:3372]	0.24691358	1.188587812	enriched	90	0.000165288	FALSE
ENST00000645694	74	1.589	1.917378378	2.91305685	239.2432432	30	34	34	3	3	2	23	1	NA	0.918918919	0.459459459	0.405405405	FALSE	ENSG00000126778	SIX1	SIX homeobox 1 [Source:HGNC Symbol;Acc:HGNC:10887]	0.405405405	1.951532692	enriched	90	0.000165288	FALSE
ENST00000258526	538	0.782	0.743143123	3.665062344	236.9869888	184	179	152	108	99	31	82	12	NA	0.615241636	0.332713755	0.342007435	FALSE	ENSG00000136040	PLXNC1	plexin C1 [Source:HGNC Symbol;Acc:HGNC:9106]	0.342007435	1.646348769	enriched	89	0.000163452	FALSE
ENST00000225648	53	1.561	1.883886792	3.190763874	236.9811321	2.20E+01	27	22	1	3	2	26	6	NA	0.924528302	0.509433962	0.41509434	FALSE	ENSG00000108511	HOXB6	homeobox B6 [Source:HGNC Symbol;Acc:HGNC:5117]	0.41509434	1.998173096	95th	87	0.000159779	TRUE
ENST00000283921	50	1.216	1.91692	2.627438528	225.46	18	23	20	1	6	2	23	3	NA	0.86	0.46	0.36	FALSE	ENSG00000253293	HOXA10	homeobox A10 [Source:HGNC Symbol;Acc:HGNC:5100]	0.36	1.732961031	enriched	87	0.000159779	TRUE
ENST00000404795	135	0.353	0.306	2.998188237	224.8814815	25	62	60	6	7	2	55	1	NA	0.903703704	0.459259259	0.185185185	FALSE	ENSG00000142700	DMRTA2	DMRT like family A2 [Source:HGNC Symbol;Acc:HGNC:13908]	0.185185185	0.891440859	FALSE	87	0.000159779	FALSE
ENST00000644743	80	1.05	1.6440625	3.372709133	239.075	29	33	37	4	6	3	26	3	NA	0.875	0.4125	0.3625	FALSE	ENSG00000164093	PITX2	paired like homeodomain 2 [Source:HGNC Symbol;Acc:HGNC:9005]	0.3625	1.744995482	enriched	87	0.000159779	FALSE
ENST00000329003	153	0.668	0.67675817	2.432981253	222.124183	38	82	67	4	0	2	47	1	NA	0.973856209	0.535947712	0.248366013	FALSE	ENSG00000182687	GALR2	galanin receptor 2 [Source:HGNC Symbol;Acc:HGNC:4133]	0.248366013	1.195579505	enriched	86	0.000157942	FALSE
ENST00000359441	91	1.458	1.273989011	4.125714544	235.6483516	42	52	29	8	2	5	18	3	NA	0.89010989	0.571428571	0.461538462	FALSE	ENSG00000158815	FGF17	fibroblast growth factor 17 [Source:HGNC Symbol;Acc:HGNC:3673]	0.461538462	2.221744911	95th	86	0.000157942	FALSE
ENST00000382723	95	0.671	0.350578947	3.226398458	227.4736842	23	51	36	2	6	2	35	0	NA	0.915789474	0.536842105	0.242105263	FALSE	ENSG00000163132	MSX1	msh homeobox 1 [Source:HGNC Symbol;Acc:HGNC:7391]	0.242105263	1.165441629	enriched	86	0.000157942	FALSE
ENST00000438661	195	1.624	1.461902564	4.150959459	228.2	83	107	63	13	12	4	38	8	NA	0.871794872	0.548717949	0.425641026	FALSE	ENSG00000116396	KCNC4	potassium voltage-gated channel subfamily C member 4 [Source:HGNC Symbol;Acc:HGNC:6236]	0.425641026	2.048942529	95th	86	0.000157942	FALSE
ENST00000230658	149	1.357	1.264724832	3.224661128	237.8322148	5.10E+01	55	55	19	20	6	17	1	NA	0.738255034	0.369127517	0.342281879	FALSE	ENSG00000016082	ISL1	ISL LIM homeobox 1 [Source:HGNC Symbol;Acc:HGNC:6132]	0.342281879	1.647669884	enriched	85	0.000156106	FALSE
ENST00000329198	99	0.261	0.137010101	4.226760743	227.979798	26	34	50	7	8	2	39	4	NA	0.848484848	0.343434343	0.262626263	FALSE	ENSG00000183072	NKX2-5	NK2 homeobox 5 [Source:HGNC Symbol;Acc:HGNC:2488]	0.262626263	1.264225219	enriched	84	0.000154269	FALSE
ENST00000369206	72	0.606	1.100125	3.516103333	228.9583333	26	32	33	2	5	3	30	5	NA	0.902777778	0.444444444	0.361111111	FALSE	ENSG00000148704	VAX1	ventral anterior homeobox 1 [Source:HGNC Symbol;Acc:HGNC:12660]	0.361111111	1.738309676	enriched	84	0.000154269	FALSE
ENST00000379613	107	3.059	2.94611215	3.427765159	233.1028037	61	37	39	12	19	7	30	10	NA	0.710280374	0.345794393	0.570093458	FALSE	ENSG00000137203	TFAP2A	transcription factor AP-2 alpha [Source:HGNC Symbol;Acc:HGNC:11742]	0.570093458	2.744304851	95th	84	0.000154269	FALSE
ENST00000272369	151	3.564	3.665192053	3.327261049	240.2450331	101	46	34	24	47	12	17	8	NA	0.529801325	0.304635762	0.668874172	FALSE	ENSG00000143995	MEIS1	Meis homeobox 1 [Source:HGNC Symbol;Acc:HGNC:7000]	0.668874172	3.219813541	99th	83	0.000152433	FALSE
ENST00000370445	98	1.1025	0.577306122	3.791315879	238.1428571	31	35	36	10	17	3	22	4	NA	0.724489796	0.357142857	0.316326531	FALSE	ENSG00000143032	BARHL2	BarH like homeobox 2 [Source:HGNC Symbol;Acc:HGNC:954]	0.316326531	1.522726529	enriched	83	0.000152433	FALSE
ENST00000299727	146	1.1875	0.416321918	3.972211737	233.7808219	48	72	63	4	7	3	32	2	NA	0.924657534	0.493150685	0.328767123	FALSE	ENSG00000166573	GALR1	galanin receptor 1 [Source:HGNC Symbol;Acc:HGNC:4132]	0.328767123	1.582612813	enriched	82	0.000150596	FALSE
ENST00000317605	176	1.972	1.743636364	3.521368485	240.3295455	82	77	79	12	8	1	40	5	NA	0.886363636	0.4375	0.465909091	FALSE	ENSG00000181541	MAB21L2	mab-21 like 2 [Source:HGNC Symbol;Acc:HGNC:6758]	0.465909091	2.242784162	95th	82	0.000150596	FALSE
ENST00000290552	184	0.2235	-0.098038043	3.900437042	236.6684783	46	75	59	23	27	6	25	1	NA	0.72826087	0.407608696	0.25	FALSE	ENSG00000159387	IRX6	iroquois homeobox 6 [Source:HGNC Symbol;Acc:HGNC:14675]	0.25	1.20344516	enriched	81	0.00014876	FALSE
ENST00000287538	210	1.2875	1.707685714	2.560827807	228.2047619	73	94	72	30	14	3	43	3	NA	0.79047619	0.447619048	0.347619048	FALSE	ENSG00000156925	ZIC3	Zic family member 3 [Source:HGNC Symbol;Acc:HGNC:12874]	0.347619048	1.673361842	enriched	80	0.000146923	FALSE
ENST00000324093	433	0.345	-1.448505774	5.737810715	234.2378753	124	157	214	27	35	36	116	7	NA	0.856812933	0.362586605	0.286374134	FALSE	ENSG00000004399	PLXND1	plexin D1 [Source:HGNC Symbol;Acc:HGNC:9107]	0.286374134	1.378542262	enriched	80	0.000146923	FALSE
ENST00000302754	188	0.9245	1.4545	2.567178093	224.1755319	64	97	67	9	15	1	58	7	NA	0.872340426	0.515957447	0.340425532	FALSE	ENSG00000171223	JUNB	JunB proto-oncogene, AP-1 transcription factor subunit [Source:HGNC Symbol;Acc:HGNC:6205]	0.340425532	1.638733835	enriched	79	0.000145086	FALSE
ENST00000332503	32	2.825	2.41303125	3.702464676	228.4375	19	14	9	4	5	2	12	7	NA	0.71875	0.4375	0.59375	FALSE	ENSG00000182742	HOXB4	homeobox B4 [Source:HGNC Symbol;Acc:HGNC:5115]	0.59375	2.858182255	99th	79	0.000145086	TRUE
ENST00000359106	1071	1.58	1.046971055	4.128832833	238.1129785	426	473	398	93	107	38	120	10	NA	0.813258637	0.441643324	0.397759104	FALSE	ENSG00000006283	CACNA1G	calcium voltage-gated channel subunit alpha1 G [Source:HGNC Symbol;Acc:HGNC:1394]	0.397759104	1.914725073	enriched	79	0.000145086	FALSE
ENST00000366903	146	-0.097	-0.885308219	4.051062239	221.7671233	23	68	52	13	13	4	29	1	NA	0.821917808	0.465753425	0.157534247	FALSE	ENSG00000136630	HLX	H2.0 like homeobox [Source:HGNC Symbol;Acc:HGNC:4978]	0.157534247	0.758335306	FALSE	79	0.000145086	FALSE
ENST00000420770	235	0.881	0.212642553	4.499300587	235.7191489	78	115	80	25	15	9	42	3	NA	0.829787234	0.489361702	0.331914894	FALSE	ENSG00000009709	PAX7	paired box 7 [Source:HGNC Symbol;Acc:HGNC:8621]	0.331914894	1.597765489	enriched	79	0.000145086	FALSE
ENST00000222728	48	4.084	3.9293125	2.871239544	221.6666667	3.30E+01	19	21	6	2	2	18	10	NA	0.833333333	0.395833333	0.6875	FALSE	ENSG00000106006	HOXA6	homeobox A6 [Source:HGNC Symbol;Acc:HGNC:5107]	0.6875	3.30947419	99th	78	0.00014325	TRUE
ENST00000229030	157	0.265	-0.195171975	3.798957123	233.3630573	3.90E+01	93	62	2	0	1	35	2	NA	0.987261146	0.592356688	0.248407643	FALSE	ENSG00000111432	FZD10	frizzled class receptor 10 [Source:HGNC Symbol;Acc:HGNC:4039]	0.248407643	1.195779904	enriched	78	0.00014325	FALSE
ENST00000305901	117	1.265	1.672162393	2.367295703	232.3418803	39	55	44	8	10	2	33	3	NA	0.846153846	0.47008547	0.333333333	FALSE	ENSG00000169856	ONECUT1	one cut homeobox 1 [Source:HGNC Symbol;Acc:HGNC:8138]	0.333333333	1.604593547	enriched	78	0.00014325	FALSE
ENST00000325888	1426	0.6085	-0.334291024	4.634425253	235.9186536	410	642	441	195	148	48	198	2	NA	0.759467041	0.450210379	0.287517532	FALSE	ENSG00000128591	FLNC	filamin C [Source:HGNC Symbol;Acc:HGNC:3756]	0.287517532	1.384046327	enriched	78	0.00014325	FALSE
ENST00000332710	97	0.447	-0.298917526	4.383386613	233.4226804	26	53	33	7	4	8	25	1	NA	0.886597938	0.546391753	0.268041237	FALSE	ENSG00000184058	TBX1	T-box transcription factor 1 [Source:HGNC Symbol;Acc:HGNC:11592]	0.268041237	1.290291718	enriched	78	0.00014325	FALSE
ENST00000371561	420	0.9015	0.686064286	4.213513578	224.4904762	141	198	184	21	17	20	93	7	NA	0.90952381	0.471428571	0.335714286	FALSE	ENSG00000176884	GRIN1	glutamate ionotropic receptor NMDA type subunit 1 [Source:HGNC Symbol;Acc:HGNC:4584]	0.335714286	1.616054929	enriched	78	0.00014325	FALSE
ENST00000234198	74	0.585	0.725310811	2.882518015	229.5135135	2.20E+01	27	36	7	4	3	30	4	NA	0.851351351	0.364864865	0.297297297	FALSE	ENSG00000115844	DLX2	distal-less homeobox 2 [Source:HGNC Symbol;Acc:HGNC:2915]	0.297297297	1.431123974	enriched	76	0.000139577	FALSE
ENST00000379328	244	0.373	0.566856557	3.295313186	237.6065574	70	121	92	13	18	5	57	3	NA	0.87295082	0.495901639	0.286885246	FALSE	ENSG00000107485	GATA3	GATA binding protein 3 [Source:HGNC Symbol;Acc:HGNC:4172]	0.286885246	1.381002643	enriched	76	0.000139577	FALSE
ENST00000382357	94	1.428	1.127680851	3.327196017	222.8617021	32	46	44	1	3	1	27	3	NA	0.957446809	0.489361702	0.340425532	FALSE	ENSG00000205927	OLIG2	oligodendrocyte transcription factor 2 [Source:HGNC Symbol;Acc:HGNC:9398]	0.340425532	1.638733835	enriched	76	0.000139577	FALSE
ENST00000239144	38	3.0815	3.500684211	3.789031682	215.6578947	2.50E+01	21	12	3	2	2	13	7	NA	0.868421053	0.552631579	0.657894737	FALSE	ENSG00000120068	HOXB8	homeobox B8 [Source:HGNC Symbol;Acc:HGNC:5119]	0.657894737	3.166960948	99th	75	0.00013774	TRUE
ENST00000302326	381	0.241	0.092629921	3.475149587	228.488189	94	132	181	32	36	2	137	8	NA	0.82152231	0.346456693	0.24671916	FALSE	ENSG00000169184	MN1	MN1 proto-oncogene, transcriptional regulator [Source:HGNC Symbol;Acc:HGNC:7180]	0.24671916	1.187651917	enriched	74	0.000135904	FALSE
ENST00000306051	126	0.5605	0.673936508	2.282996504	233.3412698	31	56	55	10	5	2	25	1	NA	0.880952381	0.444444444	0.246031746	FALSE	ENSG00000168229	PTGDR	prostaglandin D2 receptor [Source:HGNC Symbol;Acc:HGNC:9591]	0.246031746	1.184342856	enriched	74	0.000135904	FALSE
ENST00000312358	1660	0.6895	0.349868072	3.935072006	234.7210843	468	704	581	190	185	41	246	14	NA	0.774096386	0.424096386	0.281927711	FALSE	ENSG00000072195	SPEG	striated muscle enriched protein kinase [Source:HGNC Symbol;Acc:HGNC:16901]	0.281927711	1.357138156	enriched	74	0.000135904	FALSE
ENST00000361474	157	1.087	1.036993631	3.74634496	232.6242038	53	56	68	14	19	10	43	6	NA	0.789808917	0.356687898	0.337579618	FALSE	ENSG00000158458	NRG2	neuregulin 2 [Source:HGNC Symbol;Acc:HGNC:7998]	0.337579618	1.625034229	enriched	74	0.000135904	FALSE
ENST00000378693	133	0.127	-0.131338346	3.207015867	229.5864662	29	55	60	13	5	1	32	1	NA	0.864661654	0.413533835	0.218045113	FALSE	ENSG00000198944	SOWAHA	sosondowah ankyrin repeat domain family member A [Source:HGNC Symbol;Acc:HGNC:27033]	0.218045113	1.049621343	enriched	73	0.000134067	FALSE
ENST00000442488	95	0.325	0.313431579	3.237950651	237.2947368	24	31	43	10	11	4	29	2	NA	0.778947368	0.326315789	0.252631579	FALSE	ENSG00000128610	FEZF1	FEZ family zinc finger 1 [Source:HGNC Symbol;Acc:HGNC:22788]	0.252631579	1.216113004	enriched	73	0.000134067	FALSE
ENST00000239165	46	1.915	2.012108696	2.787801055	234.2608696	2.00E+01	23	15	1	7	2	29	11	NA	0.826086957	0.5	0.434782609	FALSE	ENSG00000260027	HOXB7	homeobox B7 [Source:HGNC Symbol;Acc:HGNC:5118]	0.434782609	2.092948104	95th	72	0.000132231	TRUE
ENST00000245457	152	0.314	0.688190789	2.542425891	237.3223684	3.90E+01	66	59	15	12	2	26	1	NA	0.822368421	0.434210526	0.256578947	FALSE	ENSG00000125384	PTGER2	prostaglandin E receptor 2 [Source:HGNC Symbol;Acc:HGNC:9594]	0.256578947	1.23511477	enriched	72	0.000132231	FALSE
ENST00000265074	226	0.569	0.696535398	3.145841057	235.300885	54	76	91	33	26	8	36	2	NA	0.738938053	0.336283186	0.238938053	FALSE	ENSG00000113389	NPR3	natriuretic peptide receptor 3 [Source:HGNC Symbol;Acc:HGNC:7945]	0.238938053	1.150195374	enriched	72	0.000132231	FALSE
ENST00000273861	160	0.317	0.1515375	3.51816721	231.0625	40	58	51	31	20	3	25	3	NA	0.68125	0.3625	0.25	FALSE	ENSG00000145248	SLC10A4	solute carrier family 10 member 4 [Source:HGNC Symbol;Acc:HGNC:22980]	0.25	1.20344516	enriched	72	0.000132231	FALSE
ENST00000334793	76	0.5665	1.006736842	2.122121419	223.8026316	20	41	22	7	6	1	20	1	NA	0.828947368	0.539473684	0.263157895	FALSE	ENSG00000186564	FOXD2	forkhead box D2 [Source:HGNC Symbol;Acc:HGNC:3803]	0.263157895	1.266784379	enriched	72	0.000132231	FALSE
ENST00000373474	171	2.396	1.901637427	3.965454372	232.1812865	90	94	62	5	10	8	35	9	NA	0.912280702	0.549707602	0.526315789	FALSE	ENSG00000136944	LMX1B	LIM homeobox transcription factor 1 beta [Source:HGNC Symbol;Acc:HGNC:6654]	0.526315789	2.533568758	95th	72	0.000132231	FALSE
ENST00000383075	50	1.055	1.82584	3.097564365	230.64	19	19	21	4	6	4	19	4	NA	0.8	0.38	0.38	FALSE	ENSG00000174963	ZIC4	Zic family member 4 [Source:HGNC Symbol;Acc:HGNC:20393]	0.38	1.829236643	enriched	72	0.000132231	FALSE
ENST00000436467	138	0.2115	0.549601449	2.22878466	230.7898551	28	55	53	16	14	2	51	4	NA	0.782608696	0.398550725	0.202898551	FALSE	ENSG00000135625	EGR4	early growth response 4 [Source:HGNC Symbol;Acc:HGNC:3241]	0.202898551	0.976709115	FALSE	72	0.000132231	FALSE
ENST00000649859	92	1.11	1.338728261	1.889175052	218.9021739	21	50	39	1	2	1	24	4	NA	0.967391304	0.543478261	0.22826087	FALSE	ENSG00000176692	FOXC2	forkhead box C2 [Source:HGNC Symbol;Acc:HGNC:3801]	0.22826087	1.098797755	enriched	72	0.000132231	FALSE
ENST00000321870	59	0.978	1.011830508	3.405209291	226.8305085	24	27	31	1	0	1	18	2	NA	0.983050847	0.457627119	0.406779661	FALSE	ENSG00000180828	BHLHE22	basic helix-loop-helix family member e22 [Source:HGNC Symbol;Acc:HGNC:11963]	0.406779661	1.958148057	enriched	71	0.000130394	FALSE
ENST00000598249	1098	0.815	0.210954463	4.059704816	233.7386157	328	404	529	84	81	35	211	5	NA	0.849726776	0.367941712	0.298724954	FALSE	ENSG00000160460	SPTBN4	spectrin beta, non-erythrocytic 4 [Source:HGNC Symbol;Acc:HGNC:14896]	0.298724954	1.437996403	enriched	71	0.000130394	FALSE
ENST00000339562	137	2.449	2.652459854	3.844548528	240.6058394	72	49	53	19	16	6	31	8	NA	0.744525547	0.357664234	0.525547445	FALSE	ENSG00000153234	NR4A2	nuclear receptor subfamily 4 group A member 2 [Source:HGNC Symbol;Acc:HGNC:7981]	0.525547445	2.529870118	95th	70	0.000128558	FALSE
ENST00000380648	242	1.4935	1.57761157	3.080823482	234.1322314	99	122	83	14	23	17	52	1	NA	0.847107438	0.504132231	0.409090909	FALSE	ENSG00000088881	EBF4	EBF family member 4 [Source:HGNC Symbol;Acc:HGNC:29278]	0.409090909	1.969273898	enriched	70	0.000128558	FALSE
ENST00000547588	330	0.4355	0.893336364	3.017412273	234.7515152	87	105	106	65	54	19	72	5	NA	0.639393939	0.318181818	0.263636364	FALSE	ENSG00000135439	AGAP2	ArfGAP with GTPase domain, ankyrin repeat and PH domain 2 [Source:HGNC Symbol;Acc:HGNC:16921]	0.263636364	1.269087623	enriched	70	0.000128558	FALSE
