# Supplementary material for: Interpreting mammalian synonymous site conservation in light of the unwanted transcript hypothesis
Source: Nat Commun. 2025 Feb 27;16:2007. doi: 10.1038/s41467-025-57179-w (PMC11865589; doi:10.1038/s41467-025-57179-w)
Supplement: Supplementary file 10 — Supplementary Data 6 [file 41467_2025_57179_MOESM10_ESM.txt]

Analysis Type:	PANTHER Overrepresentation Test (Released 20240226)
Annotation Version and Release Date:	GO Ontology database DOI: 10.5281/zenodo.10536401 Released 2024-01-17
Analyzed List:	upload_1 (Homo sapiens)
Reference List:	Homo sapiens (all genes in database)
Test Type:	FISHER
Correction:	FDR
GO biological process complete	Homo sapiens - REFLIST (20592)	upload_1 (172)	upload_1 (expected)	upload_1 (over/under)	upload_1 (fold Enrichment)	upload_1 (raw P-value)	upload_1 (FDR)
regulation of transcription by RNA polymerase II (GO:0006357)	2603	130	21.74	+	5.98	1.06E-80	1.61E-76
regulation of DNA-templated transcription (GO:0006355)	3440	136	28.73	+	4.73	6.16E-73	4.70E-69
regulation of RNA biosynthetic process (GO:2001141)	3459	136	28.89	+	4.71	1.27E-72	6.46E-69
system development (GO:0048731)	3546	136	29.62	+	4.59	3.32E-71	1.27E-67
pattern specification process (GO:0007389)	463	70	3.87	+	18.1	5.21E-70	1.59E-66
multicellular organism development (GO:0007275)	3964	140	33.11	+	4.23	7.45E-70	1.89E-66
animal organ development (GO:0048513)	2869	125	23.96	+	5.22	5.05E-69	1.10E-65
regulation of RNA metabolic process (GO:0051252)	3758	136	31.39	+	4.33	6.64E-68	1.27E-64
regionalization (GO:0003002)	415	66	3.47	+	19.04	3.27E-67	5.53E-64
anatomical structure development (GO:0048856)	5231	149	43.69	+	3.41	1.38E-64	2.10E-61
regulation of nucleobase-containing compound metabolic process (GO:0019219)	4061	136	33.92	+	4.01	1.59E-63	2.20E-60
anatomical structure morphogenesis (GO:0009653)	2239	109	18.7	+	5.83	6.61E-62	8.39E-59
developmental process (GO:0032502)	5739	151	47.94	+	3.15	2.43E-61	2.84E-58
positive regulation of transcription by RNA polymerase II (GO:0045944)	1265	88	10.57	+	8.33	3.30E-60	3.60E-57
animal organ morphogenesis (GO:0009887)	996	79	8.32	+	9.5	1.79E-57	1.82E-54
regulation of gene expression (GO:0010468)	4898	139	40.91	+	3.4	1.96E-56	1.87E-53
embryonic morphogenesis (GO:0048598)	596	65	4.98	+	13.06	3.92E-55	3.52E-52
regulation of macromolecule biosynthetic process (GO:0010556)	5026	139	41.98	+	3.31	5.71E-55	4.83E-52
positive regulation of DNA-templated transcription (GO:0045893)	1711	93	14.29	+	6.51	1.05E-54	8.46E-52
positive regulation of RNA biosynthetic process (GO:1902680)	1714	93	14.32	+	6.5	1.23E-54	9.39E-52
embryo development (GO:0009790)	1059	78	8.85	+	8.82	3.43E-54	2.49E-51
regulation of cellular biosynthetic process (GO:0031326)	5159	139	43.09	+	3.23	1.71E-53	1.18E-50
regulation of biosynthetic process (GO:0009889)	5190	139	43.35	+	3.21	3.72E-53	2.47E-50
positive regulation of RNA metabolic process (GO:0051254)	1852	94	15.47	+	6.08	8.92E-53	5.67E-50
regulation of nitrogen compound metabolic process (GO:0051171)	5474	140	45.72	+	3.06	3.05E-51	1.86E-48
embryonic organ morphogenesis (GO:0048562)	304	50	2.54	+	19.69	6.84E-51	4.01E-48
anterior/posterior pattern specification (GO:0009952)	220	45	1.84	+	24.49	3.33E-50	1.88E-47
regulation of primary metabolic process (GO:0080090)	5622	140	46.96	+	2.98	9.82E-50	5.34E-47
nervous system development (GO:0007399)	2207	97	18.43	+	5.26	3.42E-49	1.80E-46
positive regulation of nucleobase-containing compound metabolic process (GO:0045935)	2059	94	17.2	+	5.47	1.02E-48	5.20E-46
regulation of macromolecule metabolic process (GO:0060255)	6033	142	50.39	+	2.82	7.22E-48	3.55E-45
regulation of cellular metabolic process (GO:0031323)	6054	142	50.57	+	2.81	1.14E-47	5.43E-45
embryonic organ development (GO:0048568)	460	54	3.84	+	14.05	5.77E-47	2.67E-44
regulation of metabolic process (GO:0019222)	6559	143	54.79	+	2.61	3.79E-44	1.70E-41
multicellular organismal process (GO:0032501)	6745	144	56.34	+	2.56	1.41E-43	6.14E-41
positive regulation of macromolecule biosynthetic process (GO:0010557)	2604	97	21.75	+	4.46	8.77E-43	3.71E-40
skeletal system development (GO:0001501)	507	52	4.23	+	12.28	4.46E-42	1.84E-39
positive regulation of cellular biosynthetic process (GO:0031328)	2686	97	22.44	+	4.32	1.34E-41	5.36E-39
positive regulation of biosynthetic process (GO:0009891)	2707	97	22.61	+	4.29	2.65E-41	1.03E-38
cell differentiation (GO:0030154)	3654	109	30.52	+	3.57	1.93E-40	7.37E-38
cellular developmental process (GO:0048869)	3657	109	30.55	+	3.57	2.09E-40	7.78E-38
cell fate commitment (GO:0045165)	256	40	2.14	+	18.71	1.51E-39	5.46E-37
embryonic skeletal system development (GO:0048706)	129	32	1.08	+	29.7	1.54E-38	5.44E-36
central nervous system development (GO:0007417)	1008	63	8.42	+	7.48	2.04E-38	7.07E-36
generation of neurons (GO:0048699)	1171	65	9.78	+	6.65	1.29E-36	4.36E-34
neuron differentiation (GO:0030182)	1095	63	9.15	+	6.89	2.74E-36	8.87E-34
embryonic skeletal system morphogenesis (GO:0048704)	94	28	0.79	+	35.66	2.70E-36	8.94E-34
tissue development (GO:0009888)	1769	76	14.78	+	5.14	7.02E-36	2.23E-33
positive regulation of nitrogen compound metabolic process (GO:0051173)	2998	95	25.04	+	3.79	1.09E-35	3.38E-33
embryo development ending in birth or egg hatching (GO:0009792)	685	52	5.72	+	9.09	2.01E-35	6.12E-33
chordate embryonic development (GO:0043009)	664	51	5.55	+	9.2	5.87E-35	1.76E-32
neurogenesis (GO:0022008)	1346	67	11.24	+	5.96	6.14E-35	1.80E-32
head development (GO:0060322)	792	54	6.62	+	8.16	1.86E-34	5.35E-32
gland development (GO:0048732)	430	43	3.59	+	11.97	4.30E-34	1.21E-31
skeletal system morphogenesis (GO:0048705)	232	35	1.94	+	18.06	5.11E-34	1.42E-31
positive regulation of cellular metabolic process (GO:0031325)	3341	97	27.91	+	3.48	1.86E-33	5.07E-31
positive regulation of macromolecule metabolic process (GO:0010604)	3413	97	28.51	+	3.4	1.11E-32	2.98E-30
brain development (GO:0007420)	742	50	6.2	+	8.07	1.57E-31	4.13E-29
regulation of cellular process (GO:0050794)	11167	162	93.28	+	1.74	1.71E-31	4.41E-29
regulation of biological process (GO:0050789)	11722	164	97.91	+	1.67	1.68E-30	4.26E-28
positive regulation of metabolic process (GO:0009893)	3719	97	31.06	+	3.12	1.36E-29	3.41E-27
negative regulation of DNA-templated transcription (GO:0045892)	1279	60	10.68	+	5.62	1.58E-29	3.89E-27
negative regulation of RNA biosynthetic process (GO:1902679)	1294	60	10.81	+	5.55	2.97E-29	7.19E-27
positive regulation of cellular process (GO:0048522)	5707	118	47.67	+	2.48	5.56E-29	1.32E-26
sensory organ development (GO:0007423)	599	43	5	+	8.59	4.32E-28	1.01E-25
biological regulation (GO:0065007)	12141	164	101.41	+	1.62	4.39E-28	1.01E-25
negative regulation of RNA metabolic process (GO:0051253)	1410	60	11.78	+	5.09	2.96E-27	6.75E-25
neuron fate commitment (GO:0048663)	72	21	0.6	+	34.92	3.49E-27	7.81E-25
epithelium development (GO:0060429)	1111	54	9.28	+	5.82	4.21E-27	9.29E-25
forebrain development (GO:0030900)	413	36	3.45	+	10.44	2.20E-26	4.78E-24
positive regulation of biological process (GO:0048518)	6210	119	51.87	+	2.29	4.12E-26	8.85E-24
negative regulation of nucleobase-containing compound metabolic process (GO:0045934)	1534	60	12.81	+	4.68	2.53E-25	5.36E-23
negative regulation of transcription by RNA polymerase II (GO:0000122)	940	48	7.85	+	6.11	7.23E-25	1.51E-22
regulation of developmental process (GO:0050793)	2448	71	20.45	+	3.47	1.10E-22	2.26E-20
regulation of cell population proliferation (GO:0042127)	1676	59	14	+	4.21	1.55E-22	3.15E-20
regulation of cell differentiation (GO:0045595)	1566	57	13.08	+	4.36	2.06E-22	4.14E-20
cell development (GO:0048468)	2240	67	18.71	+	3.58	5.85E-22	1.16E-19
cell fate specification (GO:0001708)	88	19	0.74	+	25.85	6.42E-22	1.25E-19
forebrain regionalization (GO:0021871)	24	13	0.2	+	64.85	1.40E-21	2.70E-19
appendage development (GO:0048736)	191	24	1.6	+	15.04	1.55E-21	2.93E-19
limb development (GO:0060173)	191	24	1.6	+	15.04	1.55E-21	2.96E-19
endocrine system development (GO:0035270)	132	21	1.1	+	19.05	3.67E-21	6.82E-19
appendage morphogenesis (GO:0035107)	154	22	1.29	+	17.1	4.62E-21	8.38E-19
limb morphogenesis (GO:0035108)	154	22	1.29	+	17.1	4.62E-21	8.48E-19
negative regulation of macromolecule biosynthetic process (GO:0010558)	2061	63	17.22	+	3.66	5.62E-21	1.01E-18
central nervous system neuron differentiation (GO:0021953)	179	23	1.5	+	15.38	6.72E-21	1.19E-18
sensory organ morphogenesis (GO:0090596)	284	27	2.37	+	11.38	6.99E-21	1.22E-18
tissue morphogenesis (GO:0048729)	574	35	4.79	+	7.3	1.63E-20	2.82E-18
negative regulation of cellular biosynthetic process (GO:0031327)	2113	63	17.65	+	3.57	2.05E-20	3.50E-18
negative regulation of biosynthetic process (GO:0009890)	2127	63	17.77	+	3.55	2.88E-20	4.87E-18
positive regulation of developmental process (GO:0051094)	1337	50	11.17	+	4.48	5.41E-20	9.07E-18
tube morphogenesis (GO:0035239)	684	37	5.71	+	6.48	6.40E-20	1.06E-17
ear morphogenesis (GO:0042471)	133	20	1.11	+	18	1.08E-19	1.77E-17
cell fate determination (GO:0001709)	42	14	0.35	+	39.91	2.03E-19	3.29E-17
anatomical structure formation involved in morphogenesis (GO:0048646)	971	42	8.11	+	5.18	5.41E-19	8.68E-17
negative regulation of nitrogen compound metabolic process (GO:0051172)	2188	62	18.28	+	3.39	6.11E-19	9.70E-17
embryonic appendage morphogenesis (GO:0035113)	125	19	1.04	+	18.2	7.48E-19	1.16E-16
embryonic limb morphogenesis (GO:0030326)	125	19	1.04	+	18.2	7.48E-19	1.18E-16
tube development (GO:0035295)	905	40	7.56	+	5.29	2.07E-18	3.19E-16
regulation of multicellular organismal development (GO:2000026)	1404	49	11.73	+	4.18	2.48E-18	3.78E-16
cell population proliferation (GO:0008283)	732	36	6.11	+	5.89	4.75E-18	7.17E-16
telencephalon development (GO:0021537)	278	24	2.32	+	10.34	1.13E-17	1.68E-15
negative regulation of cellular metabolic process (GO:0031324)	2572	65	21.48	+	3.03	2.15E-17	3.18E-15
morphogenesis of an epithelium (GO:0002009)	463	29	3.87	+	7.5	2.18E-17	3.20E-15
negative regulation of cellular process (GO:0048523)	4848	92	40.49	+	2.27	2.79E-17	4.06E-15
negative regulation of metabolic process (GO:0009892)	2828	68	23.62	+	2.88	3.64E-17	5.24E-15
epithelial cell differentiation (GO:0030855)	643	33	5.37	+	6.14	4.06E-17	5.78E-15
negative regulation of neuron differentiation (GO:0045665)	74	15	0.62	+	24.27	4.30E-17	6.07E-15
negative regulation of macromolecule metabolic process (GO:0010605)	2609	65	21.79	+	2.98	4.43E-17	6.20E-15
proximal/distal pattern formation (GO:0009954)	35	12	0.29	+	41.05	5.52E-17	7.66E-15
stem cell differentiation (GO:0048863)	182	20	1.52	+	13.16	6.14E-17	8.44E-15
negative regulation of cell differentiation (GO:0045596)	670	33	5.6	+	5.9	1.36E-16	1.85E-14
negative regulation of developmental process (GO:0051093)	919	38	7.68	+	4.95	1.55E-16	2.09E-14
neuron development (GO:0048666)	869	37	7.26	+	5.1	1.64E-16	2.19E-14
neuron migration (GO:0001764)	142	18	1.19	+	15.18	1.81E-16	2.40E-14
axon development (GO:0061564)	423	27	3.53	+	7.64	1.93E-16	2.53E-14
regulation of neuron differentiation (GO:0045664)	194	20	1.62	+	12.34	2.17E-16	2.83E-14
negative regulation of biological process (GO:0048519)	5208	94	43.5	+	2.16	2.41E-16	3.11E-14
inner ear morphogenesis (GO:0042472)	112	16	0.94	+	17.1	1.31E-15	1.68E-13
epithelial tube morphogenesis (GO:0060562)	317	23	2.65	+	8.69	2.52E-15	3.20E-13
muscle structure development (GO:0061061)	517	28	4.32	+	6.48	3.35E-15	4.22E-13
regulation of multicellular organismal process (GO:0051239)	2966	66	24.77	+	2.66	6.63E-15	8.28E-13
positive regulation of cell differentiation (GO:0045597)	871	35	7.28	+	4.81	7.01E-15	8.69E-13
ear development (GO:0043583)	233	20	1.95	+	10.28	7.64E-15	9.39E-13
morphogenesis of a branching structure (GO:0001763)	177	18	1.48	+	12.18	9.38E-15	1.14E-12
mesenchyme development (GO:0060485)	246	20	2.05	+	9.73	2.16E-14	2.61E-12
telencephalon regionalization (GO:0021978)	13	8	0.11	+	73.67	2.50E-14	3.00E-12
branching morphogenesis of an epithelial tube (GO:0048754)	137	16	1.14	+	13.98	3.42E-14	4.07E-12
morphogenesis of a branching epithelium (GO:0061138)	166	17	1.39	+	12.26	4.77E-14	5.64E-12
axonogenesis (GO:0007409)	370	23	3.09	+	7.44	6.85E-14	8.03E-12
positive regulation of cell population proliferation (GO:0008284)	950	35	7.94	+	4.41	9.11E-14	1.06E-11
muscle tissue development (GO:0060537)	344	22	2.87	+	7.66	1.40E-13	1.61E-11
neuron fate specification (GO:0048665)	34	10	0.28	+	35.21	1.40E-13	1.62E-11
neuron projection development (GO:0031175)	702	30	5.86	+	5.12	1.61E-13	1.83E-11
dorsal/ventral pattern formation (GO:0009953)	85	13	0.71	+	18.31	2.67E-13	3.02E-11
sensory system development (GO:0048880)	399	23	3.33	+	6.9	3.34E-13	3.74E-11
pallium development (GO:0021543)	194	17	1.62	+	10.49	6.27E-13	6.97E-11
neuron projection guidance (GO:0097485)	228	18	1.9	+	9.45	7.63E-13	8.37E-11
axon guidance (GO:0007411)	228	18	1.9	+	9.45	7.63E-13	8.43E-11
camera-type eye development (GO:0043010)	341	21	2.85	+	7.37	1.08E-12	1.18E-10
forelimb morphogenesis (GO:0035136)	41	10	0.34	+	29.2	1.14E-12	1.23E-10
GABAergic neuron differentiation (GO:0097154)	19	8	0.16	+	50.41	1.41E-12	1.51E-10
inner ear development (GO:0048839)	206	17	1.72	+	9.88	1.67E-12	1.76E-10
eye development (GO:0001654)	389	22	3.25	+	6.77	1.66E-12	1.76E-10
outflow tract morphogenesis (GO:0003151)	77	12	0.64	+	18.66	1.80E-12	1.89E-10
visual system development (GO:0150063)	393	22	3.28	+	6.7	2.03E-12	2.12E-10
muscle organ development (GO:0007517)	315	20	2.63	+	7.6	2.22E-12	2.30E-10
regulation of cell development (GO:0060284)	836	31	6.98	+	4.44	2.49E-12	2.57E-10
cell migration (GO:0016477)	901	32	7.53	+	4.25	3.28E-12	3.36E-10
diencephalon development (GO:0021536)	81	12	0.68	+	17.74	3.36E-12	3.39E-10
neuron projection morphogenesis (GO:0048812)	491	24	4.1	+	5.85	3.36E-12	3.42E-10
cranial nerve morphogenesis (GO:0021602)	32	9	0.27	+	33.67	3.81E-12	3.80E-10
cell morphogenesis involved in neuron differentiation (GO:0048667)	449	23	3.75	+	6.13	3.81E-12	3.82E-10
plasma membrane bounded cell projection morphogenesis (GO:0120039)	496	24	4.14	+	5.79	4.16E-12	4.12E-10
cell projection morphogenesis (GO:0048858)	501	24	4.18	+	5.74	5.14E-12	5.06E-10
cranial nerve development (GO:0021545)	65	11	0.54	+	20.26	6.06E-12	5.92E-10
circulatory system development (GO:0072359)	928	32	7.75	+	4.13	7.14E-12	6.93E-10
cellular anatomical entity morphogenesis (GO:0032989)	612	26	5.11	+	5.09	9.15E-12	8.83E-10
cell differentiation in spinal cord (GO:0021515)	50	10	0.42	+	23.94	9.78E-12	9.38E-10
regulation of neurogenesis (GO:0050767)	389	21	3.25	+	6.46	1.32E-11	1.25E-09
organonitrogen compound metabolic process (GO:1901564)	4671	7	39.02	-	0.18	1.32E-11	1.26E-09
regulation of animal organ morphogenesis (GO:2000027)	93	12	0.78	+	15.45	1.82E-11	1.71E-09
spinal cord development (GO:0021510)	98	12	0.82	+	14.66	3.42E-11	3.19E-09
hematopoietic or lymphoid organ development (GO:0048534)	100	12	0.84	+	14.37	4.35E-11	4.05E-09
limbic system development (GO:0021761)	126	13	1.05	+	12.35	4.60E-11	4.25E-09
regulation of nervous system development (GO:0051960)	464	22	3.88	+	5.68	5.20E-11	4.77E-09
forebrain neuron differentiation (GO:0021879)	42	9	0.35	+	25.65	5.64E-11	5.15E-09
heart morphogenesis (GO:0003007)	259	17	2.16	+	7.86	6.43E-11	5.84E-09
cell motility (GO:0048870)	1081	33	9.03	+	3.65	8.07E-11	7.28E-09
ventral spinal cord development (GO:0021517)	45	9	0.38	+	23.94	1.10E-10	9.84E-09
thyroid gland development (GO:0030878)	31	8	0.26	+	30.9	1.35E-10	1.20E-08
autonomic nervous system development (GO:0048483)	46	9	0.38	+	23.42	1.36E-10	1.20E-08
cell morphogenesis (GO:0000902)	696	26	5.81	+	4.47	1.54E-10	1.35E-08
positive regulation of multicellular organismal process (GO:0051240)	1652	41	13.8	+	2.97	1.69E-10	1.48E-08
renal system development (GO:0072001)	317	18	2.65	+	6.8	1.85E-10	1.61E-08
mesenchymal cell differentiation (GO:0048762)	172	14	1.44	+	9.74	1.99E-10	1.72E-08
embryonic forelimb morphogenesis (GO:0035115)	33	8	0.28	+	29.02	2.34E-10	2.01E-08
roof of mouth development (GO:0060021)	92	11	0.77	+	14.31	3.00E-10	2.57E-08
mesonephros development (GO:0001823)	94	11	0.79	+	14.01	3.80E-10	3.23E-08
olfactory bulb development (GO:0021772)	35	8	0.29	+	27.36	3.91E-10	3.31E-08
plasma membrane bounded cell projection organization (GO:0120036)	1156	33	9.66	+	3.42	4.55E-10	3.83E-08
hindlimb morphogenesis (GO:0035137)	36	8	0.3	+	26.6	4.99E-10	4.18E-08
cranial skeletal system development (GO:1904888)	73	10	0.61	+	16.4	5.02E-10	4.18E-08
odontogenesis (GO:0042476)	124	12	1.04	+	11.59	5.55E-10	4.60E-08
nerve development (GO:0021675)	98	11	0.82	+	13.44	5.98E-10	4.93E-08
forebrain generation of neurons (GO:0021872)	54	9	0.45	+	19.95	6.18E-10	5.06E-08
olfactory lobe development (GO:0021988)	37	8	0.31	+	25.89	6.32E-10	5.15E-08
protein metabolic process (GO:0019538)	3548	4	29.64	-	0.13	7.79E-10	6.32E-08
forebrain neuron fate commitment (GO:0021877)	7	5	0.06	+	85.51	7.95E-10	6.38E-08
cerebral cortex regionalization (GO:0021796)	7	5	0.06	+	85.51	7.95E-10	6.41E-08
mammary gland development (GO:0030879)	128	12	1.07	+	11.22	8.04E-10	6.42E-08
cerebral cortex development (GO:0021987)	130	12	1.09	+	11.05	9.63E-10	7.64E-08
hindbrain development (GO:0030902)	161	13	1.34	+	9.67	9.97E-10	7.88E-08
ureteric bud morphogenesis (GO:0060675)	57	9	0.48	+	18.9	1.02E-09	8.04E-08
mesonephric tubule morphogenesis (GO:0072171)	58	9	0.48	+	18.58	1.20E-09	9.40E-08
mesoderm development (GO:0007498)	133	12	1.11	+	10.8	1.25E-09	9.75E-08
cell projection organization (GO:0030030)	1205	33	10.07	+	3.28	1.30E-09	1.01E-07
neural precursor cell proliferation (GO:0061351)	106	11	0.89	+	12.42	1.40E-09	1.08E-07
peripheral nervous system neuron differentiation (GO:0048934)	15	6	0.13	+	47.89	1.46E-09	1.11E-07
cerebral cortex neuron differentiation (GO:0021895)	26	7	0.22	+	32.23	1.44E-09	1.11E-07
peripheral nervous system neuron development (GO:0048935)	15	6	0.13	+	47.89	1.46E-09	1.12E-07
gliogenesis (GO:0042063)	277	16	2.31	+	6.92	1.56E-09	1.18E-07
embryonic digit morphogenesis (GO:0042733)	61	9	0.51	+	17.66	1.92E-09	1.44E-07
regulation of anatomical structure morphogenesis (GO:0022603)	845	27	7.06	+	3.83	2.02E-09	1.51E-07
nephron epithelium development (GO:0072009)	110	11	0.92	+	11.97	2.09E-09	1.55E-07
rhombomere development (GO:0021546)	8	5	0.07	+	74.83	2.10E-09	1.56E-07
heart development (GO:0007507)	566	22	4.73	+	4.65	2.19E-09	1.61E-07
pituitary gland development (GO:0021983)	43	8	0.36	+	22.27	2.27E-09	1.67E-07
nephron tubule development (GO:0072080)	86	10	0.72	+	13.92	2.60E-09	1.90E-07
embryonic cranial skeleton morphogenesis (GO:0048701)	45	8	0.38	+	21.28	3.33E-09	2.42E-07
ureter development (GO:0072189)	17	6	0.14	+	42.25	3.57E-09	2.58E-07
ureteric bud development (GO:0001657)	89	10	0.74	+	13.45	3.66E-09	2.63E-07
branching involved in ureteric bud morphogenesis (GO:0001658)	46	8	0.38	+	20.82	4.01E-09	2.87E-07
mesonephric epithelium development (GO:0072163)	90	10	0.75	+	13.3	4.09E-09	2.90E-07
mesonephric tubule development (GO:0072164)	90	10	0.75	+	13.3	4.09E-09	2.91E-07
pharyngeal system development (GO:0060037)	30	7	0.25	+	27.93	4.35E-09	3.07E-07
renal tubule development (GO:0061326)	91	10	0.76	+	13.16	4.56E-09	3.20E-07
interneuron axon guidance (GO:0097376)	4	4	0.03	+	> 100	4.70E-09	3.29E-07
DNA-templated transcription (GO:0006351)	539	21	4.5	+	4.66	5.01E-09	3.47E-07
response to endogenous stimulus (GO:0009719)	1411	35	11.79	+	2.97	4.99E-09	3.47E-07
positive regulation of neuron differentiation (GO:0045666)	93	10	0.78	+	12.87	5.65E-09	3.90E-07
nephron tubule morphogenesis (GO:0072078)	69	9	0.58	+	15.62	5.91E-09	4.06E-07
kidney development (GO:0001822)	307	16	2.56	+	6.24	6.80E-09	4.65E-07
RNA biosynthetic process (GO:0032774)	551	21	4.6	+	4.56	7.36E-09	5.01E-07
nephron epithelium morphogenesis (GO:0072088)	71	9	0.59	+	15.18	7.66E-09	5.19E-07
Unclassified (UNCLASSIFIED)	2787	2	23.28	-	0.09	8.04E-09	5.40E-07
biological_process (GO:0008150)	17805	170	148.72	+	1.14	8.04E-09	5.42E-07
cardiac chamber morphogenesis (GO:0003206)	125	11	1.04	+	10.54	8.16E-09	5.45E-07
cerebral cortex GABAergic interneuron differentiation (GO:0021892)	10	5	0.08	+	59.86	9.34E-09	6.22E-07
renal tubule morphogenesis (GO:0061333)	73	9	0.61	+	14.76	9.85E-09	6.50E-07
nephron morphogenesis (GO:0072028)	73	9	0.61	+	14.76	9.85E-09	6.53E-07
regulation of epithelial cell proliferation (GO:0050678)	361	17	3.02	+	5.64	1.02E-08	6.70E-07
regulation of neural precursor cell proliferation (GO:2000177)	104	10	0.87	+	11.51	1.69E-08	1.10E-06
immune system development (GO:0002520)	167	12	1.39	+	8.6	1.68E-08	1.10E-06
cardiac chamber development (GO:0003205)	169	12	1.41	+	8.5	1.92E-08	1.24E-06
atrial cardiac muscle tissue development (GO:0003228)	22	6	0.18	+	32.65	2.08E-08	1.34E-06
cardiac conduction system development (GO:0003161)	37	7	0.31	+	22.65	2.09E-08	1.35E-06
cellular response to endogenous stimulus (GO:0071495)	1148	30	9.59	+	3.13	2.38E-08	1.53E-06
cardiac septum development (GO:0003279)	108	10	0.9	+	11.09	2.43E-08	1.55E-06
columnar/cuboidal epithelial cell differentiation (GO:0002065)	109	10	0.91	+	10.98	2.66E-08	1.69E-06
nephron development (GO:0072006)	140	11	1.17	+	9.41	2.68E-08	1.69E-06
response to retinoic acid (GO:0032526)	110	10	0.92	+	10.88	2.90E-08	1.83E-06
kidney epithelium development (GO:0072073)	142	11	1.19	+	9.27	3.10E-08	1.95E-06
cartilage development (GO:0051216)	178	12	1.49	+	8.07	3.42E-08	2.14E-06
outflow tract septum morphogenesis (GO:0003148)	24	6	0.2	+	29.93	3.70E-08	2.30E-06
glial cell differentiation (GO:0010001)	218	13	1.82	+	7.14	3.88E-08	2.41E-06
mammary gland epithelium development (GO:0061180)	61	8	0.51	+	15.7	4.07E-08	2.51E-06
metanephros development (GO:0001656)	86	9	0.72	+	12.53	4.25E-08	2.61E-06
response to growth factor (GO:0070848)	506	19	4.23	+	4.5	5.08E-08	3.11E-06
kidney morphogenesis (GO:0060993)	90	9	0.75	+	11.97	6.35E-08	3.87E-06
commitment of neuronal cell to specific neuron type in forebrain (GO:0021902)	6	4	0.05	+	79.81	6.96E-08	4.23E-06
interneuron migration (GO:1904936)	14	5	0.12	+	42.76	7.23E-08	4.37E-06
connective tissue development (GO:0061448)	236	13	1.97	+	6.59	9.85E-08	5.93E-06
cell fate commitment involved in formation of primary germ layer (GO:0060795)	28	6	0.23	+	25.65	1.01E-07	6.04E-06
cellular response to growth factor stimulus (GO:0071363)	475	18	3.97	+	4.54	1.02E-07	6.09E-06
blood vessel development (GO:0001568)	530	19	4.43	+	4.29	1.05E-07	6.24E-06
negative regulation of apoptotic process (GO:0043066)	894	25	7.47	+	3.35	1.15E-07	6.79E-06
sex differentiation (GO:0007548)	283	14	2.36	+	5.92	1.18E-07	6.99E-06
cardiac septum morphogenesis (GO:0060411)	70	8	0.58	+	13.68	1.22E-07	7.20E-06
bone development (GO:0060348)	201	12	1.68	+	7.15	1.30E-07	7.63E-06
regulation of neuron apoptotic process (GO:0043523)	243	13	2.03	+	6.4	1.38E-07	8.07E-06
axis specification (GO:0009798)	99	9	0.83	+	10.88	1.46E-07	8.49E-06
spinal cord motor neuron differentiation (GO:0021522)	30	6	0.25	+	23.94	1.56E-07	9.07E-06
positive regulation of neurogenesis (GO:0050769)	246	13	2.05	+	6.33	1.59E-07	9.20E-06
forebrain dorsal/ventral pattern formation (GO:0021798)	7	4	0.06	+	68.41	1.61E-07	9.28E-06
segmentation (GO:0035282)	101	9	0.84	+	10.67	1.73E-07	9.94E-06
response to lipid (GO:0033993)	852	24	7.12	+	3.37	1.85E-07	1.06E-05
positive regulation of nervous system development (GO:0051962)	294	14	2.46	+	5.7	1.89E-07	1.07E-05
mesoderm morphogenesis (GO:0048332)	74	8	0.62	+	12.94	1.90E-07	1.08E-05
vasculature development (GO:0001944)	551	19	4.6	+	4.13	1.91E-07	1.08E-05
negative regulation of programmed cell death (GO:0043069)	921	25	7.69	+	3.25	2.01E-07	1.13E-05
positive regulation of cell development (GO:0010720)	453	17	3.78	+	4.49	2.70E-07	1.51E-05
neuroblast differentiation (GO:0014016)	8	4	0.07	+	59.86	3.21E-07	1.78E-05
parathyroid gland development (GO:0060017)	8	4	0.07	+	59.86	3.21E-07	1.79E-05
skeletal muscle tissue development (GO:0007519)	144	10	1.2	+	8.31	3.73E-07	2.06E-05
mesenchyme morphogenesis (GO:0072132)	56	7	0.47	+	14.97	4.12E-07	2.28E-05
oligodendrocyte differentiation (GO:0048709)	82	8	0.68	+	11.68	4.24E-07	2.33E-05
dopaminergic neuron differentiation (GO:0071542)	36	6	0.3	+	19.95	4.92E-07	2.70E-05
dorsal spinal cord development (GO:0021516)	20	5	0.17	+	29.93	5.37E-07	2.94E-05
protein modification process (GO:0036211)	2069	1	17.28	-	0.06	5.56E-07	3.03E-05
odontogenesis of dentin-containing tooth (GO:0042475)	85	8	0.71	+	11.27	5.61E-07	3.04E-05
spinal cord interneuron axon guidance (GO:0097377)	3	3	0.03	+	> 100	5.73E-07	3.07E-05
cardiac muscle tissue development (GO:0048738)	189	11	1.58	+	6.97	5.69E-07	3.07E-05
forebrain anterior/posterior pattern specification (GO:0021797)	3	3	0.03	+	> 100	5.73E-07	3.08E-05
Notch signaling pathway (GO:0007219)	117	9	0.98	+	9.21	6.12E-07	3.27E-05
spleen development (GO:0048536)	38	6	0.32	+	18.9	6.88E-07	3.67E-05
middle ear morphogenesis (GO:0042474)	21	5	0.18	+	28.5	7.00E-07	3.72E-05
blood vessel morphogenesis (GO:0048514)	431	16	3.6	+	4.44	7.12E-07	3.77E-05
developmental growth (GO:0048589)	432	16	3.61	+	4.43	7.34E-07	3.86E-05
growth (GO:0040007)	432	16	3.61	+	4.43	7.34E-07	3.87E-05
striated muscle tissue development (GO:0014706)	195	11	1.63	+	6.75	7.75E-07	4.06E-05
skeletal muscle organ development (GO:0060538)	156	10	1.3	+	7.67	7.80E-07	4.07E-05
peripheral nervous system development (GO:0007422)	90	8	0.75	+	10.64	8.71E-07	4.53E-05
formation of primary germ layer (GO:0001704)	123	9	1.03	+	8.76	9.34E-07	4.84E-05
lung secretory cell differentiation (GO:0061140)	10	4	0.08	+	47.89	9.49E-07	4.86E-05
neuron fate determination (GO:0048664)	10	4	0.08	+	47.89	9.49E-07	4.87E-05
embryonic viscerocranium morphogenesis (GO:0048703)	10	4	0.08	+	47.89	9.49E-07	4.89E-05
neural crest cell differentiation (GO:0014033)	91	8	0.76	+	10.52	9.49E-07	4.90E-05
positive regulation of neural precursor cell proliferation (GO:2000179)	64	7	0.53	+	13.09	1.04E-06	5.31E-05
urogenital system development (GO:0001655)	64	7	0.53	+	13.09	1.04E-06	5.32E-05
negative regulation of neuron apoptotic process (GO:0043524)	162	10	1.35	+	7.39	1.10E-06	5.58E-05
regulation of morphogenesis of an epithelium (GO:1905330)	65	7	0.54	+	12.89	1.16E-06	5.87E-05
positive regulation of epithelial cell proliferation (GO:0050679)	204	11	1.7	+	6.46	1.21E-06	6.08E-05
hippocampus development (GO:0021766)	95	8	0.79	+	10.08	1.32E-06	6.61E-05
transcription by RNA polymerase II (GO:0006366)	400	15	3.34	+	4.49	1.42E-06	7.10E-05
spinal cord motor neuron cell fate specification (GO:0021520)	11	4	0.09	+	43.53	1.48E-06	7.38E-05
reproductive structure development (GO:0048608)	302	13	2.52	+	5.15	1.63E-06	8.08E-05
male sex differentiation (GO:0046661)	170	10	1.42	+	7.04	1.71E-06	8.46E-05
digestive tract development (GO:0048565)	133	9	1.11	+	8.1	1.80E-06	8.88E-05
reproductive system development (GO:0061458)	306	13	2.56	+	5.09	1.88E-06	9.25E-05
gastrulation (GO:0007369)	172	10	1.44	+	6.96	1.90E-06	9.31E-05
camera-type eye morphogenesis (GO:0048593)	134	9	1.12	+	8.04	1.92E-06	9.36E-05
pancreas development (GO:0031016)	70	7	0.58	+	11.97	1.93E-06	9.41E-05
respiratory system development (GO:0060541)	216	11	1.8	+	6.1	2.11E-06	1.03E-04
sinoatrial node development (GO:0003163)	12	4	0.1	+	39.91	2.21E-06	1.06E-04
embryonic camera-type eye morphogenesis (GO:0048596)	26	5	0.22	+	23.02	2.19E-06	1.06E-04
spinal cord association neuron differentiation (GO:0021527)	12	4	0.1	+	39.91	2.21E-06	1.07E-04
oligodendrocyte cell fate specification (GO:0021778)	4	3	0.03	+	89.79	2.28E-06	1.08E-04
glossopharyngeal nerve morphogenesis (GO:0021615)	4	3	0.03	+	89.79	2.28E-06	1.08E-04
central nervous system segmentation (GO:0035283)	4	3	0.03	+	89.79	2.28E-06	1.08E-04
oligodendrocyte cell fate commitment (GO:0021779)	4	3	0.03	+	89.79	2.28E-06	1.09E-04
regulation of transmembrane receptor protein serine/threonine kinase signaling pathway (GO:0090092)	263	12	2.2	+	5.46	2.27E-06	1.09E-04
mesoderm formation (GO:0001707)	72	7	0.6	+	11.64	2.34E-06	1.11E-04
bone morphogenesis (GO:0060349)	103	8	0.86	+	9.3	2.44E-06	1.15E-04
stem cell proliferation (GO:0072089)	73	7	0.61	+	11.48	2.57E-06	1.21E-04
uterus development (GO:0060065)	27	5	0.23	+	22.17	2.67E-06	1.25E-04
regulation of BMP signaling pathway (GO:0030510)	105	8	0.88	+	9.12	2.82E-06	1.31E-04
regulation of cellular response to growth factor stimulus (GO:0090287)	319	13	2.66	+	4.88	2.97E-06	1.38E-04
canonical Wnt signaling pathway (GO:0060070)	106	8	0.89	+	9.04	3.03E-06	1.40E-04
embryonic hindlimb morphogenesis (GO:0035116)	28	5	0.23	+	21.38	3.23E-06	1.48E-04
subpallium development (GO:0021544)	28	5	0.23	+	21.38	3.23E-06	1.49E-04
mesodermal cell differentiation (GO:0048333)	28	5	0.23	+	21.38	3.23E-06	1.49E-04
gland morphogenesis (GO:0022612)	107	8	0.89	+	8.95	3.25E-06	1.49E-04
regulation of developmental growth (GO:0048638)	324	13	2.71	+	4.8	3.53E-06	1.61E-04
thymus development (GO:0048538)	50	6	0.42	+	14.37	3.65E-06	1.66E-04
digestive system development (GO:0055123)	145	9	1.21	+	7.43	3.68E-06	1.67E-04
endocardial cushion development (GO:0003197)	51	6	0.43	+	14.08	4.10E-06	1.86E-04
nitrogen compound metabolic process (GO:0006807)	6426	27	53.67	-	0.5	4.35E-06	1.96E-04
macromolecule modification (GO:0043412)	2291	3	19.14	-	0.16	4.42E-06	1.97E-04
regulation of mesenchymal cell apoptotic process (GO:2001053)	14	4	0.12	+	34.21	4.41E-06	1.98E-04
mesodermal cell fate commitment (GO:0001710)	14	4	0.12	+	34.21	4.41E-06	1.98E-04
muscle cell differentiation (GO:0042692)	283	12	2.36	+	5.08	4.83E-06	2.15E-04
regulation of neuroblast proliferation (GO:1902692)	53	6	0.44	+	13.55	5.16E-06	2.29E-04
face development (GO:0060324)	53	6	0.44	+	13.55	5.16E-06	2.29E-04
glossopharyngeal nerve development (GO:0021563)	5	3	0.04	+	71.83	5.66E-06	2.50E-04
endoderm development (GO:0007492)	84	7	0.7	+	9.98	6.62E-06	2.92E-04
neuroblast proliferation (GO:0007405)	56	6	0.47	+	12.83	7.15E-06	3.14E-04
embryonic heart tube development (GO:0035050)	85	7	0.71	+	9.86	7.16E-06	3.14E-04
neuroepithelial cell differentiation (GO:0060563)	33	5	0.28	+	18.14	7.53E-06	3.28E-04
regulation of neuron projection development (GO:0010975)	459	15	3.83	+	3.91	7.56E-06	3.28E-04
developmental induction (GO:0031128)	33	5	0.28	+	18.14	7.53E-06	3.29E-04
cardiocyte differentiation (GO:0035051)	120	8	1	+	7.98	7.64E-06	3.31E-04
muscle cell fate commitment (GO:0042693)	16	4	0.13	+	29.93	7.91E-06	3.41E-04
nose development (GO:0043584)	16	4	0.13	+	29.93	7.91E-06	3.42E-04
negative regulation of cell population proliferation (GO:0008285)	710	19	5.93	+	3.2	8.08E-06	3.47E-04
retina development in camera-type eye (GO:0060041)	160	9	1.34	+	6.73	8.22E-06	3.52E-04
eye morphogenesis (GO:0048592)	162	9	1.35	+	6.65	9.09E-06	3.88E-04
cellular response to lipid (GO:0071396)	528	16	4.41	+	3.63	9.59E-06	4.08E-04
embryonic eye morphogenesis (GO:0048048)	35	5	0.29	+	17.1	1.02E-05	4.30E-04
regulation of kidney development (GO:0090183)	35	5	0.29	+	17.1	1.02E-05	4.32E-04
regulation of mammary gland epithelial cell proliferation (GO:0033599)	17	4	0.14	+	28.17	1.03E-05	4.33E-04
preganglionic parasympathetic fiber development (GO:0021783)	17	4	0.14	+	28.17	1.03E-05	4.34E-04
regulation of amacrine cell differentiation (GO:1902869)	6	3	0.05	+	59.86	1.12E-05	4.72E-04
system process (GO:0003008)	2108	37	17.61	+	2.1	1.13E-05	4.73E-04
positive regulation of developmental growth (GO:0048639)	167	9	1.39	+	6.45	1.16E-05	4.85E-04
smooth muscle cell differentiation (GO:0051145)	36	5	0.3	+	16.63	1.17E-05	4.87E-04
positive regulation of animal organ morphogenesis (GO:0110110)	36	5	0.3	+	16.63	1.17E-05	4.88E-04
embryonic camera-type eye development (GO:0031076)	37	5	0.31	+	16.18	1.35E-05	5.56E-04
positive regulation of morphogenesis of an epithelium (GO:1905332)	37	5	0.31	+	16.18	1.35E-05	5.58E-04
response to oxygen-containing compound (GO:1901700)	1554	30	12.98	+	2.31	1.46E-05	6.01E-04
response to ketone (GO:1901654)	217	10	1.81	+	5.52	1.49E-05	6.12E-04
forebrain cell migration (GO:0021885)	64	6	0.53	+	11.22	1.56E-05	6.38E-04
glandular epithelial cell differentiation (GO:0002067)	64	6	0.53	+	11.22	1.56E-05	6.40E-04
parasympathetic nervous system development (GO:0048486)	19	4	0.16	+	25.2	1.65E-05	6.66E-04
positive regulation of branching involved in ureteric bud morphogenesis (GO:0090190)	19	4	0.16	+	25.2	1.65E-05	6.68E-04
nephron tubule formation (GO:0072079)	19	4	0.16	+	25.2	1.65E-05	6.70E-04
definitive hemopoiesis (GO:0060216)	19	4	0.16	+	25.2	1.65E-05	6.71E-04
catabolic process (GO:0009056)	1938	2	16.19	-	0.12	1.65E-05	6.73E-04
ureter morphogenesis (GO:0072197)	7	3	0.06	+	51.31	1.96E-05	7.82E-04
anterior/posterior axon guidance (GO:0033564)	7	3	0.06	+	51.31	1.96E-05	7.84E-04
glial cell fate specification (GO:0021780)	7	3	0.06	+	51.31	1.96E-05	7.87E-04
endocardial cushion morphogenesis (GO:0003203)	40	5	0.33	+	14.97	1.99E-05	7.93E-04
animal organ formation (GO:0048645)	40	5	0.33	+	14.97	1.99E-05	7.95E-04
determination of left/right symmetry (GO:0007368)	137	8	1.14	+	6.99	2.02E-05	8.00E-04
artery development (GO:0060840)	100	7	0.84	+	8.38	2.09E-05	8.28E-04
gonad development (GO:0008406)	227	10	1.9	+	5.27	2.19E-05	8.67E-04
artery morphogenesis (GO:0048844)	68	6	0.57	+	10.56	2.22E-05	8.74E-04
retinal ganglion cell axon guidance (GO:0031290)	21	4	0.18	+	22.8	2.52E-05	9.87E-04
tongue development (GO:0043586)	21	4	0.18	+	22.8	2.52E-05	9.89E-04
cellular response to retinoic acid (GO:0071300)	70	6	0.58	+	10.26	2.62E-05	1.02E-03
development of primary sexual characteristics (GO:0045137)	232	10	1.94	+	5.16	2.65E-05	1.03E-03
left/right pattern formation (GO:0060972)	143	8	1.19	+	6.7	2.75E-05	1.06E-03
determination of bilateral symmetry (GO:0009855)	143	8	1.19	+	6.7	2.75E-05	1.07E-03
specification of symmetry (GO:0009799)	143	8	1.19	+	6.7	2.75E-05	1.07E-03
regulation of branching involved in ureteric bud morphogenesis (GO:0090189)	22	4	0.18	+	21.77	3.06E-05	1.18E-03
male gonad development (GO:0008584)	147	8	1.23	+	6.52	3.35E-05	1.29E-03
development of primary male sexual characteristics (GO:0046546)	148	8	1.24	+	6.47	3.51E-05	1.35E-03
body morphogenesis (GO:0010171)	45	5	0.38	+	13.3	3.58E-05	1.37E-03
cellular response to prostaglandin stimulus (GO:0071379)	23	4	0.19	+	20.82	3.68E-05	1.40E-03
nucleobase-containing compound biosynthetic process (GO:0034654)	938	21	7.83	+	2.68	3.83E-05	1.46E-03
embryonic pattern specification (GO:0009880)	76	6	0.63	+	9.45	4.19E-05	1.59E-03
neuromuscular process (GO:0050905)	153	8	1.28	+	6.26	4.45E-05	1.69E-03
cardiac pacemaker cell development (GO:0060926)	9	3	0.08	+	39.91	4.64E-05	1.75E-03
neural crest cell development (GO:0014032)	78	6	0.65	+	9.21	4.86E-05	1.83E-03
positive regulation of stem cell proliferation (GO:2000648)	48	5	0.4	+	12.47	4.91E-05	1.85E-03
endocardial cushion formation (GO:0003272)	25	4	0.21	+	19.16	5.18E-05	1.95E-03
alpha-beta T cell differentiation (GO:0046632)	79	6	0.66	+	9.09	5.22E-05	1.96E-03
regulation of epithelial cell differentiation (GO:0030856)	157	8	1.31	+	6.1	5.35E-05	2.00E-03
digestive tract morphogenesis (GO:0048546)	49	5	0.41	+	12.22	5.43E-05	2.02E-03
negative regulation of multicellular organismal process (GO:0051241)	1116	23	9.32	+	2.47	5.75E-05	2.14E-03
lung morphogenesis (GO:0060425)	50	5	0.42	+	11.97	6.00E-05	2.22E-03
lung cell differentiation (GO:0060479)	26	4	0.22	+	18.42	6.09E-05	2.24E-03
cochlea morphogenesis (GO:0090103)	26	4	0.22	+	18.42	6.09E-05	2.24E-03
lung epithelial cell differentiation (GO:0060487)	26	4	0.22	+	18.42	6.09E-05	2.25E-03
metencephalon development (GO:0022037)	118	7	0.99	+	7.1	6.08E-05	2.25E-03
locomotory behavior (GO:0007626)	207	9	1.73	+	5.21	6.30E-05	2.31E-03
pancreatic A cell differentiation (GO:0003310)	10	3	0.08	+	35.92	6.58E-05	2.40E-03
tongue morphogenesis (GO:0043587)	10	3	0.08	+	35.92	6.58E-05	2.41E-03
neurohypophysis development (GO:0021985)	2	2	0.02	+	> 100	6.94E-05	2.48E-03
cerebral cortex GABAergic interneuron fate commitment (GO:0021893)	2	2	0.02	+	> 100	6.94E-05	2.48E-03
optic vesicle morphogenesis (GO:0003404)	2	2	0.02	+	> 100	6.94E-05	2.49E-03
ureter smooth muscle contraction (GO:0014849)	2	2	0.02	+	> 100	6.94E-05	2.49E-03
dorsal spinal cord interneuron axon guidance (GO:0097378)	2	2	0.02	+	> 100	6.94E-05	2.50E-03
ureteric peristalsis (GO:0072105)	2	2	0.02	+	> 100	6.94E-05	2.51E-03
regulation of glutamatergic neuron differentiation (GO:0120006)	2	2	0.02	+	> 100	6.94E-05	2.51E-03
regulation of stem cell proliferation (GO:0072091)	83	6	0.69	+	8.65	6.90E-05	2.51E-03
subpallium neuron fate commitment (GO:0060163)	2	2	0.02	+	> 100	6.94E-05	2.52E-03
cell proliferation in forebrain (GO:0021846)	27	4	0.23	+	17.74	7.10E-05	2.52E-03
epithelial tube branching involved in lung morphogenesis (GO:0060441)	27	4	0.23	+	17.74	7.10E-05	2.53E-03
stem cell development (GO:0048864)	84	6	0.7	+	8.55	7.38E-05	2.62E-03
hemopoiesis (GO:0030097)	699	17	5.84	+	2.91	8.13E-05	2.88E-03
hypothalamus development (GO:0021854)	28	4	0.23	+	17.1	8.23E-05	2.90E-03
behavior (GO:0007610)	632	16	5.28	+	3.03	8.35E-05	2.94E-03
cellular response to fibroblast growth factor stimulus (GO:0044344)	86	6	0.72	+	8.35	8.42E-05	2.96E-03
lung alveolus development (GO:0048286)	54	5	0.45	+	11.09	8.71E-05	3.05E-03
regulation of morphogenesis of a branching structure (GO:0060688)	54	5	0.45	+	11.09	8.71E-05	3.05E-03
nail development (GO:0035878)	11	3	0.09	+	32.65	8.99E-05	3.10E-03
cardiac pacemaker cell differentiation (GO:0060920)	11	3	0.09	+	32.65	8.99E-05	3.10E-03
nephric duct morphogenesis (GO:0072178)	11	3	0.09	+	32.65	8.99E-05	3.11E-03
regulation of axon guidance (GO:1902667)	11	3	0.09	+	32.65	8.99E-05	3.12E-03
embryonic skeletal joint morphogenesis (GO:0060272)	11	3	0.09	+	32.65	8.99E-05	3.12E-03
response to organic cyclic compound (GO:0014070)	848	19	7.08	+	2.68	9.08E-05	3.12E-03
cranial nerve formation (GO:0021603)	11	3	0.09	+	32.65	8.99E-05	3.13E-03
central nervous system neuron development (GO:0021954)	87	6	0.73	+	8.26	8.98E-05	3.13E-03
organelle organization (GO:0006996)	3099	9	25.89	-	0.35	9.36E-05	3.21E-03
enteroendocrine cell differentiation (GO:0035883)	29	4	0.24	+	16.51	9.48E-05	3.24E-03
cardiac ventricle development (GO:0003231)	127	7	1.06	+	6.6	9.67E-05	3.30E-03
visual perception (GO:0007601)	220	9	1.84	+	4.9	1.00E-04	3.42E-03
regulation of organ growth (GO:0046620)	89	6	0.74	+	8.07	1.02E-04	3.45E-03
post-embryonic development (GO:0009791)	89	6	0.74	+	8.07	1.02E-04	3.46E-03
response to hormone (GO:0009725)	785	18	6.56	+	2.75	1.05E-04	3.55E-03
response to BMP (GO:0071772)	90	6	0.75	+	7.98	1.08E-04	3.65E-03
cellular response to BMP stimulus (GO:0071773)	90	6	0.75	+	7.98	1.08E-04	3.66E-03
sensory perception of light stimulus (GO:0050953)	223	9	1.86	+	4.83	1.11E-04	3.74E-03
heterocycle biosynthetic process (GO:0018130)	1014	21	8.47	+	2.48	1.16E-04	3.88E-03
mesenchymal cell apoptotic process (GO:0097152)	12	3	0.1	+	29.93	1.19E-04	3.95E-03
ectodermal placode formation (GO:0060788)	12	3	0.1	+	29.93	1.19E-04	3.96E-03
regulation of timing of cell differentiation (GO:0048505)	12	3	0.1	+	29.93	1.19E-04	3.97E-03
ectodermal placode morphogenesis (GO:0071697)	12	3	0.1	+	29.93	1.19E-04	3.98E-03
regulation of development, heterochronic (GO:0040034)	12	3	0.1	+	29.93	1.19E-04	3.98E-03
CD4-positive, alpha-beta T cell differentiation (GO:0043367)	58	5	0.48	+	10.32	1.23E-04	4.06E-03
organonitrogen compound catabolic process (GO:1901565)	1126	0	9.41	-	< 0.01	1.26E-04	4.17E-03
regulation of plasma membrane bounded cell projection organization (GO:0120035)	656	16	5.48	+	2.92	1.28E-04	4.23E-03
liver development (GO:0001889)	133	7	1.11	+	6.3	1.29E-04	4.24E-03
primary metabolic process (GO:0044238)	6944	35	58	-	0.6	1.29E-04	4.24E-03
aorta development (GO:0035904)	59	5	0.49	+	10.15	1.33E-04	4.34E-03
aromatic compound biosynthetic process (GO:0019438)	1024	21	8.55	+	2.46	1.33E-04	4.34E-03
regulation of apoptotic process (GO:0042981)	1476	27	12.33	+	2.19	1.33E-04	4.35E-03
response to fibroblast growth factor (GO:0071774)	94	6	0.79	+	7.64	1.38E-04	4.49E-03
aorta morphogenesis (GO:0035909)	32	4	0.27	+	14.97	1.41E-04	4.55E-03
metanephric nephron development (GO:0072210)	32	4	0.27	+	14.97	1.41E-04	4.56E-03
face morphogenesis (GO:0060325)	32	4	0.27	+	14.97	1.41E-04	4.57E-03
hepaticobiliary system development (GO:0061008)	136	7	1.14	+	6.16	1.48E-04	4.78E-03
hypothalamus cell differentiation (GO:0021979)	13	3	0.11	+	27.63	1.54E-04	4.88E-03
cardiac cell fate commitment (GO:0060911)	13	3	0.11	+	27.63	1.54E-04	4.89E-03
motor neuron migration (GO:0097475)	13	3	0.11	+	27.63	1.54E-04	4.90E-03
atrioventricular canal development (GO:0036302)	13	3	0.11	+	27.63	1.54E-04	4.91E-03
midbrain dopaminergic neuron differentiation (GO:1904948)	13	3	0.11	+	27.63	1.54E-04	4.92E-03
metanephric mesenchyme development (GO:0072075)	13	3	0.11	+	27.63	1.54E-04	4.93E-03
regulation of nephron tubule epithelial cell differentiation (GO:0072182)	13	3	0.11	+	27.63	1.54E-04	4.94E-03
telencephalon cell migration (GO:0022029)	61	5	0.51	+	9.81	1.56E-04	4.94E-03
glial cell fate commitment (GO:0021781)	13	3	0.11	+	27.63	1.54E-04	4.95E-03
T cell differentiation (GO:0030217)	184	8	1.54	+	5.21	1.62E-04	5.10E-03
organic substance metabolic process (GO:0071704)	7437	39	62.12	-	0.63	1.66E-04	5.23E-03
organic substance catabolic process (GO:1901575)	1635	2	13.66	-	0.15	1.67E-04	5.24E-03
regulation of locomotion (GO:0040012)	1042	21	8.7	+	2.41	1.68E-04	5.28E-03
regulation of cell projection organization (GO:0031344)	672	16	5.61	+	2.85	1.69E-04	5.29E-03
response to prostaglandin (GO:0034694)	34	4	0.28	+	14.08	1.79E-04	5.59E-03
cardiac muscle tissue growth (GO:0055017)	34	4	0.28	+	14.08	1.79E-04	5.60E-03
anatomical structure maturation (GO:0071695)	238	9	1.99	+	4.53	1.82E-04	5.65E-03
regulation of programmed cell death (GO:0043067)	1521	27	12.7	+	2.13	1.83E-04	5.67E-03
developmental growth involved in morphogenesis (GO:0060560)	141	7	1.18	+	5.94	1.86E-04	5.75E-03
ectodermal placode development (GO:0071696)	14	3	0.12	+	25.65	1.95E-04	6.00E-03
cardioblast differentiation (GO:0010002)	14	3	0.12	+	25.65	1.95E-04	6.01E-03
lung development (GO:0030324)	189	8	1.58	+	5.07	1.94E-04	6.01E-03
positive regulation of amacrine cell differentiation (GO:1902871)	3	2	0.03	+	79.81	2.07E-04	6.17E-03
mammary placode formation (GO:0060596)	3	2	0.03	+	79.81	2.07E-04	6.19E-03
branchiomeric skeletal muscle development (GO:0014707)	3	2	0.03	+	79.81	2.07E-04	6.20E-03
habenula development (GO:0021986)	3	2	0.03	+	79.81	2.07E-04	6.21E-03
brain segmentation (GO:0035284)	3	2	0.03	+	79.81	2.07E-04	6.22E-03
cardiac jelly development (GO:1905072)	3	2	0.03	+	79.81	2.07E-04	6.23E-03
astrocyte-dopaminergic neuron signaling (GO:0036520)	3	2	0.03	+	79.81	2.07E-04	6.25E-03
positive regulation of mesenchymal cell apoptotic process (GO:2001055)	3	2	0.03	+	79.81	2.07E-04	6.26E-03
olfactory pit development (GO:0060166)	3	2	0.03	+	79.81	2.07E-04	6.27E-03
visceral motor neuron differentiation (GO:0021524)	3	2	0.03	+	79.81	2.07E-04	6.28E-03
heart looping (GO:0001947)	65	5	0.54	+	9.21	2.11E-04	6.29E-03
spinal cord oligodendrocyte cell fate specification (GO:0021530)	3	2	0.03	+	79.81	2.07E-04	6.30E-03
epithalamus development (GO:0021538)	3	2	0.03	+	79.81	2.07E-04	6.31E-03
rhombomere 3 development (GO:0021569)	3	2	0.03	+	79.81	2.07E-04	6.32E-03
regulation of synapse organization (GO:0050807)	242	9	2.02	+	4.45	2.06E-04	6.32E-03
rhombomere morphogenesis (GO:0021593)	3	2	0.03	+	79.81	2.07E-04	6.33E-03
specification of animal organ position (GO:0010159)	3	2	0.03	+	79.81	2.07E-04	6.35E-03
organ growth (GO:0035265)	102	6	0.85	+	7.04	2.16E-04	6.42E-03
respiratory tube development (GO:0030323)	193	8	1.61	+	4.96	2.24E-04	6.64E-03
heart growth (GO:0060419)	36	4	0.3	+	13.3	2.25E-04	6.65E-03
regulation of growth (GO:0040008)	621	15	5.19	+	2.89	2.33E-04	6.87E-03
negative regulation of neurogenesis (GO:0050768)	147	7	1.23	+	5.7	2.40E-04	7.07E-03
nephric duct development (GO:0072176)	15	3	0.13	+	23.94	2.42E-04	7.11E-03
embryonic skeletal joint development (GO:0072498)	15	3	0.13	+	23.94	2.42E-04	7.12E-03
regulation of synapse structure or activity (GO:0050803)	248	9	2.07	+	4.34	2.47E-04	7.23E-03
positive regulation of neuroblast proliferation (GO:0002052)	37	4	0.31	+	12.94	2.50E-04	7.31E-03
negative regulation of transmembrane receptor protein serine/threonine kinase signaling pathway (GO:0090101)	148	7	1.24	+	5.66	2.50E-04	7.31E-03
morphogenesis of embryonic epithelium (GO:0016331)	149	7	1.24	+	5.62	2.60E-04	7.57E-03
nervous system process (GO:0050877)	1469	26	12.27	+	2.12	2.60E-04	7.59E-03
endocrine pancreas development (GO:0031018)	38	4	0.32	+	12.6	2.78E-04	8.03E-03
cellular response to estradiol stimulus (GO:0071392)	38	4	0.32	+	12.6	2.78E-04	8.04E-03
regulation of cardiac muscle cell proliferation (GO:0060043)	38	4	0.32	+	12.6	2.78E-04	8.06E-03
head morphogenesis (GO:0060323)	38	4	0.32	+	12.6	2.78E-04	8.07E-03
cellular response to ketone (GO:1901655)	107	6	0.89	+	6.71	2.80E-04	8.07E-03
localization (GO:0051179)	4501	19	37.6	-	0.51	2.81E-04	8.08E-03
metabolic process (GO:0008152)	7979	44	66.65	-	0.66	2.86E-04	8.22E-03
cerebellum development (GO:0021549)	108	6	0.9	+	6.65	2.95E-04	8.44E-03
neuroendocrine cell differentiation (GO:0061101)	16	3	0.13	+	22.45	2.96E-04	8.45E-03
kidney mesenchyme development (GO:0072074)	16	3	0.13	+	22.45	2.96E-04	8.47E-03
cell surface receptor signaling pathway (GO:0007166)	2079	33	17.37	+	1.9	2.98E-04	8.49E-03
cardiac ventricle morphogenesis (GO:0003208)	70	5	0.58	+	8.55	2.99E-04	8.52E-03
lung epithelium development (GO:0060428)	39	4	0.33	+	12.28	3.08E-04	8.74E-03
alpha-beta T cell activation (GO:0046631)	109	6	0.91	+	6.59	3.10E-04	8.77E-03
embryonic heart tube morphogenesis (GO:0003143)	71	5	0.59	+	8.43	3.20E-04	8.98E-03
determination of heart left/right asymmetry (GO:0061371)	71	5	0.59	+	8.43	3.20E-04	9.00E-03
negative regulation of nervous system development (GO:0051961)	154	7	1.29	+	5.44	3.18E-04	9.00E-03
response to estrogen (GO:0043627)	71	5	0.59	+	8.43	3.20E-04	9.01E-03
muscle tissue morphogenesis (GO:0060415)	71	5	0.59	+	8.43	3.20E-04	9.03E-03
response to chemical (GO:0042221)	3780	51	31.57	+	1.62	3.24E-04	9.07E-03
positive regulation of growth (GO:0045927)	258	9	2.16	+	4.18	3.30E-04	9.23E-03
cellular response to hormone stimulus (GO:0032870)	506	13	4.23	+	3.08	3.42E-04	9.52E-03
CD4-positive, alpha-beta T cell activation (GO:0035710)	72	5	0.6	+	8.31	3.42E-04	9.53E-03
response to organic substance (GO:0010033)	2467	37	20.61	+	1.8	3.48E-04	9.68E-03
mammary gland epithelial cell differentiation (GO:0060644)	17	3	0.14	+	21.13	3.57E-04	9.87E-03
ganglion development (GO:0061548)	17	3	0.14	+	21.13	3.57E-04	9.88E-03
embryonic digestive tract morphogenesis (GO:0048557)	17	3	0.14	+	21.13	3.57E-04	9.90E-03
regulation of epithelial cell differentiation involved in kidney development (GO:2000696)	17	3	0.14	+	21.13	3.57E-04	9.92E-03
establishment of protein localization (GO:0045184)	1291	1	10.78	-	0.09	3.66E-04	1.01E-02
His-Purkinje system cell differentiation (GO:0060932)	4	2	0.03	+	59.86	4.12E-04	1.11E-02
retinoic acid catabolic process (GO:0034653)	4	2	0.03	+	59.86	4.12E-04	1.11E-02
embryonic nail plate morphogenesis (GO:0035880)	4	2	0.03	+	59.86	4.12E-04	1.12E-02
ureter maturation (GO:0035799)	4	2	0.03	+	59.86	4.12E-04	1.12E-02
atrioventricular canal morphogenesis (GO:1905222)	4	2	0.03	+	59.86	4.12E-04	1.12E-02
diterpenoid catabolic process (GO:0016103)	4	2	0.03	+	59.86	4.12E-04	1.12E-02
glial cell-neuron signaling (GO:0150098)	4	2	0.03	+	59.86	4.12E-04	1.12E-02
club cell differentiation (GO:0060486)	4	2	0.03	+	59.86	4.12E-04	1.13E-02
positive regulation of ureteric bud formation (GO:0072107)	4	2	0.03	+	59.86	4.12E-04	1.13E-02
regulation of ureteric bud formation (GO:0072106)	4	2	0.03	+	59.86	4.12E-04	1.13E-02
response to glycine (GO:1905429)	4	2	0.03	+	59.86	4.12E-04	1.13E-02
anatomical structure arrangement (GO:0048532)	18	3	0.15	+	19.95	4.26E-04	1.14E-02
specification of animal organ identity (GO:0010092)	18	3	0.15	+	19.95	4.26E-04	1.15E-02
cellular response to prostaglandin E stimulus (GO:0071380)	18	3	0.15	+	19.95	4.26E-04	1.15E-02
regulation of cell proliferation involved in heart morphogenesis (GO:2000136)	18	3	0.15	+	19.95	4.26E-04	1.15E-02
cellular response to chemical stimulus (GO:0070887)	2389	36	19.95	+	1.8	4.37E-04	1.17E-02
response to testosterone (GO:0033574)	43	4	0.36	+	11.14	4.50E-04	1.20E-02
embryonic axis specification (GO:0000578)	43	4	0.36	+	11.14	4.50E-04	1.20E-02
muscle organ morphogenesis (GO:0048644)	78	5	0.65	+	7.67	4.95E-04	1.32E-02
organic substance transport (GO:0071702)	1910	4	15.95	-	0.25	4.95E-04	1.32E-02
cardiac right ventricle morphogenesis (GO:0003215)	19	3	0.16	+	18.9	5.03E-04	1.33E-02
regulation of odontogenesis (GO:0042481)	19	3	0.16	+	18.9	5.03E-04	1.34E-02
positive regulation of organ growth (GO:0046622)	45	4	0.38	+	10.64	5.36E-04	1.42E-02
positive regulation of axonogenesis (GO:0050772)	80	5	0.67	+	7.48	5.56E-04	1.47E-02
alpha-beta T cell activation involved in immune response (GO:0002287)	46	4	0.38	+	10.41	5.83E-04	1.53E-02
mammary gland morphogenesis (GO:0060443)	46	4	0.38	+	10.41	5.83E-04	1.54E-02
alpha-beta T cell differentiation involved in immune response (GO:0002293)	46	4	0.38	+	10.41	5.83E-04	1.54E-02
somite development (GO:0061053)	81	5	0.68	+	7.39	5.89E-04	1.54E-02
striated muscle cell differentiation (GO:0051146)	223	8	1.86	+	4.29	5.88E-04	1.54E-02
establishment of localization (GO:0051234)	3931	16	32.83	-	0.49	5.91E-04	1.55E-02
negative regulation of cell development (GO:0010721)	281	9	2.35	+	3.83	6.12E-04	1.60E-02
regulation of oligodendrocyte differentiation (GO:0048713)	47	4	0.39	+	10.19	6.34E-04	1.65E-02
prostate gland development (GO:0030850)	47	4	0.39	+	10.19	6.34E-04	1.65E-02
cellular response to oxygen-containing compound (GO:1901701)	1055	20	8.81	+	2.27	6.45E-04	1.67E-02
lens development in camera-type eye (GO:0002088)	83	5	0.69	+	7.21	6.58E-04	1.71E-02
apoptotic process involved in heart morphogenesis (GO:0003278)	5	2	0.04	+	47.89	6.82E-04	1.72E-02
ductus arteriosus closure (GO:0097070)	5	2	0.04	+	47.89	6.82E-04	1.72E-02
osteoclast proliferation (GO:0002158)	5	2	0.04	+	47.89	6.82E-04	1.73E-02
sinoatrial node cell development (GO:0060931)	5	2	0.04	+	47.89	6.82E-04	1.73E-02
regulation of mesonephros development (GO:0061217)	5	2	0.04	+	47.89	6.82E-04	1.73E-02
macromolecule catabolic process (GO:0009057)	950	0	7.94	-	< 0.01	6.71E-04	1.73E-02
spinal cord oligodendrocyte cell differentiation (GO:0021529)	5	2	0.04	+	47.89	6.82E-04	1.74E-02
nephric duct formation (GO:0072179)	5	2	0.04	+	47.89	6.82E-04	1.74E-02
metanephric mesenchymal cell differentiation (GO:0072162)	5	2	0.04	+	47.89	6.82E-04	1.74E-02
embryonic epithelial tube formation (GO:0001838)	126	6	1.05	+	5.7	6.70E-04	1.74E-02
skin development (GO:0043588)	285	9	2.38	+	3.78	6.77E-04	1.74E-02
epidermis development (GO:0008544)	346	10	2.89	+	3.46	6.82E-04	1.74E-02
organic cyclic compound biosynthetic process (GO:1901362)	1150	21	9.61	+	2.19	6.73E-04	1.74E-02
positive regulation of transcription regulatory region DNA binding (GO:2000679)	21	3	0.18	+	17.1	6.82E-04	1.75E-02
mammary gland lobule development (GO:0061377)	21	3	0.18	+	17.1	6.82E-04	1.75E-02
mammary gland alveolus development (GO:0060749)	21	3	0.18	+	17.1	6.82E-04	1.75E-02
cerebral cortex cell migration (GO:0021795)	49	4	0.41	+	9.77	7.43E-04	1.87E-02
macromolecule localization (GO:0033036)	2385	7	19.92	-	0.35	7.49E-04	1.88E-02
negative regulation of myeloid cell differentiation (GO:0045638)	86	5	0.72	+	6.96	7.74E-04	1.94E-02
organ induction (GO:0001759)	22	3	0.18	+	16.33	7.85E-04	1.96E-02
sympathetic nervous system development (GO:0048485)	22	3	0.18	+	16.33	7.85E-04	1.96E-02
type B pancreatic cell differentiation (GO:0003309)	22	3	0.18	+	16.33	7.85E-04	1.96E-02
developmental maturation (GO:0021700)	291	9	2.43	+	3.7	7.84E-04	1.97E-02
T cell differentiation involved in immune response (GO:0002292)	50	4	0.42	+	9.58	8.02E-04	2.00E-02
adult locomotory behavior (GO:0008344)	87	5	0.73	+	6.88	8.16E-04	2.03E-02
proteolysis (GO:0006508)	1212	1	10.12	-	0.1	8.33E-04	2.07E-02
cell-cell signaling (GO:0007267)	1086	20	9.07	+	2.2	8.48E-04	2.10E-02
lymphocyte differentiation (GO:0030098)	296	9	2.47	+	3.64	8.84E-04	2.19E-02
signal transduction involved in regulation of gene expression (GO:0023019)	23	3	0.19	+	15.62	8.97E-04	2.22E-02
developmental process involved in reproduction (GO:0003006)	1000	19	8.35	+	2.27	9.01E-04	2.22E-02
epithelial tube formation (GO:0072175)	134	6	1.12	+	5.36	9.25E-04	2.28E-02
cochlea development (GO:0090102)	52	4	0.43	+	9.21	9.31E-04	2.29E-02
cardiac muscle cell differentiation (GO:0055007)	90	5	0.75	+	6.65	9.51E-04	2.33E-02
bundle of His development (GO:0003166)	6	2	0.05	+	39.91	1.02E-03	2.44E-02
type II pneumocyte differentiation (GO:0060510)	6	2	0.05	+	39.91	1.02E-03	2.44E-02
cell surface receptor signaling pathway involved in heart development (GO:0061311)	6	2	0.05	+	39.91	1.02E-03	2.45E-02
negative regulation of photoreceptor cell differentiation (GO:0046533)	6	2	0.05	+	39.91	1.02E-03	2.45E-02
regulation of photoreceptor cell differentiation (GO:0046532)	6	2	0.05	+	39.91	1.02E-03	2.45E-02
midbrain development (GO:0030901)	91	5	0.76	+	6.58	1.00E-03	2.45E-02
embryonic heart tube left/right pattern formation (GO:0060971)	6	2	0.05	+	39.91	1.02E-03	2.46E-02
sinoatrial node cell differentiation (GO:0060921)	6	2	0.05	+	39.91	1.02E-03	2.46E-02
dedifferentiation (GO:0043696)	6	2	0.05	+	39.91	1.02E-03	2.47E-02
G1 to G0 transition involved in cell differentiation (GO:0070315)	6	2	0.05	+	39.91	1.02E-03	2.47E-02
negative regulation of apoptotic process involved in development (GO:1904746)	6	2	0.05	+	39.91	1.02E-03	2.47E-02
activation of meiosis (GO:0090427)	6	2	0.05	+	39.91	1.02E-03	2.48E-02
cell dedifferentiation (GO:0043697)	6	2	0.05	+	39.91	1.02E-03	2.48E-02
bronchiole development (GO:0060435)	6	2	0.05	+	39.91	1.02E-03	2.49E-02
negative regulation of apoptotic process involved in morphogenesis (GO:1902338)	6	2	0.05	+	39.91	1.02E-03	2.49E-02
organonitrogen compound biosynthetic process (GO:1901566)	1360	2	11.36	-	0.18	1.07E-03	2.56E-02
regulation of cardiac muscle tissue growth (GO:0055021)	54	4	0.45	+	8.87	1.07E-03	2.57E-02
cardiac muscle cell proliferation (GO:0060038)	25	3	0.21	+	14.37	1.15E-03	2.73E-02
retina layer formation (GO:0010842)	25	3	0.21	+	14.37	1.15E-03	2.73E-02
positive regulation of cardiac muscle cell proliferation (GO:0060045)	25	3	0.21	+	14.37	1.15E-03	2.74E-02
neural crest cell migration (GO:0001755)	55	4	0.46	+	8.71	1.15E-03	2.74E-02
neuromuscular process controlling balance (GO:0050885)	55	4	0.46	+	8.71	1.15E-03	2.74E-02
regulation of cell migration (GO:0030334)	940	18	7.85	+	2.29	1.22E-03	2.89E-02
biological process involved in interspecies interaction between organisms (GO:0044419)	1557	3	13.01	-	0.23	1.27E-03	3.01E-02
regulation of respiratory gaseous exchange (GO:0043576)	26	3	0.22	+	13.81	1.29E-03	3.05E-02
response to prostaglandin E (GO:0034695)	26	3	0.22	+	13.81	1.29E-03	3.05E-02
mesenchymal cell migration (GO:0090497)	57	4	0.48	+	8.4	1.32E-03	3.09E-02
respiratory gaseous exchange by respiratory system (GO:0007585)	57	4	0.48	+	8.4	1.32E-03	3.09E-02
cellular response to organic substance (GO:0071310)	1725	27	14.41	+	1.87	1.33E-03	3.11E-02
regulation of cellular response to transforming growth factor beta stimulus (GO:1903844)	144	6	1.2	+	4.99	1.34E-03	3.14E-02
fertilization (GO:0009566)	197	7	1.65	+	4.25	1.37E-03	3.19E-02
regulation of Notch signaling pathway (GO:0008593)	98	5	0.82	+	6.11	1.39E-03	3.25E-02
mammary gland formation (GO:0060592)	7	2	0.06	+	34.21	1.42E-03	3.26E-02
His-Purkinje system development (GO:0003164)	7	2	0.06	+	34.21	1.42E-03	3.26E-02
response to nematode (GO:0009624)	7	2	0.06	+	34.21	1.42E-03	3.27E-02
cardiac muscle cell fate commitment (GO:0060923)	7	2	0.06	+	34.21	1.42E-03	3.27E-02
negative regulation of BMP signaling pathway (GO:0030514)	58	4	0.48	+	8.26	1.40E-03	3.27E-02
cellular process (GO:0009987)	14948	143	124.86	+	1.15	1.43E-03	3.27E-02
amide metabolic process (GO:0043603)	828	0	6.92	-	< 0.01	1.42E-03	3.27E-02
optic cup morphogenesis involved in camera-type eye development (GO:0002072)	7	2	0.06	+	34.21	1.42E-03	3.28E-02
semicircular canal morphogenesis (GO:0048752)	7	2	0.06	+	34.21	1.42E-03	3.28E-02
mesenchymal cell differentiation involved in kidney development (GO:0072161)	7	2	0.06	+	34.21	1.42E-03	3.29E-02
mesenchymal cell differentiation involved in renal system development (GO:2001012)	7	2	0.06	+	34.21	1.42E-03	3.29E-02
positive regulation of epithelial cell differentiation involved in kidney development (GO:2000698)	7	2	0.06	+	34.21	1.42E-03	3.30E-02
lymph vessel development (GO:0001945)	27	3	0.23	+	13.3	1.45E-03	3.30E-02
positive regulation of mesenchymal cell proliferation (GO:0002053)	27	3	0.23	+	13.3	1.45E-03	3.30E-02
cardiac epithelial to mesenchymal transition (GO:0060317)	27	3	0.23	+	13.3	1.45E-03	3.31E-02
ventricular cardiac muscle tissue development (GO:0003229)	59	4	0.49	+	8.12	1.50E-03	3.40E-02
tube formation (GO:0035148)	147	6	1.23	+	4.89	1.49E-03	3.40E-02
anterior/posterior axis specification (GO:0009948)	60	4	0.5	+	7.98	1.59E-03	3.61E-02
regulation of heart growth (GO:0060420)	60	4	0.5	+	7.98	1.59E-03	3.62E-02
mesenchymal cell proliferation (GO:0010463)	28	3	0.23	+	12.83	1.61E-03	3.64E-02
adult behavior (GO:0030534)	150	6	1.25	+	4.79	1.65E-03	3.74E-02
protein transport (GO:0015031)	1090	1	9.1	-	0.11	1.69E-03	3.81E-02
negative regulation of cellular response to growth factor stimulus (GO:0090288)	103	5	0.86	+	5.81	1.74E-03	3.92E-02
regulation of animal organ formation (GO:0003156)	29	3	0.24	+	12.38	1.78E-03	4.01E-02
positive regulation of cardiac muscle tissue growth (GO:0055023)	29	3	0.24	+	12.38	1.78E-03	4.02E-02
cardiac muscle cell development (GO:0055013)	62	4	0.52	+	7.72	1.80E-03	4.04E-02
cellular response to alcohol (GO:0097306)	104	5	0.87	+	5.76	1.81E-03	4.06E-02
nitrogen compound transport (GO:0071705)	1528	3	12.76	-	0.24	1.83E-03	4.11E-02
mesodermal cell fate specification (GO:0007501)	8	2	0.07	+	29.93	1.88E-03	4.15E-02
regulation of neuromuscular junction development (GO:1904396)	8	2	0.07	+	29.93	1.88E-03	4.16E-02
terpenoid catabolic process (GO:0016115)	8	2	0.07	+	29.93	1.88E-03	4.16E-02
CD8-positive, alpha-beta T cell differentiation (GO:0043374)	8	2	0.07	+	29.93	1.88E-03	4.17E-02
pronephros development (GO:0048793)	8	2	0.07	+	29.93	1.88E-03	4.18E-02
positive regulation of tooth mineralization (GO:0070172)	8	2	0.07	+	29.93	1.88E-03	4.18E-02
negative regulation of erythrocyte differentiation (GO:0045647)	8	2	0.07	+	29.93	1.88E-03	4.19E-02
positive regulation of mammary gland epithelial cell proliferation (GO:0033601)	8	2	0.07	+	29.93	1.88E-03	4.19E-02
lung vasculature development (GO:0060426)	8	2	0.07	+	29.93	1.88E-03	4.20E-02
regulation of gliogenesis (GO:0014013)	106	5	0.89	+	5.65	1.97E-03	4.34E-02
central nervous system projection neuron axonogenesis (GO:0021952)	30	3	0.25	+	11.97	1.97E-03	4.35E-02
regulation of cell motility (GO:2000145)	1000	18	8.35	+	2.15	2.00E-03	4.39E-02
somitogenesis (GO:0001756)	64	4	0.53	+	7.48	2.02E-03	4.44E-02
regulation of axonogenesis (GO:0050770)	158	6	1.32	+	4.55	2.15E-03	4.71E-02
mononuclear cell differentiation (GO:1903131)	339	9	2.83	+	3.18	2.25E-03	4.92E-02
astrocyte differentiation (GO:0048708)	66	4	0.55	+	7.26	2.26E-03	4.95E-02
