# Supplementary material for: Interpreting mammalian synonymous site conservation in light of the unwanted transcript hypothesis
Source: Nat Commun. 2025 Feb 27;16:2007. doi: 10.1038/s41467-025-57179-w (PMC11865589; doi:10.1038/s41467-025-57179-w)
Supplement: Supplementary file 11 — Supplementary Data 7 [file 41467_2025_57179_MOESM11_ESM.txt]

enstxid	total_4d_sites	Median_phyloP	Mean_phyloP	sd_phyloP	Mean_NSpecies	constrained_4D_sites	C_bases	G_bases	T_bases	A_bases	exon_count	CpG_sites	CpG_constrained	CpG_island_count	prop_GC	prop_C	fracCon	CpG_island	converted_alias	name	description	observed_constraint_proportion	obs_ov_exp_constraint_prop	enriched	total_overlaps	TF_overlap_per_constrained_4d	hox
ENST00000333305	16	6.36	6.9856875	1.442842459	240.625	16	5	3	4	4	1	0	0	NA	0.5	0.3125	1	FALSE	ENSG00000182700	IGIP	IgA inducing protein [Source:HGNC Symbol;Acc:HGNC:33847]	1	4.81378064	99th	0	0	FALSE
ENST00000678782	14	5.1205	4.904428571	2.018058005	227	13	8	3	1	2	1	2	2	NA	0.785714286	0.571428571	0.928571429	FALSE	ENSG00000288646	None	novel protein	0.928571429	4.469939166	99th	0	0	FALSE
ENST00000340913	26	6.347	5.656807692	2.757972923	240	23	9	1	9	7	10	4	4	NA	0.384615385	0.346153846	0.884615385	FALSE	ENSG00000135486	HNRNPA1	heterogeneous nuclear ribonucleoprotein A1 [Source:HGNC Symbol;Acc:HGNC:5031]	0.884615385	4.258344413	99th	0	0	FALSE
ENST00000394800	17	4.078	4.217352941	2.067999273	237.7058824	15	2	3	10	2	14	2	0	NA	0.294117647	0.117647059	0.882352941	FALSE	ENSG00000280987	MATR3	matrin 3 [Source:NCBI gene (formerly Entrezgene);Acc:9782]	0.882352941	4.247453506	99th	0	0	FALSE
ENST00000532219	29	4.713	4.559310345	2.291855597	240.7586207	25	5	5	8	11	36	2	1	NA	0.344827586	0.172413793	0.862068966	FALSE	ENSG00000254996	ANKHD1-EIF4EBP3	ANKHD1-EIF4EBP3 readthrough [Source:HGNC Symbol;Acc:HGNC:33530]	0.862068966	4.149810897	99th	0	0	FALSE
ENST00000521688	31	4.72	4.905096774	2.343177193	240.7741935	26	5	6	11	9	5	2	0	NA	0.35483871	0.161290323	0.838709677	FALSE	ENSG00000120533	ENY2	ENY2 transcription and export complex 2 subunit [Source:HGNC Symbol;Acc:HGNC:24449]	0.838709677	4.037364408	99th	0	0	FALSE
ENST00000504123	108	3.9705	4.33562037	2.597968771	240.1388889	90	9	25	33	41	12	7	3	NA	0.314814815	0.083333333	0.833333333	FALSE	ENSG00000138767	CNOT6L	CCR4-NOT transcription complex subunit 6 like [Source:HGNC Symbol;Acc:HGNC:18042]	0.833333333	4.011483867	99th	0	0	FALSE
ENST00000453744	34	4.4115	4.397117647	2.249098981	235.4117647	28	5	3	12	14	7	3	1	NA	0.235294118	0.147058824	0.823529412	FALSE	ENSG00000109332	UBE2D3	ubiquitin conjugating enzyme E2 D3 [Source:HGNC Symbol;Acc:HGNC:12476]	0.823529412	3.964289939	99th	0	0	FALSE
ENST00000376962	51	4.689	4.117705882	2.177500882	238.5294118	41	7	4	24	16	5	1	0	NA	0.215686275	0.137254902	0.803921569	FALSE	ENSG00000107372	ZFAND5	zinc finger AN1-type containing 5 [Source:HGNC Symbol;Acc:HGNC:13008]	0.803921569	3.869902083	99th	0	0	FALSE
ENST00000546463	157	4.67	4.355203822	2.69929902	238.9936306	124	51	31	46	29	14	15	11	NA	0.522292994	0.324840764	0.789808917	FALSE	ENSG00000197111	PCBP2	poly(rC) binding protein 2 [Source:HGNC Symbol;Acc:HGNC:8648]	0.789808917	3.801966875	99th	0	0	FALSE
ENST00000432920	14	3.4965	4.082428571	2.286486613	214.0714286	11	0	2	0	12	8	0	0	NA	0.142857143	0	0.785714286	FALSE	ENSG00000255835	None	novel protein	0.785714286	3.782256217	99th	0	0	FALSE
ENST00000313899	49	4.65	4.428530612	2.779305542	240.6326531	38	5	6	21	17	8	3	3	NA	0.224489796	0.102040816	0.775510204	FALSE	ENSG00000138668	HNRNPD	heterogeneous nuclear ribonucleoprotein D [Source:HGNC Symbol;Acc:HGNC:5036]	0.775510204	3.733136007	99th	0	0	FALSE
ENST00000265192	31	4.444	4.400322581	2.365041739	237.1935484	2.40E+01	5	5	12	9	3	0	0	NA	0.322580645	0.161290323	0.774193548	FALSE	ENSG00000120727	PAIP2	poly(A) binding protein interacting protein 2 [Source:HGNC Symbol;Acc:HGNC:17970]	0.774193548	3.726797915	99th	0	0	FALSE
ENST00000382226	94	4.6815	4.49993617	2.732018159	239.787234	72	11	9	30	44	7	0	0	NA	0.212765957	0.117021277	0.765957447	FALSE	ENSG00000178177	LCORL	ligand dependent nuclear receptor corepressor like [Source:HGNC Symbol;Acc:HGNC:30776]	0.765957447	3.687151129	99th	0	0	FALSE
ENST00000293406	38	4.063	4.020421053	2.365757254	233.9210526	29	6	11	11	10	5	4	4	NA	0.447368421	0.157894737	0.763157895	FALSE	ENSG00000161654	LSM12	LSM12 homolog [Source:HGNC Symbol;Acc:HGNC:26407]	0.763157895	3.673674699	99th	0	0	FALSE
ENST00000321358	121	4.726	4.72792562	2.561256902	237.9256198	92	31	15	37	38	7	8	5	NA	0.380165289	0.256198347	0.760330579	FALSE	ENSG00000065978	YBX1	Y-box binding protein 1 [Source:HGNC Symbol;Acc:HGNC:8014]	0.760330579	3.660064619	99th	0	0	FALSE
ENST00000579991	29	3.691	3.450517241	3.222436507	240.862069	22	10	4	8	7	2	2	0	NA	0.482758621	0.344827586	0.75862069	FALSE	ENSG00000264364	DYNLL2	dynein light chain LC8-type 2 [Source:HGNC Symbol;Acc:HGNC:24596]	0.75862069	3.651833589	99th	0	0	FALSE
ENST00000327827	99	4.985	4.724161616	2.544395489	230.7878788	75	28	12	29	30	4	7	5	NA	0.404040404	0.282828283	0.757575758	FALSE	ENSG00000182831	C16orf72	chromosome 16 open reading frame 72 [Source:HGNC Symbol;Acc:HGNC:30103]	0.757575758	3.646803515	99th	0	0	FALSE
ENST00000368885	99	3.744	4.092626263	2.646601674	231.0707071	75	19	16	34	30	9	2	1	NA	0.353535354	0.191919192	0.757575758	FALSE	ENSG00000123505	AMD1	adenosylmethionine decarboxylase 1 [Source:HGNC Symbol;Acc:HGNC:457]	0.757575758	3.646803515	99th	0	0	FALSE
ENST00000360663	89	3.717	4.088213483	2.360342432	239.6292135	67	11	10	38	30	14	5	4	NA	0.235955056	0.123595506	0.752808989	FALSE	ENSG00000107758	PPP3CB	protein phosphatase 3 catalytic subunit beta [Source:HGNC Symbol;Acc:HGNC:9315]	0.752808989	3.623857336	99th	0	0	FALSE
ENST00000535431	16	4.1405	4.3624375	3.581179507	227.625	12	2	8	1	5	3	7	6	NA	0.625	0.125	0.75	FALSE	ENSG00000256100	None	novel transcript	0.75	3.61033548	99th	0	0	FALSE
ENST00000368694	130	4.25	4.222815385	3.413212006	240.2	97	32	28	35	35	5	10	5	NA	0.461538462	0.246153846	0.746153846	FALSE	ENSG00000160679	CHTOP	chromatin target of PRMT1 [Source:HGNC Symbol;Acc:HGNC:24511]	0.746153846	3.591820939	99th	0	0	FALSE
ENST00000373656	62	4.6205	4.055483871	2.540913704	241	46	10	12	17	23	1	3	1	NA	0.35483871	0.161290323	0.741935484	FALSE	ENSG00000171448	ZBTB26	zinc finger and BTB domain containing 26 [Source:HGNC Symbol;Acc:HGNC:23383]	0.741935484	3.571514669	99th	0	0	FALSE
ENST00000298316	81	4.419	3.966061728	3.280375712	221.8271605	60	38	32	4	7	1	9	5	NA	0.864197531	0.469135802	0.740740741	FALSE	ENSG00000165527	ARF6	ADP ribosylation factor 6 [Source:HGNC Symbol;Acc:HGNC:659]	0.740740741	3.565763437	99th	0	0	FALSE
ENST00000410061	34	3.693	4.094470588	2.417179313	236.8235294	25	7	12	7	8	1	5	3	NA	0.558823529	0.205882353	0.735294118	FALSE	ENSG00000222014	RAB6C	RAB6C, member RAS oncogene family [Source:HGNC Symbol;Acc:HGNC:16525]	0.735294118	3.539544588	99th	0	0	FALSE
ENST00000360668	45	3.792	3.331666667	4.051858715	230.7333333	33	23	20	2	0	4	6	1	NA	0.955555556	0.511111111	0.733333333	FALSE	ENSG00000101460	MAP1LC3A	microtubule associated protein 1 light chain 3 alpha [Source:HGNC Symbol;Acc:HGNC:6838]	0.733333333	3.530105803	99th	0	0	FALSE
ENST00000310015	171	3.711	3.680421053	2.120344919	240.5438596	123	15	20	73	63	7	9	2	NA	0.204678363	0.087719298	0.719298246	FALSE	ENSG00000172845	SP3	Sp3 transcription factor [Source:HGNC Symbol;Acc:HGNC:11208]	0.719298246	3.462543969	99th	0	0	FALSE
ENST00000250405	35	4.932	4.5354	3.733779304	239.7714286	2.50E+01	5	19	4	7	2	4	1	NA	0.685714286	0.142857143	0.714285714	FALSE	ENSG00000129473	BCL2L2	BCL2 like 2 [Source:HGNC Symbol;Acc:HGNC:995]	0.714285714	3.438414743	99th	0	0	FALSE
ENST00000285697	21	3.602	3.137	1.671916086	240.1904762	15	1	0	9	11	4	1	0	NA	0.047619048	0.047619048	0.714285714	FALSE	ENSG00000155330	C16orf87	chromosome 16 open reading frame 87 [Source:HGNC Symbol;Acc:HGNC:33754]	0.714285714	3.438414743	99th	0	0	FALSE
ENST00000326005	38	4.1355	4.418315789	3.023552476	239.7105263	27	12	9	9	8	5	4	2	NA	0.552631579	0.315789474	0.710526316	FALSE	ENSG00000180304	OAZ2	ornithine decarboxylase antizyme 2 [Source:HGNC Symbol;Acc:HGNC:8096]	0.710526316	3.420317823	99th	0	0	FALSE
ENST00000358664	31	3.619	3.021129032	4.794212002	231.483871	22	7	13	5	6	5	4	2	NA	0.64516129	0.225806452	0.709677419	FALSE	ENSG00000125952	MAX	MYC associated factor X [Source:HGNC Symbol;Acc:HGNC:6913]	0.709677419	3.416231422	99th	0	0	FALSE
ENST00000300574	79	4.719	4.577240506	3.224985236	233.721519	56	23	30	12	14	3	19	9	NA	0.670886076	0.291139241	0.708860759	FALSE	ENSG00000167193	CRK	CRK proto-oncogene, adaptor protein [Source:HGNC Symbol;Acc:HGNC:2362]	0.708860759	3.412300201	99th	0	0	FALSE
ENST00000341217	17	4.734	3.103235294	4.243070417	239.9411765	12	5	4	2	6	1	1	0	NA	0.529411765	0.294117647	0.705882353	FALSE	ENSG00000173065	FAM222B	family with sequence similarity 222 member B [Source:HGNC Symbol;Acc:HGNC:25563]	0.705882353	3.397962805	99th	0	0	FALSE
ENST00000322813	180	3.6295	3.552994444	2.674676806	239.1888889	126	44	51	53	32	7	11	5	NA	0.527777778	0.244444444	0.7	FALSE	ENSG00000005238	FAM214B	family with sequence similarity 214 member B [Source:HGNC Symbol;Acc:HGNC:25666]	0.7	3.369646448	99th	0	0	FALSE
ENST00000295065	46	4.6695	4.049847826	2.663354568	236.0652174	32	3	13	13	17	9	3	1	NA	0.347826087	0.065217391	0.695652174	FALSE	ENSG00000162959	MEMO1	mediator of cell motility 1 [Source:HGNC Symbol;Acc:HGNC:14014]	0.695652174	3.348716967	99th	0	0	FALSE
ENST00000369622	157	3.673	3.774815287	2.532013607	239.1273885	109	16	12	79	50	10	8	7	NA	0.178343949	0.101910828	0.694267516	FALSE	ENSG00000135316	SYNCRIP	synaptotagmin binding cytoplasmic RNA interacting protein [Source:HGNC Symbol;Acc:HGNC:16918]	0.694267516	3.342051527	99th	0	0	FALSE
ENST00000398733	55	3.725	3.899781818	2.335720245	237.7636364	38	7	7	14	27	7	0	0	NA	0.254545455	0.127272727	0.690909091	FALSE	ENSG00000131508	UBE2D2	ubiquitin conjugating enzyme E2 D2 [Source:HGNC Symbol;Acc:HGNC:12475]	0.690909091	3.325884806	99th	0	0	FALSE
ENST00000292782	29	3.729	3.689689655	2.374462678	239.8275862	20	3	3	5	18	7	1	0	NA	0.206896552	0.103448276	0.689655172	FALSE	ENSG00000043093	DCUN1D1	defective in cullin neddylation 1 domain containing 1 [Source:HGNC Symbol;Acc:HGNC:18184]	0.689655172	3.319848717	99th	0	0	FALSE
ENST00000248975	16	2.9065	2.9566875	3.265355371	213.8125	11	7	4	1	4	2	2	0	NA	0.6875	0.4375	0.6875	FALSE	ENSG00000128245	YWHAH	tyrosine 3-monooxygenase/tryptophan 5-monooxygenase activation protein eta [Source:HGNC Symbol;Acc:HGNC:12853]	0.6875	3.30947419	99th	0	0	FALSE
ENST00000332822	111	3.889	3.509837838	3.058471034	228.0630631	76	48	60	2	1	1	28	8	NA	0.972972973	0.432432432	0.684684685	FALSE	ENSG00000183691	NOG	noggin [Source:HGNC Symbol;Acc:HGNC:7866]	0.684684685	3.29592188	99th	0	0	FALSE
ENST00000054950	19	3.919	3.596210526	2.201361083	213.5263158	13	10	9	0	0	6	5	1	NA	1	0.526315789	0.684210526	FALSE	ENSG00000049449	RCN1	reticulocalbin 1 [Source:HGNC Symbol;Acc:HGNC:9934]	0.684210526	3.293639385	99th	0	0	FALSE
ENST00000229195	226	3.672	3.876721239	2.58952668	240.3230088	153	30	29	63	104	15	8	7	NA	0.261061947	0.132743363	0.67699115	FALSE	ENSG00000111596	CNOT2	CCR4-NOT transcription complex subunit 2 [Source:HGNC Symbol;Acc:HGNC:7878]	0.67699115	3.258886894	99th	0	0	FALSE
ENST00000258111	89	3.365	3.270516854	2.815493531	232.4269663	6.00E+01	48	31	5	5	3	20	11	NA	0.887640449	0.539325843	0.674157303	FALSE	ENSG00000135643	KCNMB4	potassium calcium-activated channel subfamily M regulatory beta subunit 4 [Source:HGNC Symbol;Acc:HGNC:6289]	0.674157303	3.245245376	99th	0	0	FALSE
ENST00000274711	92	2.9635	3.249293478	2.638031415	240.826087	62	14	19	23	36	2	3	0	NA	0.358695652	0.152173913	0.673913043	FALSE	ENSG00000146006	LRRTM2	leucine rich repeat transmembrane neuronal 2 [Source:HGNC Symbol;Acc:HGNC:19409]	0.673913043	3.244069562	99th	0	0	FALSE
ENST00000398532	204	3.673	3.762622549	2.660488503	234.9362745	137	57	49	50	48	9	24	11	NA	0.519607843	0.279411765	0.671568627	FALSE	ENSG00000188895	MSL1	MSL complex subunit 1 [Source:HGNC Symbol;Acc:HGNC:27905]	0.671568627	3.232784057	99th	0	0	FALSE
ENST00000370298	216	3.698	3.791453704	2.595622167	239.7916667	145	37	21	75	83	15	4	1	NA	0.268518519	0.171296296	0.671296296	FALSE	ENSG00000143033	MTF2	metal response element binding transcription factor 2 [Source:HGNC Symbol;Acc:HGNC:29535]	0.671296296	3.231473115	99th	0	0	FALSE
ENST00000332830	261	3.385	3.411295019	3.379962316	240.6206897	175	78	69	55	59	15	34	10	NA	0.563218391	0.298850575	0.670498084	FALSE	ENSG00000109118	PHF12	PHD finger protein 12 [Source:HGNC Symbol;Acc:HGNC:20816]	0.670498084	3.227630698	99th	0	0	FALSE
ENST00000233143	12	3.724	3.851583333	3.318665106	219	8	5	7	0	0	2	3	2	NA	1	0.416666667	0.666666667	FALSE	ENSG00000034510	TMSB10	thymosin beta 10 [Source:HGNC Symbol;Acc:HGNC:11879]	0.666666667	3.209187094	99th	0	0	FALSE
ENST00000380593	36	4.6805	4.180166667	2.775735089	238.4166667	24	4	11	4	17	2	0	0	NA	0.416666667	0.111111111	0.666666667	FALSE	ENSG00000241690	None	novel protein	0.666666667	3.209187094	99th	0	0	FALSE
ENST00000450525	177	3.926	3.632875706	3.753653505	236.2768362	118	80	60	13	24	8	20	5	NA	0.790960452	0.451977401	0.666666667	FALSE	ENSG00000126351	THRA	thyroid hormone receptor alpha [Source:HGNC Symbol;Acc:HGNC:11796]	0.666666667	3.209187094	99th	0	0	FALSE
ENST00000603017	102	4.058	3.808852941	3.175681579	239.0784314	68	57	37	3	5	3	16	2	NA	0.921568627	0.558823529	0.666666667	FALSE	ENSG00000270885	RASL10B	RAS like family 10 member B [Source:HGNC Symbol;Acc:HGNC:30295]	0.666666667	3.209187094	99th	0	0	FALSE
ENST00000623617	15	3.454	3.7632	2.423508001	235.2	10	3	7	1	4	1	3	2	NA	0.666666667	0.2	0.666666667	FALSE	ENSG00000233087	RAB6D	RAB6D, member RAS oncogene family [Source:HGNC Symbol;Acc:HGNC:30272]	0.666666667	3.209187094	99th	0	0	FALSE
ENST00000677315	18	3.726	3.161611111	2.118465875	234.6666667	12	3	8	3	4	1	4	0	NA	0.611111111	0.166666667	0.666666667	FALSE	ENSG00000288661	None	novel protein	0.666666667	3.209187094	99th	0	0	FALSE
ENST00000372068	142	4.6215	3.976922535	2.991494814	232.6690141	94	58	51	16	17	6	8	5	NA	0.767605634	0.408450704	0.661971831	FALSE	ENSG00000157600	TMEM164	transmembrane protein 164 [Source:HGNC Symbol;Acc:HGNC:26217]	0.661971831	3.186587184	99th	0	0	FALSE
ENST00000469257	41	4.136	3.914146341	3.001437785	233.2195122	27	9	8	17	7	4	4	1	NA	0.414634146	0.219512195	0.658536585	FALSE	ENSG00000173812	EIF1	eukaryotic translation initiation factor 1 [Source:HGNC Symbol;Acc:HGNC:3249]	0.658536585	3.170050666	99th	0	0	FALSE
ENST00000370544	73	4.064	3.875643836	3.078273151	239.8219178	48	30	24	10	9	4	15	4	NA	0.739726027	0.410958904	0.657534247	FALSE	ENSG00000143013	LMO4	LIM domain only 4 [Source:HGNC Symbol;Acc:HGNC:6644]	0.657534247	3.165225627	99th	0	0	FALSE
ENST00000256078	32	4.193	4.14509375	2.617987892	239.96875	2.10E+01	2	5	10	15	4	2	2	NA	0.21875	0.0625	0.65625	FALSE	ENSG00000133703	KRAS	KRAS proto-oncogene, GTPase [Source:HGNC Symbol;Acc:HGNC:6407]	0.65625	3.159043545	99th	0	0	FALSE
ENST00000264335	40	3.882	3.91955	3.324807679	237.775	2.60E+01	5	11	13	11	6	4	1	NA	0.4	0.125	0.65	FALSE	ENSG00000108953	YWHAE	tyrosine 3-monooxygenase/tryptophan 5-monooxygenase activation protein epsilon [Source:HGNC Symbol;Acc:HGNC:12851]	0.65	3.128957416	99th	0	0	FALSE
ENST00000265271	54	2.8995	3.205055556	2.740692816	241	35	10	8	19	17	21	1	0	NA	0.333333333	0.185185185	0.648148148	FALSE	ENSG00000091009	RBM27	RNA binding motif protein 27 [Source:HGNC Symbol;Acc:HGNC:29243]	0.648148148	3.120043008	99th	0	0	FALSE
ENST00000311445	56	3.452	3.490642857	3.444026029	234.6964286	36	27	18	6	5	6	5	1	NA	0.803571429	0.482142857	0.642857143	FALSE	ENSG00000174871	CNIH2	cornichon family AMPA receptor auxiliary protein 2 [Source:HGNC Symbol;Acc:HGNC:28744]	0.642857143	3.094573269	99th	0	0	FALSE
ENST00000314133	14	3.198	3.175428571	5.099089462	241	9	5	7	0	2	2	2	1	NA	0.857142857	0.357142857	0.642857143	FALSE	ENSG00000176340	COX8A	cytochrome c oxidase subunit 8A [Source:HGNC Symbol;Acc:HGNC:2294]	0.642857143	3.094573269	99th	0	0	FALSE
ENST00000323534	78	2.9925	3.086525641	2.445811249	229.2948718	50	36	42	0	0	1	27	8	NA	1	0.461538462	0.641025641	FALSE	ENSG00000181467	RAP2B	RAP2B, member of RAS oncogene family [Source:HGNC Symbol;Acc:HGNC:9862]	0.641025641	3.085756821	99th	0	0	FALSE
ENST00000336083	44	3.7015	3.636909091	2.407671739	237.8863636	28	5	7	12	20	8	3	2	NA	0.272727273	0.113636364	0.636363636	FALSE	ENSG00000175582	RAB6A	RAB6A, member RAS oncogene family [Source:HGNC Symbol;Acc:HGNC:9786]	0.636363636	3.063314953	99th	0	0	FALSE
ENST00000607599	11	2.794	2.447636364	4.417265473	238	7	4	5	1	1	4	4	2	NA	0.818181818	0.363636364	0.636363636	FALSE	ENSG00000258289	CHURC1	churchill domain containing 1 [Source:HGNC Symbol;Acc:HGNC:20099]	0.636363636	3.063314953	99th	0	0	FALSE
ENST00000649451	44	3.588	3.316227273	2.998064297	235.4545455	28	10	22	3	9	3	9	1	NA	0.727272727	0.227272727	0.636363636	FALSE	ENSG00000053438	NNAT	neuronatin [Source:HGNC Symbol;Acc:HGNC:7860]	0.636363636	3.063314953	99th	0	0	FALSE
ENST00000225388	129	3.372	3.553813953	2.475687962	240.2015504	82	13	25	54	37	4	3	1	NA	0.294573643	0.100775194	0.635658915	FALSE	ENSG00000108256	NUFIP2	nuclear FMR1 interacting protein 2 [Source:HGNC Symbol;Acc:HGNC:17634]	0.635658915	3.059922578	99th	0	0	FALSE
ENST00000534980	96	3.418	3.367520833	2.617332205	239.8854167	61	17	16	32	31	12	4	2	NA	0.34375	0.177083333	0.635416667	FALSE	ENSG00000110367	DDX6	DEAD-box helicase 6 [Source:HGNC Symbol;Acc:HGNC:2747]	0.635416667	3.058756449	99th	0	0	FALSE
ENST00000335099	74	3.28	3.07877027	3.042631591	226.8648649	47	40	33	0	1	3	11	1	NA	0.986486486	0.540540541	0.635135135	FALSE	ENSG00000186907	RTN4RL2	reticulon 4 receptor like 2 [Source:HGNC Symbol;Acc:HGNC:23053]	0.635135135	3.057401218	99th	0	0	FALSE
ENST00000298159	19	2.832	3.060105263	2.955550821	237.1052632	12	1	1	5	12	4	1	0	NA	0.105263158	0.052631579	0.631578947	FALSE	ENSG00000165410	CFL2	cofilin 2 [Source:HGNC Symbol;Acc:HGNC:1875]	0.631578947	3.04028251	99th	0	0	FALSE
ENST00000401088	62	3.508	3.219532258	4.857793646	238.5967742	39	28	14	11	9	4	8	3	NA	0.677419355	0.451612903	0.629032258	FALSE	ENSG00000055070	SZRD1	SUZ RNA binding domain containing 1 [Source:HGNC Symbol;Acc:HGNC:30232]	0.629032258	3.028023306	99th	0	0	FALSE
ENST00000416167	35	3.251	3.348885714	3.354576977	228.2285714	22	18	12	4	1	3	10	7	NA	0.857142857	0.514285714	0.628571429	FALSE	ENSG00000167244	IGF2	insulin like growth factor 2 [Source:HGNC Symbol;Acc:HGNC:5466]	0.628571429	3.025804974	99th	0	0	FALSE
ENST00000265260	80	3.11	3.43675	2.747282356	237.3375	5.00E+01	13	7	24	36	5	6	4	NA	0.25	0.1625	0.625	FALSE	ENSG00000081154	PCNP	PEST proteolytic signal containing nuclear protein [Source:HGNC Symbol;Acc:HGNC:30023]	0.625	3.0086129	99th	0	0	FALSE
ENST00000380986	40	3.5285	3.001725	4.471745641	239.725	25	16	9	7	8	4	3	1	NA	0.625	0.4	0.625	FALSE	ENSG00000119782	FKBP1B	FKBP prolyl isomerase 1B [Source:HGNC Symbol;Acc:HGNC:3712]	0.625	3.0086129	99th	0	0	FALSE
ENST00000642680	802	3.5685	3.495921446	2.918055664	240.4326683	499	170	102	249	281	10	29	5	NA	0.33915212	0.211970075	0.622194514	FALSE	ENSG00000204406	MBD5	methyl-CpG binding domain protein 5 [Source:HGNC Symbol;Acc:HGNC:20444]	0.622194514	2.995107905	99th	0	0	FALSE
ENST00000369709	66	2.9575	3.013712121	2.901537114	239.9545455	41	11	14	18	23	6	6	3	NA	0.378787879	0.166666667	0.621212121	FALSE	ENSG00000116473	RAP1A	RAP1A, member of RAS oncogene family [Source:HGNC Symbol;Acc:HGNC:9855]	0.621212121	2.990378883	99th	0	0	FALSE
ENST00000675268	29	2.844	3.042	2.214090671	233.9655172	18	13	8	6	2	1	8	4	NA	0.724137931	0.448275862	0.620689655	FALSE	ENSG00000288634	None	novel protein	0.620689655	2.987863846	99th	0	0	FALSE
ENST00000254976	71	3.536	3.230323944	3.06573545	240.7605634	4.40E+01	20	20	19	12	7	3	1	NA	0.563380282	0.281690141	0.61971831	FALSE	ENSG00000132639	SNAP25	synaptosome associated protein 25 [Source:HGNC Symbol;Acc:HGNC:11132]	0.61971831	2.983188002	99th	0	0	FALSE
ENST00000539517	136	2.909	3.250786765	2.85497854	237.0661765	84	22	12	52	50	5	5	2	NA	0.25	0.161764706	0.617647059	FALSE	ENSG00000139910	NOVA1	NOVA alternative splicing regulator 1 [Source:HGNC Symbol;Acc:HGNC:7886]	0.617647059	2.973217454	99th	0	0	FALSE
ENST00000615541	47	2.916	2.806702128	2.215186163	240.2340426	29	21	9	11	6	2	1	0	NA	0.638297872	0.446808511	0.617021277	FALSE	ENSG00000281991	TMEM265	transmembrane protein 265 [Source:HGNC Symbol;Acc:HGNC:51241]	0.617021277	2.970205076	99th	0	0	FALSE
ENST00000337537	73	4.66	4.074534247	2.856968431	239.2054795	45	10	18	24	21	13	1	1	NA	0.383561644	0.136986301	0.616438356	FALSE	ENSG00000154001	PPP2R5E	protein phosphatase 2 regulatory subunit B'epsilon [Source:HGNC Symbol;Acc:HGNC:9313]	0.616438356	2.967399025	99th	0	0	FALSE
ENST00000232496	26	2.865	3.088461538	2.880281128	234.5769231	16	9	12	3	2	3	3	3	NA	0.807692308	0.346153846	0.615384615	FALSE	ENSG00000114383	TUSC2	tumor suppressor 2, mitochondrial calcium regulator [Source:HGNC Symbol;Acc:HGNC:17034]	0.615384615	2.962326548	99th	0	0	FALSE
ENST00000274766	13	4.567	4.215384615	3.028931427	233.2307692	8	4	3	5	1	1	5	3	NA	0.538461538	0.307692308	0.615384615	FALSE	ENSG00000146049	KAAG1	kidney associated antigen 1 [Source:HGNC Symbol;Acc:HGNC:21031]	0.615384615	2.962326548	99th	0	0	FALSE
ENST00000284727	39	2.89	2.841641026	2.610107887	239.6923077	24	7	4	15	13	4	2	1	NA	0.282051282	0.179487179	0.615384615	FALSE	ENSG00000154518	ATP5MC3	ATP synthase membrane subunit c locus 3 [Source:HGNC Symbol;Acc:HGNC:843]	0.615384615	2.962326548	99th	0	0	FALSE
ENST00000272233	96	3.3235	3.19003125	2.646446282	233.0104167	59	48	46	0	2	1	31	9	NA	0.979166667	0.5	0.614583333	FALSE	ENSG00000143878	RHOB	ras homolog family member B [Source:HGNC Symbol;Acc:HGNC:668]	0.614583333	2.958469352	99th	0	0	FALSE
ENST00000270792	44	2.983	2.673681818	3.019680468	236.5681818	27	23	16	1	4	3	6	2	NA	0.886363636	0.522727273	0.613636364	FALSE	ENSG00000142669	SH3BGRL3	SH3 domain binding glutamate rich protein like 3 [Source:HGNC Symbol;Acc:HGNC:15568]	0.613636364	2.953910847	99th	0	0	FALSE
ENST00000249786	18	2.6615	3.714944444	3.066219832	239.3333333	1.10E+01	9	2	5	2	3	3	2	NA	0.611111111	0.5	0.611111111	FALSE	ENSG00000140264	SERF2	small EDRK-rich factor 2 [Source:HGNC Symbol;Acc:HGNC:10757]	0.611111111	2.941754836	99th	0	0	FALSE
ENST00000361427	18	2.416	2.197611111	2.294048929	239.6666667	11	3	2	7	6	6	2	0	NA	0.277777778	0.166666667	0.611111111	FALSE	ENSG00000198830	HMGN2	high mobility group nucleosomal binding domain 2 [Source:HGNC Symbol;Acc:HGNC:4986]	0.611111111	2.941754836	99th	0	0	FALSE
ENST00000287218	92	2.9575	2.760163043	3.646030279	239.7391304	56	28	26	15	23	6	11	2	NA	0.586956522	0.304347826	0.608695652	FALSE	ENSG00000156639	ZFAND3	zinc finger AN1-type containing 3 [Source:HGNC Symbol;Acc:HGNC:18019]	0.608695652	2.930127346	99th	0	0	FALSE
ENST00000312504	79	2.943	2.923670886	2.909243671	240.0126582	48	16	14	27	22	3	4	1	NA	0.379746835	0.202531646	0.607594937	FALSE	ENSG00000174453	VWC2L	von Willebrand factor C domain containing 2 like [Source:HGNC Symbol;Acc:HGNC:37203]	0.607594937	2.924828743	99th	0	0	FALSE
ENST00000360541	84	2.9825	3.294285714	2.318123169	239.8809524	51	11	11	31	31	10	9	4	NA	0.261904762	0.130952381	0.607142857	FALSE	ENSG00000120705	ETF1	eukaryotic translation termination factor 1 [Source:HGNC Symbol;Acc:HGNC:3477]	0.607142857	2.922652532	99th	0	0	FALSE
ENST00000448552	28	3.5245	3.618535714	3.154564424	237.3928571	17	4	7	12	5	3	1	1	NA	0.392857143	0.142857143	0.607142857	FALSE	ENSG00000168802	CHTF8	chromosome transmission fidelity factor 8 [Source:HGNC Symbol;Acc:HGNC:24353]	0.607142857	2.922652532	99th	0	0	FALSE
ENST00000342665	33	4.078	3.357030303	2.935024015	216.1515152	20	18	12	3	0	1	12	4	NA	0.909090909	0.545454545	0.606060606	FALSE	ENSG00000177732	SOX12	SRY-box transcription factor 12 [Source:HGNC Symbol;Acc:HGNC:11198]	0.606060606	2.917442812	99th	0	0	FALSE
ENST00000371953	124	2.874	3.152129032	2.583945143	239.016129	75	20	14	31	59	9	5	1	NA	0.274193548	0.161290323	0.60483871	FALSE	ENSG00000171862	PTEN	phosphatase and tensin homolog [Source:HGNC Symbol;Acc:HGNC:9588]	0.60483871	2.911560871	99th	0	0	FALSE
ENST00000302909	159	3.302	3.192138365	2.848269133	229.7924528	96	94	64	0	1	2	55	14	NA	0.993710692	0.591194969	0.603773585	FALSE	ENSG00000171303	KCNK3	potassium two pore domain channel subfamily K member 3 [Source:HGNC Symbol;Acc:HGNC:6278]	0.603773585	2.906433594	99th	0	0	FALSE
ENST00000284073	131	4.147	3.551335878	3.702077281	239.0610687	79	46	32	21	32	13	21	8	NA	0.595419847	0.351145038	0.603053435	FALSE	ENSG00000153944	MSI2	musashi RNA binding protein 2 [Source:HGNC Symbol;Acc:HGNC:18585]	0.603053435	2.902966951	99th	0	0	FALSE
ENST00000302386	25	2.473	3.13212	2.58190794	234.84	15	8	6	6	5	4	3	2	NA	0.56	0.32	0.6	FALSE	ENSG00000170296	GABARAP	GABA type A receptor-associated protein [Source:HGNC Symbol;Acc:HGNC:4067]	0.6	2.888268384	99th	0	0	FALSE
ENST00000378733	25	3.363	2.58812	3.785114104	228.16	15	11	14	0	0	4	9	2	NA	1	0.44	0.6	FALSE	ENSG00000205090	TMEM240	transmembrane protein 240 [Source:HGNC Symbol;Acc:HGNC:25186]	0.6	2.888268384	99th	0	0	FALSE
ENST00000454349	865	3.065	3.366342197	3.43081198	240.3271676	519	210	145	257	253	23	58	21	NA	0.410404624	0.242774566	0.6	FALSE	ENSG00000100354	TNRC6B	trinucleotide repeat containing adaptor 6B [Source:HGNC Symbol;Acc:HGNC:29190]	0.6	2.888268384	99th	0	0	FALSE
ENST00000637181	60	2.713	3.043483333	2.780942954	240.05	36	16	5	19	20	6	1	0	NA	0.35	0.266666667	0.6	FALSE	ENSG00000055208	TAB2	TGF-beta activated kinase 1 (MAP3K7) binding protein 2 [Source:HGNC Symbol;Acc:HGNC:17075]	0.6	2.888268384	99th	0	0	FALSE
ENST00000264710	67	2.839	3.148910448	2.576520385	237.6119403	4.00E+01	18	13	12	24	6	8	4	NA	0.462686567	0.268656716	0.597014925	FALSE	ENSG00000084733	RAB10	RAB10, member RAS oncogene family [Source:HGNC Symbol;Acc:HGNC:9759]	0.597014925	2.87389889	99th	0	0	FALSE
ENST00000374023	62	2.803	3.133548387	2.76680982	235	37	16	16	15	15	5	9	2	NA	0.516129032	0.258064516	0.596774194	FALSE	ENSG00000196821	ILRUN	inflammation and lipid regulator with UBA-like and NBR1-like domains [Source:HGNC Symbol;Acc:HGNC:21215]	0.596774194	2.87274006	99th	0	0	FALSE
ENST00000526816	124	3.214	2.947459677	3.369561344	234.8225806	74	42	44	15	23	14	19	3	NA	0.693548387	0.338709677	0.596774194	FALSE	ENSG00000028277	POU2F2	POU class 2 homeobox 2 [Source:HGNC Symbol;Acc:HGNC:9213]	0.596774194	2.87274006	99th	0	0	FALSE
ENST00000258484	300	2.7775	3.24108	2.678034817	239.1966667	1.79E+02	66	34	93	107	14	9	8	NA	0.333333333	0.22	0.596666667	FALSE	ENSG00000135999	EPC2	enhancer of polycomb homolog 2 [Source:HGNC Symbol;Acc:HGNC:24543]	0.596666667	2.872222449	99th	0	0	FALSE
ENST00000409784	47	2.601	2.760765957	2.250164643	238.2553191	28	7	5	15	20	6	3	1	NA	0.255319149	0.14893617	0.595744681	FALSE	ENSG00000138069	RAB1A	RAB1A, member RAS oncogene family [Source:HGNC Symbol;Acc:HGNC:9758]	0.595744681	2.867784211	99th	0	0	FALSE
ENST00000242719	69	2.92	3.131028986	2.670936209	232.6376812	41	14	21	18	16	3	10	6	NA	0.507246377	0.202898551	0.594202899	FALSE	ENSG00000123091	RNF11	ring finger protein 11 [Source:HGNC Symbol;Acc:HGNC:10056]	0.594202899	2.860362409	99th	0	0	FALSE
ENST00000340281	160	3.936	3.88364375	3.368814812	240.14375	95	25	19	62	54	12	7	4	NA	0.275	0.15625	0.59375	FALSE	ENSG00000162664	ZNF326	zinc finger protein 326 [Source:HGNC Symbol;Acc:HGNC:14104]	0.59375	2.858182255	99th	0	0	FALSE
ENST00000370683	96	3.216	3.171375	3.006613644	231.5625	57	42	27	18	9	6	7	2	NA	0.71875	0.4375	0.59375	FALSE	ENSG00000022267	FHL1	four and a half LIM domains 1 [Source:HGNC Symbol;Acc:HGNC:3702]	0.59375	2.858182255	99th	0	0	FALSE
ENST00000457361	66	3.385	3.523136364	3.13318336	238	39	8	14	22	22	5	3	1	NA	0.333333333	0.121212121	0.590909091	FALSE	ENSG00000030419	IKZF2	IKAROS family zinc finger 2 [Source:HGNC Symbol;Acc:HGNC:13177]	0.590909091	2.844506742	99th	0	0	FALSE
ENST00000379887	149	2.841	3.08238255	2.767625247	238.8724832	88	40	24	40	45	14	5	2	NA	0.429530201	0.268456376	0.590604027	FALSE	ENSG00000166233	ARIH1	ariadne RBR E3 ubiquitin protein ligase 1 [Source:HGNC Symbol;Acc:HGNC:689]	0.590604027	2.843038231	99th	0	0	FALSE
