# Supplementary material for: Interpreting mammalian synonymous site conservation in light of the unwanted transcript hypothesis
Source: Nat Commun. 2025 Feb 27;16:2007. doi: 10.1038/s41467-025-57179-w (PMC11865589; doi:10.1038/s41467-025-57179-w)
Supplement: Supplementary file 12 — Supplementary Data 8 [file 41467_2025_57179_MOESM12_ESM.txt]

GO biological process complete	Homo sapiens - REFLIST (20592)	upload_1 (103)	upload_1 (expected)	upload_1 (over/under)	upload_1 (fold Enrichment)	upload_1 (raw P-value)	upload_1 (FDR)
regulation of biological quality (GO:0065008)	2849	34	14.25	+	2.39	7.74E-07	1.18E-02
positive regulation of nitrogen compound metabolic process (GO:0051173)	2998	34	15	+	2.27	1.94E-06	1.48E-02
regulation of translation (GO:0006417)	379	11	1.9	+	5.8	3.12E-06	1.58E-02
negative regulation of cellular process (GO:0048523)	4848	45	24.25	+	1.86	6.44E-06	1.64E-02
regulation of primary metabolic process (GO:0080090)	5622	49	28.12	+	1.74	1.13E-05	1.72E-02
regulation of Rac protein signal transduction (GO:0035020)	26	4	0.13	+	30.76	8.11E-06	1.77E-02
positive regulation of macromolecule metabolic process (GO:0010604)	3413	35	17.07	+	2.05	1.40E-05	1.78E-02
regulation of nuclear-transcribed mRNA catabolic process, deadenylation-dependent decay (GO:1900151)	27	4	0.14	+	29.62	9.48E-06	1.81E-02
post-transcriptional regulation of gene expression (GO:0010608)	519	12	2.6	+	4.62	1.10E-05	1.87E-02
regulation of amide metabolic process (GO:0034248)	443	11	2.22	+	4.96	1.36E-05	1.89E-02
regulation of macromolecule metabolic process (GO:0060255)	6033	52	30.18	+	1.72	6.23E-06	1.90E-02
regulation of nitrogen compound metabolic process (GO:0051171)	5474	49	27.38	+	1.79	5.19E-06	1.98E-02
CRD-mediated mRNA stabilization (GO:0070934)	11	3	0.06	+	54.52	1.95E-05	2.12E-02
positive regulation of nucleobase-containing compound metabolic process (GO:0045935)	2059	25	10.3	+	2.43	2.13E-05	2.16E-02
regulation of mRNA metabolic process (GO:1903311)	307	9	1.54	+	5.86	2.38E-05	2.27E-02
negative regulation of biological process (GO:0048519)	5208	46	26.05	+	1.77	1.93E-05	2.27E-02
negative regulation of nuclear-transcribed mRNA catabolic process, deadenylation-dependent decay (GO:1900152)	12	3	0.06	+	49.98	2.59E-05	2.32E-02
regulation of macromolecule biosynthetic process (GO:0010556)	5026	44	25.14	+	1.75	4.41E-05	3.74E-02
positive regulation of cytoplasmic translation (GO:2000767)	15	3	0.08	+	39.98	5.29E-05	4.03E-02
positive regulation of biological process (GO:0048518)	6210	51	31.06	+	1.64	5.29E-05	4.24E-02
regulation of gene expression (GO:0010468)	4898	43	24.5	+	1.76	6.04E-05	4.39E-02
mRNA metabolic process (GO:0016071)	622	12	3.11	+	3.86	6.48E-05	4.49E-02
regulation of synaptic plasticity (GO:0048167)	203	7	1.02	+	6.89	7.27E-05	4.82E-02
