# Supplementary material for: Interpreting mammalian synonymous site conservation in light of the unwanted transcript hypothesis
Source: Nat Commun. 2025 Feb 27;16:2007. doi: 10.1038/s41467-025-57179-w (PMC11865589; doi:10.1038/s41467-025-57179-w)
Supplement: Supplementary file 13 — Supplementary Data 9 [file 41467_2025_57179_MOESM13_ESM.txt]

Call:
glm(formula = mean_expression ~ prop_GC + min_boundary_dist +
CpG_site.x + in_ESE_INT3_exon_end + TFBS_overlap + uORF_overlaps +
cCRE_overlap + RBP_overlap, data = master_4D_site_sig_constraint)
Coefficients:
	Estimate	Std.Error	tvalue	Pr(>|t|)
(Intercept)	5.4145139	0.1436015	37.705	2E-16	***
prop_GC	0.5318492	0.1484658	3.582	0.000341	***
min_boundary_dist	-0.0009644	0.0002487	-3.879	0.000105	***
CpG_site.x1	0.52164	0.3318755	1.572	0.115999
in_ESE_INT3_exon_endTRUE	0.4075068	0.1937924	2.103	0.035484	*
TFBS_overlap	0.5265251	0.1528267	3.445	0.000571	***
uORF_overlaps	0.034255	0.0100039	3.424	0.000617	***
cCRE_overlap	1.3342532	0.1318868	10.117	2E-16	***
RBP_overlap	0.6052256	0.0042213	143.376	2E-16	***
---
Signif. codes: 0 ‘***’ 0.001 ‘**’ 0.01 ‘*’ 0.05 ‘.’ 0.1 ‘ ’ 1
(Dispersion parameter for gaussian family taken to be 1468.497)
Null deviance: 820715152 on 537494 degrees of freedom
Residual deviance: 789296555 on 537486 degrees of freedom
(7008 observations deleted due to missingness)
AIC: 5444766
Number of Fisher Scoring iterations: 2
