# Supplementary material for: Interpreting mammalian synonymous site conservation in light of the unwanted transcript hypothesis
Source: Nat Commun. 2025 Feb 27;16:2007. doi: 10.1038/s41467-025-57179-w (PMC11865589; doi:10.1038/s41467-025-57179-w)
Supplement: Supplementary file 14 — Source Data [file 41467_2025_57179_MOESM14_ESM.zip]

Archive with 64 entries (63 files):
- source_data/
- __MACOSX/._source_data
- source_data/fig3EF_source_data.txt
- __MACOSX/source_data/._fig3EF_source_data.txt
- source_data/fig4D_source_data.txt
- __MACOSX/source_data/._fig4D_source_data.txt
- source_data/fig3A_source_data.txt
- __MACOSX/source_data/._fig3A_source_data.txt
- source_data/.DS_Store
- __MACOSX/source_data/._.DS_Store
- source_data/fig1B_source_data.txt
- __MACOSX/source_data/._fig1B_source_data.txt
- source_data/fig6EFG_source_data.txt
- __MACOSX/source_data/._fig6EFG_source_data.txt
- source_data/fig4C_source_data.txt
- __MACOSX/source_data/._fig4C_source_data.txt
- source_data/fig1EF_source_data.txt
- __MACOSX/source_data/._fig1EF_source_data.txt
- source_data/figS1_source_data.txt
- __MACOSX/source_data/._figS1_source_data.txt
- source_data/fig1C_source_data.txt
- __MACOSX/source_data/._fig1C_source_data.txt
- source_data/fig2BE_source_data.txt
- __MACOSX/source_data/._fig2BE_source_data.txt
- source_data/fig5_source_data.txt
- __MACOSX/source_data/._fig5_source_data.txt
- source_data/fig3CD_source_data.txt
- __MACOSX/source_data/._fig3CD_source_data.txt
- source_data/fig6A_source_data.txt
- __MACOSX/source_data/._fig6A_source_data.txt
- source_data/fig1D_source_data.txt
- __MACOSX/source_data/._fig1D_source_data.txt
- source_data/figS6_source_data.txt
- __MACOSX/source_data/._figS6_source_data.txt
- source_data/figS7A_source_data.txt
- __MACOSX/source_data/._figS7A_source_data.txt
- source_data/figS3_source_data.txt
- __MACOSX/source_data/._figS3_source_data.txt
- source_data/fig2CF_source_data.txt
- __MACOSX/source_data/._fig2CF_source_data.txt
- source_data/fig1A_source_data.txt
- __MACOSX/source_data/._fig1A_source_data.txt
- source_data/fig6D_source_data.txt
- __MACOSX/source_data/._fig6D_source_data.txt
- source_data/fig6C_source_data.txt
- __MACOSX/source_data/._fig6C_source_data.txt
- source_data/fig3B_source_data.txt
- __MACOSX/source_data/._fig3B_source_data.txt
- source_data/figS4_source_data.txt
- __MACOSX/source_data/._figS4_source_data.txt
- source_data/fig6B_source_data.txt
- __MACOSX/source_data/._fig6B_source_data.txt
- source_data/fig2AD_source_data.txt
- __MACOSX/source_data/._fig2AD_source_data.txt
- source_data/figS7B_source_data.txt
- __MACOSX/source_data/._figS7B_source_data.txt
- source_data/figS5_source_data.txt
- __MACOSX/source_data/._figS5_source_data.txt
- source_data/fig1G_source_data.txt
- __MACOSX/source_data/._fig1G_source_data.txt
- source_data/figS2_source_data.txt
- __MACOSX/source_data/._figS2_source_data.txt
- source_data/fig4AB_source_data.txt
- __MACOSX/source_data/._fig4AB_source_data.txt
