# Supplementary material for: Interpreting mammalian synonymous site conservation in light of the unwanted transcript hypothesis
Source: Nat Commun. 2025 Feb 27;16:2007. doi: 10.1038/s41467-025-57179-w (PMC11865589; doi:10.1038/s41467-025-57179-w)
Supplement: Supplementary file 14 — Source Data [file 41467_2025_57179_MOESM14_ESM.zip › source_data/fig3EF_source_data.txt]

fig3EF_data.chr	fig3EF_data.end	fig3EF_data.five_prime_dist	fig3EF_data.three_prime_dist	fig3EF_data.coding_base
chr1	925947	66	5	C
chr1	926013	0	71	G
chr1	931042	47	3	C
chr1	942250	1	114	A
chr1	943057	1	498	A
chr1	943913	240	5	C
chr1	946173	0	113	G
chr1	946402	0	143	G
chr1	948490	0	113	G
chr1	953890	108	2	G
chr1	961831	216	5	G
chr1	962357	114	2	T
chr1	962360	111	5	G
chr1	963248	5	139	G
chr1	963499	5	162	G
chr1	964177	3	70	C
chr1	964351	179	2	G
chr1	965188	3	225	C
chr1	966803	0	99	G
chr1	970691	67	5	G
chr1	970757	1	71	A
chr1	970880	126	1	C
chr1	973838	213	5	C
chr1	974363	1	47	A
chr1	976500	1	124	A
chr1	978882	1	2147	A
chr1	1046162	103	2	C
chr1	1050837	0	111	G
chr1	1051732	83	4	G
chr1	1082986	93	1	A
chr1	1084354	1	29	A
chr1	1090354	1	74	A
chr1	1091472	0	71	G
chr1	1180035	305	1	C
chr1	1180858	2	127	C
chr1	1204035	1	201	A
chr1	1218770	1	157	G
chr1	1243445	1	107	G
chr1	1244381	0	116	G
chr1	1256992	0	138	G
chr1	1294402	0	226	G
chr1	1295737	1	201	A
chr1	1296017	2	92	C
chr1	1296628	203	5	G
chr1	1298421	51	0	G
chr1	1299831	0	74	G
chr1	1299903	72	2	G
chr1	1303162	0	119	G
chr1	1303279	117	2	G
chr1	1312788	1	161	C
chr1	1312947	160	2	G
chr1	1313035	0	89	G
chr1	1315520	0	98	G
chr1	1327030	2	119	C
chr1	1332026	780	2	C
chr1	1332923	201	2	C
chr1	1338649	127	4	G
chr1	1339583	1	66	G
chr1	1342482	119	2	G
chr1	1342758	69	0	G
chr1	1349060	164	5	G
chr1	1354505	151	4	C
chr1	1356682	1	22	A
chr1	1398669	72	2	G
chr1	1452431	3	66	C
chr1	1455516	3	56	T
chr1	1455793	123	2	C
chr1	1455913	3	122	C
chr1	1472088	1	203	G
chr1	1482139	164	1	C
chr1	1482611	3	66	C
chr1	1486112	123	2	C
chr1	1486232	3	122	C
chr1	1520142	164	1	C
chr1	1520614	3	66	C
chr1	1523564	3	53	C
chr1	1523841	123	2	C
chr1	1523961	3	122	C
chr1	1539686	2	104	C
chr1	1626842	157	5	G
chr1	1627826	3	153	G
chr1	1633990	109	1	A
chr1	1635937	0	189	G
chr1	1637412	4	101	G
chr1	1640448	171	4	A
chr1	1640451	174	1	T
chr1	1657480	105	5	T
chr1	1669664	0	72	G
chr1	1669736	72	0	G
chr1	1703080	0	189	G
chr1	1704554	4	101	G
chr1	1707580	171	4	A
chr1	1707583	174	1	T
chr1	1755474	100	2	C
chr1	1793250	5	61	C
chr1	1804420	1	161	A
chr1	1825397	0	56	A
chr1	1918895	2	39	G
chr1	1926228	0	119	G
chr1	1927609	2	137	C
chr1	1942033	5	123	G
chr1	1971980	0	102	G
chr1	1972942	5	105	G
chr1	2028159	133	4	T
chr1	2029115	151	4	C
chr1	2169602	2	84	C
chr1	2175229	84	5	C
chr1	2185006	3	84	G
chr1	2229735	0	968	G
chr1	2324098	1	45	A
chr1	2388240	1	97	A
chr1	2399513	1	98	A
chr1	2406722	2	173	C
chr1	2478477	145	1	G
chr1	2478618	4	142	C
chr1	2487372	4	199	G
chr1	2487599	119	1	G
chr1	2489375	3	168	G
chr1	2497506	103	4	C
chr1	2499717	3	76	T
chr1	2502114	295	2	C
chr1	2502405	4	293	C
chr1	2509864	2	66	C
chr1	2510777	99	5	C
chr1	2510780	102	2	G
chr1	2515562	0	155	G
chr1	2526582	118	5	G
chr1	2588450	3	60	C
chr1	2598656	2	134	C
chr1	2609827	157	4	C
chr1	2612128	1	76	A
chr1	2629335	4	149	C
chr1	3396589	4	98	G
chr1	3426052	173	1	G
chr1	3433808	3	131	C
chr1	3468882	54	2	G
chr1	3469435	158	2	C
chr1	3473228	2	150	G
chr1	3475972	90	2	G
chr1	3475975	87	5	G
chr1	3476059	3	89	C
chr1	3479816	97	4	G
chr1	3480584	3	136	G
chr1	3512124	118	4	G
chr1	3625510	5	86	T
chr1	3635072	75	2	G
chr1	3636995	0	103	G
chr1	3638820	70	2	G
chr1	3649931	0	68	G
chr1	3683177	3	117	C
chr1	3707551	240	2	C
chr1	3707791	0	242	G
chr1	3727117	107	2	G
chr1	3730928	137	1	C
chr1	3731063	2	136	C
chr1	3767442	3	209	C
chr1	3781512	0	89	G
chr1	3858843	1	125	C
chr1	3865816	184	4	G
chr1	3892883	0	113	G
chr1	3892991	108	5	A
chr1	3892994	111	2	C
chr1	4711903	796	3	C
chr1	4712695	4	795	C
chr1	4712698	1	798	A
chr1	5865273	171	0	G
chr1	5866456	83	2	C
chr1	5867741	1	155	A
chr1	5905637	5	146	C
chr1	5909152	0	61	G
chr1	5948072	2	179	C
chr1	6082272	2	77	C
chr1	6087509	2	42	A
chr1	6090393	82	4	G
chr1	6091264	43	1	G
chr1	6096638	118	2	C
chr1	6096752	4	116	C
chr1	6098487	87	2	C
chr1	6098571	3	86	C
chr1	6106399	4	110	G
chr1	6109985	190	5	G
chr1	6111777	2	106	G
chr1	6112141	1	136	G
chr1	6112910	1	88	A
chr1	6123949	1	158	A
chr1	6123952	4	155	G
chr1	6128046	0	172	G
chr1	6128500	1	109	A
chr1	6134718	0	141	G
chr1	6143826	3	105	G
chr1	6146421	209	2	G
chr1	6148854	0	221	T
chr1	6155601	2	116	C
chr1	6159513	177	2	G
chr1	6199562	0	11	G
chr1	6209419	120	5	G
chr1	6209965	5	41	G
chr1	6212236	180	5	G
chr1	6213067	116	1	C
chr1	6213181	2	115	C
chr1	6218367	2	78	C
chr1	6233475	1	168	A
chr1	6251525	187	5	G
chr1	6251528	190	2	G
chr1	6253718	0	429	G
chr1	6281102	0	184	G
chr1	6294976	112	4	G
chr1	6318493	1	85	A
chr1	6333477	0	91	G
chr1	6339434	1	155	A
chr1	6339437	4	152	C
chr1	6349749	0	117	G
chr1	6425246	3	290	G
chr1	6444486	196	5	G
chr1	6462629	0	37	G
chr1	6463127	55	0	G
chr1	6464377	2	76	C
chr1	6470990	0	110	G
chr1	6471635	147	2	G
chr1	6472617	90	5	G
chr1	6473251	0	203	G
chr1	6474160	147	4	A
chr1	6474587	136	0	G
chr1	6475049	2	89	G
chr1	6586697	90	2	C
chr1	6588192	4	132	C
chr1	6588279	163	1	C
chr1	6588760	84	4	G
chr1	6599049	2	403	C
chr1	6601801	4	1016	G
chr1	6630293	60	5	G
chr1	6667805	96	5	G
chr1	7467898	3	68	T
chr1	7640549	4	149	C
chr1	7671036	1	125	A
chr1	7737009	0	78	G
chr1	7737569	1	314	A
chr1	7737963	519	4	G
chr1	7751390	2	191	C
chr1	7755641	27	3	C
chr1	7766488	3	29	T
chr1	7777162	156	2	G
chr1	7777165	153	5	G
chr1	7786836	0	115	A
chr1	7801117	74	4	T
chr1	8335589	1	152	G
chr1	8337991	1	175	A
chr1	8343752	261	5	A
chr1	8364056	0	199	G
chr1	8364747	1	91	C
chr1	8364750	4	88	C
chr1	8465925	0	98	G
chr1	8556567	92	4	T
chr1	8614561	0	125	G
chr1	8614564	3	122	A
chr1	8624310	0	70	G
chr1	8655974	1	323	A
chr1	8870509	57	1	T
chr1	9038432	1	74	C
chr1	9039800	0	187	T
chr1	9057450	2	158	C
chr1	9058152	0	98	G
chr1	9069504	0	32	G
chr1	9111276	0	213	G
chr1	9128647	2	380	C
chr1	9246971	112	5	G
chr1	9262327	1	268	A
chr1	9570357	1	99	A
chr1	9582303	198	4	C
chr1	9598451	174	2	C
chr1	9602072	200	3	C
chr1	9602267	5	198	C
chr1	9602270	2	201	A
chr1	9607788	1	231	A
chr1	9613080	3	94	C
chr1	9710461	135	5	C
chr1	9715543	226	2	G
chr1	9715765	4	224	C
chr1	9718696	219	2	G
chr1	9718699	216	5	G
chr1	9718915	0	221	G
chr1	9720016	1	95	A
chr1	9722151	2	176	C
chr1	9722247	109	3	G
chr1	9724933	3	129	C
chr1	9731762	1	134	A
chr1	9733404	3	142	G
chr1	9733542	141	4	G
chr1	9734949	1	225	A
chr1	9737499	1	55	A
chr1	9755308	194	1	T
chr1	9773273	1	121	A
chr1	9871275	88	2	G
chr1	9935492	0	135	G
chr1	9975770	5	178	G
chr1	10072213	1	185	A
chr1	10105517	227	1	A
chr1	10106200	383	3	C
chr1	10121965	111	3	C
chr1	10126874	3	80	C
chr1	10146968	122	5	G
chr1	10151560	1	234	A
chr1	10161286	0	144	G
chr1	10178649	169	5	C
chr1	10179561	1	145	A
chr1	10256320	3	73	C
chr1	10256323	0	76	A
chr1	10267556	2	176	C
chr1	10272246	60	5	A
chr1	10272306	0	65	G
chr1	10282326	207	4	G
chr1	10296661	4	79	C
chr1	10296664	1	82	A
chr1	10297246	0	72	G
chr1	10326114	245	3	C
chr1	10326354	5	243	G
chr1	10326357	2	246	A
chr1	10334637	1	117	A
chr1	10343286	1	54	A
chr1	10345951	2	106	A
chr1	10360932	111	3	C
chr1	10363343	1	60	A
chr1	10365411	237	2	G
chr1	10365645	3	236	C
chr1	10368472	66	5	G
chr1	10375043	3	189	G
chr1	10399704	0	75	G
chr1	10413247	4	185	C
chr1	10419746	3	116	C
chr1	10474972	30	5	G
chr1	10495321	0	47	G
chr1	10536218	79	5	C
chr1	10599242	124	4	G
chr1	10623120	1	101	A
chr1	10624341	96	1	G
chr1	10624434	3	94	C
chr1	10644918	1	170	A
chr1	10650943	2	133	C
chr1	10653378	1	840	A
chr1	10654589	170	2	G
chr1	10658510	2	66	C
chr1	10665570	487	1	T
chr1	10693875	1	14	A
chr1	11013961	4	233	A
chr1	11046731	175	2	G
chr1	11072088	1	83	A
chr1	11074003	69	5	G
chr1	11080504	5	45	G
chr1	11095758	0	123	G
chr1	11121979	0	147	G
chr1	11124500	2	133	C
chr1	11124632	134	1	C
chr1	11126794	172	2	C
chr1	11127804	180	2	G
chr1	11129740	2	98	C
chr1	11139533	0	125	G
chr1	11144968	0	77	G
chr1	11167442	0	75	G
chr1	11189585	370	5	G
chr1	11204563	2	140	C
chr1	11212903	107	5	G
chr1	11228671	3	247	G
chr1	11231432	132	2	G
chr1	11247626	1	107	A
chr1	11274059	1	527	A
chr1	11502682	215	4	C
chr1	11515370	133	1	G
chr1	11515499	4	130	C
chr1	11516005	156	4	G
chr1	11516158	3	157	C
chr1	11517600	2	137	C
chr1	11519720	160	1	G
chr1	11519879	1	160	G
chr1	11520691	157	4	G
chr1	11523943	112	1	T
chr1	11529791	168	4	C
chr1	11529959	0	172	G
chr1	11530909	124	2	T
chr1	11531032	1	125	A
chr1	11531566	144	1	C
chr1	11531710	0	145	G
chr1	11534383	157	2	C
chr1	11654320	1	20	A
chr1	11676047	1	93	A
chr1	11680467	114	4	G
chr1	11680470	117	1	G
chr1	11712428	1	88	A
chr1	11747443	102	3	C
chr1	11784591	2	417	C
chr1	11788377	1	213	T
chr1	11789272	174	2	C
chr1	11794734	5	129	C
chr1	11800216	4	106	G
chr1	11801162	1	237	A
chr1	11801165	4	234	G
chr1	11806268	81	5	G
chr1	11806349	0	86	G
chr1	11807133	57	2	C
chr1	11816680	0	65	G
chr1	11819490	64	2	G
chr1	11822699	102	4	G
chr1	11823712	121	5	G
chr1	11827221	0	132	G
chr1	11828108	111	2	C
chr1	11828463	161	5	T
chr1	11828622	2	164	C
chr1	11829199	123	3	C
chr1	11834392	3	156	G
chr1	11834489	101	5	C
chr1	11838340	102	5	C
chr1	11838442	0	107	G
chr1	11838540	120	5	C
chr1	11847113	0	326	G
chr1	11923485	849	4	G
chr1	11950519	1	162	A
chr1	11957011	3	94	C
chr1	11960765	2	119	C
chr1	11970813	3	143	C
chr1	11974805	3	152	C
chr1	11989174	169	5	C
chr1	11992559	131	4	G
chr1	11992688	2	133	C
chr1	11997302	119	5	G
chr1	11998878	0	108	G
chr1	12001406	148	5	G
chr1	12001553	1	152	A
chr1	12001770	66	1	G
chr1	12005715	216	4	C
chr1	12006693	0	155	G
chr1	12009724	2	132	C
chr1	12022916	1	83	A
chr1	12029892	2	127	C
chr1	12031805	3	83	C
chr1	12109654	2	88	C
chr1	12110203	1	162	A
chr1	12123375	2	91	C
chr1	12135592	21	4	C
chr1	12194618	0	34	G
chr1	12261148	1	200	G
chr1	12262079	1	178	A
chr1	12268872	4	166	C
chr1	12268875	1	169	A
chr1	12282707	1029	2	G
chr1	12283733	3	1028	C
chr1	12293704	0	180	G
chr1	12304727	1	221	A
chr1	12327853	1	205	C
chr1	12329833	85	4	G
chr1	12333227	139	1	C
chr1	12338235	70	4	C
chr1	12338301	4	70	T
chr1	12341781	104	1	A
chr1	12341883	2	103	C
chr1	12345509	0	135	G
chr1	12346610	42	5	C
chr1	12356089	1	190	A
chr1	12356399	125	1	G
chr1	12460391	5	190	C
chr1	12460394	2	193	C
chr1	12509021	3	128	C
chr1	12578720	2	236	C
chr1	12578954	236	2	C
chr1	13583811	289	5	G
chr1	13732783	99	4	C
chr1	14960685	190	1	G
chr1	15034750	135	1	C
chr1	15034882	3	133	C
chr1	15044156	3	167	C
chr1	15056093	187	2	C
chr1	15056276	4	185	G
chr1	15060176	126	4	C
chr1	15063574	48	2	C
chr1	15063619	3	47	A
chr1	15065632	121	2	A
chr1	15094928	5	113	C
chr1	15101546	228	3	G
chr1	15103457	3	98	G
chr1	15104187	2	164	C
chr1	15112538	3	111	C
chr1	15112541	0	114	G
chr1	15313184	3	127	T
chr1	15426015	3	144	G
chr1	15427281	3	131	C
chr1	15438500	4	35	C
chr1	15444607	144	1	C
chr1	15456792	1	38	A
chr1	15476164	1	38	A
chr1	15529267	5	161	G
chr1	15562325	0	183	G
chr1	15574836	79	5	G
chr1	15617676	132	5	G
chr1	15626797	1	128	A
chr1	15638433	1	126	A
chr1	15643523	127	1	T
chr1	15643526	124	4	C
chr1	15649721	102	1	T
chr1	15651894	1	188	A
chr1	15656621	12	4	T
chr1	15656630	3	13	A
chr1	15716815	1	108	C
chr1	15717990	2	97	C
chr1	15718625	0	87	G
chr1	15725540	5	223	C
chr1	15728670	63	1	G
chr1	15728733	0	64	G
chr1	15729107	83	5	C
chr1	15730720	2	188	C
chr1	15731892	156	3	G
chr1	15732048	0	159	G
chr1	15732352	177	2	C
chr1	15738725	3	131	C
chr1	15742836	71	1	C
chr1	15742905	2	70	C
chr1	15747629	3	83	T
chr1	15765232	1	248	A
chr1	15768629	1	101	A
chr1	15876205	473	3	T
chr1	15909480	1	159	A
chr1	15911105	196	4	A
chr1	15911297	4	196	T
chr1	15911300	1	199	A
chr1	15916279	0	151	G
chr1	15919406	111	2	G
chr1	15938720	156	2	G
chr1	15939301	126	5	C
chr1	15939424	3	128	G
chr1	15942419	88	1	G
chr1	15942530	1	208	A
chr1	15942533	4	205	C
chr1	15942737	208	1	A
chr1	15943809	1	86	A
chr1	15943893	85	2	A
chr1	15946158	4	136	C
chr1	15947119	184	4	G
chr1	15948292	1	203	A
chr1	16015757	177	2	G
chr1	16017766	1	197	A
chr1	16023804	124	4	C
chr1	16024890	1	127	A
chr1	16026247	0	139	G
chr1	16026541	72	5	T
chr1	16027825	80	4	C
chr1	16028021	98	3	C
chr1	16028117	2	99	T
chr1	16028845	0	84	G
chr1	16029128	171	2	G
chr1	16029131	168	5	C
chr1	16030071	4	106	G
chr1	16031842	1	132	A
chr1	16045562	124	4	C
chr1	16046662	1	127	A
chr1	16048044	0	139	G
chr1	16048348	72	5	T
chr1	16049622	80	4	C
chr1	16049818	98	3	T
chr1	16049914	2	99	C
chr1	16050600	0	84	G
chr1	16050877	171	2	G
chr1	16050880	168	5	C
chr1	16051816	4	106	G
chr1	16053771	1	132	A
chr1	16058713	276	4	G
chr1	16060047	178	4	G
chr1	16062100	1	92	G
chr1	16132378	0	61	G
chr1	16150896	0	67	G
chr1	16205174	87	2	G
chr1	16205541	3	126	G
chr1	16232893	0	124	G
chr1	16236737	106	5	C
chr1	16252288	0	116	G
chr1	16315413	244	5	C
chr1	16367308	0	50	G
chr1	16403969	1	70	G
chr1	16443731	1	99	A
chr1	16452014	1	176	A
chr1	16922668	130	5	G
chr1	16924326	153	1	C
chr1	16929848	183	2	G
chr1	16930028	3	182	C
chr1	16930129	78	5	C
chr1	16930204	3	80	G
chr1	16931293	104	2	C
chr1	16936871	2	234	C
chr1	16937644	93	3	G
chr1	16937737	0	96	G
chr1	16940088	5	194	G
chr1	16944280	2	180	C
chr1	16945603	3	141	C
chr1	16948922	4	123	G
chr1	16956000	156	3	G
chr1	16965892	0	169	G
chr1	16969118	222	2	G
chr1	16975270	1	72	A
chr1	16977197	88	1	A
chr1	16978241	4	32	G
chr1	16989765	74	5	G
chr1	16992244	1	158	A
chr1	16993830	201	5	C
chr1	16996254	0	46	G
chr1	16996387	1	109	G
chr1	16997021	1	154	A
chr1	17000015	4	127	G
chr1	17002298	2	75	G
chr1	17004334	2	77	C
chr1	17005016	2	56	C
chr1	17005687	3	91	C
chr1	17027749	0	116	G
chr1	17079413	149	2	C
chr1	17082545	0	107	G
chr1	17092412	4	121	G
chr1	17103057	70	2	C
chr1	17223623	70	2	G
chr1	17225816	112	5	C
chr1	17230679	0	107	G
chr1	17232968	2	149	C
chr1	17244240	3	230	C
chr1	17267841	121	4	G
chr1	17271070	108	3	G
chr1	17273447	0	107	G
chr1	17276776	100	2	C
chr1	17283076	3	230	C
chr1	17338043	112	5	C
chr1	17342397	5	98	G
chr1	17354685	2	152	C
chr1	17363752	3	230	C
chr1	17394082	0	107	G
chr1	17412122	0	72	G
chr1	17413538	1	179	G
chr1	17416480	0	166	G
chr1	17420715	1	113	G
chr1	17580601	31	5	T
chr1	17607974	3	172	C
chr1	17613063	111	5	T
chr1	17619340	105	1	T
chr1	17621866	75	2	G
chr1	17624392	111	5	C
chr1	17634838	178	3	C
chr1	17638567	122	5	G
chr1	17640301	1	99	C
chr1	17648672	3	118	G
chr1	17654719	3	83	C
chr1	17656100	2	221	C
chr1	17656704	4	150	C
chr1	17687743	4	170	G
chr1	17695279	1	121	A
chr1	18228010	0	112	G
chr1	18291868	119	2	G
chr1	18291985	2	119	G
chr1	18335006	4	114	C
chr1	18362227	3	112	C
chr1	18365696	1	473	G
chr1	18376988	4	188	G
chr1	18377427	4	34	T
chr1	18378323	3	67	G
chr1	18483312	3	2330	C
chr1	18634535	3	232	C
chr1	18635116	124	5	G
chr1	18635236	4	125	C
chr1	18635239	1	128	A
chr1	18636238	133	1	T
chr1	18700655	163	2	C
chr1	18735874	4	242	C
chr1	18849341	0	209	G
chr1	18879301	1	72	A
chr1	18883282	3	146	G
chr1	18889362	0	92	G
chr1	18910470	128	2	C
chr1	18912083	120	0	G
chr1	18917037	134	5	C
chr1	18917040	137	2	G
chr1	18955670	2	662	G
chr1	19076897	157	5	G
chr1	19081351	2	222	C
chr1	19086681	2	140	C
chr1	19088759	0	218	G
chr1	19095020	114	5	T
chr1	19095545	0	107	G
chr1	19097194	1	86	A
chr1	19104085	1	172	A
chr1	19104586	1	80	A
chr1	19105735	2	107	C
chr1	19110742	0	90	G
chr1	19122833	0	227	G
chr1	19139216	133	4	A
chr1	19139219	136	1	T
chr1	19140789	1	103	A
chr1	19141647	0	130	G
chr1	19141776	129	1	A
chr1	19146827	1	173	A
chr1	19148623	60	3	G
chr1	19150582	5	211	G
chr1	19165250	1	99	G
chr1	19174954	0	79	G
chr1	19176593	1	134	A
chr1	19193553	120	4	G
chr1	19198047	100	2	G
chr1	19198679	138	1	G
chr1	19201719	1	96	C
chr1	19223396	0	173	G
chr1	19223399	3	170	G
chr1	19230961	117	2	C
chr1	19235131	1	121	A
chr1	19243616	2	91	C
chr1	19255953	98	5	G
chr1	19258553	0	76	G
chr1	19285022	4	92	G
chr1	19307318	4	92	G
chr1	19317836	5	158	C
chr1	19326533	90	2	C
chr1	19326620	3	89	C
chr1	19339614	84	3	T
chr1	19344360	2	74	G
chr1	19378545	5	108	A
chr1	19378650	110	3	A
chr1	19419661	0	89	G
chr1	19622104	43	4	T
chr1	19623580	3	106	C
chr1	19656868	261	2	G
chr1	19666464	3	710	G
chr1	19678924	444	5	G
chr1	19683442	402	2	C
chr1	19737451	79	5	A
chr1	19746460	4	139	G
chr1	19755636	2	130	T
chr1	19894369	111	1	G
chr1	19894372	108	4	C
chr1	19923521	1	38	G
chr1	20086087	140	4	G
chr1	20139433	110	5	A
chr1	20190567	837	5	C
chr1	20191401	3	839	C
chr1	20312840	148	4	C
chr1	20323529	3	173	C
chr1	20327895	105	5	C
chr1	20330380	2	200	C
chr1	20350858	68	1	T
chr1	20350924	2	67	C
chr1	20352172	0	117	G
chr1	20483718	69	1	T
chr1	20485374	160	5	G
chr1	20503307	85	2	A
chr1	20552979	984	5	G
chr1	20589135	148	5	C
chr1	20638129	0	287	G
chr1	20648509	123	4	C
chr1	20649000	231	5	C
chr1	20653627	0	147	G
chr1	20671939	1	257	A
chr1	20672191	253	5	G
chr1	20709640	1	188	G
chr1	20715634	141	5	C
chr1	20717479	3	227	G
chr1	20721990	198	5	G
chr1	20723628	2	106	C
chr1	20724396	0	239	G
chr1	20727598	75	5	G
chr1	20780348	3	92	T
chr1	20810739	1	145	C
chr1	20810742	4	142	T
chr1	20860386	1	131	A
chr1	20862228	0	104	G
chr1	20879326	3	194	A
chr1	20893517	0	119	T
chr1	20941492	1	838	A
chr1	20950103	100	5	C
chr1	20973098	96	1	A
chr1	20982406	18	2	A
chr1	21002713	0	29	G
chr1	21002716	3	26	T
chr1	21225250	0	190	G
chr1	21236842	96	2	C
chr1	21257588	63	2	G
chr1	21279192	1	140	A
chr1	21290151	81	5	G
chr1	21554141	1	59	A
chr1	21561209	3	112	C
chr1	21564042	174	1	G
chr1	21570370	4	65	A
chr1	21573669	130	4	C
chr1	21575737	187	4	C
chr1	21576526	115	4	G
chr1	21599495	1	80	T
chr1	21608345	132	5	G
chr1	21608853	3	83	G
chr1	21612104	78	5	C
chr1	21613988	2	101	C
chr1	21679438	21	1	T
chr1	21723899	1	196	T
chr1	21728571	1	148	T
chr1	21728574	4	145	A
chr1	21729705	1	127	A
chr1	21729831	127	1	A
chr1	21736447	1	178	A
chr1	21824123	2	81	G
chr1	21824537	0	78	G
chr1	21829075	240	4	G
chr1	21829603	220	1	T
chr1	21833612	145	2	G
chr1	21839823	1	194	A
chr1	21839826	4	191	C
chr1	21847836	147	4	C
chr1	21854849	1	134	A
chr1	21855788	1	124	A
chr1	21859570	4	106	C
chr1	21864100	0	113	G
chr1	21865717	0	92	G
chr1	21865807	90	2	G
chr1	21878434	1	57	C
chr1	21878999	5	122	C
chr1	21880107	0	147	G
chr1	21880833	177	2	G
chr1	21884768	1	150	A
chr1	21884915	148	3	G
chr1	21888065	127	1	G
chr1	21889982	1	159	A
chr1	21890483	56	2	G
chr1	21890585	0	109	G
chr1	21896176	1	134	A
chr1	21978370	84	1	C
chr1	21980829	92	5	C
chr1	21981167	5	129	C
chr1	21983826	4	132	C
chr1	22003004	84	1	C
chr1	22005452	92	5	C
chr1	22005791	5	129	C
chr1	22007010	4	132	C
chr1	22081793	1	71	A
chr1	22091433	84	5	C
chr1	22506051	190	2	G
chr1	22506240	1	191	A
chr1	22508532	199	2	C
chr1	22508730	1	200	A
chr1	22509101	132	1	G
chr1	22511184	163	5	G
chr1	22512130	4	454	C
chr1	22512133	1	457	A
chr1	22512925	205	1	C
chr1	22522462	1	85	A
chr1	22569290	63	1	G
chr1	22569353	0	64	G
chr1	22586481	154	1	C
chr1	22586634	1	154	C
chr1	22589205	1	334	A
chr1	22593685	1	161	C
chr1	22595234	89	4	C
chr1	22597472	4	160	C
chr1	22599044	3	206	C
chr1	22600900	188	2	C
chr1	22601738	3	111	C
chr1	22781485	0	64	G
chr1	22892889	157	5	C
chr1	22896417	61	3	G
chr1	22896474	4	60	C
chr1	22905991	118	4	C
chr1	22906105	4	118	A
chr1	22906108	1	121	A
chr1	22906711	246	1	G
chr1	22906957	0	247	G
chr1	22908168	0	215	G
chr1	22955323	2	103	C
chr1	22960097	155	2	G
chr1	23044482	4	55	A
chr1	23044485	1	58	A
chr1	23050391	129	4	G
chr1	23050517	3	130	C
chr1	23055160	1	91	A
chr1	23059167	0	94	T
chr1	23068541	140	2	T
chr1	23082222	144	2	C
chr1	23323556	0	176	G
chr1	23340853	1	155	A
chr1	23368000	27	5	A
chr1	23408669	5	57	G
chr1	23418004	100	5	C
chr1	23431035	0	90	G
chr1	23433078	1	194	A
chr1	23433530	105	2	G
chr1	23433626	0	67	G
chr1	23434255	1	114	A
chr1	23434258	4	111	C
chr1	23437040	129	4	C
chr1	23437131	1	189	A
chr1	23438751	4	83	G
chr1	23439161	0	69	G
chr1	23455881	0	145	G
chr1	23516336	1	191	A
chr1	23519127	111	3	G
chr1	23521068	155	3	C
chr1	23530542	0	251	G
chr1	23530545	3	248	G
chr1	23691829	0	5	G
chr1	23692755	4	146	C
chr1	23694791	0	131	G
chr1	23695800	108	2	G
chr1	23695803	105	5	G
chr1	23749077	0	56	G
chr1	23752409	109	2	G
chr1	23757121	4	168	G
chr1	23778710	3	194	C
chr1	23779443	38	5	T
chr1	23787373	3	98	C
chr1	23792760	0	77	G
chr1	23793211	5	60	C
chr1	23794229	96	5	G
chr1	23794432	168	5	T
chr1	23794729	3	47	C
chr1	23796778	81	4	C
chr1	23796940	64	2	G
chr1	23804400	0	125	G
chr1	23814195	5	143	G
chr1	23825359	3	56	G
chr1	23971855	5	157	T
chr1	23980193	2	62	C
chr1	24071117	0	136	G
chr1	24071970	1	43	A
chr1	24076160	1	113	A
chr1	24081331	1	125	A
chr1	24081454	124	2	C
chr1	24086645	1	182	A
chr1	24097927	4	84	C
chr1	24105925	5	152	C
chr1	24107073	0	159	G
chr1	24123302	0	121	G
chr1	24143044	4	38	G
chr1	24159052	0	130	G
chr1	24161683	141	1	G
chr1	24187192	1	56	A
chr1	24319557	11	5	G
chr1	24334650	56	5	C
chr1	24337997	106	5	G
chr1	24339759	3	91	C
chr1	24343025	0	133	G
chr1	24347553	0	85	G
chr1	24354485	3	111	G
chr1	24358618	75	1	T
chr1	24360852	1	189	A
chr1	24445243	1	58	G
chr1	24453413	91	5	G
chr1	24458975	1	87	A
chr1	24460542	2	61	G
chr1	24464119	1	93	A
chr1	24533253	1	170	A
chr1	24595436	76	5	C
chr1	24605744	3	138	A
chr1	24643347	0	20	C
chr1	24645986	87	2	A
chr1	24645989	84	5	A
chr1	24646669	120	2	G
chr1	24646786	3	119	G
chr1	24648864	165	5	A
chr1	24655125	4	270	T
chr1	24797747	104	5	C
chr1	24797846	5	104	G
chr1	24840038	3	178	C
chr1	24840775	162	2	G
chr1	24840778	159	5	G
chr1	24927575	1	155	A
chr1	24927725	151	5	G
chr1	24927728	154	2	G
chr1	25232104	0	107	G
chr1	25232462	18	5	G
chr1	25317078	1	78	A
chr1	25321890	72	1	T
chr1	25351692	1	66	A
chr1	25375350	1	78	A
chr1	25388976	0	137	G
chr1	25446900	3	138	A
chr1	25446903	0	141	G
chr1	25448933	1	125	A
chr1	25454377	5	118	T
chr1	25458395	497	4	C
chr1	25458887	5	496	G
chr1	25484119	155	3	G
chr1	25498265	201	1	A
chr1	25565178	29	5	G
chr1	25746672	111	4	C
chr1	25746783	0	115	G
chr1	25763876	91	2	C
chr1	25778320	4	215	C
chr1	25778323	1	218	A
chr1	25780944	168	4	C
chr1	25782587	113	2	C
chr1	25801156	4	113	A
chr1	25801159	1	116	A
chr1	25805275	0	133	G
chr1	25808582	207	2	C
chr1	25809028	122	2	C
chr1	25814178	0	101	G
chr1	25815550	168	2	C
chr1	25823128	0	23	G
chr1	25826409	2	107	C
chr1	25826825	1	210	A
chr1	25837414	1	140	A
chr1	26029605	102	5	C
chr1	26030478	117	2	C
chr1	26033231	84	2	T
chr1	26057204	1	123	A
chr1	26061331	165	3	G
chr1	26066270	2	170	C
chr1	26114314	279	5	G
chr1	26121842	735	5	A
chr1	26122574	3	737	G
chr1	26162104	3	812	G
chr1	26166035	0	83	G
chr1	26170178	5	194	C
chr1	26177595	4	47	G
chr1	26180610	0	157	G
chr1	26180891	5	176	C
chr1	26183411	3	65	G
chr1	26183414	0	68	G
chr1	26183731	99	2	G
chr1	26183734	96	5	A
chr1	26184139	2	68	C
chr1	26187414	68	3	G
chr1	26187477	5	66	G
chr1	26188696	1	98	A
chr1	26189281	267	2	A
chr1	26191292	138	5	C
chr1	26197691	92	5	C
chr1	26197781	2	95	C
chr1	26198077	0	120	G
chr1	26239789	49	5	C
chr1	26257599	131	2	T
chr1	26269462	152	2	T
chr1	26280932	0	167	G
chr1	26281120	3	62	T
chr1	26282651	2	138	C
chr1	26284363	1	119	A
chr1	26284480	118	2	G
chr1	26294206	1	125	A
chr1	26301722	28	0	G
chr1	26322318	154	5	C
chr1	26331489	0	129	G
chr1	26336097	2	110	C
chr1	26336843	2	137	C
chr1	26337253	0	126	G
chr1	26337669	131	5	G
chr1	26343052	5	107	A
chr1	26359942	5	107	G
chr1	26363026	0	128	G
chr1	26410897	25	5	C
chr1	26410921	1	29	A
chr1	26411387	195	1	T
chr1	26411390	192	4	C
chr1	26438173	111	5	C
chr1	26447658	2	99	C
chr1	26468900	231	5	C
chr1	26469128	3	233	C
chr1	26473732	0	29	T
chr1	26546980	3	113	C
chr1	26547191	79	2	C
chr1	26547266	4	77	G
chr1	26554247	4	33	C
chr1	26556655	63	1	C
chr1	26557096	4	98	C
chr1	26560848	3	122	C
chr1	26561047	87	2	C
chr1	26571920	5	71	G
chr1	26572290	3	114	C
chr1	26574084	117	5	C
chr1	26574198	3	119	G
chr1	26729656	207	5	C
chr1	26731157	447	5	T
chr1	26732792	0	116	T
chr1	26761092	4	236	G
chr1	26761095	1	239	A
chr1	26761385	88	1	C
chr1	26761472	1	88	A
chr1	26762153	166	1	T
chr1	26762977	308	4	C
chr1	26766365	1	144	A
chr1	26766563	3	106	C
chr1	26767795	204	5	C
chr1	26767996	3	206	T
chr1	26771322	4	203	T
chr1	26772627	5	127	C
chr1	26775578	129	1	A
chr1	26779028	1728	5	A
chr1	26780753	3	1730	A
chr1	26797568	276	5	C
chr1	26848756	1	148	G
chr1	26850559	47	1	C
chr1	26850562	44	4	T
chr1	26851132	99	3	G
chr1	26852863	2	110	C
chr1	26889123	154	2	G
chr1	26899993	1	449	A
chr1	26924094	72	5	G
chr1	26942773	3	113	G
chr1	26942873	192	2	G
chr1	26945681	5	113	G
chr1	26950683	1	73	A
chr1	26950686	4	70	T
chr1	26950752	70	4	G
chr1	26952375	1033	5	C
chr1	26994467	3	680	C
chr1	27006952	1008	5	C
chr1	27101204	1	71	A
chr1	27102016	0	114	G
chr1	27102738	65	5	G
chr1	27113826	0	460	G
chr1	27261060	42	5	G
chr1	27282283	2	44	A
chr1	27287679	182	5	G
chr1	27294115	1	93	A
chr1	27296328	73	2	C
chr1	27296400	1	74	G
chr1	27297052	104	4	C
chr1	27298106	5	168	C
chr1	27303793	2	172	C
chr1	27322203	188	5	G
chr1	27322386	5	188	G
chr1	27322389	2	191	C
chr1	27330801	3	81	C
chr1	27330804	0	84	A
chr1	27332099	2	29	C
chr1	27334279	2	128	C
chr1	27335463	3	84	G
chr1	27345340	185	5	C
chr1	27349974	158	2	G
chr1	27350952	0	158	G
chr1	27357400	0	176	G
chr1	27358420	1	191	A
chr1	27358609	190	2	G
chr1	27360242	1	126	A
chr1	27363021	170	0	G
chr1	27374447	91	4	C
chr1	27381781	1	43	A
chr1	27394788	3	989	C
chr1	27428762	1	128	G
chr1	27552110	4806	5	T
chr1	27613220	1	130	A
chr1	27726086	75	5	G
chr1	27749149	5	81	A
chr1	27773424	1	116	C
chr1	27789566	65	4	T
chr1	27830841	50	5	G
chr1	27830886	5	50	A
chr1	27832759	57	3	A
chr1	27843329	1	143	A
chr1	27881975	1068	4	C
chr1	27954355	171	1	T
chr1	27955863	1	179	A
chr1	27989699	2	112	C
chr1	28000044	84	5	A
chr1	28004417	81	2	G
chr1	28011085	138	1	A
chr1	28017235	81	4	A
chr1	28027925	136	1	T
chr1	28038844	5	61	T
chr1	28208342	0	71	G
chr1	28209972	0	94	T
chr1	28210062	90	4	G
chr1	28210065	93	1	T
chr1	28232993	72	5	G
chr1	28272793	0	212	G
chr1	28273507	1	149	A
chr1	28274155	3	115	C
chr1	28280799	3	83	C
chr1	28460213	79	1	T
chr1	28476110	181	3	A
chr1	28493089	2	74	A
chr1	28531804	186	1	C
chr1	28532350	0	179	G
chr1	28535142	4	92	C
chr1	28536263	118	1	A
chr1	28553642	95	2	G
chr1	28560732	0	99	T
chr1	28564829	5	126	G
chr1	28567297	116	3	T
chr1	28693043	2	101	C
chr1	28702568	1	130	A
chr1	28812608	2	224	C
chr1	29030403	84	3	C
chr1	29033242	3	149	A
chr1	29039425	1	171	A
chr1	29058816	36	5	T
chr1	29109434	3	98	C
chr1	29160376	1	141	C
chr1	29160379	4	138	A
chr1	29181747	101	5	G
chr1	29195942	1	71	A
chr1	29196198	0	60	G
chr1	29196258	60	0	G
chr1	29206763	1	142	A
chr1	29236716	1	71	A
chr1	29255279	127	4	C
chr1	29258509	267	4	C
chr1	29259266	76	5	G
chr1	29259338	4	77	C
chr1	29260040	4	170	C
chr1	29260902	1	292	A
chr1	29280136	5	97	C
chr1	29282949	0	273	G
chr1	29292025	1	156	G
chr1	29304848	1	74	C
chr1	29311457	96	1	G
chr1	29311550	3	94	C
chr1	29311759	0	116	G
chr1	29317753	168	5	G
chr1	29320822	3	137	C
chr1	29323496	0	125	G
chr1	30715158	1	151	G
chr1	30716914	124	1	G
chr1	30718955	220	2	G
chr1	30723462	4	89	C
chr1	30733915	87	2	G
chr1	30757659	0	86	G
chr1	30874298	1	290	A
chr1	30933337	126	5	G
chr1	30950256	129	5	C
chr1	30953716	2	265	C
chr1	30953980	266	1	A
chr1	30964675	1	235	G
chr1	30965983	1	295	A
chr1	30967168	1	142	A
chr1	30992657	267	3	T
chr1	30995215	161	5	A
chr1	30995218	164	2	C
chr1	31006995	1	107	A
chr1	31184009	192	5	G
chr1	31188050	0	137	G
chr1	31188185	135	2	G
chr1	31271380	1	119	A
chr1	31291915	2	91	C
chr1	31296611	0	140	G
chr1	31319114	52	5	T
chr1	31337176	99	1	T
chr1	31337179	96	4	G
chr1	31337272	3	97	A
chr1	31348830	144	1	C
chr1	31367393	0	101	G
chr1	31369553	168	4	G
chr1	31373009	67	5	G
chr1	31425912	1	136	A
chr1	31428983	85	5	C
chr1	31432970	215	3	G
chr1	31585034	2	148	A
chr1	31585757	119	4	C
chr1	31620848	238	5	G
chr1	31621085	1	242	A
chr1	31625114	4	117	C
chr1	31626791	189	1	C
chr1	31653600	1	76	A
chr1	31653871	4	172	A
chr1	31654856	64	2	A
chr1	31658488	0	89	A
chr1	31658914	0	50	G
chr1	31662656	69	2	C
chr1	31665583	0	35	G
chr1	31667575	0	53	G
chr1	31668802	0	53	G
chr1	31670641	39	5	C
chr1	31670644	42	2	C
chr1	31672596	0	41	G
chr1	31672599	3	38	C
chr1	31675258	0	53	G
chr1	31679846	42	5	T
chr1	31679849	45	2	T
chr1	31680042	0	59	G
chr1	31682937	3	65	T
chr1	31690571	42	2	C
chr1	31692598	0	44	G
chr1	31693092	0	62	G
chr1	31693152	60	2	A
chr1	31694168	24	2	C
chr1	31697220	0	80	G
chr1	31702122	1	71	A
chr1	31730803	3	616	G
chr1	31732152	37	2	A
chr1	31732517	0	95	G
chr1	31735278	95	3	G
chr1	31735827	0	66	G
chr1	31736326	5	64	C
chr1	31737750	98	5	G
chr1	31738200	0	126	G
chr1	31738625	38	5	C
chr1	31739927	1	107	A
chr1	31741801	1	166	A
chr1	31742216	163	1	G
chr1	31742839	1	163	G
chr1	31744194	1	163	A
chr1	31744356	163	1	C
chr1	31744649	1	82	A
chr1	31744730	82	1	T
chr1	31813951	0	1382	G
chr1	31911698	2	128	A
chr1	31915895	0	92	A
chr1	32014376	1	380	A
chr1	32042528	96	1	C
chr1	32074952	125	1	A
chr1	32074955	122	4	A
chr1	32075075	2	124	C
chr1	32077169	149	5	T
chr1	32092008	3	333	G
chr1	32102670	3	239	C
chr1	32154592	129	4	C
chr1	32156945	0	92	G
chr1	32157441	4	95	C
chr1	32160620	83	5	C
chr1	32161950	96	3	C
chr1	32162043	3	96	A
chr1	32167171	125	2	T
chr1	32167174	122	5	T
chr1	32170056	4	174	C
chr1	32170891	3	184	A
chr1	32184616	0	91	G
chr1	32192659	72	2	C
chr1	32192662	69	5	G
chr1	32204041	4	162	C
chr1	32206760	1	251	A
chr1	32212073	128	3	G
chr1	32212493	143	3	C
chr1	32212631	5	141	C
chr1	32214931	1	134	A
chr1	32217347	88	4	G
chr1	32221132	1	65	A
chr1	32222317	10	5	G
chr1	32224039	82	5	C
chr1	32226172	148	1	A
chr1	32226527	3	124	C
chr1	32229206	2	71	C
chr1	32231014	5	87	C
chr1	32247682	0	260	G
chr1	32274335	99	5	C
chr1	32275078	5	85	G
chr1	32279744	3	73	C
chr1	32280083	127	4	C
chr1	32280209	1	130	A
chr1	32292175	43	5	G
chr1	32316667	115	2	C
chr1	32326940	137	1	A
chr1	32327072	5	133	G
chr1	32327677	0	141	G
chr1	32329160	0	92	G
chr1	32330580	106	2	C
chr1	32332744	5	43	C
chr1	32333020	24	3	C
chr1	32333041	3	24	C
chr1	32361732	2	144	C
chr1	32361873	143	3	G
chr1	32361960	2	131	G
chr1	32366652	30	2	G
chr1	32394140	60	0	G
chr1	32394409	5	5	G
chr1	32471614	1	989	A
chr1	32480892	177	1	T
chr1	32481066	3	175	G
chr1	32593753	1	821	A
chr1	32633645	0	82	G
chr1	32652059	2	145	C
chr1	32657571	1	144	A
chr1	32668397	1	172	A
chr1	32669491	72	5	T
chr1	32672452	74	2	T
chr1	32681856	6	4	T
chr1	32768657	118	5	C
chr1	32768771	4	119	C
chr1	32772440	1	2560	A
chr1	32772884	3	19	C
chr1	32853080	86	1	T
chr1	32888904	372	5	C
chr1	32889273	3	374	G
chr1	32893526	103	2	C
chr1	32893766	96	1	C
chr1	32895910	0	59	G
chr1	32898126	0	193	G
chr1	32942458	206	1	G
chr1	32944020	1	139	A
chr1	32948224	2	139	C
chr1	32949570	1	204	A
chr1	32949573	4	201	A
chr1	33021369	2	92	A
chr1	33024442	0	125	G
chr1	33082351	3	101	C
chr1	33082354	0	104	G
chr1	33092052	170	2	A
chr1	33092220	2	170	C
chr1	33093414	2	132	G
chr1	33118111	5	209	G
chr1	33118114	2	212	C
chr1	33158254	1	114	A
chr1	33276350	244	2	G
chr1	33276590	4	242	C
chr1	33276593	1	245	A
chr1	33280125	332	1	T
chr1	33280128	329	4	G
chr1	33281809	2	222	C
chr1	33295012	3	75	C
chr1	33295149	156	2	T
chr1	33295302	3	155	C
chr1	33295305	0	158	G
chr1	33298935	111	5	C
chr1	33312054	2	135	C
chr1	33328871	1	275	A
chr1	33328874	4	272	G
chr1	33332399	124	5	A
chr1	33332402	127	2	G
chr1	33334090	0	202	G
chr1	33334288	198	4	A
chr1	33367117	1	311	A
chr1	33371017	0	77	G
chr1	33488470	181	5	G
chr1	33491029	673	4	T
chr1	33493188	427	1	A
chr1	33519946	134	4	C
chr1	33527254	58	4	C
chr1	33533051	1	178	G
chr1	33546038	1	181	A
chr1	33550178	1	172	A
chr1	33567594	1	247	G
chr1	33571722	190	4	G
chr1	33572507	1	184	C
chr1	33624642	123	1	G
chr1	33626580	94	1	A
chr1	33633423	1	112	A
chr1	33633534	112	1	G
chr1	33636361	1	193	A
chr1	33658133	187	4	C
chr1	33662891	1	201	A
chr1	33714588	1	187	T
chr1	33716287	1	214	A
chr1	33726684	137	1	T
chr1	33743281	1	325	C
chr1	33788709	109	3	G
chr1	33819714	1	123	A
chr1	34032703	109	3	C
chr1	34212212	194	2	G
chr1	34867186	138	5	C
chr1	34867623	87	4	G
chr1	34869086	481	3	A
chr1	34885061	83	2	G
chr1	34886283	211	2	C
chr1	34900271	203	2	G
chr1	35004004	36	1	T
chr1	35110446	1	152	A
chr1	35184588	132	5	T
chr1	35184591	135	2	T
chr1	35190699	5	296	G
chr1	35193044	822	5	T
chr1	35269052	33	5	G
chr1	35359445	1	520	A
chr1	35361624	165	5	C
chr1	35361786	3	167	T
chr1	35370109	4	80	T
chr1	35370112	1	83	T
chr1	35370625	2	253	A
chr1	35381430	3	171	T
chr1	35385447	145	5	A
chr1	35385591	1	149	A
chr1	35386075	114	1	T
chr1	35390097	1	149	A
chr1	35392651	33	4	A
chr1	35393738	1	143	A
chr1	35396667	3	115	T
chr1	35397544	1	167	A
chr1	35399042	1	178	A
chr1	35399573	3	91	A
chr1	35413977	106	5	G
chr1	35414079	4	107	T
chr1	35415713	1	247	A
chr1	35419473	204	3	T
chr1	35441048	1	90	A
chr1	35444162	1	141	C
chr1	35448328	155	4	C
chr1	35462625	4	88	C
chr1	35466609	1	86	A
chr1	35470959	96	1	A
chr1	35478967	1	245	A
chr1	35506615	3	520	A
chr1	35554351	1	140	A
chr1	35554354	4	137	A
chr1	35558196	27	5	G
chr1	35558220	3	29	A
chr1	35559112	135	5	C
chr1	35559244	3	137	G
chr1	35560328	966	2	G
chr1	35560331	963	5	C
chr1	35562394	239	2	G
chr1	35562631	2	239	C
chr1	35563905	4	138	T
chr1	35563908	1	141	A
chr1	35565660	3	433	C
chr1	35573601	3	23	C
chr1	35588331	221	1	G
chr1	35588334	218	4	C
chr1	35588550	2	220	C
chr1	35590635	140	1	A
chr1	35590773	2	139	C
chr1	35631274	0	70	G
chr1	35747912	5	149	A
chr1	35748056	149	5	A
chr1	35749806	173	5	A
chr1	35753746	1	190	A
chr1	35753932	187	4	G
chr1	35761999	1	71	A
chr1	35765219	1	107	A
chr1	35825930	130	4	T
chr1	35831931	0	119	G
chr1	35832059	126	2	G
chr1	35832182	3	125	C
chr1	35850856	197	2	A
chr1	35850859	194	5	C
chr1	35883442	4	20	A
chr1	35883445	1	23	A
chr1	35888428	182	1	T
chr1	35888605	5	178	C
chr1	35892677	0	120	G
chr1	35894038	133	1	C
chr1	35901476	117	2	C
chr1	35901593	0	119	G
chr1	35902067	3	119	C
chr1	35902070	0	122	G
chr1	35902332	5	128	G
chr1	35902335	2	131	C
chr1	35914187	87	3	T
chr1	35914271	3	87	A
chr1	35919060	194	5	C
chr1	35919604	3	105	T
chr1	35931441	4	14	C
chr1	35931444	1	17	A
chr1	35945693	170	1	A
chr1	35967075	0	120	G
chr1	35972227	5	203	C
chr1	36008691	86	1	T
chr1	36013749	3	119	A
chr1	36013752	0	122	G
chr1	36034175	158	1	G
chr1	36036264	3	87	T
chr1	36036267	0	90	T
chr1	36054951	194	5	C
chr1	36055640	105	3	T
chr1	36055742	3	105	T
chr1	36086039	2	203	C
chr1	36089114	1	209	A
chr1	36092089	5	179	C
chr1	36100051	1	191	G
chr1	36137976	180	2	G
chr1	36156459	4	41	C
chr1	36156462	1	44	A
chr1	36171580	1	67	G
chr1	36172468	159	4	C
chr1	36174902	106	4	G
chr1	36177876	325	3	C
chr1	36178200	1	327	A
chr1	36179267	48	5	G
chr1	36179312	3	50	C
chr1	36179556	1	44	A
chr1	36179877	190	3	C
chr1	36180063	4	189	C
chr1	36180066	1	192	A
chr1	36180252	6	4	C
chr1	36282698	2	134	G
chr1	36286371	899	3	T
chr1	36296585	185	2	T
chr1	36307603	4	86	C
chr1	36307606	1	89	A
chr1	36307920	43	2	G
chr1	36309589	1	41	A
chr1	36319162	2	91	C
chr1	36344260	140	4	G
chr1	36344263	143	1	C
chr1	36456187	0	191	G
chr1	36460693	1	83	A
chr1	36463807	1	43	A
chr1	36472517	0	169	G
chr1	36479434	1	62	A
chr1	36825605	2	221	C
chr1	36850311	0	113	G
chr1	36869748	0	53	G
chr1	37034103	109	5	C
chr1	37475934	5	437	C
chr1	37482536	4	102	C
chr1	37495885	0	33	T
chr1	37557072	3	77	C
chr1	37562086	159	5	A
chr1	37568853	2	449	C
chr1	37593764	2	82	C
chr1	37629569	1	92	G
chr1	37692906	127	1	G
chr1	37698973	4	68	C
chr1	37720053	144	5	C
chr1	37720786	3	58	C
chr1	37721661	1	184	A
chr1	37721664	4	181	C
chr1	37723042	1	124	A
chr1	37762785	0	64	G
chr1	37794728	4	545	C
chr1	37796746	74	2	G
chr1	37796749	71	5	C
chr1	37808732	0	201	G
chr1	37808983	90	5	C
chr1	37815565	429	1	G
chr1	37817420	1	62	A
chr1	37823711	1	101	A
chr1	37857653	402	5	G
chr1	37872930	0	235	G
chr1	37873994	1	161	A
chr1	37878188	0	135	G
chr1	37880087	2	107	C
chr1	37891453	95	1	T
chr1	37931914	1	139	A
chr1	37940689	1	109	A
chr1	37969354	0	110	T
chr1	37976884	0	69	G
chr1	37980586	0	138	G
chr1	37981806	77	5	G
chr1	37989870	0	95	G
chr1	37989873	3	92	C
chr1	37997865	181	5	G
chr1	37998128	165	4	C
chr1	38016364	56	5	C
chr1	38851752	137	5	A
chr1	38857080	201	2	G
chr1	38887963	0	61	G
chr1	38895969	0	100	G
chr1	38911323	1	111	A
chr1	38915708	146	2	G
chr1	38991386	214	5	G
chr1	38998310	1	139	A
chr1	39000973	133	1	T
chr1	39001105	1	133	A
chr1	39003414	4	67	A
chr1	39028940	0	215	G
chr1	39034493	3	101	C
chr1	39250103	0	89	G
chr1	39283413	102	4	G
chr1	39283515	0	106	G
chr1	39284182	3	116	A
chr1	39284338	90	5	T
chr1	39297742	3	122	C
chr1	39303073	5	149	C
chr1	39318615	0	162	G
chr1	39359263	1	122	A
chr1	39368153	161	5	C
chr1	39378462	61	1	T
chr1	39378465	58	4	C
chr1	39379207	237	4	G
chr1	39380372	1	128	C
chr1	39381957	195	4	C
chr1	39382149	3	196	C
chr1	39385928	1	494	A
chr1	39424192	2	164	C
chr1	39427963	324	2	T
chr1	39428287	0	326	G
chr1	39429322	4	80	C
chr1	39429325	1	83	A
chr1	39433050	105	2	T
chr1	39436487	3	5	A
chr1	39438004	4	227	A
chr1	39454911	186	2	C
chr1	39460793	1	161	C
chr1	39463614	72	2	T
chr1	39468731	1	116	A
chr1	39511175	188	1	G
chr1	39522482	0	79	G
chr1	39523114	3	107	C
chr1	39523117	0	110	G
chr1	39561785	87	2	G
chr1	39563837	1	85	A
chr1	39563840	4	82	T
chr1	39563918	82	4	T
chr1	39564424	1	118	C
chr1	39571347	113	2	G
chr1	39630228	1	80	A
chr1	39632649	0	66	G
chr1	39665645	124	5	G
chr1	39671904	0	134	G
chr1	39738930	1	29	G
chr1	39740262	1	97	A
chr1	39763092	0	110	G
chr1	39763712	0	79	G
chr1	39775037	188	1	G
chr1	39844102	1	116	A
chr1	39848093	107	4	A
chr1	39850120	1	141	A
chr1	39852736	5	140	G
chr1	39955298	87	5	C
chr1	39957218	3	131	T
chr1	39958823	2	122	C
chr1	39965331	3	120	C
chr1	39965334	0	123	G
chr1	39966014	0	157	G
chr1	39966815	117	4	C
chr1	39967088	81	2	G
chr1	39968337	140	3	C
chr1	40060068	102	1	A
chr1	40066320	0	105	G
chr1	40067713	4	173	A
chr1	40069694	180	4	G
chr1	40069874	0	184	G
chr1	40070281	1	122	A
chr1	40070509	3	79	T
chr1	40070838	141	2	A
chr1	40080484	87	3	C
chr1	40092167	122	5	G
chr1	40161405	231	5	G
chr1	40235794	4653	2	A
chr1	40258277	117	5	G
chr1	40260982	3	143	C
chr1	40270124	3	149	T
chr1	40270127	0	152	G
chr1	40271899	136	5	T
chr1	40281347	180	4	T
chr1	40301813	1	76	A
chr1	40304064	0	35	G
chr1	40304845	51	2	A
chr1	40310264	0	53	G
chr1	40310714	0	53	G
chr1	40311500	0	47	G
chr1	40312577	3	32	T
chr1	40314352	0	35	G
chr1	40314355	3	32	T
chr1	40421981	120	5	C
chr1	40479484	4	122	A
chr1	40629272	1	100	A
chr1	40635918	2	139	C
chr1	40636053	137	4	G
chr1	40738849	99	5	C
chr1	40738945	3	101	A
chr1	40738948	0	104	G
chr1	40758291	3	170	C
chr1	40763046	0	158	G
chr1	40770714	114	5	C
chr1	40818286	4	122	C
chr1	40819352	120	5	G
chr1	40819472	0	125	G
chr1	40824253	5	156	G
chr1	40833018	95	4	C
chr1	40837668	126	3	G
chr1	40838313	210	2	G
chr1	40991248	0	83	G
chr1	40995919	149	2	G
chr1	41003118	58	4	G
chr1	41006094	0	43	G
chr1	41007541	4	92	C
chr1	41009587	2	142	C
chr1	41037366	4	175	C
chr1	41046408	1	190	A
chr1	41046411	4	187	A
chr1	41048691	1	199	A
chr1	41070596	1	125	A
chr1	41075450	231	1	T
chr1	41142879	1	197	T
chr1	41513746	930	4	C
chr1	41513749	933	1	A
chr1	41575546	2	143	A
chr1	41579740	3	5057	A
chr1	42181918	1	106	A
chr1	42188738	1	190	A
chr1	42191304	1	415	T
chr1	42199102	0	128	G
chr1	42199228	126	2	A
chr1	42205858	96	5	A
chr1	42227883	0	83	G
chr1	42404512	85	1	T
chr1	42456571	502	5	G
chr1	42457072	1	506	A
chr1	42457248	102	1	C
chr1	42457347	3	100	G
chr1	42653441	2	65	C
chr1	42658452	60	5	G
chr1	42696201	87	2	T
chr1	42696204	84	5	C
chr1	42696644	300	2	T
chr1	42697182	80	2	T
chr1	42697185	77	5	T
chr1	42697260	2	80	C
chr1	42735880	2	150	A
chr1	42735883	5	147	C
chr1	42738231	2	82	C
chr1	42738425	4	160	G
chr1	42739845	4	218	G
chr1	42750334	148	2	G
chr1	42755548	0	89	G
chr1	42759202	1	188	A
chr1	42830532	1	83	A
chr1	42835039	115	1	C
chr1	42840052	1	19	G
chr1	42840177	1	25	A
chr1	42928932	0	101	G
chr1	42929210	0	104	G
chr1	42930866	240	0	G
chr1	42931048	2	158	C
chr1	42943316	90	5	G
chr1	43171886	0	83	G
chr1	43172909	1	155	A
chr1	43199500	3	110	G
chr1	43243358	1	131	A
chr1	43253981	210	4	C
chr1	43301077	52	5	C
chr1	43306844	151	4	C
chr1	43307433	139	1	C
chr1	43307923	1	127	A
chr1	43311828	1	157	G
chr1	43311995	136	1	G
chr1	43312309	292	4	T
chr1	43313968	0	190	G
chr1	43322653	69	2	C
chr1	43322719	3	68	C
chr1	43337854	73	5	C
chr1	43338103	128	4	C
chr1	43340125	1	161	A
chr1	43340388	125	1	G
chr1	43346793	141	1	G
chr1	43346796	138	4	C
chr1	43348848	154	5	G
chr1	43359970	127	1	T
chr1	43360591	2	92	C
chr1	43360958	3	225	C
chr1	43361122	123	2	C
chr1	43364324	0	136	G
chr1	43364459	135	1	A
chr1	43385979	1	247	A
chr1	43386590	1	80	A
chr1	43389974	21	5	C
chr1	43403774	0	173	G
chr1	43415087	126	5	G
chr1	43416100	1	140	A
chr1	43420154	169	1	C
chr1	43420319	4	166	C
chr1	43422630	2	150	C
chr1	43422772	111	3	C
chr1	43424787	75	3	C
chr1	43426716	93	1	T
chr1	43427178	1	122	A
chr1	43428484	2	244	C
chr1	43432522	82	5	G
chr1	43432603	1	86	A
chr1	43435205	124	5	G
chr1	43438700	117	1	T
chr1	43438814	3	115	G
chr1	43439438	4	80	C
chr1	43439768	1	163	A
chr1	43440047	1	166	A
chr1	43440454	132	1	A
chr1	43440586	0	133	G
chr1	43441507	94	3	C
chr1	43442272	96	4	C
chr1	43442824	262	5	A
chr1	43443192	75	4	G
chr1	43443602	194	5	C
chr1	43443794	2	197	C
chr1	43445897	87	3	C
chr1	43446960	208	5	C
chr1	43447546	152	1	G
chr1	43448484	0	405	G
chr1	43448728	0	116	G
chr1	43450171	0	68	G
chr1	43450342	138	5	G
chr1	43545081	85	5	C
chr1	43569777	1	187	A
chr1	43578811	109	1	T
chr1	43578814	106	4	C
chr1	43578919	1	109	A
chr1	43590973	580	1	T
chr1	43591552	1	580	A
chr1	43598721	192	1	G
chr1	43603532	1	116	A
chr1	43603612	577	1	C
chr1	43603615	574	4	A
chr1	43606819	149	5	C
chr1	43609497	1	114	A
chr1	43613619	96	1	T
chr1	43617911	0	175	G
chr1	43619685	173	5	G
chr1	43620218	3	123	C
chr1	43622000	3	65	G
chr1	43665741	4	45	C
chr1	43667091	0	137	G
chr1	43669298	1	198	A
chr1	43691048	1	203	C
chr1	43694102	0	108	G
chr1	43698013	0	170	G
chr1	43704022	90	2	G
chr1	43704112	0	92	G
chr1	43736379	1	116	C
chr1	43792106	43	4	A
chr1	43792145	4	43	C
chr1	43792148	1	46	A
chr1	43894473	4	90	T
chr1	43899258	5	90	G
chr1	43899261	2	93	G
chr1	43899544	183	3	G
chr1	43899727	0	186	G
chr1	43920550	0	146	G
chr1	43949422	731	5	G
chr1	43950148	5	731	C
chr1	43956563	138	3	C
chr1	43957198	117	3	G
chr1	43957545	4	143	C
chr1	43957981	177	4	T
chr1	43958155	3	178	C
chr1	43961168	94	2	G
chr1	43961171	91	5	C
chr1	43964273	48	4	C
chr1	43964318	3	49	A
chr1	43966580	61	5	G
chr1	43966725	57	1	T
chr1	43967317	179	2	C
chr1	43970322	0	146	A
chr1	43970598	110	2	T
chr1	43970706	2	110	C
chr1	43975843	5	43	G
chr1	43976377	2	75	C
chr1	43976823	1	50	A
chr1	43977986	21	5	C
chr1	43981690	234	1	G
chr1	43985050	5	185	C
chr1	43992214	173	2	G
chr1	43992385	2	173	C
chr1	43993962	2	75	G
chr1	43995159	3	51	G
chr1	43995669	1	68	A
chr1	44001627	237	0	G
chr1	44002644	132	2	G
chr1	44010727	1	155	A
chr1	44010730	4	152	G
chr1	44010877	151	5	T
chr1	44024248	0	29	G
chr1	44130195	1	842	A
chr1	44130513	243	1	T
chr1	44218316	153	5	G
chr1	44219058	183	2	G
chr1	44219477	0	71	G
chr1	44220021	288	4	G
chr1	44220309	0	292	G
chr1	44308396	86	5	C
chr1	44319631	3	113	A
chr1	44354892	0	134	G
chr1	44355021	129	5	G
chr1	44632345	40	2	C
chr1	44632381	4	38	G
chr1	44635546	42	1	T
chr1	44635549	39	4	G
chr1	44635585	3	40	G
chr1	44636161	1	131	A
chr1	44644699	95	1	C
chr1	44645076	5	81	C
chr1	44645079	2	84	A
chr1	44649957	0	74	G
chr1	44650709	66	5	C
chr1	44725213	4	77	C
chr1	44753253	1	121	A
chr1	44759343	5	137	C
chr1	44760481	3	201	G
chr1	44767101	78	4	C
chr1	44777789	0	175	G
chr1	44785300	192	5	G
chr1	44800670	3	206	C
chr1	44801627	124	5	G
chr1	44802763	92	3	C
chr1	44802853	2	93	C
chr1	44803270	121	2	C
chr1	44805489	189	2	G
chr1	44810556	51	2	G
chr1	44813499	0	125	G
chr1	44813640	132	2	G
chr1	44826250	0	137	G
chr1	44826382	132	5	G
chr1	44826903	1	179	C
chr1	44827077	175	5	C
chr1	44827080	178	2	G
chr1	44829310	153	2	G
chr1	44829531	129	2	G
chr1	44829911	2	119	G
chr1	44830028	119	2	T
chr1	44831975	0	69	G
chr1	44874824	146	2	T
chr1	44875618	0	77	G
chr1	44926738	110	1	G
chr1	45003671	2	69	C
chr1	45004133	73	1	C
chr1	45004249	1	128	C
chr1	45005794	0	89	G
chr1	45005997	0	119	G
chr1	45009145	1	81	A
chr1	45009986	0	135	G
chr1	45010548	2	158	C
chr1	45013018	1	111	A
chr1	45013596	195	2	A
chr1	45013599	192	5	G
chr1	45013791	0	197	A
chr1	45014573	3	134	C
chr1	45019315	861	1	T
chr1	45038937	1	136	A
chr1	45058754	145	5	A
chr1	45205757	1	593	C
chr1	45331662	1	187	A
chr1	45332921	3	38	G
chr1	45333413	0	148	G
chr1	45341215	0	142	G
chr1	45341308	35	5	G
chr1	45341338	5	35	G
chr1	45342638	5	254	G
chr1	45385915	3	45	A
chr1	45495161	102	5	C
chr1	45507358	192	2	G
[truncated: 47,584 more rows]
