# Supplementary material for: Interpreting mammalian synonymous site conservation in light of the unwanted transcript hypothesis
Source: Nat Commun. 2025 Feb 27;16:2007. doi: 10.1038/s41467-025-57179-w (PMC11865589; doi:10.1038/s41467-025-57179-w)
Supplement: Supplementary file 14 — Source Data [file 41467_2025_57179_MOESM14_ESM.zip › source_data/fig4D_source_data.txt]

AtoG	CtoT	GtoA	TtoC	AtoC	AtoT	CtoA	CtoG	GtoC	GtoT	TtoA	TtoG
-6.55842388196431	4.49854277398864	-0.701358616917421	-4.89408210951302	-3.36673095527671	-2.74214269189566	3.30703437724379	3.97455752586026	1.82807401679707	1.07930282872593	-2.16615528602206	-2.74763013119397
5.64050367359823	-3.86892453113627	0.603196122487837	4.20910398815692	2.8955216471259	2.35835106201392	-2.84418023129856	-3.41827651414744	-1.57221588493378	-0.928243077897891	1.86297913466553	2.36307047662905
