# Supplementary material for: Interpreting mammalian synonymous site conservation in light of the unwanted transcript hypothesis
Source: Nat Commun. 2025 Feb 27;16:2007. doi: 10.1038/s41467-025-57179-w (PMC11865589; doi:10.1038/s41467-025-57179-w)
Supplement: Supplementary file 14 — Source Data [file 41467_2025_57179_MOESM14_ESM.zip › source_data/fig3A_source_data.txt]

exons_summary_df.enstxid	exons_summary_df.exon_category	exons_summary_df.prop_GC
ENST00000000233	First	0.966363276612584
ENST00000000233	Internal	0.738646616541353
ENST00000000233	Internal	0.610185476265325
ENST00000000233	Internal	0.872323232323232
ENST00000000233	Last	0.842804636697767
ENST00000000412	Internal	0.465674362089915
ENST00000000412	Internal	0.446491571932575
ENST00000000442	Internal	0.963266384778013
ENST00000000442	Internal	0.556207616066771
ENST00000000442	Internal	0.635288379465919
ENST00000000442	Internal	0.699479485609308
ENST00000000442	Last	0.718427778267383
ENST00000001008	First	0.890293916609706
ENST00000001008	Internal	0.742003762935089
ENST00000001008	Internal	0.603089939304764
ENST00000001008	Internal	0.643625192012289
ENST00000001008	Internal	0.816142270861833
ENST00000001008	Internal	0.687288888888889
ENST00000001008	Internal	0.746138443935927
ENST00000001146	First	0.868383404864092
ENST00000001146	Internal	0.83256880733945
ENST00000001146	Internal	0.765054294175716
ENST00000001146	Internal	0.816641999671107
ENST00000001146	Last	0.814782702937033
ENST00000002125	Internal	0.641059602649007
ENST00000002125	Internal	0.50126582278481
ENST00000002125	Internal	0.33686798832027
ENST00000002125	Internal	0.336712913553895
ENST00000002125	Internal	0.324609539890249
ENST00000002125	Internal	0.495604170926191
ENST00000002125	Last	0.256616800920598
ENST00000002165	Internal	0.457353357891754
ENST00000002165	Internal	0.312784588441331
ENST00000002165	Internal	0.409842519685039
ENST00000002501	Internal	0.461538461538462
ENST00000002501	Internal	0.692242114236999
ENST00000002501	Last	0.62919975565058
ENST00000002596	Single	0.881241283124128
ENST00000002829	First	0.611883989625088
ENST00000002829	Internal	0.780397505845674
ENST00000002829	Internal	0.714285714285714
ENST00000002829	Internal	0.756248512258986
ENST00000002829	Internal	0.704255319148936
ENST00000002829	Internal	0.711590296495957
ENST00000002829	Internal	0.734638047138047
ENST00000002829	Internal	0.729770531400966
ENST00000002829	Internal	0.770716009654063
ENST00000002829	Internal	0.737042556714688
ENST00000002829	Internal	0.697219261699448
ENST00000002829	Internal	0.846987951807229
ENST00000002829	Internal	0.746253746253746
ENST00000002829	Internal	0.691009104704097
ENST00000002829	Last	0.681149174111447
ENST00000003084	Internal	0.188321732405259
ENST00000003084	Internal	0.574398960363873
ENST00000003084	Internal	0.359907120743034
ENST00000003084	Internal	0.539906103286385
ENST00000003084	Internal	0.475916982117217
ENST00000003084	Internal	0.324462061155153
ENST00000003084	Internal	0.207294970548256
ENST00000003084	Internal	0.152015355086372
ENST00000003084	Internal	0.340134133427462
ENST00000003084	Internal	0.345415005436752
ENST00000003084	Internal	0.350285248573757
ENST00000003084	Internal	0.55103417266187
ENST00000003084	Internal	0.35434152296658
ENST00000003084	Internal	0.547368421052632
ENST00000003084	Internal	0.411808669656203
ENST00000003084	Internal	0.503908794788274
ENST00000003084	Last	0.639839034205231
ENST00000003100	First	0.830461367426348
ENST00000003100	Internal	0.380225988700565
ENST00000003100	Internal	0.301446416831032
ENST00000003100	Internal	0.207777462390009
ENST00000003302	Internal	0.396243562556801
ENST00000003302	Internal	0.372163388804841
ENST00000003302	Internal	0.347305389221557
ENST00000003302	Internal	0.47483672685363
ENST00000003302	Last	0.263197026022305
ENST00000004103	Internal	0.613865220759101
ENST00000004982	First	0.811984212414783
ENST00000004982	Internal	0.779848573092603
ENST00000004982	Last	0.634848138844485
ENST00000005178	First	0.884368308351178
ENST00000005178	Internal	0.341558832380379
ENST00000005226	Internal	0.819937517750639
ENST00000005226	Internal	0.660726764500349
ENST00000005226	Internal	0.559670781893004
ENST00000005226	Internal	0.370910268869453
ENST00000005226	Internal	0.592085235920852
ENST00000005257	First	0.543922127255461
ENST00000005257	Internal	0.57291322995711
ENST00000005257	Internal	0.254295532646048
ENST00000005260	Internal	0.556067588325653
ENST00000005260	Internal	0.478430100551411
ENST00000005260	Internal	0.490578512396694
ENST00000005260	Internal	0.448195576251455
ENST00000005284	First	0.572872513857189
ENST00000005284	Internal	0.452243958573072
ENST00000005284	Internal	0.80517503805175
ENST00000005284	Last	0.716376603331737
ENST00000005340	First	0.785875127942682
ENST00000005340	Internal	0.430745814307458
ENST00000005340	Internal	0.595087952207103
ENST00000005340	Internal	0.716501738432736
ENST00000005340	Internal	0.64506267196576
ENST00000005340	Internal	0.34277950310559
ENST00000005340	Internal	0.573916133617626
ENST00000005340	Internal	0.669123901332577
ENST00000005340	Internal	0.678614971958059
ENST00000005340	Last	0.610290237467018
ENST00000005386	Internal	0.199050257222002
ENST00000005756	Internal	0.644548182727576
ENST00000005756	Internal	0.38123024556285
ENST00000005756	Internal	0.380323054331865
ENST00000005756	Last	0.404873477038425
ENST00000005995	Internal	0.774813652412711
ENST00000006015	First	0.854759645793801
ENST00000006053	Last	0.67067028283611
ENST00000006658	Internal	0.644208932626798
ENST00000006658	Internal	0.88845855925639
ENST00000006658	Internal	0.785961871750433
ENST00000006658	Internal	0.727121001390821
ENST00000006658	Internal	0.817462015835652
ENST00000006658	Internal	0.776413570274637
ENST00000006658	Internal	0.6394211967149
ENST00000006658	Internal	0.720606208750917
ENST00000006658	Internal	0.838141234825741
ENST00000006658	Internal	0.754149377593361
ENST00000006658	Internal	0.756703910614525
ENST00000006658	Internal	0.753136531365314
ENST00000006658	Last	0.787980527110962
ENST00000006750	Last	0.607594936708861
ENST00000006777	Internal	0.743281140453377
ENST00000006777	Internal	0.604651162790698
ENST00000006777	Last	0.641282251759187
ENST00000007264	First	0.762079510703364
ENST00000007264	Internal	0.767526455026455
ENST00000007264	Last	0.68885564697083
ENST00000007390	Internal	0.883239171374765
ENST00000007390	Internal	0.694689314125994
ENST00000007414	Internal	0.339834357467272
ENST00000007414	Internal	0.531202818319074
ENST00000007414	Internal	0.695794871794872
ENST00000007414	Internal	0.568197879858657
ENST00000007414	Internal	0.730214424951267
ENST00000007516	First	0.775189283634246
ENST00000007699	Internal	0.616483516483517
ENST00000007699	Internal	0.495528804815133
ENST00000007699	Internal	0.502482269503546
ENST00000007699	Internal	0.519017604868507
ENST00000007735	First	0.937080536912752
ENST00000008391	Internal	0.781920686783266
ENST00000008391	Internal	0.535205897305541
ENST00000008391	Internal	0.582098518221866
ENST00000008391	Internal	0.43543617545589
ENST00000008391	Internal	0.442410119840213
ENST00000008391	Last	0.489634748272458
ENST00000008527	Internal	0.248038624019312
ENST00000008527	Internal	0.276837416481069
ENST00000008938	First	0.87026621672291
ENST00000008938	Last	0.641851851851852
ENST00000009041	First	0.609375
ENST00000009041	Internal	0.460967855881314
ENST00000009041	Internal	0.633618059792556
ENST00000009041	Internal	0.263145965548504
ENST00000009180	Internal	0.456614077669903
ENST00000009180	Internal	0.687216248506571
ENST00000009180	Internal	0.801864801864802
ENST00000009530	Internal	0.701253667644705
ENST00000011292	Internal	0.706360946745562
ENST00000011292	Internal	0.755591054313099
ENST00000011292	Internal	0.701945525291829
ENST00000011292	Internal	0.661557326793378
ENST00000011292	Internal	0.595
ENST00000011292	Internal	0.737202477991523
ENST00000011292	Internal	0.768123482483524
ENST00000011292	Internal	0.630657416584077
ENST00000011292	Last	0.80548260013132
ENST00000011619	Internal	0.311865593279664
ENST00000011619	Internal	0.249304677623262
ENST00000011619	Last	0.409090909090909
ENST00000011653	Internal	0.66701607267645
ENST00000011653	Internal	0.745577356063043
ENST00000011653	Internal	0.69249617151608
ENST00000011653	Internal	0.719178082191781
ENST00000011691	Last	0.463592233009709
ENST00000011898	Internal	0.840702374936837
ENST00000011898	Internal	0.86178274990978
ENST00000011898	Internal	0.820213306246826
ENST00000012049	First	0.844991934301217
ENST00000012049	Internal	0.767038626609442
ENST00000012049	Internal	0.683937823834197
ENST00000012049	Internal	0.714843024335872
ENST00000012049	Internal	0.683195592286501
ENST00000012049	Internal	0.723175965665236
ENST00000012049	Last	0.800902162078084
ENST00000012443	First	0.693781159800577
ENST00000012443	Internal	0.88004402054292
ENST00000012443	Internal	0.88209939148073
ENST00000012443	Internal	0.823460639127046
ENST00000012443	Internal	0.831066571224052
ENST00000012443	Internal	0.763398294762485
ENST00000012443	Internal	0.622518220658457
ENST00000012443	Internal	0.840567840567841
ENST00000012443	Internal	0.844889573703133
ENST00000012443	Internal	0.745500359971202
ENST00000013070	First	0.753119092627599
ENST00000013070	Internal	0.298533007334963
ENST00000013070	Internal	0.382504841833441
ENST00000013070	Internal	0.355366763365106
ENST00000013070	Internal	0.486133122028526
ENST00000013070	Internal	0.441201234914398
ENST00000013125	First	0.882809611829945
ENST00000013125	Internal	0.174561972744971
ENST00000013125	Internal	0.17205998421468
ENST00000013125	Internal	0.254841208365608
ENST00000014914	First	0.755199364154193
ENST00000014930	Internal	0.632757266300079
ENST00000014930	Last	0.432661027976578
ENST00000016171	Internal	0.280821917808219
ENST00000016171	Internal	0.293543758967001
ENST00000016171	Internal	0.479114601927883
ENST00000016171	Internal	0.515198752922837
ENST00000016171	Last	0.472487644151565
ENST00000016946	Internal	0.141545352743561
ENST00000016946	Internal	0.228576305906453
ENST00000016946	Internal	0.383716814159292
ENST00000016946	Internal	0.337146943153379
ENST00000016946	Internal	0.247734859322842
ENST00000016946	Internal	0.228507947359426
ENST00000016946	Internal	0.248403770142901
ENST00000016946	Internal	0.230665588790084
ENST00000016946	Internal	0.252170767004342
ENST00000016946	Internal	0.120111731843575
ENST00000016946	Internal	0.34058421379739
ENST00000016946	Internal	0.243989526303261
ENST00000016946	Internal	0.245522182419399
ENST00000016946	Internal	0.307903533906399
ENST00000016946	Internal	0.579212318625999
ENST00000016946	Internal	0.4548794489093
ENST00000017003	Internal	0.708858780614904
ENST00000017003	Internal	0.747957794417971
ENST00000017003	Internal	0.835873060254439
ENST00000017003	Internal	0.755265068990559
ENST00000017003	Internal	0.760707635009311
ENST00000017003	Internal	0.896065642751946
ENST00000017003	Internal	0.780609197690623
ENST00000017003	Internal	0.862741882584454
ENST00000017003	Internal	0.700970624156328
ENST00000017003	Last	0.675468562459607
ENST00000020673	First	0.477510483337012
ENST00000020673	Internal	0.571077908217716
ENST00000020673	Internal	0.48108436172365
ENST00000020673	Internal	0.530921329406815
ENST00000020673	Internal	0.69765476442003
ENST00000020673	Internal	0.632149901380671
ENST00000020673	Internal	0.580996884735203
ENST00000020673	Last	0.615946566478814
ENST00000020926	First	0.929194187582563
ENST00000020926	Internal	0.565607476635514
ENST00000020926	Internal	0.79699351813543
ENST00000020926	Internal	0.515467904098995
ENST00000020926	Last	0.784490960989534
ENST00000020945	Internal	0.512472715933895
ENST00000022615	Internal	0.293134762077733
ENST00000022615	Internal	0.517037454238243
ENST00000022615	Internal	0.376006441223833
ENST00000022615	Internal	0.298010711553175
ENST00000023064	Internal	0.786112020962987
ENST00000023064	Internal	0.6210407239819
ENST00000023064	Internal	0.734997986306887
ENST00000025008	Internal	0.489594356261023
ENST00000025008	Internal	0.0703253368386461
ENST00000025008	Internal	0.400107123727906
ENST00000025008	Internal	0.204081632653061
ENST00000025008	Internal	0.212264150943396
ENST00000025008	Internal	0.377340823970037
ENST00000025008	Internal	0.367448002641136
ENST00000025301	Internal	0.198140200286123
ENST00000025301	Internal	0.392984239959329
ENST00000025301	Internal	0.260738637585769
ENST00000025301	Internal	0.290913784202375
ENST00000025301	Last	0.56922602528523
ENST00000027335	Internal	0.38162951575711
ENST00000027335	Internal	0.379383634431456
ENST00000027335	Internal	0.579430068784802
ENST00000027335	Internal	0.50265780730897
ENST00000027335	Internal	0.443903922164792
ENST00000029410	Internal	0.742175589633217
ENST00000029410	Internal	0.821753713464303
ENST00000029410	Internal	0.791637136782424
ENST00000029410	Internal	0.481807845366686
ENST00000029410	Last	0.711535213646344
ENST00000033079	Internal	0.287063762791918
ENST00000033079	Internal	0.0733782346685573
ENST00000033079	Internal	0.0607225211375865
ENST00000033079	Internal	0.176515732924021
ENST00000035307	First	0.657494496698019
ENST00000035307	Internal	0.681807362741987
ENST00000035307	Internal	0.747000342817964
ENST00000035307	Last	0.730252665962148
ENST00000037243	Internal	0.446562166013538
ENST00000037502	First	0.664963942307692
ENST00000037502	Last	0.651046490090758
ENST00000038176	Internal	0.704895104895105
ENST00000038176	Internal	0.409760890926957
ENST00000039007	Internal	0.301482701812191
ENST00000039007	Internal	0.350246002460025
ENST00000039007	Internal	0.440848214285714
ENST00000039007	Internal	0.52975
ENST00000039007	Internal	0.307616868257601
ENST00000039007	Internal	0.296268088347296
ENST00000039007	Last	0.535965598123534
ENST00000039989	First	0.761493366244986
ENST00000039989	Internal	0.536386226482073
ENST00000039989	Internal	0.108499095840868
ENST00000039989	Internal	0.245349150714478
ENST00000039989	Internal	0.374567704176643
ENST00000039989	Internal	0.467181467181467
ENST00000039989	Internal	0.496275071633238
ENST00000039989	Internal	0.480972930561004
ENST00000039989	Internal	0.411837543338286
ENST00000039989	Internal	0.428950159066808
ENST00000039989	Internal	0.591331269349845
ENST00000039989	Internal	0.336456663789915
ENST00000039989	Internal	0.470747772181325
ENST00000039989	Internal	0.398087194137374
ENST00000039989	Internal	0.375289754288363
ENST00000039989	Internal	0.524282322469242
ENST00000039989	Internal	0.610231873389768
ENST00000039989	Internal	0.431100846805235
ENST00000039989	Internal	0.708705882352941
ENST00000039989	Internal	0.800073705546342
ENST00000039989	Last	0.662984723854289
ENST00000040584	First	0.868353089199391
ENST00000040663	First	0.887170385395537
ENST00000040663	Internal	0.858599827139153
ENST00000040663	Internal	0.688875669244497
ENST00000040663	Internal	0.748711169861203
ENST00000040663	Internal	0.710407239819005
ENST00000040663	Last	0.671801615630284
ENST00000040738	Internal	0.394321766561514
ENST00000040738	Internal	0.381823869857657
ENST00000040738	Internal	0.249510124101894
ENST00000040738	Internal	0.411749755882235
ENST00000040738	Internal	0.481749049429658
ENST00000040877	Internal	0.329937304075235
ENST00000040877	Internal	0.356041923551171
ENST00000042381	First	0.915317073170732
ENST00000042381	Internal	0.72558944984681
ENST00000042381	Internal	0.613557644730331
ENST00000042381	Internal	0.696697774587222
ENST00000042381	Internal	0.740991372018271
ENST00000042381	Internal	0.546778303603932
ENST00000042381	Internal	0.49126613054049
ENST00000042381	Internal	0.685355957211361
ENST00000042381	Internal	0.632238942088463
ENST00000042381	Internal	0.726493799323563
ENST00000042381	Internal	0.682615107324267
ENST00000042381	Internal	0.746868250539957
ENST00000042381	Internal	0.711335421742662
ENST00000042381	Internal	0.593682919349893
ENST00000042381	Last	0.588027279616065
ENST00000043402	Last	0.703766243300786
ENST00000044462	Internal	0.355762824783478
ENST00000044462	Internal	0.448926480156148
ENST00000044462	Internal	0.469534941556827
ENST00000046640	Internal	0.558238636363636
ENST00000046640	Internal	0.509146341463415
ENST00000046640	Internal	0.821499668214997
ENST00000046640	Internal	0.84757790805307
ENST00000046640	Internal	0.688337203071977
ENST00000046640	Internal	0.915697674418605
ENST00000046794	Internal	0.482487209759937
ENST00000052754	First	0.26738845144357
ENST00000052754	Last	0.383674818241904
ENST00000053243	Internal	0.453146374829001
ENST00000053243	Last	0.520197231177698
ENST00000053867	First	0.550576462910594
ENST00000053867	Internal	0.707707707707708
ENST00000053867	Internal	0.745313052706049
ENST00000053867	Internal	0.616034836065574
ENST00000053867	Internal	0.626389386877017
ENST00000053867	Internal	0.644221105527638
ENST00000053867	Internal	0.715023847376789
ENST00000053867	Internal	0.610050471801624
ENST00000053867	Internal	0.718722466960352
ENST00000053867	Internal	0.791365420367693
ENST00000053867	Last	0.764668967681205
ENST00000054650	Internal	0.88035305655443
ENST00000054650	Last	0.662052505966587
ENST00000054666	Internal	0.560336763330215
ENST00000054950	First	0.965316455696203
ENST00000055077	Internal	0.72976098689283
ENST00000055335	First	0.803440809877699
ENST00000055335	Internal	0.521904761904762
ENST00000055335	Last	0.599151016899062
ENST00000055682	Internal	0.28768406961178
ENST00000056217	First	0.480237700386954
ENST00000056217	Internal	0.813243154794371
ENST00000056217	Internal	0.713098097173471
ENST00000056217	Internal	0.771486761710794
ENST00000056217	Internal	0.827014755959137
ENST00000056217	Internal	0.63023161316538
ENST00000056217	Internal	0.70530612244898
ENST00000056217	Internal	0.6331330472103
ENST00000056217	Internal	0.583902161547213
ENST00000056217	Last	0.708205521472393
ENST00000056233	First	0.849369608493696
ENST00000056233	Last	0.244966634346661
ENST00000060969	First	0.805283169901941
ENST00000061240	First	0.769500674763833
ENST00000061240	Internal	0.254154843940008
ENST00000061240	Internal	0.400153168677006
ENST00000061240	Internal	0.435564053537285
ENST00000061240	Internal	0.42850769573946
ENST00000061240	Internal	0.456733897202342
ENST00000061240	Internal	0.356640899508082
ENST00000061240	Internal	0.449772382397572
ENST00000061240	Internal	0.387616624257846
ENST00000061240	Internal	0.656643757159221
ENST00000061240	Internal	0.501932740626208
ENST00000061240	Internal	0.43476599808978
ENST00000061240	Internal	0.492432242168251
ENST00000061240	Internal	0.274267100977199
ENST00000061240	Internal	0.476568405139834
ENST00000064571	First	0.915900383141762
ENST00000064571	Last	0.480641183723798
ENST00000064724	Last	0.689514833458284
ENST00000064780	Internal	0.57763779527559
ENST00000064780	Internal	0.507332722273144
ENST00000064780	Internal	0.719124986726134
ENST00000064780	Internal	0.6999605211212
ENST00000064780	Internal	0.812278630460449
ENST00000064780	Internal	0.667526416507197
ENST00000064780	Internal	0.47946658584634
ENST00000066544	Internal	0.136975296244226
ENST00000066544	Internal	0.173644920480364
ENST00000066544	Internal	0.334853667806917
ENST00000066544	Internal	0.0591418631619637
ENST00000072644	Internal	0.408502158751245
ENST00000072644	Internal	0.398954167948324
ENST00000072869	First	0.69079235953264
ENST00000072869	Internal	0.611073598919649
ENST00000072869	Internal	0.651218778212459
ENST00000072869	Internal	0.739038189533239
ENST00000072869	Internal	0.737991858887381
ENST00000072869	Internal	0.84326660600546
ENST00000072869	Last	0.682019486271036
ENST00000075120	Internal	0.579980610761028
ENST00000075120	Internal	0.399090157154673
ENST00000075120	Internal	0.524621615860158
ENST00000075322	Internal	0.411633109619687
ENST00000075322	Internal	0.537196554424432
ENST00000075322	Internal	0.624712202609363
ENST00000075322	Last	0.587737843551797
ENST00000075503	Internal	0.478573482887547
ENST00000075503	Internal	0.729898516783763
ENST00000075503	Internal	0.475063398140321
ENST00000075503	Last	0.355428571428571
ENST00000078429	Internal	0.905092592592593
ENST00000078429	Internal	0.887975778546713
ENST00000078429	Internal	0.853114347691354
ENST00000078429	Internal	0.927115069135224
ENST00000078429	Last	0.89994752492566
ENST00000078445	Internal	0.817272053372869
ENST00000078445	Internal	0.577746956387733
ENST00000078445	Internal	0.742910447761194
ENST00000078445	Internal	0.795433579335793
ENST00000078445	Internal	0.838597507968705
ENST00000078445	Internal	0.686923963133641
ENST00000078445	Last	0.68465736810188
ENST00000080059	Internal	0.7355792535143
ENST00000080059	Internal	0.577570093457944
ENST00000080059	Internal	0.721222507854899
ENST00000080059	Internal	0.865490196078431
ENST00000080059	Internal	0.610023866348449
ENST00000080059	Internal	0.737945020279405
ENST00000080059	Internal	0.685271317829457
ENST00000080059	Internal	0.60075117370892
ENST00000080059	Internal	0.65946137491141
ENST00000080059	Internal	0.541033434650456
ENST00000080059	Internal	0.482446206115515
ENST00000080059	Internal	0.553353658536585
ENST00000080059	Internal	0.657196462074511
ENST00000081029	First	0.720282463711259
ENST00000081029	Internal	0.237536251898909
ENST00000081029	Internal	0.215134297520661
ENST00000081029	Internal	0.338963079340141
ENST00000081029	Last	0.259655955858487
ENST00000083182	First	0.707475622968581
ENST00000083182	Last	0.42247191011236
ENST00000084798	Internal	0.658347676419966
ENST00000084798	Internal	0.490441307843488
ENST00000085219	Internal	0.664581328200192
ENST00000085219	Internal	0.753661464585834
ENST00000085219	Internal	0.785020011435106
ENST00000085219	Internal	0.379054318093005
ENST00000085219	Internal	0.716216216216216
ENST00000085219	Internal	0.683088498745969
ENST00000085219	Internal	0.742060920285159
ENST00000085219	Internal	0.71606864274571
ENST00000085219	Last	0.758771929824561
ENST00000155093	Internal	0.275402458023195
ENST00000155093	Internal	0.51033426894616
ENST00000155093	Last	0.551073519843852
ENST00000155840	Internal	0.925866666666667
ENST00000155840	Internal	0.906484510294401
ENST00000155840	Internal	0.874662079134923
ENST00000155840	Internal	0.85710102489019
ENST00000155840	Internal	0.876926280716368
ENST00000155840	Internal	0.874318044049303
ENST00000155840	Internal	0.808771929824561
ENST00000155840	Internal	0.764287528575057
ENST00000155840	Internal	0.603864734299517
ENST00000155840	Internal	0.826363414037662
ENST00000155840	Internal	0.874775744528167
ENST00000155840	Last	0.874125874125874
ENST00000155858	Internal	0.813005143277002
ENST00000155858	Internal	0.780849974398361
ENST00000155858	Internal	0.792190889370933
ENST00000155858	Internal	0.875181950509461
ENST00000155858	Internal	0.656380112662258
ENST00000155858	Internal	0.912478336221837
ENST00000155926	First	0.692051878949119
ENST00000155926	Internal	0.866918760673335
ENST00000155926	Last	0.714679490938948
ENST00000156109	Internal	0.630763116057234
ENST00000156109	Internal	0.390669794109982
ENST00000156109	Internal	0.546662238458984
ENST00000156471	Internal	0.327330508474576
ENST00000156471	Internal	0.527079303675048
ENST00000156471	Internal	0.405069976234486
ENST00000156471	Internal	0.249469964664311
ENST00000156471	Internal	0.213495996950057
ENST00000156471	Internal	0.323991031390135
ENST00000156471	Internal	0.130662020905923
ENST00000156471	Internal	0.40469338056232
ENST00000156471	Last	0.285226302305722
ENST00000156626	Internal	0.808963159893657
ENST00000157600	Internal	0.783674920033171
ENST00000157600	Internal	0.759440813362382
ENST00000157600	Internal	0.788007268322229
ENST00000157600	Last	0.729189789123196
ENST00000157812	Internal	0.644588432925366
ENST00000157812	Internal	0.703413103177717
ENST00000157812	Internal	0.847482483298028
ENST00000157812	Internal	0.723846849562858
ENST00000157812	Internal	0.611936936936937
ENST00000157812	Internal	0.711281357969055
ENST00000157812	Internal	0.572872256434549
ENST00000157812	Last	0.584012417539775
ENST00000158009	First	0.452917388792605
ENST00000158009	Internal	0.705424225765072
ENST00000158009	Internal	0.778099652375435
ENST00000158009	Last	0.740765391014975
ENST00000158762	Internal	0.696530092138796
ENST00000158762	Internal	0.479040185024574
ENST00000158762	Internal	0.807585568917669
ENST00000158762	Internal	0.55208739758096
ENST00000158762	Internal	0.659842519685039
ENST00000158762	Internal	0.609239653512993
ENST00000158762	Internal	0.657457322551662
ENST00000158762	Internal	0.545093243656374
ENST00000158762	Internal	0.693072382727555
ENST00000158762	Internal	0.565968335199104
ENST00000158762	Internal	0.611715238509497
ENST00000158762	Internal	0.684153243360906
ENST00000158762	Internal	0.656781418498548
ENST00000158762	Last	0.716300940438871
ENST00000158771	First	0.816353445433564
ENST00000159060	Internal	0.447921323200715
ENST00000159060	Internal	0.595324833029751
ENST00000159087	First	0.732335623159961
ENST00000159087	Internal	0.816784869976359
ENST00000159087	Internal	0.780405405405405
ENST00000159087	Internal	0.60937909352895
ENST00000159087	Internal	0.812867791290702
ENST00000159087	Internal	0.689968836856734
ENST00000159087	Internal	0.726194956718103
ENST00000159111	First	0.80881017257039
ENST00000159111	Internal	0.86910276205181
ENST00000159111	Internal	0.828062634326067
ENST00000159111	Internal	0.922208502381372
ENST00000159111	Internal	0.885537301373552
ENST00000159111	Internal	0.76172972972973
ENST00000159111	Internal	0.919520319786809
ENST00000159111	Internal	0.734874429223744
ENST00000159111	Internal	0.802655401327701
ENST00000159111	Internal	0.806857638888889
ENST00000159111	Internal	0.788483685220729
ENST00000159111	Internal	0.821410256410256
ENST00000159111	Internal	0.845824411134904
ENST00000159111	Internal	0.874366497732729
ENST00000159111	Internal	0.88813994543412
ENST00000159111	Internal	0.881808838643371
ENST00000159111	Internal	0.778661951075744
ENST00000159111	Last	0.816751503933364
ENST00000160262	Internal	0.721867185329258
ENST00000160262	Internal	0.551851851851852
ENST00000160298	Internal	0.861833105335157
ENST00000160298	Internal	0.63957528957529
ENST00000160298	Internal	0.646013330041965
ENST00000160298	Internal	0.689778413152252
ENST00000160298	Internal	0.756705639614856
ENST00000160298	Internal	0.527502876869965
ENST00000160298	Internal	0.84
ENST00000160298	Internal	0.697217401041375
ENST00000160298	Internal	0.738372997355732
ENST00000160298	Internal	0.741217798594848
ENST00000160298	Internal	0.634926212227688
ENST00000160298	Internal	0.789841927960612
ENST00000160298	Last	0.843036109064112
ENST00000160373	Internal	0.834540602363706
ENST00000160373	Internal	0.404641237663377
ENST00000160373	Internal	0.372470148544643
ENST00000160373	Internal	0.367232901206974
ENST00000160373	Internal	0.199519871965858
ENST00000160373	Internal	0.465690496698249
ENST00000160373	Internal	0.490469416785206
ENST00000160373	Internal	0.419630156472262
ENST00000160382	Internal	0.709871891484552
ENST00000160827	Internal	0.441111418302461
ENST00000160827	Internal	0.582971924218215
ENST00000160827	Internal	0.566208456586045
ENST00000160827	Internal	0.57644730331519
ENST00000160827	Internal	0.62523240371846
ENST00000160827	Internal	0.524936294139061
ENST00000160827	Internal	0.406438631790744
ENST00000160827	Internal	0.643639109097773
ENST00000160827	Internal	0.592774146695715
ENST00000160827	Internal	0.733611626468769
ENST00000161006	Internal	0.64722445695897
ENST00000161006	Internal	0.57898367440791
ENST00000161006	Last	0.798967297762478
ENST00000161559	Internal	0.419838945827233
ENST00000161863	First	0.793719545208446
ENST00000161863	Internal	0.210392256749873
ENST00000161863	Internal	0.305673329295377
ENST00000161863	Internal	0.206442953020134
ENST00000161863	Internal	0.256570443774235
ENST00000161863	Internal	0.220936349289847
ENST00000161863	Internal	0.287226534932957
ENST00000161863	Internal	0.253109632629448
ENST00000161863	Internal	0.446849757673667
ENST00000161863	Internal	0.505074160811866
ENST00000161863	Internal	0.293503480278422
ENST00000161863	Internal	0.222800495662949
ENST00000161863	Internal	0.297108387590961
ENST00000161863	Internal	0.28212881765951
ENST00000161863	Internal	0.25750300120048
ENST00000161863	Internal	0.256639681863372
ENST00000161863	Internal	0.250962548127406
ENST00000161863	Internal	0.212713433449907
ENST00000161863	Internal	0.144580225361054
ENST00000161863	Internal	0.150325732899023
ENST00000161863	Internal	0.335708782742681
ENST00000162044	First	0.767734965790421
ENST00000162044	Internal	0.774570697844355
ENST00000162044	Internal	0.80029314767314
ENST00000162044	Internal	0.747521480502313
ENST00000162044	Internal	0.806042884990253
ENST00000162044	Internal	0.873233582709892
ENST00000162044	Internal	0.694775921506232
ENST00000162330	Internal	0.647086688773093
ENST00000162330	Internal	0.65870673463912
ENST00000162330	Internal	0.732554020545519
ENST00000162330	Internal	0.650050217609642
ENST00000162330	Last	0.785365463133456
ENST00000162391	First	0.642754008663272
ENST00000162391	Internal	0.584073942410238
ENST00000162391	Internal	0.471764914144096
ENST00000162391	Internal	0.544679005205321
ENST00000162391	Internal	0.592864843673429
ENST00000162391	Internal	0.612928049249711
ENST00000162391	Internal	0.648848045560445
ENST00000162391	Internal	0.460226060993815
ENST00000162391	Last	0.415204678362573
ENST00000162749	Last	0.907880724174654
ENST00000163416	First	0.336549029185493
ENST00000163416	Internal	0.269246603540552
ENST00000163416	Internal	0.487811376049021
ENST00000163416	Internal	0.348377281947262
ENST00000163416	Internal	0.46650200679222
ENST00000163416	Internal	0.211322081575246
ENST00000163416	Internal	0.577224199288256
ENST00000163416	Internal	0.261204164780444
ENST00000164024	First	0.598673261015829
ENST00000164024	Internal	0.774553186598471
ENST00000164024	Internal	0.780671951679879
ENST00000164024	Internal	0.779331779331779
ENST00000164024	Internal	0.541043918142102
ENST00000164024	Internal	0.760267194458189
ENST00000164024	Internal	0.571876224050137
ENST00000164024	Internal	0.62682570593963
ENST00000164024	Internal	0.446675900277008
ENST00000164024	Internal	0.584838350055741
ENST00000164024	Internal	0.670063694267516
ENST00000164024	Internal	0.615602600433406
ENST00000164024	Internal	0.59294403892944
ENST00000164024	Internal	0.604864864864865
ENST00000164024	Internal	0.630477436232832
ENST00000164024	Internal	0.703493527221138
ENST00000164024	Internal	0.664456615739406
ENST00000164024	Internal	0.514959432048682
ENST00000164024	Internal	0.75513698630137
ENST00000164024	Internal	0.44191063174114
ENST00000164024	Internal	0.512254901960784
ENST00000164024	Internal	0.69810869044769
ENST00000164024	Internal	0.595189471295666
ENST00000164133	First	0.791109192921882
ENST00000164133	Internal	0.794934172867773
ENST00000164133	Internal	0.53314447592068
ENST00000164133	Internal	0.701625386996904
ENST00000164133	Internal	0.848677998111426
ENST00000164133	Internal	0.771637360127883
ENST00000164133	Internal	0.820114942528736
ENST00000164133	Internal	0.653314593581635
ENST00000164133	Internal	0.796860851192273
ENST00000164133	Last	0.682080924855491
ENST00000164139	First	0.777019748653501
ENST00000164139	Internal	0.717040535222353
ENST00000164139	Internal	0.701398938736131
ENST00000164139	Internal	0.621336149986797
ENST00000164139	Internal	0.64068939677782
ENST00000164139	Last	0.700779036827195
ENST00000164227	Internal	0.574261201143947
ENST00000164227	Internal	0.8005698005698
ENST00000164227	Internal	0.77910284463895
ENST00000164227	Internal	0.864097968936679
ENST00000164227	Internal	0.910491997628927
ENST00000164227	Internal	0.850194552529183
ENST00000164227	Last	0.617722823286965
ENST00000164305	Internal	0.286604361370716
ENST00000164305	Internal	0.438415841584158
ENST00000164305	Internal	0.324200913242009
ENST00000164305	Internal	0.323342175066313
ENST00000164305	Internal	0.41763085399449
ENST00000164305	Internal	0.406615870656012
ENST00000164305	Internal	0.281379808560592
ENST00000164305	Internal	0.333839534295115
ENST00000164640	Internal	0.926114061417686
ENST00000164640	Last	0.790859156389263
ENST00000165524	Last	0.696952753704221
ENST00000166139	Internal	0.807474518686297
ENST00000166139	Internal	0.88482565909367
ENST00000166244	Internal	0.787482319660537
ENST00000166244	Internal	0.881730891248255
ENST00000166244	Internal	0.714945181765724
ENST00000166244	Internal	0.813348660104893
ENST00000166244	Internal	0.910444058546266
ENST00000166244	Internal	0.875975473801561
ENST00000166244	Internal	0.839285714285714
ENST00000166244	Internal	0.688184533687355
ENST00000166244	Internal	0.76102306605994
ENST00000166244	Internal	0.848793320370582
ENST00000166244	Internal	0.849144079885877
ENST00000166244	Internal	0.815648445873526
ENST00000166244	Internal	0.764762056342511
ENST00000166244	Last	0.897307600667143
ENST00000166345	Internal	0.440232240437158
ENST00000166345	Internal	0.526060606060606
ENST00000166345	Internal	0.753196550698781
ENST00000166345	Internal	0.443916349809886
ENST00000166345	Internal	0.66411353908538
ENST00000166345	Internal	0.741955318712851
ENST00000166345	Internal	0.713137557959814
ENST00000166345	Internal	0.790859232175503
ENST00000166345	Last	0.767244094488189
ENST00000167106	First	0.67986230636833
ENST00000167106	Internal	0.736680613668061
ENST00000167106	Internal	0.742867332382311
ENST00000167106	Internal	0.936720720720721
ENST00000167106	Internal	0.818481848184819
ENST00000167106	Last	0.621004566210046
ENST00000167586	First	0.68720966243419
ENST00000168148	Internal	0.746004319654428
ENST00000168148	Internal	0.628861947594838
ENST00000168216	Internal	0.578157644824312
ENST00000168216	Internal	0.389330682571239
ENST00000168216	Internal	0.407589139679424
ENST00000168216	Internal	0.419281045751634
ENST00000168216	Last	0.647348951911221
ENST00000169298	First	0.63055836772837
ENST00000169298	Internal	0.666969147005445
ENST00000169298	Internal	0.595770838455864
ENST00000169298	Last	0.738781777853609
ENST00000169551	First	0.53183377811666
ENST00000169551	Internal	0.710027100271003
ENST00000170150	Internal	0.746396571873783
ENST00000170150	Internal	0.773097826086957
ENST00000170150	Internal	0.75286327845383
ENST00000170150	Internal	0.777683134582624
ENST00000170168	Internal	0.740271097507652
ENST00000170168	Internal	0.659235668789809
ENST00000170168	Internal	0.835662009314704
ENST00000170168	Internal	0.801493466085874
ENST00000170168	Internal	0.718722271517303
ENST00000170447	Internal	0.589110300308729
ENST00000170447	Internal	0.394766146993318
ENST00000170447	Internal	0.669248644461658
ENST00000170447	Internal	0.741017265515632
ENST00000170447	Internal	0.29054310672237
ENST00000170447	Internal	0.586082145137263
ENST00000170447	Last	0.555168119551681
ENST00000170564	Internal	0.269298911667932
ENST00000170564	Internal	0.227790432801822
ENST00000170564	Internal	0.415356610954824
ENST00000170564	Internal	0.180106683401318
ENST00000170564	Internal	0.485197368421053
ENST00000170564	Internal	0.457738499886698
ENST00000170564	Internal	0.420513604402323
ENST00000170564	Internal	0.483071342200726
ENST00000170564	Internal	0.643472809904404
ENST00000170564	Internal	0.506842105263158
ENST00000170564	Internal	0.366043325310128
ENST00000170564	Internal	0.329666972196761
ENST00000170564	Internal	0.581514476614699
ENST00000170564	Internal	0.553368912608406
ENST00000171111	First	0.765564492106047
ENST00000171111	Internal	0.829978321461753
ENST00000171111	Internal	0.630987852395141
ENST00000171111	Internal	0.630239520958084
ENST00000171111	Last	0.701007838745801
ENST00000171757	Single	0.466331447726797
ENST00000171887	First	0.770795385549484
ENST00000171887	Internal	0.621447201230522
ENST00000171887	Internal	0.546851906591782
ENST00000171887	Internal	0.535124635804467
ENST00000171887	Internal	0.658310120705664
ENST00000171887	Internal	0.644733928703225
ENST00000171887	Internal	0.453973249409913
ENST00000172229	Internal	0.727308294209703
ENST00000172229	Internal	0.913418201945125
ENST00000172229	Internal	0.661059070923342
ENST00000172229	Internal	0.691375770020534
ENST00000172229	Last	0.819487086870146
ENST00000173229	First	0.94294532627866
ENST00000173229	Internal	0.88031958258601
ENST00000173229	Internal	0.840115293319769
ENST00000173229	Internal	0.598287271311794
ENST00000173229	Last	0.885310898365729
ENST00000173527	First	0.965952080706179
ENST00000173527	Internal	0.416573033707865
ENST00000173527	Internal	0.258761401824292
ENST00000173527	Internal	0.417206703910615
ENST00000173527	Last	0.447020408163265
ENST00000173898	Internal	0.381946728049984
ENST00000173898	Internal	0.714935870914357
ENST00000173898	Last	0.600390407138873
ENST00000174618	Internal	0.633538127936393
ENST00000174618	Internal	0.7099705960973
ENST00000174618	Last	0.666215800799262
ENST00000175238	Internal	0.430379746835443
ENST00000175238	Internal	0.44484556758925
ENST00000175238	Internal	0.456184912369825
ENST00000175238	Internal	0.36134163208852
ENST00000175756	Internal	0.727099236641221
ENST00000175756	Internal	0.865994236311239
ENST00000175756	Internal	0.380268199233716
ENST00000175756	Last	0.650092764378479
ENST00000176643	First	0.843757978044422
ENST00000176643	Internal	0.458809299825292
ENST00000176643	Internal	0.513890867644964
ENST00000176643	Internal	0.72539489671932
ENST00000176643	Internal	0.394212218649518
ENST00000176643	Internal	0.660964666292765
ENST00000176643	Internal	0.525713213213213
ENST00000176763	First	0.89223714379299
ENST00000176763	Internal	0.824109975326049
ENST00000176763	Internal	0.840600952729938
ENST00000176763	Internal	0.594958563535912
ENST00000177694	First	0.895170789163722
ENST00000177694	Internal	0.72640898294105
ENST00000177694	Internal	0.678370177719983
ENST00000177694	Internal	0.769463340891912
ENST00000177694	Last	0.571685878962536
ENST00000178638	Internal	0.460346399270738
ENST00000178640	First	0.859423676012461
ENST00000178640	Internal	0.350859788359788
ENST00000178640	Internal	0.426481909160893
ENST00000178640	Last	0.827618453865337
ENST00000179259	Internal	0.288617886178862
ENST00000179259	Internal	0.523702031602709
ENST00000179259	Last	0.483513513513514
ENST00000180166	Last	0.346527613178478
ENST00000180173	Internal	0.629247804505536
ENST00000180173	Internal	0.585425383542538
ENST00000180173	Last	0.462102308172177
ENST00000181383	Last	0.280701754385965
ENST00000181796	First	0.388727390180879
ENST00000181839	First	0.893808495320374
ENST00000181839	Internal	0.294358924866091
ENST00000181839	Internal	0.216969696969697
ENST00000181839	Internal	0.401624548736462
ENST00000181839	Internal	0.402176664135662
ENST00000181839	Internal	0.425672247590056
ENST00000181839	Internal	0.265121877821246
ENST00000181839	Internal	0.25266106442577
ENST00000181839	Internal	0.331862843392821
ENST00000181839	Internal	0.481706316652994
ENST00000181839	Internal	0.254234925060997
ENST00000181839	Last	0.309535713095357
ENST00000182290	Internal	0.772940808017538
ENST00000182527	Internal	0.63107822410148
ENST00000182527	Internal	0.622859418558343
ENST00000183605	First	0.859894711653506
ENST00000183605	Internal	0.752241623407268
ENST00000183605	Internal	0.450222534551417
ENST00000183605	Internal	0.636397126542641
ENST00000183605	Last	0.580906745300405
ENST00000184183	Internal	0.345511076564322
ENST00000184183	Internal	0.40234134319162
ENST00000184266	First	0.727729885057471
ENST00000184266	Internal	0.572380698480405
ENST00000184956	First	0.81256157635468
ENST00000184956	Internal	0.378207158694964
ENST00000184956	Internal	0.163047769443348
ENST00000184956	Internal	0.336655592469546
ENST00000184956	Internal	0.389075630252101
ENST00000184956	Last	0.504790419161677
ENST00000185150	First	0.786163522012579
ENST00000185150	Internal	0.337973704563032
ENST00000185150	Internal	0.250557413600892
ENST00000185150	Internal	0.424919334822537
ENST00000185150	Internal	0.346645986816596
ENST00000185150	Internal	0.484254897098934
ENST00000185150	Internal	0.149786573535118
ENST00000186436	Internal	0.272089761570827
ENST00000186436	Internal	0.208008898776418
ENST00000186436	Internal	0.310745676212078
ENST00000186436	Internal	0.302502108518414
ENST00000186436	Internal	0.532676118741693
ENST00000186436	Internal	0.481398601398601
ENST00000186436	Internal	0.560862214708369
ENST00000186436	Internal	0.491499227202473
ENST00000186436	Internal	0.560690080098583
ENST00000186436	Last	0.575043252595156
ENST00000187762	Internal	0.790343278793712
ENST00000187762	Internal	0.868197278911565
ENST00000187762	Internal	0.687876960193004
ENST00000187762	Internal	0.860852990231117
ENST00000187762	Last	0.798683766452919
ENST00000188312	Internal	0.137307078233103
ENST00000188312	Internal	0.233509700176367
ENST00000188312	Internal	0.322060470324748
ENST00000188312	Internal	0.264374191162877
ENST00000188790	Internal	0.238705087157595
ENST00000188790	Internal	0.237848507278559
ENST00000188790	Internal	0.348620287602021
ENST00000190165	Last	0.769637874996405
ENST00000190611	First	0.539343825020005
ENST00000190611	Internal	0.60152380952381
ENST00000190611	Internal	0.448766010621681
ENST00000190611	Internal	0.579457846306889
ENST00000190611	Internal	0.251207729468599
ENST00000190611	Internal	0.432268907563025
ENST00000190611	Internal	0.4171388101983
ENST00000190611	Internal	0.278456837280367
ENST00000190611	Internal	0.522552043176561
ENST00000190611	Internal	0.553913335572724
ENST00000190611	Internal	0.28162859980139
ENST00000190611	Internal	0.508959207014869
ENST00000190611	Internal	0.651155809066346
ENST00000190611	Internal	0.70291832878438
ENST00000190611	Internal	0.477062374245473
ENST00000190611	Internal	0.21656050955414
ENST00000190611	Last	0.388755980861244
ENST00000192788	Internal	0.714426877470356
ENST00000192788	Internal	0.488924050632911
ENST00000192788	Internal	0.71258654358246
ENST00000192788	Internal	0.364985862393968
ENST00000192788	Internal	0.688667496886675
ENST00000192788	Internal	0.695035460992908
ENST00000192788	Internal	0.407977606717985
ENST00000192788	Internal	0.609871855719032
ENST00000192788	Internal	0.463761250592136
ENST00000192788	Internal	0.382440737489025
ENST00000192788	Internal	0.608555085799552
ENST00000192788	Internal	0.531204006765811
ENST00000192788	Internal	0.463478119407841
ENST00000192788	Internal	0.330532713621738
ENST00000192788	Internal	0.63134475939354
ENST00000192788	Internal	0.602487718197972
ENST00000192788	Internal	0.642409033877039
ENST00000192788	Internal	0.261939750183688
ENST00000192788	Last	0.407770800627943
ENST00000193322	First	0.843289371605896
ENST00000193322	Internal	0.255095738109944
ENST00000193391	Internal	0.412846632710809
ENST00000193391	Internal	0.275097150259067
ENST00000193391	Internal	0.29420439463206
ENST00000193391	Internal	0.522039473684211
ENST00000194130	Internal	0.482648725212465
ENST00000194130	Internal	0.143573909687379
ENST00000194530	Internal	0.528688524590164
ENST00000194530	Internal	0.355224674288753
ENST00000194530	Internal	0.329673135852911
ENST00000194530	Internal	0.430622009569378
ENST00000194530	Internal	0.576543416429647
ENST00000194530	Internal	0.363073561544064
ENST00000194530	Internal	0.354005981426098
ENST00000194530	Last	0.121693121693122
ENST00000196061	Internal	0.71218487394958
ENST00000196061	Internal	0.652502910360885
ENST00000196061	Internal	0.798930302523817
ENST00000196061	Internal	0.822238215185318
ENST00000196061	Internal	0.8565
ENST00000196061	Internal	0.884746815781299
ENST00000196061	Internal	0.819000450247636
ENST00000196061	Internal	0.73546601045832
ENST00000196061	Internal	0.808796200702044
ENST00000196061	Internal	0.827515400410678
ENST00000196061	Internal	0.941702741702742
ENST00000196061	Internal	0.831189083820663
ENST00000196061	Internal	0.882935976426467
ENST00000196061	Internal	0.833031674208145
ENST00000196061	Last	0.842402826855124
ENST00000196371	Internal	0.427879765987492
ENST00000196482	Internal	0.618084700495994
ENST00000196482	Last	0.578059071729958
ENST00000196551	First	0.548154555940023
ENST00000196551	Internal	0.8207928802589
ENST00000196551	Internal	0.707470470931124
ENST00000196551	Internal	0.626645178619393
ENST00000196551	Last	0.785769828926905
ENST00000197268	Internal	0.665813224092684
ENST00000197268	Internal	0.576836299824517
ENST00000197268	Internal	0.480260534361292
ENST00000197268	Internal	0.653524956302195
ENST00000197268	Internal	0.645136065060995
ENST00000197268	Internal	0.550728277247614
ENST00000197268	Internal	0.641437632135307
ENST00000197268	Internal	0.45776740237691
ENST00000197268	Internal	0.619939462731744
ENST00000197268	Internal	0.609536717594874
ENST00000198536	Internal	0.744250484898864
ENST00000198767	Internal	0.219664455715958
ENST00000198767	Internal	0.339375241033552
ENST00000198801	Internal	0.751077586206897
ENST00000198801	Internal	0.688459454578291
ENST00000198801	Internal	0.708193041526375
ENST00000198801	Internal	0.707676130389064
ENST00000198801	Last	0.834947972730535
ENST00000199280	First	0.727353939610506
ENST00000199280	Internal	0.735501614253258
ENST00000199280	Internal	0.638570465273095
ENST00000199280	Last	0.915866308106032
ENST00000199320	Internal	0.205506010081427
ENST00000199389	Internal	0.442736115469093
ENST00000199389	Internal	0.325517661388551
ENST00000199447	Last	0.311040580367264
ENST00000199448	First	0.895030560722827
ENST00000199448	Internal	0.658250858412442
ENST00000199448	Last	0.738004909618389
ENST00000199706	First	0.848341232227488
ENST00000199708	Internal	0.881560283687943
ENST00000199708	Last	0.855607605400937
ENST00000199764	Last	0.593195266272189
ENST00000199814	Internal	0.506878060153882
ENST00000199814	Internal	0.298168789808917
ENST00000199814	Internal	0.445945945945946
ENST00000199814	Internal	0.431075160094371
ENST00000199814	Last	0.304599922690375
ENST00000199936	First	0.594080338266385
ENST00000199936	Internal	0.530207561156412
ENST00000199936	Internal	0.589786946229286
ENST00000199936	Internal	0.37065269175798
ENST00000199936	Last	0.635745066908596
ENST00000200135	Internal	0.308270676691729
ENST00000200135	Internal	0.458932853717026
ENST00000200135	Last	0.275541795665635
ENST00000200181	First	0.766708177667082
ENST00000200181	Internal	0.890341321713871
ENST00000200181	Internal	0.678500986193294
ENST00000200181	Internal	0.787023186237846
ENST00000200181	Internal	0.859925176056338
ENST00000200181	Internal	0.874525824336154
ENST00000200181	Internal	0.786455981941309
ENST00000200181	Internal	0.851784907365567
ENST00000200181	Internal	0.838431090320259
ENST00000200181	Internal	0.745168217609163
ENST00000200181	Internal	0.834684965689332
ENST00000200181	Internal	0.879613356766257
ENST00000200181	Internal	0.837979926716584
ENST00000200181	Internal	0.768115942028985
ENST00000200181	Internal	0.832073611567532
ENST00000200181	Internal	0.866790405482581
ENST00000200181	Internal	0.82379758377023
ENST00000200181	Internal	0.848963821566561
ENST00000200181	Internal	0.632010943912449
ENST00000200181	Internal	0.8357910906298
ENST00000200181	Internal	0.823649568769859
ENST00000200181	Internal	0.833858267716535
ENST00000200181	Internal	0.741010812169977
ENST00000200181	Internal	0.959782280012096
ENST00000200181	Internal	0.864209505334627
ENST00000200181	Internal	0.75138039098642
ENST00000200181	Internal	0.764482306684142
ENST00000200181	Internal	0.733591267099627
ENST00000200181	Internal	0.739096933271691
ENST00000200181	Last	0.827973653622627
ENST00000200453	First	0.546639764085054
ENST00000200453	Last	0.722440723676818
ENST00000200457	First	0.696243969676085
ENST00000200457	Internal	0.63776804242564
ENST00000200457	Internal	0.486892488954345
ENST00000200457	Internal	0.614735907678651
ENST00000200457	Internal	0.750823271130626
ENST00000200457	Internal	0.740039190071848
ENST00000200457	Internal	0.733846465464857
ENST00000200457	Internal	0.475905118601748
ENST00000200457	Last	0.781308025582835
ENST00000200557	Internal	0.631720029784065
ENST00000200557	Internal	0.801834130781499
ENST00000200557	Internal	0.768630511119782
ENST00000200557	Internal	0.766984677652501
ENST00000200557	Internal	0.836206896551724
ENST00000200557	Internal	0.819940964250574
ENST00000200557	Internal	0.806111022236442
ENST00000200557	Internal	0.720106288751107
ENST00000200557	Internal	0.795482295482295
ENST00000200557	Internal	0.907653611210923
ENST00000200557	Internal	0.84053651266766
ENST00000200557	Internal	0.81002542680712
ENST00000200557	Internal	0.753447143795141
ENST00000200557	Internal	0.707496136012365
ENST00000200557	Internal	0.663906339234723
ENST00000200557	Internal	0.679068755439513
ENST00000200557	Internal	0.775128040973111
ENST00000200557	Internal	0.725541125541125
ENST00000200557	Internal	0.758403816959445
ENST00000200639	Internal	0.433856502242152
ENST00000200639	Last	0.325730577334284
ENST00000200652	First	0.906231662950358
ENST00000200652	Internal	0.812469556746225
ENST00000200652	Internal	0.719936349170266
ENST00000200652	Internal	0.654508474576271
ENST00000200652	Internal	0.382794001578532
ENST00000200652	Internal	0.437249909057839
ENST00000200652	Internal	0.705451023796347
ENST00000200652	Internal	0.423537234042553
ENST00000201031	Internal	0.866073040129956
ENST00000201031	Internal	0.592243527245152
ENST00000201031	Internal	0.647993481360766
ENST00000201031	Internal	0.470839260312945
ENST00000201031	Last	0.709587900652144
ENST00000201586	Internal	0.729856115107914
ENST00000201586	Internal	0.873174481168332
ENST00000201586	Internal	0.840430739109153
ENST00000201586	Internal	0.878797725426482
ENST00000201586	Last	0.857203389830508
ENST00000201647	Internal	0.833642965715251
ENST00000201647	Internal	0.886619718309859
ENST00000201647	Internal	0.83630017452007
ENST00000201647	Internal	0.799744432274553
ENST00000201647	Internal	0.800427655024947
ENST00000201647	Internal	0.83287795992714
ENST00000201647	Internal	0.63951655281135
ENST00000201647	Internal	0.668623422365718
ENST00000201647	Internal	0.842228830802943
ENST00000201647	Internal	0.870828425598744
ENST00000201979	First	0.625763502848123
ENST00000201979	Internal	0.787168414558914
ENST00000201979	Internal	0.802167227998243
ENST00000201979	Last	0.819305367613893
ENST00000202556	Internal	0.232490272373541
ENST00000202556	Internal	0.348980377068103
ENST00000202556	Internal	0.603996737357259
ENST00000202556	Internal	0.629862700228833
ENST00000202556	Internal	0.493056106658202
ENST00000202556	Internal	0.725030046176229
ENST00000202625	Internal	0.72763106030745
ENST00000202625	Internal	0.564033189033189
ENST00000202625	Internal	0.882069795427196
ENST00000202625	Internal	0.765107913669065
ENST00000202625	Internal	0.75872347887077
ENST00000202625	Internal	0.822456602944408
ENST00000202625	Internal	0.778039744021556
ENST00000202625	Internal	0.788283277715981
ENST00000202625	Internal	0.839100346020761
ENST00000202625	Internal	0.471160295103957
ENST00000202625	Internal	0.835195530726257
ENST00000202677	Internal	0.468224981738495
ENST00000202677	Internal	0.42184265010352
ENST00000202677	Internal	0.388696083292018
ENST00000202677	Internal	0.520960440858099
ENST00000202677	Internal	0.464166918657393
ENST00000202677	Internal	0.269284712482468
ENST00000202677	Internal	0.623351559987134
ENST00000202677	Internal	0.442533229085223
ENST00000202677	Internal	0.483084425480037
ENST00000202677	Internal	0.510162162162162
ENST00000202677	Internal	0.526991614255765
ENST00000202816	First	0.241976448857077
ENST00000202816	Internal	0.254055919917156
ENST00000202917	First	0.833910034602076
ENST00000202917	Internal	0.732525252525253
ENST00000202917	Internal	0.721711798839458
ENST00000202917	Internal	0.458769466428389
ENST00000202967	First	0.573973823065854
ENST00000202967	Internal	0.703552708211998
ENST00000202967	Last	0.595242699671243
ENST00000203001	Internal	0.217372608041281
ENST00000203001	Last	0.251742627345845
ENST00000203166	First	0.900083728718951
ENST00000203166	Internal	0.762521588946459
ENST00000203166	Internal	0.675006448284756
ENST00000203166	Internal	0.832119446467589
ENST00000203166	Internal	0.79364694471387
ENST00000203166	Internal	0.67491989513545
ENST00000203166	Internal	0.709936340990866
ENST00000203166	Internal	0.583298883836296
ENST00000203166	Internal	0.775732788002727
ENST00000203166	Last	0.820230896096756
ENST00000203407	Internal	0.746450304259635
ENST00000203407	Internal	0.679960119641077
ENST00000203407	Internal	0.548869680851064
ENST00000203407	Internal	0.670921985815603
ENST00000203556	Internal	0.422391857506361
ENST00000203556	Internal	0.745448838669178
ENST00000203556	Internal	0.699165797705944
ENST00000203556	Internal	0.679468668784291
ENST00000203556	Internal	0.705331820760068
ENST00000203556	Internal	0.735213830755232
ENST00000203556	Internal	0.685725249424405
ENST00000203556	Internal	0.586779981114259
ENST00000203556	Last	0.651527331189711
ENST00000203629	Internal	0.534275248560963
ENST00000203629	Internal	0.900725388601036
ENST00000203629	Internal	0.708950886370241
ENST00000203629	Internal	0.542442034033237
ENST00000203629	Internal	0.556262425447316
ENST00000203630	Internal	0.478581560283688
ENST00000203630	Internal	0.686993091018324
ENST00000203630	Last	0.629217273954116
ENST00000203664	Internal	0.894823606989779
ENST00000203664	Internal	0.759892431809451
ENST00000203664	Last	0.724650223568441
ENST00000204517	Internal	0.675666776424103
ENST00000204517	Internal	0.8095
ENST00000204517	Internal	0.747926433465561
ENST00000204517	Last	0.711732124874119
ENST00000204549	Internal	0.283361344537815
ENST00000204566	Internal	0.50723814930457
ENST00000204604	Internal	0.969217970049917
ENST00000204604	Internal	0.685714285714286
ENST00000204604	Internal	0.684912475687691
ENST00000204604	Internal	0.751115618661258
ENST00000204604	Internal	0.724861196792104
ENST00000204604	Internal	0.552999069025136
ENST00000204604	Internal	0.774928229665072
ENST00000204604	Internal	0.548543689320388
ENST00000204604	Internal	0.65987460815047
ENST00000204604	Internal	0.608327192336035
ENST00000204604	Internal	0.518565941101152
ENST00000204604	Internal	0.675567217163142
ENST00000204604	Internal	0.645049806871315
ENST00000204604	Internal	0.832754126846221
ENST00000204604	Internal	0.663047456386483
ENST00000204604	Internal	0.656225112821874
ENST00000204604	Internal	0.677715451300357
ENST00000204604	Internal	0.643712574850299
ENST00000204604	Internal	0.7103728573953
ENST00000204604	Internal	0.659121898009272
ENST00000204679	Internal	0.736286062576189
ENST00000204679	Internal	0.749394939493949
ENST00000204679	Internal	0.814022140221402
ENST00000204679	Internal	0.575684380032206
ENST00000204726	Internal	0.33492222779729
ENST00000204726	Internal	0.550419448724534
ENST00000204726	Internal	0.675709939148073
ENST00000204726	Internal	0.802713397399661
ENST00000204726	Internal	0.637474541751528
ENST00000204726	Internal	0.78437917222964
ENST00000204726	Internal	0.665723270440252
ENST00000204726	Internal	0.608946608946609
ENST00000204726	Internal	0.595163806552262
ENST00000204726	Internal	0.653647329121195
ENST00000204961	First	0.795308022922636
ENST00000204961	Internal	0.719592495962231
ENST00000204961	Internal	0.589034076351524
ENST00000204961	Internal	0.567459383093949
ENST00000204961	Last	0.71930758988016
ENST00000205194	Last	0.784201739741675
ENST00000205214	Internal	0.51468253968254
ENST00000205214	Internal	0.426485230667109
ENST00000205214	Internal	0.163832199546485
ENST00000205214	Internal	0.227011494252874
ENST00000205214	Internal	0.275698538836196
ENST00000205214	Last	0.263409961685824
ENST00000205402	Internal	0.222818791946309
ENST00000205402	Internal	0.252761704366123
ENST00000205402	Internal	0.28956228956229
ENST00000205402	Internal	0.145961725591956
ENST00000205402	Internal	0.154915753312612
ENST00000205402	Internal	0.216603654694392
ENST00000205402	Internal	0.359959112149533
ENST00000205402	Internal	0.298397300716997
ENST00000205402	Internal	0.331145388907122
ENST00000205557	Internal	0.837080722447475
ENST00000205557	Internal	0.810279187817259
ENST00000205557	Internal	0.780175566934894
ENST00000205557	Internal	0.629170113041081
ENST00000205557	Internal	0.67771456838981
ENST00000205557	Internal	0.664735698769008
ENST00000205557	Internal	0.771537622682661
ENST00000205557	Internal	0.723803875049427
ENST00000205557	Internal	0.705668384358897
ENST00000205557	Internal	0.736675309709018
ENST00000205557	Internal	0.548621190130624
ENST00000205557	Internal	0.756410256410256
ENST00000205557	Internal	0.776399394856278
ENST00000205557	Internal	0.761
ENST00000205636	First	0.852107279693487
ENST00000206020	First	0.655226824457594
ENST00000206249	First	0.912678288431062
ENST00000206249	Internal	0.61923928355806
ENST00000206249	Internal	0.676166726042038
ENST00000206249	Internal	0.533603707995365
ENST00000206249	Internal	0.617278106508876
ENST00000206249	Internal	0.509226816164448
ENST00000206249	Internal	0.716721446179129
ENST00000206249	Last	0.768385324066591
ENST00000206262	Internal	0.38255033557047
ENST00000206380	Internal	0.77100309075583
ENST00000206380	Internal	0.661218424962853
ENST00000206380	Last	0.643013441700531
ENST00000206423	First	0.627511970083528
ENST00000206423	Internal	0.4645263575109
ENST00000206423	Last	0.396445322142681
ENST00000206451	Internal	0.638535995160315
ENST00000206451	Internal	0.648763523956723
ENST00000206451	Internal	0.667317454119485
ENST00000206513	First	0.642846058348852
ENST00000206513	Last	0.753143987565353
ENST00000206542	First	0.802907225309962
ENST00000206542	Internal	0.204050439434467
ENST00000206542	Internal	0.447943831494483
ENST00000206595	Internal	0.109358569926393
ENST00000206595	Internal	0.181080127073773
ENST00000206595	Internal	0.289673578320673
ENST00000206595	Internal	0.199304952215465
ENST00000206595	Internal	0.168983626814952
ENST00000206595	Internal	0.139297385620915
ENST00000206765	First	0.392764341395163
ENST00000206765	Internal	0.556972789115646
ENST00000206765	Internal	0.644607224046476
ENST00000206765	Internal	0.724717285945073
ENST00000206765	Internal	0.604744672295939
ENST00000206765	Internal	0.660745384883316
ENST00000206765	Internal	0.578442171518489
ENST00000206765	Internal	0.736575766095024
ENST00000206765	Internal	0.592028515878159
ENST00000206765	Last	0.506612410986775
ENST00000207457	First	0.774109879745343
ENST00000207457	Internal	0.60917770249461
ENST00000207457	Internal	0.781162981162981
ENST00000207457	Internal	0.584324489173529
ENST00000207457	Internal	0.610575324243432
ENST00000207457	Internal	0.734326018808777
ENST00000207457	Internal	0.842602591792657
ENST00000207457	Last	0.740375649393899
ENST00000207549	Internal	0.757364341085271
ENST00000207549	Internal	0.701504049363671
ENST00000207549	Internal	0.66542644533486
ENST00000207549	Internal	0.835849056603774
ENST00000207549	Internal	0.7019368723099
ENST00000207549	Internal	0.740131578947368
ENST00000207870	Internal	0.475268817204301
ENST00000207870	Internal	0.572652624062835
ENST00000207870	Internal	0.609527528309254
ENST00000207870	Internal	0.756698357821953
ENST00000207870	Internal	0.452075471698113
ENST00000207870	Internal	0.587696335078534
ENST00000207870	Internal	0.818389636779274
ENST00000207870	Internal	0.728896571593201
ENST00000207870	Internal	0.577418289864642
ENST00000207870	Internal	0.561156412157153
ENST00000207870	Internal	0.379585326953748
ENST00000209668	Internal	0.375299760191847
ENST00000209668	Internal	0.233110616184113
ENST00000209718	First	0.410020986358867
ENST00000209728	First	0.430592396109638
ENST00000209728	Internal	0.328906882591093
ENST00000209728	Internal	0.373435114503817
ENST00000209728	Internal	0.454942233632863
ENST00000209728	Internal	0.655678968111788
ENST00000209728	Internal	0.398863098057793
ENST00000209728	Internal	0.44969256567915
ENST00000209728	Internal	0.476490066225166
ENST00000209728	Internal	0.534876728803367
ENST00000209873	First	0.71326267545116
ENST00000209873	Internal	0.64070796460177
ENST00000209873	Internal	0.468286445012788
ENST00000209873	Internal	0.390070921985816
ENST00000209873	Last	0.407127166219185
ENST00000209884	Internal	0.455901971441277
ENST00000209884	Internal	0.526900296150049
ENST00000209884	Internal	0.609086106708928
ENST00000209884	Internal	0.263846693152606
ENST00000209884	Internal	0.342019035731003
ENST00000209884	Internal	0.517017828200972
ENST00000209884	Internal	0.448745638810434
ENST00000209884	Internal	0.542928627864103
ENST00000209884	Internal	0.472088647292494
ENST00000209884	Last	0.394215144621384
ENST00000209929	First	0.522121896162528
ENST00000209929	Internal	0.57466870540265
ENST00000209929	Internal	0.423790140208051
ENST00000209929	Internal	0.34052903618121
ENST00000209929	Internal	0.563622370446383
ENST00000209929	Internal	0.410341141024395
ENST00000209929	Last	0.57944377267231
ENST00000210060	First	0.827519379844961
ENST00000210060	Internal	0.626131444313263
ENST00000210060	Internal	0.709622480840193
ENST00000210060	Internal	0.472322070452912
ENST00000210187	Internal	0.792612038252391
ENST00000210313	First	0.831803455723542
ENST00000210313	Internal	0.0994671403197158
ENST00000210313	Internal	0.410789844851904
ENST00000210313	Last	0.382345586396599
ENST00000210444	First	0.928688716866057
ENST00000210444	Internal	0.753256853976278
ENST00000210444	Internal	0.358610914245216
ENST00000210444	Internal	0.844901282312233
ENST00000210444	Internal	0.686598731013267
ENST00000210444	Last	0.687632938316621
ENST00000210633	First	0.566804002354326
ENST00000210633	Internal	0.647175094712568
ENST00000210633	Internal	0.717087587318646
ENST00000210633	Internal	0.519360568383659
ENST00000210633	Internal	0.617745004757374
ENST00000210633	Internal	0.628458498023715
ENST00000210633	Internal	0.555243445692884
ENST00000210633	Internal	0.69593984962406
ENST00000210633	Internal	0.639320388349515
ENST00000210633	Internal	0.64928664072633
ENST00000210633	Internal	0.776993648553282
ENST00000210633	Last	0.677173815706994
ENST00000211287	Internal	0.769192422731805
ENST00000211287	Internal	0.837690631808279
ENST00000211287	Internal	0.777474668745129
ENST00000211287	Internal	0.838884263114072
ENST00000211314	Internal	0.342726580350343
ENST00000211314	Internal	0.465811965811966
ENST00000211413	Internal	0.730954504906334
ENST00000211413	Internal	0.706217070600632
ENST00000211413	Last	0.760617760617761
ENST00000211998	First	0.896740698009807
ENST00000211998	Internal	0.43649529326575
ENST00000211998	Internal	0.294701122422344
ENST00000211998	Internal	0.495795795795796
ENST00000211998	Internal	0.338870431893688
ENST00000211998	Internal	0.656463692608271
ENST00000211998	Internal	0.493523316062176
ENST00000211998	Internal	0.539264568401371
ENST00000211998	Internal	0.20378895184136
ENST00000211998	Internal	0.589032340534322
ENST00000211998	Internal	0.534512833291802
ENST00000211998	Internal	0.482513451191391
ENST00000211998	Internal	0.397574707665656
ENST00000211998	Internal	0.289761751448809
ENST00000211998	Internal	0.564964119881807
ENST00000211998	Internal	0.50488354620586
ENST00000211998	Internal	0.430679721867461
ENST00000211998	Internal	0.495151302722281
ENST00000211998	Internal	0.644904061799153
ENST00000211998	Internal	0.729534710126897
ENST00000211998	Last	0.368349481557029
ENST00000212015	Internal	0.411295681063123
ENST00000212015	Internal	0.224977320834593
ENST00000212015	Internal	0.110805667160076
ENST00000212015	Internal	0.183292210081072
ENST00000212015	Internal	0.278499489125675
ENST00000212015	Internal	0.246211516988355
ENST00000212015	Last	0.221257804172377
ENST00000212355	Internal	0.614167294649586
ENST00000212355	Internal	0.476673427991886
ENST00000212355	Internal	0.359889264841587
ENST00000214869	First	0.725666122892877
ENST00000214869	Internal	0.583690987124464
ENST00000214869	Internal	0.714019851116625
ENST00000214869	Last	0.730815491941304
ENST00000215057	First	0.55835101545923
ENST00000215061	Internal	0.577685088633994
ENST00000215061	Internal	0.710625
ENST00000215071	First	0.757498585172609
ENST00000215071	Internal	0.739573070607553
ENST00000215071	Internal	0.732232841007819
ENST00000215071	Internal	0.675603217158177
ENST00000215071	Internal	0.640959170447181
ENST00000215071	Last	0.85759829968119
ENST00000215095	Internal	0.632130384167637
ENST00000215115	First	0.955287437899219
ENST00000215115	Internal	0.613471705502252
ENST00000215115	Internal	0.57577734290063
ENST00000215115	Internal	0.457784663051898
ENST00000215115	Last	0.592415871421396
ENST00000215368	Internal	0.669947708397416
ENST00000215368	Last	0.853586723768737
ENST00000215375	Internal	0.776534788540246
ENST00000215375	Internal	0.685615848406546
ENST00000215375	Last	0.735935124176381
ENST00000215479	Internal	0.462671660424469
ENST00000215530	First	0.920211360634082
ENST00000215530	Internal	0.868003341687552
ENST00000215530	Last	0.777938342967245
ENST00000215539	Last	0.821371504660453
ENST00000215565	First	0.92087114337568
ENST00000215567	Internal	0.876013352408202
ENST00000215567	Internal	0.839422643211547
ENST00000215567	Internal	0.814315352697095
ENST00000215567	Internal	0.885370858985635
ENST00000215567	Last	0.917206773991219
ENST00000215574	First	0.941759231462023
ENST00000215574	Internal	0.752139565503621
ENST00000215574	Internal	0.809842203797807
ENST00000215574	Internal	0.892905558065974
ENST00000215574	Last	0.870024523674778
ENST00000215582	First	0.719897637010203
ENST00000215582	Internal	0.660540135033758
ENST00000215631	Internal	0.936967632027257
ENST00000215631	Internal	0.845422638198304
ENST00000215631	Last	0.820689655172414
ENST00000215637	Internal	0.903937007874016
ENST00000215637	Internal	0.776119402985075
ENST00000215659	Internal	0.686260367832672
ENST00000215659	Internal	0.799359347699476
ENST00000215727	First	0.639815568212639
ENST00000215727	Internal	0.680800201308505
ENST00000215727	Internal	0.64266230223677
ENST00000215727	Last	0.762405609492988
ENST00000215730	First	0.833813427875028
ENST00000215730	Internal	0.541772151898734
ENST00000215730	Internal	0.360204482894219
ENST00000215730	Last	0.767954220314735
ENST00000215742	Last	0.459716031038468
ENST00000215743	Internal	0.615997189366436
ENST00000215743	Internal	0.665889830508475
ENST00000215743	Internal	0.701230228471002
ENST00000215743	Internal	0.697134903143487
ENST00000215743	Internal	0.680744452397996
ENST00000215743	Internal	0.690768978521069
ENST00000215743	Last	0.686342357012009
ENST00000215754	First	0.926100307062436
ENST00000215754	Internal	0.92103205629398
ENST00000215770	First	0.813227513227513
ENST00000215770	Internal	0.851125870727361
ENST00000215781	Last	0.77361947134258
ENST00000215790	First	0.835901595025683
ENST00000215790	Internal	0.681574239713775
ENST00000215790	Internal	0.812379853902345
ENST00000215790	Last	0.531132217699382
ENST00000215793	First	0.839957035445757
ENST00000215793	Internal	0.496154941612076
ENST00000215793	Internal	0.704737335834897
ENST00000215793	Internal	0.503555268261151
ENST00000215793	Internal	0.593446794973755
ENST00000215793	Internal	0.494903980259629
ENST00000215793	Internal	0.403430079155673
ENST00000215794	Internal	0.699265687583445
ENST00000215794	Internal	0.523992322456814
ENST00000215812	Internal	0.61870709382151
ENST00000215829	First	0.595182413470533
ENST00000215829	Internal	0.624630541871921
ENST00000215832	Internal	0.400119796346211
ENST00000215838	Internal	0.822341302555647
ENST00000215838	Internal	0.802631578947368
ENST00000215838	Internal	0.825963584771814
ENST00000215838	Internal	0.68558486544098
ENST00000215838	Internal	0.598585690515807
ENST00000215838	Internal	0.631740464708461
ENST00000215838	Internal	0.642452515828057
ENST00000215855	First	0.50482180293501
ENST00000215855	Internal	0.901349072512648
ENST00000215855	Internal	0.81038234379857
ENST00000215855	Internal	0.795633876906891
ENST00000215855	Last	0.852189781021898
ENST00000215882	Internal	0.72027972027972
ENST00000215882	Internal	0.543224299065421
ENST00000215885	First	0.456513385423338
ENST00000215904	First	0.906764168190128
ENST00000215906	First	0.864765608122705
ENST00000215906	Internal	0.691279579316389
ENST00000215906	Last	0.598351525952328
ENST00000215909	Internal	0.796063793688497
ENST00000215909	Internal	0.810704101776705
ENST00000215909	Last	0.725825130283729
ENST00000215912	Internal	0.748758278145695
ENST00000215912	Internal	0.433377020532984
ENST00000215912	Last	0.579052511415525
ENST00000215917	Internal	0.572901325478645
ENST00000215917	Internal	0.590909090909091
ENST00000215917	Internal	0.713787553648069
ENST00000215917	Last	0.494838020647917
ENST00000215941	First	0.901725959845016
ENST00000215941	Internal	0.731806320672659
ENST00000215957	Internal	0.833292231812577
ENST00000215957	Internal	0.393887945670628
ENST00000215957	Internal	0.851832863368367
ENST00000215957	Internal	0.745321131173221
ENST00000215957	Internal	0.6732
ENST00000215957	Internal	0.674553954775308
ENST00000215957	Internal	0.627438189053428
ENST00000215957	Internal	0.52562358276644
ENST00000215957	Internal	0.687403993855607
ENST00000215957	Internal	0.874351814918229
ENST00000215957	Internal	0.864066193853428
ENST00000216014	First	0.899782135076253
ENST00000216014	Internal	0.714932126696833
ENST00000216014	Internal	0.6286456252497
ENST00000216014	Internal	0.632436178814832
ENST00000216027	First	0.614151464897734
ENST00000216027	Internal	0.580073349633252
ENST00000216027	Internal	0.384503982621289
ENST00000216029	First	0.5892002734108
ENST00000216029	Internal	0.688937228091983
ENST00000216029	Internal	0.789985590778098
ENST00000216034	Internal	0.707373758715403
ENST00000216034	Internal	0.518427518427518
ENST00000216034	Last	0.252969121140143
ENST00000216036	Internal	0.802144970414201
ENST00000216036	Last	0.76344505066251
ENST00000216037	Internal	0.488610478359909
ENST00000216038	Internal	0.37966537966538
ENST00000216038	Internal	0.342763873775843
ENST00000216038	Internal	0.58
ENST00000216038	Internal	0.358119658119658
ENST00000216038	Internal	0.327217125382263
ENST00000216039	Internal	0.601294176207068
ENST00000216044	First	0.897343306680423
ENST00000216044	Internal	0.369977816120286
ENST00000216044	Internal	0.678195488721804
ENST00000216044	Internal	0.719526175009553
ENST00000216044	Internal	0.711969111969112
ENST00000216044	Internal	0.736842105263158
ENST00000216044	Internal	0.698216159496327
ENST00000216044	Internal	0.718730292200967
ENST00000216044	Internal	0.745609169902015
ENST00000216044	Internal	0.808501378209778
ENST00000216044	Internal	0.577749001834466
ENST00000216044	Last	0.720745409701288
ENST00000216071	First	0.514151947222813
ENST00000216071	Internal	0.437058579144163
ENST00000216075	Internal	0.787724652424551
ENST00000216075	Internal	0.755298230281844
ENST00000216075	Internal	0.823915421071819
ENST00000216075	Internal	0.611717612809316
ENST00000216075	Last	0.832753714827695
ENST00000216085	First	0.739102969046115
ENST00000216085	Internal	0.675492957746479
ENST00000216085	Internal	0.574786876776027
ENST00000216085	Internal	0.419345148693301
ENST00000216085	Last	0.590746661651307
ENST00000216101	First	0.800713775874375
ENST00000216101	Last	0.773518177960107
ENST00000216106	Internal	0.278167938931298
ENST00000216106	Internal	0.486829993627416
ENST00000216106	Internal	0.564352574102964
ENST00000216106	Internal	0.424044092318291
ENST00000216106	Internal	0.513719098071176
ENST00000216106	Internal	0.641460006985679
ENST00000216117	Internal	0.785203716940672
ENST00000216117	Internal	0.863930226884606
ENST00000216117	Last	0.685701233439927
ENST00000216122	First	0.90967868338558
ENST00000216122	Internal	0.838091796169136
ENST00000216122	Internal	0.735580670303975
ENST00000216122	Internal	0.812774330255789
ENST00000216122	Internal	0.765423879272082
ENST00000216122	Internal	0.798410515054256
ENST00000216122	Internal	0.843266381297333
ENST00000216122	Internal	0.678611632270169
ENST00000216122	Internal	0.718139977781305
ENST00000216122	Internal	0.796746514122274
ENST00000216122	Internal	0.755373592630502
ENST00000216122	Internal	0.755579868708972
ENST00000216122	Internal	0.812894183601962
ENST00000216122	Internal	0.918824556299098
ENST00000216122	Last	0.923853475627344
ENST00000216124	First	0.741461477362987
ENST00000216124	Internal	0.567601582164689
ENST00000216124	Internal	0.721311475409836
ENST00000216124	Internal	0.653295861011753
ENST00000216124	Internal	0.415588835942818
ENST00000216124	Internal	0.789794786466999
ENST00000216124	Last	0.66953316953317
ENST00000216127	First	0.874839980305268
ENST00000216127	Last	0.921682809436092
ENST00000216129	Internal	0.849890316515199
ENST00000216129	Internal	0.785591766723842
ENST00000216129	Internal	0.795222837168657
ENST00000216129	Internal	0.860402406139805
ENST00000216129	Internal	0.670278078728783
ENST00000216133	Internal	0.787259471734194
ENST00000216133	Last	0.644243969405766
ENST00000216139	First	0.633787265366213
ENST00000216139	Internal	0.738939740655988
ENST00000216139	Internal	0.602515355367066
ENST00000216139	Internal	0.706424366521628
ENST00000216139	Last	0.632446500867553
ENST00000216144	Internal	0.824104912572856
ENST00000216144	Internal	0.692100538599641
ENST00000216144	Internal	0.883731944115558
ENST00000216144	Last	0.949277079876748
ENST00000216146	First	0.638199181446112
ENST00000216146	Internal	0.5734335839599
ENST00000216146	Internal	0.710108864696734
ENST00000216146	Internal	0.612491752804047
ENST00000216160	Internal	0.595444466841363
ENST00000216160	Internal	0.868774703557312
ENST00000216160	Internal	0.734104046242775
ENST00000216160	Internal	0.642530627171329
ENST00000216160	Internal	0.64508233199822
ENST00000216160	Internal	0.712988192552225
ENST00000216160	Internal	0.718175958749597
ENST00000216160	Internal	0.750061289531748
ENST00000216160	Internal	0.796086011113796
ENST00000216160	Last	0.827859026612323
ENST00000216180	First	0.923745444350995
ENST00000216180	Internal	0.79291553133515
ENST00000216180	Internal	0.622603137710633
ENST00000216180	Internal	0.897337070777856
ENST00000216180	Internal	0.789758534554538
ENST00000216181	First	0.742780130920293
ENST00000216181	Internal	0.684710017574692
ENST00000216181	Internal	0.848863352485636
ENST00000216181	Internal	0.847411444141689
ENST00000216181	Internal	0.723626153229041
ENST00000216181	Internal	0.758620689655172
ENST00000216181	Internal	0.619883040935672
ENST00000216181	Internal	0.774
ENST00000216181	Internal	0.860564129856307
ENST00000216181	Internal	0.748484848484849
ENST00000216181	Internal	0.9145056726094
ENST00000216181	Internal	0.804579549940782
ENST00000216181	Internal	0.876324076724878
ENST00000216181	Last	0.700414293112377
ENST00000216185	First	0.488551125148046
ENST00000216190	Internal	0.800844475721323
ENST00000216190	Internal	0.642487046632124
ENST00000216190	Internal	0.833802816901408
ENST00000216211	Internal	0.829787234042553
ENST00000216211	Internal	0.773838246092521
ENST00000216211	Internal	0.803850782190132
ENST00000216211	Internal	0.84954325631381
ENST00000216211	Last	0.744295545092358
ENST00000216218	Internal	0.164415736934821
ENST00000216223	Last	0.658782473827065
ENST00000216225	First	0.913949579831933
ENST00000216225	Internal	0.463657230298393
ENST00000216237	Internal	0.647282291057861
ENST00000216237	Internal	0.738046795523906
ENST00000216237	Internal	0.568776520509194
ENST00000216237	Internal	0.787657597876576
ENST00000216237	Internal	0.842817854876243
ENST00000216237	Internal	0.839841164791529
ENST00000216237	Internal	0.721462747778537
ENST00000216237	Internal	0.645711376940697
ENST00000216237	Internal	0.756706562113083
ENST00000216237	Internal	0.855204140310523
ENST00000216237	Internal	0.769467213114754
ENST00000216237	Last	0.638136942675159
ENST00000216241	Internal	0.854198819791194
ENST00000216241	Internal	0.564854759850446
ENST00000216254	Internal	0.792298980747452
ENST00000216254	Internal	0.809248554913295
ENST00000216254	Internal	0.47242206235012
ENST00000216254	Internal	0.609513425105629
ENST00000216254	Internal	0.678566954778905
ENST00000216254	Internal	0.628990057561486
ENST00000216254	Internal	0.642481116960403
ENST00000216254	Internal	0.702388434946574
ENST00000216254	Internal	0.793830534947286
ENST00000216254	Internal	0.723736438211167
ENST00000216254	Internal	0.629222629222629
ENST00000216254	Internal	0.82321065703319
ENST00000216254	Internal	0.706666666666667
ENST00000216254	Internal	0.777187765505522
ENST00000216254	Internal	0.776785714285714
ENST00000216254	Last	0.888444088604217
ENST00000216259	First	0.815897858319605
ENST00000216259	Internal	0.560359161955437
ENST00000216259	Last	0.524407753050969
ENST00000216264	Internal	0.796213425129088
ENST00000216264	Internal	0.83843137254902
ENST00000216267	First	0.750894268363697
ENST00000216267	Internal	0.86852723604573
ENST00000216267	Internal	0.738531366509969
ENST00000216267	Internal	0.822027134876297
ENST00000216267	Internal	0.658840270366418
ENST00000216267	Internal	0.788572933122696
ENST00000216267	Internal	0.728956228956229
ENST00000216267	Internal	0.704638472032742
ENST00000216267	Last	0.808412649677617
ENST00000216268	Single	0.724291422886914
ENST00000216271	Internal	0.650301464254953
ENST00000216271	Internal	0.582069874752802
ENST00000216271	Internal	0.659355913381455
ENST00000216271	Internal	0.595564516129032
ENST00000216274	Internal	0.135782088320264
ENST00000216277	Internal	0.421688857743518
ENST00000216277	Internal	0.363324764353042
ENST00000216277	Internal	0.204611596149541
ENST00000216277	Internal	0.391744548286604
ENST00000216277	Internal	0.471577451444813
ENST00000216277	Internal	0.586312956555171
ENST00000216277	Internal	0.294762484774665
ENST00000216277	Internal	0.288111605337647
ENST00000216277	Internal	0.267368649587495
ENST00000216277	Internal	0.286664333216661
ENST00000216277	Last	0.262143611404435
ENST00000216281	Internal	0.468952441143941
ENST00000216281	Internal	0.372046455746896
ENST00000216286	Internal	0.825991831971995
ENST00000216286	Internal	0.364143782094217
ENST00000216286	Internal	0.45999491998984
ENST00000216286	Internal	0.54786491766676
ENST00000216286	Internal	0.605289421157685
ENST00000216286	Internal	0.317282321899736
ENST00000216286	Internal	0.654790823211876
ENST00000216286	Internal	0.369495166487648
ENST00000216286	Internal	0.49832526981764
ENST00000216286	Internal	0.789781798829164
ENST00000216286	Internal	0.635655253837072
ENST00000216286	Internal	0.452689099798677
ENST00000216286	Internal	0.533634992458522
ENST00000216286	Internal	0.249321442419542
ENST00000216294	First	0.761437908496732
ENST00000216294	Internal	0.316723940435281
ENST00000216294	Internal	0.254785478547855
ENST00000216294	Internal	0.246362098138748
ENST00000216297	Internal	0.386715673405093
ENST00000216297	Last	0.320183837610111
ENST00000216336	Internal	0.597553122987766
ENST00000216367	Internal	0.450753186558517
ENST00000216373	Internal	0.214992927864215
ENST00000216373	Internal	0.182929313505806
ENST00000216373	Internal	0.416409861325116
ENST00000216373	Internal	0.162060678882547
ENST00000216373	Last	0.248487031700288
ENST00000216392	First	0.957264957264957
ENST00000216392	Internal	0.555215896064196
ENST00000216392	Internal	0.633333333333333
ENST00000216392	Internal	0.625430869398698
ENST00000216410	First	0.177344782034346
ENST00000216410	Internal	0.261051829268293
ENST00000216420	First	0.73504966551794
ENST00000216420	Internal	0.274403214370125
ENST00000216420	Internal	0.401375059269796
ENST00000216420	Internal	0.431781178769131
ENST00000216420	Last	0.48926967226751
ENST00000216445	First	0.2875
ENST00000216446	Internal	0.625309296571227
ENST00000216446	Internal	0.663048607833884
ENST00000216446	Internal	0.376279562301447
ENST00000216452	First	0.804129793510324
ENST00000216455	Internal	0.251698479456487
ENST00000216455	Internal	0.298079046147052
ENST00000216455	Internal	0.171242570053779
ENST00000216455	Internal	0.323574730354391
ENST00000216465	Internal	0.7727167092726
ENST00000216465	Last	0.702791048529042
ENST00000216468	Internal	0.307367613200307
ENST00000216468	Internal	0.534297242770679
ENST00000216468	Last	0.545875420875421
ENST00000216471	First	0.213014298220017
ENST00000216471	Last	0.480982185844969
ENST00000216479	First	0.774806201550388
ENST00000216479	Internal	0.517418911961558
ENST00000216479	Internal	0.447076805502484
ENST00000216479	Internal	0.544805514524865
ENST00000216479	Internal	0.342988343341575
ENST00000216479	Internal	0.460498220640569
ENST00000216479	Internal	0.475522625033078
ENST00000216479	Last	0.7065547419182
ENST00000216484	Internal	0.365313653136531
ENST00000216484	Internal	0.107256637168142
ENST00000216484	Internal	0.212543554006969
ENST00000216484	Internal	0.351397849462366
ENST00000216484	Internal	0.443512580167736
ENST00000216487	Internal	0.675885395941106
ENST00000216487	Internal	0.847371967654987
ENST00000216487	Internal	0.835939993616342
ENST00000216487	Internal	0.758327709956444
ENST00000216487	Internal	0.856788732394366
ENST00000216487	Internal	0.886880466472303
ENST00000216487	Internal	0.915077735406277
ENST00000216487	Last	0.931203694794573
ENST00000216489	First	0.731887201735358
ENST00000216489	Internal	0.281856939838939
ENST00000216489	Last	0.474020054694622
ENST00000216492	Internal	0.711720535422788
ENST00000216492	Internal	0.633333333333333
ENST00000216492	Internal	0.713963066294673
ENST00000216492	Last	0.895118999596612
ENST00000216513	First	0.882990622042502
ENST00000216513	Internal	0.384133434933537
ENST00000216513	Last	0.337717523269931
ENST00000216540	First	0.821015348288076
ENST00000216554	First	0.714859437751004
ENST00000216554	Internal	0.357897827363476
ENST00000216554	Internal	0.43325
ENST00000216554	Internal	0.401648059542796
ENST00000216554	Internal	0.42035847142374
ENST00000216554	Internal	0.255820323199124
ENST00000216554	Internal	0.411126961483595
ENST00000216554	Internal	0.378793418647166
ENST00000216629	Single	0.813377184595969
ENST00000216639	First	0.290059347181009
ENST00000216639	Internal	0.553197430885228
ENST00000216639	Internal	0.347172081829122
ENST00000216639	Internal	0.284729878721058
ENST00000216714	Internal	0.579964850615114
ENST00000216714	Internal	0.438625204582651
ENST00000216733	Internal	0.556711758584807
ENST00000216733	Internal	0.47593896713615
ENST00000216733	Internal	0.556352459016393
ENST00000216733	Last	0.669060669060669
ENST00000216756	Internal	0.321313816494109
ENST00000216774	Internal	0.162645914396887
ENST00000216774	Internal	0.124607927003137
ENST00000216774	Internal	0.223292469352014
ENST00000216774	Internal	0.351650250561604
ENST00000216774	Internal	0.194805194805195
ENST00000216774	Internal	0.209633649932157
ENST00000216774	Last	0.204920913884007
ENST00000216780	Internal	0.626138559205079
ENST00000216780	Internal	0.573654390934844
ENST00000216780	Internal	0.653526970954357
ENST00000216780	Internal	0.810810810810811
ENST00000216780	Internal	0.69933703637341
ENST00000216780	Internal	0.623520631197356
ENST00000216780	Internal	0.604332953249715
ENST00000216780	Internal	0.611271998217866
ENST00000216780	Last	0.70926517571885
ENST00000216797	First	0.862421383647799
ENST00000216797	Internal	0.433944298976434
ENST00000216797	Internal	0.618028761837952
ENST00000216799	First	0.823304034257381
ENST00000216807	First	0.75876753507014
ENST00000216807	Internal	0.220588235294118
ENST00000216807	Internal	0.265791882819652
ENST00000216832	First	0.744298363294875
ENST00000216832	Internal	0.320316921335597
ENST00000216832	Internal	0.318390052356021
ENST00000216832	Internal	0.278314028314028
ENST00000216832	Internal	0.43273610689341
ENST00000216832	Last	0.246033081020465
ENST00000216862	First	0.851097178683386
ENST00000216862	Internal	0.503355704697987
ENST00000216923	Internal	0.664369501466276
ENST00000216923	Internal	0.500704423781347
ENST00000216923	Internal	0.874906924795235
ENST00000216923	Last	0.818825507810771
ENST00000216962	First	0.941176470588235
ENST00000216962	Internal	0.672335130651182
ENST00000216962	Internal	0.727218582489577
ENST00000216962	Internal	0.776757005052825
ENST00000216962	Internal	0.847985347985348
ENST00000216962	Internal	0.825365640689806
ENST00000216962	Internal	0.83372572101236
ENST00000216962	Internal	0.797592997811816
ENST00000216962	Internal	0.765002804262479
ENST00000216962	Internal	0.759618252311363
ENST00000216962	Internal	0.864864864864865
ENST00000216962	Internal	0.868194842406877
ENST00000216962	Internal	0.65673828125
ENST00000216962	Internal	0.786945169712794
ENST00000216962	Internal	0.76433372874654
ENST00000216962	Last	0.82638570774164
ENST00000216968	Internal	0.904245008722621
ENST00000216968	Internal	0.703949398333848
ENST00000216968	Last	0.578733766233766
ENST00000217026	Internal	0.8590736308602
ENST00000217026	Internal	0.713541666666667
ENST00000217026	Internal	0.698647614187293
ENST00000217026	Internal	0.769163055254605
ENST00000217026	Internal	0.78300395256917
ENST00000217026	Internal	0.617542972699697
ENST00000217026	Internal	0.706902414144849
ENST00000217026	Internal	0.592994350282486
ENST00000217026	Last	0.901556583929323
ENST00000217043	First	0.740414161656647
ENST00000217043	Internal	0.764245206589252
ENST00000217043	Internal	0.697132051686101
ENST00000217043	Internal	0.839724137931035
ENST00000217043	Last	0.730631276901004
ENST00000217073	First	0.919753831302039
ENST00000217073	Internal	0.626558813616448
ENST00000217073	Internal	0.829224904701398
ENST00000217073	Internal	0.919640266898753
ENST00000217073	Internal	0.711500974658869
ENST00000217073	Internal	0.762301455070532
ENST00000217073	Internal	0.539930003181674
ENST00000217073	Internal	0.528651190126359
[truncated: 84,884 more rows]
