# Supplementary material for: Interpreting mammalian synonymous site conservation in light of the unwanted transcript hypothesis
Source: Nat Commun. 2025 Feb 27;16:2007. doi: 10.1038/s41467-025-57179-w (PMC11865589; doi:10.1038/s41467-025-57179-w)
Supplement: Supplementary file 14 — Source Data [file 41467_2025_57179_MOESM14_ESM.zip › source_data/fig1B_source_data.txt]

sites_4d_base_counts_summarised.phyloP_bin	sites_4d_base_counts_summarised.base	sites_4d_base_counts_summarised.base_count
(-20,-10]	A_count	3582431
(-20,-10]	T_count	3122244
(-20,-10]	C_count	3434582
(-20,-10]	G_count	3601683
(-10,-5]	A_count	12126944
(-10,-5]	T_count	11199882
(-10,-5]	C_count	10645770
(-10,-5]	G_count	10405353
(-5,-3]	A_count	10463209
(-5,-3]	T_count	9912305
(-5,-3]	C_count	7546605
(-5,-3]	G_count	7053842
(-3,-1]	A_count	21098596
(-3,-1]	T_count	21065681
(-3,-1]	C_count	12924457
(-3,-1]	G_count	11773745
(-1,0]	A_count	27710125
(-1,0]	T_count	30509435
(-1,0]	C_count	20903014
(-1,0]	G_count	17821798
(0,1]	A_count	27954940
(0,1]	T_count	33379408
(0,1]	C_count	38835243
(0,1]	G_count	30764499
(1,2]	A_count	11712312
(1,2]	T_count	14558755
(1,2]	C_count	28287674
(1,2]	G_count	23655533
(2,3]	A_count	6542905
(2,3]	T_count	7479040
(2,3]	C_count	21565480
(2,3]	G_count	19152918
(3,4]	A_count	2715554
(3,4]	T_count	2738738
(3,4]	C_count	11148711
(3,4]	G_count	10909922
(4,5]	A_count	2157679
(4,5]	T_count	1831427
(4,5]	C_count	10938317
(4,5]	G_count	11839793
(5,6]	A_count	251171
(5,6]	T_count	212900
(5,6]	C_count	5963713
(5,6]	G_count	6023361
(6,7]	A_count	2004332
(6,7]	T_count	1396671
(6,7]	C_count	1191346
(6,7]	G_count	2000653
(7,8]	A_count	9661
(7,8]	T_count	9966
(7,8]	C_count	2019874
(7,8]	G_count	1966454
(8,9]	A_count	0
(8,9]	T_count	0
(8,9]	C_count	2322441
(8,9]	G_count	3222737
