# Supplementary material for: Interpreting mammalian synonymous site conservation in light of the unwanted transcript hypothesis
Source: Nat Commun. 2025 Feb 27;16:2007. doi: 10.1038/s41467-025-57179-w (PMC11865589; doi:10.1038/s41467-025-57179-w)
Supplement: Supplementary file 14 — Source Data [file 41467_2025_57179_MOESM14_ESM.zip › source_data/fig6EFG_source_data.txt]

enstxid	total_4d_sites	Median_phyloP	Mean_phyloP	sd_phyloP	Mean_NSpecies	constrained_4D_sites	C_bases	G_bases	T_bases	A_bases	exon_count	CpG_sites	CpG_constrained	CpG_island_count	prop_GC	prop_C	fracCon	CpG_island	converted_alias	name	description	observed_constraint_proportion	obs_ov_exp_constraint_prop	enriched	total_overlaps	TF_overlap_per_constrained_4d	hox	GeneCluster	polycomb_bound
ENST00000000233	87	2.179	2.06529885057471	2.97582503359658	235.735632183908	42	37	35	6	9	6	7	3	NA	0.827586206896552	0.425287356321839	0.482758620689655	FALSE	ENSG00000004059	ARF5	ADP ribosylation factor 5 [Source:HGNC Symbol;Acc:HGNC:658]	0.482758620689655	2.32389410222685	95th	0	0	FALSE	c5	False
ENST00000000412	54	0.0275	-0.0507037037037037	2.87371789052538	238.685185185185	7	4	19	16	15	6	1	1	NA	0.425925925925926	0.0740740740740741	0.12962962962963	FALSE	ENSG00000003056	M6PR	mannose-6-phosphate receptor, cation dependent [Source:HGNC Symbol;Acc:HGNC:6752]	0.12962962962963	0.624008601523877	FALSE	0	0	FALSE	c4	False
ENST00000000442	196	1.1695	0.97469387755102	3.83503139667732	238.576530612245	75	57	77	27	35	6	17	0	NA	0.683673469387755	0.290816326530612	0.38265306122449	FALSE	ENSG00000173153	ESRRA	estrogen related receptor alpha [Source:HGNC Symbol;Acc:HGNC:3471]	0.38265306122449	1.84200789808433	enriched	0	0	FALSE	c5	False
ENST00000001008	164	0.741	0.454487804878049	3.17240376337678	237.219512195122	45	63	52	25	24	10	14	1	NA	0.701219512195122	0.384146341463415	0.274390243902439	FALSE	ENSG00000004478	FKBP4	FKBP prolyl isomerase 4 [Source:HGNC Symbol;Acc:HGNC:3720]	0.274390243902439	1.32085444399218	enriched	0	0	FALSE	c3	False
ENST00000001146	127	0.661	-0.363385826771653	4.97611907019415	237.370078740157	43	51	66	7	3	6	37	2	NA	0.921259842519685	0.401574803149606	0.338582677165354	FALSE	ENSG00000003137	CYP26B1	cytochrome P450 family 26 subfamily B member 1 [Source:HGNC Symbol;Acc:HGNC:20581]	0.338582677165354	1.62986273648869	enriched	26	0.0000477499664831966	FALSE	c5	False
ENST00000002125	160	-0.0095	-0.1010125	1.70910445484722	238.85625	10	27	33	48	52	10	8	0	NA	0.375	0.16875	0.0625	FALSE	ENSG00000003509	NDUFAF7	NADH:ubiquinone oxidoreductase complex assembly factor 7 [Source:HGNC Symbol;Acc:HGNC:28816]	0.0625	0.300861290020441	FALSE	0	0	FALSE	c4	False
ENST00000002165	63	-0.152	-1.28052380952381	3.59596086964762	238.428571428571	5	12	11	19	21	7	3	0	NA	0.365079365079365	0.19047619047619	0.0793650793650794	FALSE	ENSG00000001036	FUCA2	alpha-L-fucosidase 2 [Source:HGNC Symbol;Acc:HGNC:4008]	0.0793650793650794	0.382046082565639	FALSE	3	0.00000550961151729192	FALSE	c2	False
ENST00000002501	42	-2.369	-2.66542857142857	5.31722022618942	236.97619047619	9	12	12	9	9	4	12	0	NA	0.571428571428571	0.285714285714286	0.214285714285714	FALSE	ENSG00000003249	DBNDD1	dysbindin domain containing 1 [Source:HGNC Symbol;Acc:HGNC:28455]	0.214285714285714	1.03152442292723	enriched	0	0	FALSE	c3	False
ENST00000002596	62	0.13	0.189112903225806	3.70522143806233	238.274193548387	16	29	30	2	1	1	21	0	NA	0.951612903225806	0.467741935483871	0.258064516129032	FALSE	ENSG00000002587	HS3ST1	heparan sulfate-glucosamine 3-sulfotransferase 1 [Source:HGNC Symbol;Acc:HGNC:5194]	0.258064516129032	1.2422659716973	enriched	0	0	FALSE	c3	False
ENST00000002829	388	0.872	-0.0906804123711342	4.45649544248235	235.953608247423	117	183	98	50	57	18	47	2	NA	0.724226804123711	0.471649484536082	0.301546391752577	FALSE	ENSG00000001617	SEMA3F	semaphorin 3F [Source:HGNC Symbol;Acc:HGNC:10728]	0.301546391752577	1.45157818277903	enriched	0	0	FALSE	NA	NA
ENST00000003084	450	0.151	0.0666933333333332	2.14700794948337	240.602222222222	47	97	72	140	141	27	13	0	NA	0.375555555555556	0.215555555555556	0.104444444444444	FALSE	ENSG00000001626	CFTR	CF transmembrane conductance regulator [Source:HGNC Symbol;Acc:HGNC:1884]	0.104444444444444	0.502772644656381	FALSE	0	0	FALSE	c4	False
ENST00000003100	81	0.033	0.178395061728395	2.23881313243766	237.716049382716	10	11	18	24	28	10	4	0	NA	0.358024691358025	0.135802469135802	0.123456790123457	FALSE	ENSG00000001630	CYP51A1	cytochrome P450 family 51 subfamily A member 1 [Source:HGNC Symbol;Acc:HGNC:2649]	0.123456790123457	0.594293906213216	FALSE	0	0	FALSE	c3	False
ENST00000003302	180	-0.04	-0.241683333333333	3.31059126767714	240.272222222222	28	19	32	64	65	25	6	0	NA	0.283333333333333	0.105555555555556	0.155555555555556	FALSE	ENSG00000048028	USP28	ubiquitin specific peptidase 28 [Source:HGNC Symbol;Acc:HGNC:12625]	0.155555555555556	0.748810321828652	FALSE	0	0	FALSE	NA	NA
ENST00000004103	47	0.239	-0.0611276595744681	2.79607329176364	225.659574468085	7	13	17	10	7	6	2	0	NA	0.638297872340426	0.276595744680851	0.148936170212766	FALSE	ENSG00000002933	TMEM176A	transmembrane protein 176A [Source:HGNC Symbol;Acc:HGNC:24930]	0.148936170212766	0.716946052814667	FALSE	1	0.00000183653717243064	FALSE	c4	False
ENST00000004982	58	-0.3085	-0.436810344827586	3.46007668740132	236.241379310345	13	23	25	7	3	3	26	1	NA	0.827586206896552	0.396551724137931	0.224137931034483	FALSE	ENSG00000004776	HSPB6	heat shock protein family B (small) member 6 [Source:HGNC Symbol;Acc:HGNC:26511]	0.224137931034483	1.07895083317675	enriched	0	0	FALSE	c5	False
ENST00000005178	74	0.0205	-0.50727027027027	3.09542632245288	240.175675675676	12	15	11	23	25	11	5	0	NA	0.351351351351351	0.202702702702703	0.162162162162162	FALSE	ENSG00000004799	PDK4	pyruvate dehydrogenase kinase 4 [Source:HGNC Symbol;Acc:HGNC:8812]	0.162162162162162	0.780613076809792	FALSE	0	0	FALSE	c3	False
ENST00000005226	174	0.1155	-0.559873563218391	4.60526211414624	238.126436781609	43	47	60	40	27	27	23	1	NA	0.614942528735632	0.270114942528736	0.247126436781609	FALSE	ENSG00000006611	USH1C	USH1 protein network component harmonin [Source:HGNC Symbol;Acc:HGNC:12597]	0.247126436781609	1.18961245709232	enriched	0	0	FALSE	c2	False
ENST00000005257	69	0.364	0.0999999999999999	3.05007105510289	240.623188405797	13	13	16	24	16	4	2	1	NA	0.420289855072464	0.188405797101449	0.188405797101449	FALSE	ENSG00000006451	RALA	RAS like proto-oncogene A [Source:HGNC Symbol;Acc:HGNC:9839]	0.188405797101449	0.906944178612343	FALSE	0	0	FALSE	c3	False
ENST00000005260	97	-1.269	-2.41355670103093	4.57861896702368	240.670103092784	5	14	20	28	35	14	15	0	NA	0.350515463917526	0.144329896907216	0.0515463917525773	FALSE	ENSG00000006453	BAIAP2L1	BAR/IMD domain containing adaptor protein 2 like 1 [Source:HGNC Symbol;Acc:HGNC:21649]	0.0515463917525773	0.248133022697271	FALSE	0	0	FALSE	c3	False
ENST00000005284	142	1.5265	1.23276056338028	3.62425435897863	239.246478873239	57	65	36	23	18	4	18	2	NA	0.711267605633803	0.457746478873239	0.401408450704225	FALSE	ENSG00000006116	CACNG3	calcium voltage-gated channel auxiliary subunit gamma 3 [Source:HGNC Symbol;Acc:HGNC:1407]	0.401408450704225	1.93229222886368	enriched	0	0	FALSE	c2	False
ENST00000005340	234	0.0225	-0.662277777777778	3.93835668707284	237.696581196581	43	61	83	48	42	15	31	2	NA	0.615384615384615	0.260683760683761	0.183760683760684	FALSE	ENSG00000004975	DVL2	dishevelled segment polarity protein 2 [Source:HGNC Symbol;Acc:HGNC:3086]	0.183760683760684	0.884583621940441	FALSE	0	0	FALSE	c3	False
ENST00000005386	81	0.28	0.424493827160494	2.16400375533094	239.913580246914	8	4	6	42	29	16	5	0	NA	0.123456790123457	0.0493827160493827	0.0987654320987654	FALSE	ENSG00000005175	RPAP3	RNA polymerase II associated protein 3 [Source:HGNC Symbol;Acc:HGNC:26151]	0.0987654320987654	0.475435124970573	FALSE	0	0	FALSE	NA	NA
ENST00000005756	78	0.119	-0.365038461538462	2.19005598245655	238.576923076923	3	20	12	26	20	7	4	0	NA	0.41025641025641	0.256410256410256	0.0384615384615385	FALSE	ENSG00000007001	UPP2	uridine phosphorylase 2 [Source:HGNC Symbol;Acc:HGNC:23061]	0.0384615384615385	0.185145409243348	FALSE	0	0	FALSE	c2	False
ENST00000005995	23	0.378	-0.0418260869565218	4.67781880651242	227.782608695652	8	13	6	3	1	6	0	0	NA	0.826086956521739	0.565217391304348	0.347826086956522	FALSE	ENSG00000007038	PRSS21	serine protease 21 [Source:HGNC Symbol;Acc:HGNC:9485]	0.347826086956522	1.67435848359202	enriched	0	0	FALSE	c1	False
ENST00000006015	63	4.094	4.17250793650794	3.11449432478686	232.952380952381	46	33	22	5	3	2	25	17	NA	0.873015873015873	0.523809523809524	0.73015873015873	FALSE	ENSG00000005073	HOXA11	homeobox A11 [Source:HGNC Symbol;Acc:HGNC:5101]	0.73015873015873	3.51482395960388	99th	165	0.000303028633451055	TRUE	c5	True
ENST00000006053	96	0.0415	-0.5765625	3.22187225664797	234.53125	11	45	19	20	12	3	13	0	NA	0.666666666666667	0.46875	0.114583333333333	FALSE	ENSG00000006210	CX3CL1	C-X3-C motif chemokine ligand 1 [Source:HGNC Symbol;Acc:HGNC:10647]	0.114583333333333	0.551579031704141	FALSE	0	0	FALSE	c2	False
ENST00000006658	350	0.6165	-0.563442857142857	4.27656152159825	238.717142857143	86	152	119	43	36	17	33	2	NA	0.774285714285714	0.434285714285714	0.245714285714286	FALSE	ENSG00000006282	SPATA20	spermatogenesis associated 20 [Source:HGNC Symbol;Acc:HGNC:26125]	0.245714285714286	1.18281467162322	enriched	0	0	FALSE	c2	False
ENST00000006750	23	-0.259	-0.948260869565217	4.04547585938339	239.217391304348	4	2	11	4	6	6	1	0	NA	0.565217391304348	0.0869565217391304	0.173913043478261	FALSE	ENSG00000007312	CD79B	CD79b molecule [Source:HGNC Symbol;Acc:HGNC:1699]	0.173913043478261	0.837179241796009	FALSE	0	0	FALSE	c1	False
ENST00000006777	147	0.175	-0.989836734693878	4.3255741578523	238.687074829932	22	63	38	26	20	4	14	0	NA	0.687074829931973	0.428571428571429	0.149659863945578	FALSE	ENSG00000005486	RHBDD2	rhomboid domain containing 2 [Source:HGNC Symbol;Acc:HGNC:23082]	0.149659863945578	0.720429755695205	FALSE	0	0	FALSE	c3	False
ENST00000007264	73	-0.051	-1.92175342465753	4.49314536198326	236.438356164384	10	18	35	9	11	5	17	0	NA	0.726027397260274	0.246575342465753	0.136986301369863	FALSE	ENSG00000007376	RPUSD1	RNA pseudouridine synthase domain containing 1 [Source:HGNC Symbol;Acc:HGNC:14173]	0.136986301369863	0.659422005524253	FALSE	0	0	FALSE	c5	False
ENST00000007390	62	0.4235	-0.525370967741935	3.27515838302477	232.370967741935	9	14	28	11	9	6	15	1	NA	0.67741935483871	0.225806451612903	0.145161290322581	FALSE	ENSG00000007520	TSR3	TSR3 ribosome maturation factor [Source:HGNC Symbol;Acc:HGNC:14175]	0.145161290322581	0.698774609079733	FALSE	0	0	FALSE	c2	False
ENST00000007414	184	-0.29	-1.91711956521739	5.31374294588247	238.130434782609	43	48	63	41	32	22	25	0	NA	0.603260869565217	0.260869565217391	0.233695652173913	FALSE	ENSG00000006025	OSBPL7	oxysterol binding protein like 7 [Source:HGNC Symbol;Acc:HGNC:16387]	0.233695652173913	1.12495960616339	enriched	0	0	FALSE	c2	False
ENST00000007516	28	0.6255	0.707178571428571	2.94442065047289	230.857142857143	7	8	10	5	5	4	7	0	NA	0.642857142857143	0.285714285714286	0.25	FALSE	ENSG00000004779	NDUFAB1	NADH:ubiquinone oxidoreductase subunit AB1 [Source:HGNC Symbol;Acc:HGNC:7694]	0.25	1.20344516008176	enriched	0	0	FALSE	c2	False
ENST00000007699	98	0.5425	0.808938775510204	2.68313629309935	238.214285714286	27	25	23	19	31	8	7	1	NA	0.489795918367347	0.255102040816327	0.275510204081633	FALSE	ENSG00000006047	YBX2	Y-box binding protein 2 [Source:HGNC Symbol;Acc:HGNC:17948]	0.275510204081633	1.32624568662072	enriched	0	0	FALSE	c4	False
ENST00000007735	16	0.458	0.839875	2.82447509872779	226.875	5	7	7	1	1	7	2	0	NA	0.875	0.4375	0.3125	FALSE	ENSG00000006059	KRT33A	keratin 33A [Source:HGNC Symbol;Acc:HGNC:6450]	0.3125	1.5043064501022	enriched	0	0	FALSE	c2	False
ENST00000008391	204	1.696	2.06719117647059	3.12900461323972	238.009803921569	89	85	40	38	41	8	25	13	NA	0.612745098039216	0.416666666666667	0.436274509803922	FALSE	ENSG00000008197	TFAP2D	transcription factor AP-2 delta [Source:HGNC Symbol;Acc:HGNC:15581]	0.436274509803922	2.10012978916229	95th	203	0.00037281704600342	FALSE	c5	True
ENST00000008527	113	0.156	0.538867256637168	1.67534675251138	239.672566371681	19	15	10	39	49	12	8	1	NA	0.221238938053097	0.132743362831858	0.168141592920354	FALSE	ENSG00000008405	CRY1	cryptochrome circadian regulator 1 [Source:HGNC Symbol;Acc:HGNC:2384]	0.168141592920354	0.809396744833752	FALSE	0	0	FALSE	c3	False
ENST00000008938	30	-0.436	-2.0644	4.27873330917393	233.6	2	10	14	2	4	3	5	1	NA	0.8	0.333333333333333	0.0666666666666667	FALSE	ENSG00000008438	PGLYRP1	peptidoglycan recognition protein 1 [Source:HGNC Symbol;Acc:HGNC:8904]	0.0666666666666667	0.320918709355137	FALSE	0	0	FALSE	c2	False
ENST00000009041	86	0.453	0.229046511627907	3.77516384344707	239.220930232558	20	17	20	29	20	7	6	1	NA	0.430232558139535	0.197674418604651	0.232558139534884	FALSE	ENSG00000010270	STARD3NL	STARD3 N-terminal like [Source:HGNC Symbol;Acc:HGNC:19169]	0.232558139534884	1.1194838698435	enriched	0	0	FALSE	c3	False
ENST00000009180	77	0.686	-0.17338961038961	4.27829559999578	237.883116883117	19	30	23	10	14	8	11	0	NA	0.688311688311688	0.38961038961039	0.246753246753247	FALSE	ENSG00000010278	CD9	CD9 molecule [Source:HGNC Symbol;Acc:HGNC:1709]	0.246753246753247	1.18781600215862	enriched	1	0.00000183653717243064	FALSE	c4	False
ENST00000009530	48	0.804	0.552333333333334	4.69746511240579	238.458333333333	20	15	19	7	7	9	9	1	NA	0.708333333333333	0.3125	0.416666666666667	FALSE	ENSG00000019582	CD74	CD74 molecule [Source:HGNC Symbol;Acc:HGNC:1697]	0.416666666666667	2.0057419334696	95th	0	0	FALSE	c2	False
ENST00000009589	21	-1.528	-2.59428571428571	4.14753202691501	230.142857142857	2	5	3	8	5	4	3	0	NA	0.380952380952381	0.238095238095238	0.0952380952380952	FALSE	ENSG00000008988	RPS20	ribosomal protein S20 [Source:HGNC Symbol;Acc:HGNC:10405]	0.0952380952380952	0.458455299078767	FALSE	2	0.00000367307434486128	FALSE	c2	False
ENST00000011292	153	0.638	0.0689346405228758	3.8021760367086	238.366013071895	41	70	47	23	13	10	17	0	NA	0.764705882352941	0.457516339869281	0.26797385620915	FALSE	ENSG00000091704	CPA1	carboxypeptidase A1 [Source:HGNC Symbol;Acc:HGNC:2296]	0.26797385620915	1.28996736113339	enriched	0	0	FALSE	NA	NA
ENST00000011619	106	0.7325	1.18281132075472	2.48151455332158	240.556603773585	36	14	9	27	56	14	7	2	NA	0.216981132075472	0.132075471698113	0.339622641509434	FALSE	ENSG00000010017	RANBP9	RAN binding protein 9 [Source:HGNC Symbol;Acc:HGNC:13727]	0.339622641509434	1.63486889671485	enriched	0	0	FALSE	c4	False
ENST00000011653	92	0.14	-0.153271739130435	2.65294977068658	238.195652173913	15	30	37	13	12	9	7	0	NA	0.728260869565217	0.326086956521739	0.16304347826087	FALSE	ENSG00000010610	CD4	CD4 molecule [Source:HGNC Symbol;Acc:HGNC:1678]	0.16304347826087	0.784855539183758	FALSE	0	0	FALSE	c1	False
ENST00000011691	27	0.864	1.07022222222222	2.62214312425973	236.740740740741	5	10	10	2	5	3	3	0	NA	0.740740740740741	0.37037037037037	0.185185185185185	FALSE	ENSG00000008324	SS18L2	SS18 like 2 [Source:HGNC Symbol;Acc:HGNC:15593]	0.185185185185185	0.891440859319824	FALSE	0	0	FALSE	c2	False
ENST00000011898	95	1.277	0.867094736842105	3.99835911576099	234.968421052632	39	54	32	5	4	7	9	1	NA	0.905263157894737	0.568421052631579	0.410526315789474	FALSE	ENSG00000011105	TSPAN9	tetraspanin 9 [Source:HGNC Symbol;Acc:HGNC:21640]	0.410526315789474	1.97618363129216	enriched	0	0	FALSE	c3	False
ENST00000012049	184	0.482	-0.238103260869565	3.75908377617119	237.940217391304	39	79	70	19	16	7	26	1	NA	0.809782608695652	0.429347826086957	0.21195652173913	FALSE	ENSG00000011478	QPCTL	glutaminyl-peptide cyclotransferase like [Source:HGNC Symbol;Acc:HGNC:25952]	0.21195652173913	1.02031220093889	enriched	0	0	FALSE	c4	False
ENST00000012443	202	1.913	0.915336633663366	4.43611027070734	235.836633663366	88	106	70	11	15	13	22	3	NA	0.871287128712871	0.524752475247525	0.435643564356436	FALSE	ENSG00000011485	PPP5C	protein phosphatase 5 catalytic subunit [Source:HGNC Symbol;Acc:HGNC:9322]	0.435643564356436	2.09709255618208	95th	0	0	FALSE	c3	False
ENST00000013070	120	0.112	-0.097575	2.37087289411348	239.066666666667	12	29	18	38	35	11	11	3	NA	0.391666666666667	0.241666666666667	0.1	FALSE	ENSG00000012963	UBR7	ubiquitin protein ligase E3 component n-recognin 7 [Source:HGNC Symbol;Acc:HGNC:20344]	0.1	0.481378064032705	FALSE	0	0	FALSE	c3	False
ENST00000013125	150	0.796	1.00592666666667	2.15017329127343	238.42	34	17	15	51	67	31	10	0	NA	0.213333333333333	0.113333333333333	0.226666666666667	FALSE	ENSG00000012983	MAP4K5	mitogen-activated protein kinase kinase kinase kinase 5 [Source:HGNC Symbol;Acc:HGNC:6867]	0.226666666666667	1.09112361180746	enriched	0	0	FALSE	c3	False
ENST00000014914	113	0.035	-0.839955752212389	4.09223026074453	239.407079646018	21	50	30	25	8	3	13	0	NA	0.707964601769911	0.442477876106195	0.185840707964602	FALSE	ENSG00000013588	GPRC5A	G protein-coupled receptor class C group 5 member A [Source:HGNC Symbol;Acc:HGNC:9836]	0.185840707964602	0.894596402184673	FALSE	0	0	FALSE	c3	False
ENST00000014930	35	-0.678	-1.942	5.38072389619267	238.828571428571	6	7	10	8	10	4	3	0	NA	0.485714285714286	0.2	0.171428571428571	FALSE	ENSG00000013583	HEBP1	heme binding protein 1 [Source:HGNC Symbol;Acc:HGNC:17176]	0.171428571428571	0.82521953834178	FALSE	0	0	FALSE	c4	False
ENST00000016171	100	0.229	0.27948	2.67526612847803	235.83	15	13	18	37	32	9	4	0	NA	0.31	0.13	0.15	FALSE	ENSG00000014919	COX15	cytochrome c oxidase assembly homolog COX15 [Source:HGNC Symbol;Acc:HGNC:2263]	0.15	0.722067096049057	FALSE	0	0	FALSE	c3	False
ENST00000016946	531	0.315	0.401365348399247	1.88428692439302	240.018832391714	68	76	45	221	189	23	17	1	NA	0.227871939736347	0.143126177024482	0.128060263653484	FALSE	ENSG00000015568	RGPD5	RANBP2 like and GRIP domain containing 5 [Source:HGNC Symbol;Acc:HGNC:32418]	0.128060263653484	0.616454017970319	FALSE	0	0	FALSE	c2	False
ENST00000017003	393	0.957	0.269722646310433	4.33392613184005	237.692111959288	127	165	139	38	51	11	33	1	NA	0.7735368956743	0.419847328244275	0.323155216284987	FALSE	ENSG00000015532	XYLT2	xylosyltransferase 2 [Source:HGNC Symbol;Acc:HGNC:15517]	0.323155216284987	1.55559832397337	enriched	0	0	FALSE	c3	False
ENST00000019103	61	0.309	-0.0832295081967211	4.20742880071841	237.606557377049	16	15	26	11	9	13	7	1	NA	0.672131147540984	0.245901639344262	0.262295081967213	FALSE	ENSG00000080293	SCTR	secretin receptor [Source:HGNC Symbol;Acc:HGNC:10608]	0.262295081967213	1.26263098762677	enriched	0	0	FALSE	c3	False
ENST00000020673	316	0.8175	0.770414556962025	3.68349682924921	239.126582278481	98	73	99	71	73	16	35	1	NA	0.544303797468354	0.231012658227848	0.310126582278481	FALSE	ENSG00000059915	PSD	pleckstrin and Sec7 domain containing [Source:HGNC Symbol;Acc:HGNC:9507]	0.310126582278481	1.49288133782295	enriched	0	0	FALSE	NA	NA
ENST00000020926	111	0.157	-1.08743243243243	5.22814283490909	235.801801801802	29	36	50	14	11	6	15	1	NA	0.774774774774775	0.324324324324324	0.261261261261261	FALSE	ENSG00000019505	SYT13	synaptotagmin 13 [Source:HGNC Symbol;Acc:HGNC:14962]	0.261261261261261	1.25765440152689	enriched	10	0.0000183653717243064	FALSE	c3	False
ENST00000020945	35	0.585	0.8648	2.85413597516059	240.257142857143	8	6	11	10	8	3	4	0	NA	0.485714285714286	0.171428571428571	0.228571428571429	FALSE	ENSG00000019549	SNAI2	snail family transcriptional repressor 2 [Source:HGNC Symbol;Acc:HGNC:11094]	0.228571428571429	1.10029271778904	enriched	0	0	FALSE	c5	False
ENST00000022615	109	0.762	1.23565137614679	2.89351455006021	240.853211009174	32	26	16	39	28	8	3	0	NA	0.385321100917431	0.238532110091743	0.293577981651376	FALSE	ENSG00000078668	VDAC3	voltage dependent anion channel 3 [Source:HGNC Symbol;Acc:HGNC:12674]	0.293577981651376	1.41322000449968	enriched	0	0	FALSE	c3	False
ENST00000023064	89	-1.384	-2.18944943820225	5.40714778832619	238.292134831461	20	22	32	22	13	12	18	0	NA	0.606741573033708	0.247191011235955	0.224719101123595	FALSE	ENSG00000021488	SLC7A9	solute carrier family 7 member 9 [Source:HGNC Symbol;Acc:HGNC:11067]	0.224719101123595	1.08174845850046	enriched	0	0	FALSE	c1	False
ENST00000025008	207	0.396	0.801236714975846	2.1433136755163	238.497584541063	40	16	30	92	69	22	8	1	NA	0.222222222222222	0.0772946859903382	0.193236714975845	FALSE	ENSG00000023287	RB1CC1	RB1 inducible coiled-coil 1 [Source:HGNC Symbol;Acc:HGNC:15574]	0.193236714975845	0.930199157551121	FALSE	0	0	FALSE	c3	False
ENST00000025301	501	0.025	-0.0401057884231538	1.86080426342655	240.928143712575	38	55	41	196	209	11	12	0	NA	0.191616766467066	0.109780439121756	0.0758483033932136	FALSE	ENSG00000023516	AKAP11	A-kinase anchoring protein 11 [Source:HGNC Symbol;Acc:HGNC:369]	0.0758483033932136	0.365117094475904	FALSE	0	0	FALSE	c3	False
ENST00000027335	123	-0.32	-1.12477235772358	3.26616523231808	240.49593495935	10	17	28	41	37	17	6	0	NA	0.365853658536585	0.138211382113821	0.0813008130081301	FALSE	ENSG00000079112	CDH17	cadherin 17 [Source:HGNC Symbol;Acc:HGNC:1756]	0.0813008130081301	0.391364279701386	FALSE	0	0	FALSE	c2	False
ENST00000029410	144	0.7435	0.527333333333333	3.92824376673713	238.006944444444	48	69	41	16	18	6	18	1	NA	0.763888888888889	0.479166666666667	0.333333333333333	FALSE	ENSG00000027847	B4GALT7	beta-1,4-galactosyltransferase 7 [Source:HGNC Symbol;Acc:HGNC:930]	0.333333333333333	1.60459354677568	enriched	0	0	FALSE	c4	False
ENST00000033079	142	2.041	2.41028169014084	2.08887922158209	238.866197183099	67	6	20	65	51	21	4	2	NA	0.183098591549296	0.0422535211267606	0.471830985915493	FALSE	ENSG00000031003	FAM13B	family with sequence similarity 13 member B [Source:HGNC Symbol;Acc:HGNC:1335]	0.471830985915493	2.27129086550643	95th	0	0	FALSE	c3	False
ENST00000035307	401	0.26	-0.599556109725686	4.14418548661481	238.45885286783	91	140	139	65	57	4	27	1	NA	0.695760598503741	0.349127182044888	0.226932668329177	FALSE	ENSG00000033100	CHPF2	chondroitin polymerizing factor 2 [Source:HGNC Symbol;Acc:HGNC:29270]	0.226932668329177	1.09240408546075	enriched	0	0	FALSE	c3	False
ENST00000037243	42	2.2935	2.75071428571429	3.05622121442448	238.785714285714	21	8	12	13	9	4	7	1	NA	0.476190476190476	0.19047619047619	0.5	FALSE	ENSG00000034713	GABARAPL2	GABA type A receptor associated protein like 2 [Source:HGNC Symbol;Acc:HGNC:13291]	0.5	2.40689032016353	95th	0	0	FALSE	c3	False
ENST00000037502	87	-1.264	-2.21242528735632	4.81583903344965	233.781609195402	12	26	23	13	25	3	9	0	NA	0.563218390804598	0.298850574712644	0.137931034482759	FALSE	ENSG00000034971	MYOC	myocilin [Source:HGNC Symbol;Acc:HGNC:7610]	0.137931034482759	0.663969743493386	FALSE	0	0	FALSE	c1	False
ENST00000038176	155	-0.453	-1.34272258064516	3.98037425887574	240.335483870968	21	23	34	43	55	31	16	0	NA	0.367741935483871	0.148387096774194	0.135483870967742	FALSE	ENSG00000035681	NSMAF	neutral sphingomyelinase activation associated factor [Source:HGNC Symbol;Acc:HGNC:8017]	0.135483870967742	0.652189635141084	FALSE	0	0	FALSE	c3	False
ENST00000039007	131	0.179	0.249923664122137	1.95649495318039	238.007633587786	10	24	27	32	48	10	6	0	NA	0.389312977099237	0.183206106870229	0.0763358778625954	FALSE	ENSG00000036473	OTC	ornithine transcarbamylase [Source:HGNC Symbol;Acc:HGNC:8512]	0.0763358778625954	0.367464171017332	FALSE	0	0	FALSE	NA	NA
ENST00000039989	434	0.488	0.408963133640553	3.13631937142274	238.838709677419	92	112	90	123	109	24	23	1	NA	0.465437788018433	0.258064516129032	0.211981566820276	FALSE	ENSG00000052841	TTC17	tetratricopeptide repeat domain 17 [Source:HGNC Symbol;Acc:HGNC:25596]	0.211981566820276	1.02043276246564	enriched	0	0	FALSE	c3	False
ENST00000040584	71	6.896	5.87857746478873	3.13287707871567	231.647887323944	61	37	24	5	5	2	19	14	NA	0.859154929577465	0.52112676056338	0.859154929577465	FALSE	ENSG00000037965	HOXC8	homeobox C8 [Source:HGNC Symbol;Acc:HGNC:5129]	0.859154929577465	4.13578336704155	99th	183	0.000336086302554807	TRUE	c5	True
ENST00000040663	191	0.181	-0.86779057591623	4.19934879639754	235.471204188482	30	101	52	16	22	6	34	0	NA	0.801047120418848	0.528795811518325	0.157068062827225	FALSE	ENSG00000037757	MRI1	methylthioribose-1-phosphate isomerase 1 [Source:HGNC Symbol;Acc:HGNC:28469]	0.157068062827225	0.756091200051369	FALSE	0	0	FALSE	c3	False
ENST00000040738	460	-1.1565	-1.87111304347826	3.04479914950587	239.373913043478	20	78	54	160	168	26	23	1	NA	0.28695652173913	0.169565217391304	0.0434782608695652	FALSE	ENSG00000038219	BOD1L1	biorientation of chromosomes in cell division 1 like 1 [Source:HGNC Symbol;Acc:HGNC:31792]	0.0434782608695652	0.209294810449002	FALSE	0	0	FALSE	NA	NA
ENST00000040877	151	-0.845	-1.47301324503311	3.48721148577055	238.17880794702	13	11	38	56	46	30	16	0	NA	0.324503311258278	0.0728476821192053	0.0860927152317881	FALSE	ENSG00000059588	TARBP1	TAR (HIV-1) RNA binding protein 1 [Source:HGNC Symbol;Acc:HGNC:11568]	0.0860927152317881	0.414431445855971	FALSE	0	0	FALSE	NA	NA
ENST00000042381	466	0.5545	0.560697424892704	2.44089697612094	238.618025751073	84	181	135	87	63	21	34	1	NA	0.678111587982833	0.388412017167382	0.180257510729614	FALSE	ENSG00000039523	RIPOR1	RHO family interacting cell polarization regulator 1 [Source:HGNC Symbol;Acc:HGNC:25836]	0.180257510729614	0.86772011542376	FALSE	21	0.0000385672806210434	FALSE	c3	False
ENST00000043402	126	-1.831	-2.24163492063492	4.67897092720726	223.5	23	48	46	16	16	2	19	0	NA	0.746031746031746	0.380952380952381	0.182539682539683	FALSE	ENSG00000040608	RTN4R	reticulon 4 receptor [Source:HGNC Symbol;Acc:HGNC:18601]	0.182539682539683	0.87870598990097	FALSE	0	0	FALSE	NA	NA
ENST00000044462	75	-0.251	-0.166733333333333	2.54140464104982	238.64	9	17	7	28	23	8	1	0	NA	0.32	0.226666666666667	0.12	FALSE	ENSG00000041357	PSMA4	proteasome 20S subunit alpha 4 [Source:HGNC Symbol;Acc:HGNC:9533]	0.12	0.577653676839246	FALSE	0	0	FALSE	c3	False
ENST00000046087	40	-0.019	0.144675	2.85601435918516	238.6	10	3	9	13	15	8	1	0	NA	0.3	0.075	0.25	FALSE	ENSG00000042813	ZPBP	zona pellucida binding protein [Source:HGNC Symbol;Acc:HGNC:15662]	0.25	1.20344516008176	enriched	0	0	FALSE	c2	False
ENST00000046640	118	0.7285	0.283974576271186	3.67669684638302	239.533898305085	36	47	34	18	19	10	16	0	NA	0.686440677966102	0.398305084745763	0.305084745762712	FALSE	ENSG00000040531	CTNS	cystinosin, lysosomal cystine transporter [Source:HGNC Symbol;Acc:HGNC:2518]	0.305084745762712	1.46861104281164	enriched	0	0	FALSE	c3	False
ENST00000046794	91	-0.406	-1.37831868131868	3.65534673193216	239.692307692308	8	18	22	24	27	21	13	0	NA	0.43956043956044	0.197802197802198	0.0879120879120879	FALSE	ENSG00000043462	LCP2	lymphocyte cytosolic protein 2 [Source:HGNC Symbol;Acc:HGNC:6529]	0.0879120879120879	0.423189506841939	FALSE	0	0	FALSE	NA	NA
ENST00000052754	60	-0.4975	-1.22508333333333	3.37430070742432	239.233333333333	2	5	13	25	17	7	4	0	NA	0.3	0.0833333333333333	0.0333333333333333	FALSE	ENSG00000011465	DCN	decorin [Source:HGNC Symbol;Acc:HGNC:2705]	0.0333333333333333	0.160459354677568	FALSE	0	0	FALSE	c2	False
ENST00000053243	44	-0.22	-1.13138636363636	3.5196874082655	237.136363636364	7	8	8	11	17	3	7	0	NA	0.363636363636364	0.181818181818182	0.159090909090909	FALSE	ENSG00000048462	TNFRSF17	TNF receptor superfamily member 17 [Source:HGNC Symbol;Acc:HGNC:11913]	0.159090909090909	0.765828738233849	FALSE	0	0	FALSE	c1	False
ENST00000053468	28	-0.0715	-0.685392857142857	3.52597859638559	238.821428571429	4	2	4	13	9	7	2	1	NA	0.214285714285714	0.0714285714285714	0.142857142857143	FALSE	ENSG00000048544	MRPS10	mitochondrial ribosomal protein S10 [Source:HGNC Symbol;Acc:HGNC:14502]	0.142857142857143	0.68768294861815	FALSE	0	0	FALSE	c2	False
ENST00000053867	183	0.124	-0.505448087431694	3.32325079929841	239.131147540984	29	79	45	32	27	12	20	0	NA	0.6775956284153	0.431693989071038	0.158469945355191	FALSE	ENSG00000030582	GRN	granulin precursor [Source:HGNC Symbol;Acc:HGNC:4601]	0.158469945355191	0.762839555024505	FALSE	0	0	FALSE	c3	False
ENST00000054650	53	-0.617	-2.56322641509434	5.15816655576195	235.283018867925	9	25	19	5	4	5	9	0	NA	0.830188679245283	0.471698113207547	0.169811320754717	FALSE	ENSG00000041988	THAP3	THAP domain containing 3 [Source:HGNC Symbol;Acc:HGNC:20855]	0.169811320754717	0.817434448357424	FALSE	0	0	FALSE	c3	False
ENST00000054666	29	-0.185	-0.640068965517241	4.55832683065551	239.655172413793	6	6	8	8	7	5	2	0	NA	0.482758620689655	0.206896551724138	0.206896551724138	FALSE	ENSG00000049245	VAMP3	vesicle associated membrane protein 3 [Source:HGNC Symbol;Acc:HGNC:12644]	0.206896551724138	0.99595461524008	FALSE	0	0	FALSE	c3	False
ENST00000054950	19	3.919	3.59621052631579	2.20136108348518	213.526315789474	13	10	9	0	0	6	5	1	NA	1	0.526315789473684	0.68421052631579	FALSE	ENSG00000049449	RCN1	reticulocalbin 1 [Source:HGNC Symbol;Acc:HGNC:9934]	0.68421052631579	3.29363938548693	99th	0	0	FALSE	c3	False
ENST00000055077	51	-1.94	-2.91239215686275	5.37810758196015	235.882352941176	7	17	16	8	10	11	13	0	NA	0.647058823529412	0.333333333333333	0.137254901960784	FALSE	ENSG00000049541	RFC2	replication factor C subunit 2 [Source:HGNC Symbol;Acc:HGNC:9970]	0.137254901960784	0.660714989848811	FALSE	0	0	FALSE	c3	False
ENST00000055335	262	0.864	0.983511450381679	3.30548000088744	230.74427480916	72	102	79	52	29	4	43	7	NA	0.690839694656489	0.389312977099237	0.274809160305344	FALSE	ENSG00000049769	PPP1R3F	protein phosphatase 1 regulatory subunit 3F [Source:HGNC Symbol;Acc:HGNC:14944]	0.274809160305344	1.3228710156624	enriched	0	0	FALSE	NA	NA
ENST00000055682	201	0.516	0.688467661691542	1.47728734178528	236.199004975124	16	30	30	74	67	3	7	0	NA	0.298507462686567	0.149253731343284	0.0796019900497512	FALSE	ENSG00000050030	NEXMIF	neurite extension and migration factor [Source:HGNC Symbol;Acc:HGNC:29433]	0.0796019900497512	0.383186518632999	FALSE	0	0	FALSE	NA	NA
ENST00000056217	424	-0.2725	-0.952497641509434	3.47483242652497	238.216981132075	50	161	86	82	95	14	30	0	NA	0.582547169811321	0.379716981132075	0.117924528301887	FALSE	ENSG00000050327	ARHGEF5	Rho guanine nucleotide exchange factor 5 [Source:HGNC Symbol;Acc:HGNC:13209]	0.117924528301887	0.567662811359322	FALSE	0	0	FALSE	c2	False
ENST00000056233	125	0.105	0.278072	1.32688350107285	233.968	6	25	30	38	32	4	11	1	NA	0.44	0.2	0.048	FALSE	ENSG00000050344	NFE2L3	nuclear factor, erythroid 2 like 3 [Source:HGNC Symbol;Acc:HGNC:7783]	0.048	0.231061470735698	FALSE	11	0.000020201908896737	FALSE	c3	False
ENST00000057513	24	-0.7115	-1.52879166666667	2.36983110715706	235.333333333333	0	1	5	8	10	11	5	0	NA	0.25	0.0416666666666667	0	FALSE	ENSG00000050730	TNIP3	TNFAIP3 interacting protein 3 [Source:HGNC Symbol;Acc:HGNC:19315]	0	0	FALSE	0	0	FALSE	c1	False
ENST00000060969	36	0.73	0.754833333333333	1.69504448319211	234.777777777778	6	5	18	6	7	5	9	0	NA	0.638888888888889	0.138888888888889	0.166666666666667	FALSE	ENSG00000052723	SIKE1	suppressor of IKBKE 1 [Source:HGNC Symbol;Acc:HGNC:26119]	0.166666666666667	0.802296773387842	FALSE	0	0	FALSE	c2	False
ENST00000061240	332	-0.169	-0.60905421686747	3.24106824032469	239.234939759036	38	83	46	102	101	21	16	0	NA	0.38855421686747	0.25	0.114457831325301	FALSE	ENSG00000038295	TLL1	tolloid like 1 [Source:HGNC Symbol;Acc:HGNC:11843]	0.114457831325301	0.550974892567554	FALSE	0	0	FALSE	c4	False
ENST00000064571	46	0.1235	0.144	2.80127394828377	236.391304347826	10	9	21	9	7	3	14	1	NA	0.652173913043478	0.195652173913043	0.217391304347826	FALSE	ENSG00000054803	CBLN4	cerebellin 4 precursor [Source:HGNC Symbol;Acc:HGNC:16231]	0.217391304347826	1.04647405224501	enriched	0	0	FALSE	c3	False
ENST00000064724	40	0.39	-0.433875	4.57842638506524	240.65	15	19	8	11	2	3	4	1	NA	0.675	0.475	0.375	FALSE	ENSG00000013297	CLDN11	claudin 11 [Source:HGNC Symbol;Acc:HGNC:8514]	0.375	1.80516774012264	enriched	0	0	FALSE	c3	False
ENST00000064780	195	0.105	-0.488533333333333	3.87830096616965	239.651282051282	43	73	57	36	29	10	25	1	NA	0.666666666666667	0.374358974358974	0.22051282051282	FALSE	ENSG00000054967	RELT	RELT TNF receptor [Source:HGNC Symbol;Acc:HGNC:13764]	0.22051282051282	1.06150034632853	enriched	0	0	FALSE	c3	False
ENST00000066544	148	1.877	2.29729054054054	2.28952223651017	240.439189189189	69	17	8	55	68	19	10	1	NA	0.168918918918919	0.114864864864865	0.466216216216216	FALSE	ENSG00000004897	CDC27	cell division cycle 27 [Source:HGNC Symbol;Acc:HGNC:1728]	0.466216216216216	2.24426259582815	95th	0	0	FALSE	c3	False
ENST00000072644	62	0.1985	0.333161290322581	2.25569333744092	238.935483870968	10	12	12	13	25	8	3	0	NA	0.387096774193548	0.193548387096774	0.161290322580645	FALSE	ENSG00000058799	YIPF1	Yip1 domain family member 1 [Source:HGNC Symbol;Acc:HGNC:25231]	0.161290322580645	0.776416232310815	FALSE	0	0	FALSE	c3	False
ENST00000072869	233	0.133	-0.199729613733905	4.00057455354511	239.12017167382	53	87	71	51	24	8	26	0	NA	0.678111587982833	0.373390557939914	0.227467811158798	FALSE	ENSG00000133597	ADCK2	aarF domain containing kinase 2 [Source:HGNC Symbol;Acc:HGNC:19039]	0.227467811158798	1.09498014565379	enriched	0	0	FALSE	c3	False
ENST00000075120	82	-0.805	-0.716048780487805	2.75690096143683	230.426829268293	8	18	17	28	19	10	11	0	NA	0.426829268292683	0.219512195121951	0.0975609756097561	FALSE	ENSG00000059804	SLC2A3	solute carrier family 2 member 3 [Source:HGNC Symbol;Acc:HGNC:11007]	0.0975609756097561	0.469637135641663	FALSE	0	0	FALSE	c2	False
ENST00000075322	163	0.007	-0.596233128834356	3.39751338730554	239.411042944785	22	28	30	51	54	25	11	0	NA	0.355828220858896	0.171779141104294	0.134969325153374	FALSE	ENSG00000136960	ENPP2	ectonucleotide pyrophosphatase/phosphodiesterase 2 [Source:HGNC Symbol;Acc:HGNC:3357]	0.134969325153374	0.64971272446132	FALSE	0	0	FALSE	NA	NA
ENST00000075503	75	-0.079	0.0122799999999999	3.13023646270253	238.066666666667	14	12	22	19	22	9	3	0	NA	0.453333333333333	0.16	0.186666666666667	FALSE	ENSG00000060140	STYK1	serine/threonine/tyrosine kinase 1 [Source:HGNC Symbol;Acc:HGNC:18889]	0.186666666666667	0.898572386194383	FALSE	0	0	FALSE	c2	False
ENST00000078429	103	0.203	-0.685854368932039	4.31730008996583	225.067961165049	23	55	47	0	1	7	21	0	NA	0.990291262135922	0.533980582524272	0.223300970873786	FALSE	ENSG00000088256	GNA11	G protein subunit alpha 11 [Source:HGNC Symbol;Acc:HGNC:4379]	0.223300970873786	1.07492189055847	enriched	0	0	FALSE	c3	False
ENST00000078445	152	-0.1185	-1.59490131578947	4.24595594078932	233.335526315789	15	71	42	21	18	10	20	0	NA	0.743421052631579	0.467105263157895	0.0986842105263158	FALSE	ENSG00000060566	CREB3L3	cAMP responsive element binding protein 3 like 3 [Source:HGNC Symbol;Acc:HGNC:18855]	0.0986842105263158	0.475044142137538	FALSE	0	0	FALSE	c1	False
ENST00000080059	281	0.291	-0.207501779359431	4.32125739730311	237.633451957295	77	78	109	45	49	26	38	2	NA	0.665480427046263	0.277580071174377	0.274021352313167	FALSE	ENSG00000061273	HDAC7	histone deacetylase 7 [Source:HGNC Symbol;Acc:HGNC:14067]	0.274021352313167	1.31907868080136	enriched	0	0	FALSE	c4	False
ENST00000081029	102	-0.252	-0.538852941176471	1.66738937701882	232.294117647059	3	13	11	37	41	8	12	0	NA	0.235294117647059	0.127450980392157	0.0294117647058824	FALSE	ENSG00000061794	MRPS35	mitochondrial ribosomal protein S35 [Source:HGNC Symbol;Acc:HGNC:16635]	0.0294117647058824	0.141581783539031	FALSE	0	0	FALSE	c3	False
ENST00000083182	91	1.002	1.60002197802198	1.99982875921371	238.868131868132	30	10	14	30	37	13	6	3	NA	0.263736263736264	0.10989010989011	0.32967032967033	FALSE	ENSG00000062725	APPBP2	amyloid beta precursor protein binding protein 2 [Source:HGNC Symbol;Acc:HGNC:622]	0.32967032967033	1.58696065065727	enriched	0	0	FALSE	c3	False
ENST00000084798	89	1.048	0.928977528089888	3.55154249772203	235.280898876405	32	27	31	20	11	9	11	0	NA	0.651685393258427	0.303370786516854	0.359550561797753	FALSE	ENSG00000063180	CA11	carbonic anhydrase 11 [Source:HGNC Symbol;Acc:HGNC:1370]	0.359550561797753	1.73079753360074	enriched	0	0	FALSE	c5	False
ENST00000085219	190	0.1465	-0.487584210526316	3.52600897050289	239.263157894737	39	69	57	30	34	13	17	1	NA	0.663157894736842	0.363157894736842	0.205263157894737	FALSE	ENSG00000012124	CD22	CD22 molecule [Source:HGNC Symbol;Acc:HGNC:1643]	0.205263157894737	0.988091815646079	FALSE	0	0	FALSE	c1	False
ENST00000155093	133	1.485	1.56369172932331	3.57740588081188	230.796992481203	50	24	20	49	40	7	4	1	NA	0.330827067669173	0.180451127819549	0.37593984962406	FALSE	ENSG00000067646	ZFY	zinc finger protein Y-linked [Source:HGNC Symbol;Acc:HGNC:12870]	0.37593984962406	1.80969197004776	enriched	0	0	FALSE	NA	NA
ENST00000155840	250	0.543	-0.0901640000000002	3.65535344451413	226.88	58	145	90	4	11	16	38	1	NA	0.94	0.58	0.232	FALSE	ENSG00000053918	KCNQ1	potassium voltage-gated channel subfamily Q member 1 [Source:HGNC Symbol;Acc:HGNC:6294]	0.232	1.11679710855588	enriched	4	0.00000734614868972255	FALSE	c4	False
ENST00000155858	179	-0.038	-1.17775977653631	4.31607089883452	219.675977653631	43	64	92	14	9	24	39	0	NA	0.871508379888268	0.357541899441341	0.240223463687151	FALSE	ENSG00000070985	TRPM5	transient receptor potential cation channel subfamily M member 5 [Source:HGNC Symbol;Acc:HGNC:14323]	0.240223463687151	1.15638305884951	enriched	0	0	FALSE	NA	NA
ENST00000155926	145	1.029	1.12621379310345	4.03214822324935	240.227586206897	52	48	63	20	14	3	23	6	NA	0.76551724137931	0.331034482758621	0.358620689655172	FALSE	ENSG00000071575	TRIB2	tribbles pseudokinase 2 [Source:HGNC Symbol;Acc:HGNC:30809]	0.358620689655172	1.7263213330828	enriched	20	0.0000367307434486128	FALSE	NA	NA
ENST00000156109	97	0.234	-0.288237113402062	2.68151261640545	236.577319587629	5	15	44	25	13	11	9	0	NA	0.608247422680412	0.154639175257732	0.0515463917525773	FALSE	ENSG00000068394	GPKOW	G-patch domain and KOW motifs [Source:HGNC Symbol;Acc:HGNC:30677]	0.0515463917525773	0.248133022697271	FALSE	0	0	FALSE	NA	NA
ENST00000156471	277	0.121	0.0146425992779784	2.20455274771417	239.72202166065	23	39	42	104	92	35	13	0	NA	0.292418772563177	0.140794223826715	0.0830324909747292	FALSE	ENSG00000021776	AQR	aquarius intron-binding spliceosomal factor [Source:HGNC Symbol;Acc:HGNC:29513]	0.0830324909747292	0.399700197572282	FALSE	0	0	FALSE	c2	False
ENST00000156626	57	0.135	-1.63964912280702	5.66498423113184	227.894736842105	12	14	27	10	6	9	4	0	NA	0.719298245614035	0.245614035087719	0.210526315789474	FALSE	ENSG00000070526	ST6GALNAC1	ST6 N-acetylgalactosaminide alpha-2,6-sialyltransferase 1 [Source:HGNC Symbol;Acc:HGNC:23614]	0.210526315789474	1.01342750322675	enriched	0	0	FALSE	c1	False
ENST00000157600	140	0.368	-0.611892857142857	4.43676296170597	239.357142857143	35	72	38	15	15	6	14	0	NA	0.785714285714286	0.514285714285714	0.25	FALSE	ENSG00000071282	LMCD1	LIM and cysteine rich domains 1 [Source:HGNC Symbol;Acc:HGNC:6633]	0.25	1.20344516008176	enriched	0	0	FALSE	c4	False
ENST00000157812	184	0.851	0.117152173913044	3.75785240212679	238.614130434783	45	69	55	28	32	11	15	0	NA	0.673913043478261	0.375	0.244565217391304	FALSE	ENSG00000013275	PSMC4	proteasome 26S subunit, ATPase 4 [Source:HGNC Symbol;Acc:HGNC:9551]	0.244565217391304	1.17728330877564	enriched	1	0.00000183653717243064	FALSE	c3	False
ENST00000158009	105	0.338	-0.947571428571429	4.51322690684142	239.733333333333	27	51	21	12	21	4	7	1	NA	0.685714285714286	0.485714285714286	0.257142857142857	FALSE	ENSG00000073598	FNDC8	fibronectin type III domain containing 8 [Source:HGNC Symbol;Acc:HGNC:25286]	0.257142857142857	1.23782930751267	enriched	0	0	FALSE	c1	False
ENST00000158762	331	0.199	0.0200694864048338	2.83907187747335	237.716012084592	58	113	99	71	48	22	24	1	NA	0.640483383685801	0.341389728096677	0.175226586102719	FALSE	ENSG00000072818	ACAP1	ArfGAP with coiled-coil, ankyrin repeat and PH domains 1 [Source:HGNC Symbol;Acc:HGNC:16467]	0.175226586102719	0.84350234785187	FALSE	0	0	FALSE	c1	False
ENST00000158771	44	0.586	1.08	2.49873770923138	239	12	11	7	10	16	7	6	0	NA	0.409090909090909	0.25	0.272727272727273	FALSE	ENSG00000072849	DERL2	derlin 2 [Source:HGNC Symbol;Acc:HGNC:17943]	0.272727272727273	1.31284926554374	enriched	0	0	FALSE	c3	False
ENST00000159060	88	-0.5755	-1.61752272727273	4.53782542476949	240.068181818182	11	14	24	17	33	13	11	1	NA	0.431818181818182	0.159090909090909	0.125	FALSE	ENSG00000074771	NOX3	NADPH oxidase 3 [Source:HGNC Symbol;Acc:HGNC:7890]	0.125	0.601722580040881	FALSE	0	0	FALSE	c1	False
ENST00000159087	217	-0.699	-1.95595852534562	4.82076910195697	230.880184331797	38	76	96	25	20	18	64	1	NA	0.792626728110599	0.350230414746544	0.175115207373272	FALSE	ENSG00000074855	ANO8	anoctamin 8 [Source:HGNC Symbol;Acc:HGNC:29329]	0.175115207373272	0.842966195080313	FALSE	0	0	FALSE	c2	False
ENST00000159111	409	0.061	-1.19733985330073	4.7701848567996	232.457212713936	82	226	156	11	16	21	87	2	NA	0.93398533007335	0.552567237163814	0.200488997555012	FALSE	ENSG00000127663	KDM4B	lysine demethylase 4B [Source:HGNC Symbol;Acc:HGNC:29136]	0.200488997555012	0.965110055028895	FALSE	0	0	FALSE	NA	NA
ENST00000160262	59	-0.481	-1.29213559322034	3.30627837688169	225.593220338983	6	13	27	6	13	7	8	0	NA	0.677966101694915	0.220338983050847	0.101694915254237	FALSE	ENSG00000076662	ICAM3	intercellular adhesion molecule 3 [Source:HGNC Symbol;Acc:HGNC:5346]	0.101694915254237	0.489537014270547	FALSE	0	0	FALSE	c1	False
ENST00000160298	553	-0.05	-1.48099638336347	4.4744965792442	231.641952983725	97	248	168	71	66	17	102	2	NA	0.752260397830018	0.448462929475588	0.175406871609403	FALSE	ENSG00000076826	CAMSAP3	calmodulin regulated spectrin associated protein family member 3 [Source:HGNC Symbol;Acc:HGNC:29307]	0.175406871609403	0.844370202733678	FALSE	0	0	FALSE	c3	False
ENST00000160373	332	0.2895	0.389876506024096	3.88039184099854	240.14156626506	82	51	59	114	108	23	15	0	NA	0.331325301204819	0.153614457831325	0.246987951807229	FALSE	ENSG00000077063	CTTNBP2	cortactin binding protein 2 [Source:HGNC Symbol;Acc:HGNC:15679]	0.246987951807229	1.18894582080367	enriched	2	0.00000367307434486128	FALSE	c3	False
ENST00000160382	107	0.518	-0.108710280373832	4.85192083730733	238.953271028037	31	30	39	17	21	14	23	4	NA	0.644859813084112	0.280373831775701	0.289719626168224	FALSE	ENSG00000077080	ACTL6B	actin like 6B [Source:HGNC Symbol;Acc:HGNC:160]	0.289719626168224	1.39464672757139	enriched	0	0	FALSE	c1	False
ENST00000160827	281	0.339	0.196903914590747	2.39863521493079	238.156583629893	33	98	71	46	66	14	21	0	NA	0.601423487544484	0.348754448398576	0.117437722419929	FALSE	ENSG00000079616	KIF22	kinesin family member 22 [Source:HGNC Symbol;Acc:HGNC:6391]	0.117437722419929	0.565319434629155	FALSE	0	0	FALSE	c5	False
ENST00000161006	58	-2.143	-2.89931034482759	5.17205963998292	232.620689655172	9	13	23	14	8	6	13	0	NA	0.620689655172414	0.224137931034483	0.155172413793103	FALSE	ENSG00000005001	PRSS22	serine protease 22 [Source:HGNC Symbol;Acc:HGNC:14368]	0.155172413793103	0.74696596143006	FALSE	0	0	FALSE	c2	False
ENST00000161559	18	-0.043	-0.0841111111111111	2.11338114623961	238.555555555556	3	3	4	5	6	9	1	0	NA	0.388888888888889	0.166666666666667	0.166666666666667	FALSE	ENSG00000079385	CEACAM1	CEA cell adhesion molecule 1 [Source:HGNC Symbol;Acc:HGNC:1814]	0.166666666666667	0.802296773387842	FALSE	0	0	FALSE	c2	False
ENST00000161863	515	0.508	0.803809708737864	1.84348816157064	239.361165048544	87	76	46	210	183	29	10	0	NA	0.236893203883495	0.147572815533981	0.168932038834951	FALSE	ENSG00000047188	YTHDC2	YTH domain containing 2 [Source:HGNC Symbol;Acc:HGNC:24721]	0.168932038834951	0.813201778074667	FALSE	0	0	FALSE	c3	False
ENST00000162044	111	0.042	-1.66821621621622	5.00537153721408	232.855855855856	22	33	63	8	7	12	17	0	NA	0.864864864864865	0.297297297297297	0.198198198198198	FALSE	ENSG00000064545	TMEM161A	transmembrane protein 161A [Source:HGNC Symbol;Acc:HGNC:26020]	0.198198198198198	0.95408264943419	FALSE	0	0	FALSE	c4	False
ENST00000162330	262	-0.661	-2.41024045801527	5.05757737116597	237.515267175573	39	72	111	51	28	7	52	0	NA	0.698473282442748	0.274809160305344	0.148854961832061	FALSE	ENSG00000050820	BCAR1	BCAR1 scaffold protein, Cas family member [Source:HGNC Symbol;Acc:HGNC:971]	0.148854961832061	0.716555133483798	FALSE	0	0	FALSE	c3	False
ENST00000162391	255	0.396	0.00788627450980396	3.13887285408349	236.976470588235	52	94	39	55	67	10	7	0	NA	0.52156862745098	0.368627450980392	0.203921568627451	FALSE	ENSG00000065970	FOXJ2	forkhead box J2 [Source:HGNC Symbol;Acc:HGNC:24818]	0.203921568627451	0.981633699203947	FALSE	0	0	FALSE	c3	False
ENST00000162749	57	-0.066	-0.455561403508772	3.94416613049099	232.122807017544	16	18	28	3	8	10	13	0	NA	0.807017543859649	0.31578947368421	0.280701754385965	FALSE	ENSG00000067182	TNFRSF1A	TNF receptor superfamily member 1A [Source:HGNC Symbol;Acc:HGNC:11916]	0.280701754385965	1.351236670969	enriched	0	0	FALSE	c3	False
ENST00000163416	248	-0.1055	-0.743866935483871	3.10937134032262	239.552419354839	16	47	36	90	75	12	9	0	NA	0.334677419354839	0.189516129032258	0.0645161290322581	FALSE	ENSG00000066455	GOLGA5	golgin A5 [Source:HGNC Symbol;Acc:HGNC:4428]	0.0645161290322581	0.310566492924326	FALSE	0	0	FALSE	c3	False
ENST00000164024	979	0.127	-0.192110316649643	3.42191627960528	237.512768130746	204	242	376	181	180	35	166	5	NA	0.631256384065373	0.247191011235955	0.208375893769152	FALSE	ENSG00000008300	CELSR3	cadherin EGF LAG seven-pass G-type receptor 3 [Source:HGNC Symbol;Acc:HGNC:3230]	0.208375893769152	1.00307584333679	enriched	0	0	FALSE	c3	False
ENST00000164133	223	1.381	1.14684753363229	3.41831292671364	237.188340807175	70	87	84	30	22	13	16	0	NA	0.766816143497758	0.390134529147982	0.31390134529148	FALSE	ENSG00000068971	PPP2R5B	protein phosphatase 2 regulatory subunit B'beta [Source:HGNC Symbol;Acc:HGNC:9310]	0.31390134529148	1.51105221893674	enriched	0	0	FALSE	c3	False
ENST00000164139	193	-0.133	-1.38276683937824	5.08788884289394	237.321243523316	47	48	83	37	25	20	36	0	NA	0.678756476683938	0.248704663212435	0.243523316062176	FALSE	ENSG00000068976	PYGM	glycogen phosphorylase, muscle associated [Source:HGNC Symbol;Acc:HGNC:9726]	0.243523316062176	1.17226782432835	enriched	0	0	FALSE	c1	False
ENST00000164227	162	0.622	-0.232055555555556	3.7948365806597	229.833333333333	35	78	57	16	11	9	28	0	NA	0.833333333333333	0.481481481481481	0.216049382716049	FALSE	ENSG00000069399	BCL3	BCL3 transcription coactivator [Source:HGNC Symbol;Acc:HGNC:998]	0.216049382716049	1.04001433587313	enriched	0	0	FALSE	c4	False
ENST00000164305	161	0.021	0.114962732919255	1.77469725547838	237.962732919255	14	25	19	67	50	12	1	0	NA	0.273291925465839	0.15527950310559	0.0869565217391304	FALSE	ENSG00000069943	PIGB	phosphatidylinositol glycan anchor biosynthesis class B [Source:HGNC Symbol;Acc:HGNC:8959]	0.0869565217391304	0.418589620898004	FALSE	0	0	FALSE	c3	False
ENST00000164640	188	0.065	-1.47045212765957	5.07417245462748	227.047872340426	30	60	105	13	10	8	47	1	NA	0.877659574468085	0.319148936170213	0.159574468085106	FALSE	ENSG00000067840	PDZD4	PDZ domain containing 4 [Source:HGNC Symbol;Acc:HGNC:21167]	0.159574468085106	0.768156485158572	FALSE	0	0	FALSE	NA	NA
ENST00000165524	22	-0.842	-1.22786363636364	4.16695780653847	232.090909090909	4	12	4	5	1	2	1	0	NA	0.727272727272727	0.545454545454545	0.181818181818182	FALSE	ENSG00000071677	PRLH	prolactin releasing hormone [Source:HGNC Symbol;Acc:HGNC:17945]	0.181818181818182	0.875232843695827	FALSE	0	0	FALSE	c1	False
ENST00000166139	65	0.322	-0.582892307692308	4.38885461326143	232.969230769231	10	40	22	3	0	5	13	0	NA	0.953846153846154	0.615384615384615	0.153846153846154	FALSE	ENSG00000070404	FSTL3	follistatin like 3 [Source:HGNC Symbol;Acc:HGNC:3973]	0.153846153846154	0.740581636973392	FALSE	0	0	FALSE	c5	False
ENST00000166244	475	0.93	-0.127829473684211	4.74844996099157	237.833684210526	168	255	165	30	25	17	75	1	NA	0.88421052631579	0.536842105263158	0.353684210526316	FALSE	ENSG00000070886	EPHA8	EPH receptor A8 [Source:HGNC Symbol;Acc:HGNC:3391]	0.353684210526316	1.70255820542094	enriched	22	0.000040403817793474	FALSE	c3	False
ENST00000166345	150	-0.206	-1.16020666666667	3.58675950718352	234.393333333333	17	51	44	30	25	13	10	0	NA	0.633333333333333	0.34	0.113333333333333	FALSE	ENSG00000071539	TRIP13	thyroid hormone receptor interactor 13 [Source:HGNC Symbol;Acc:HGNC:12307]	0.113333333333333	0.545561805903732	FALSE	0	0	FALSE	c3	False
ENST00000167106	157	2.012	1.95910191082803	3.44803583661383	239.407643312102	75	62	66	15	14	7	23	0	NA	0.815286624203822	0.394904458598726	0.477707006369427	FALSE	ENSG00000071246	VASH1	vasohibin 1 [Source:HGNC Symbol;Acc:HGNC:19964]	0.477707006369427	2.29957673900974	95th	0	0	FALSE	c4	False
ENST00000167586	25	0.22	-0.03148	4.91653611227797	231.4	8	13	5	4	3	8	4	0	NA	0.72	0.52	0.32	FALSE	ENSG00000186847	KRT14	keratin 14 [Source:HGNC Symbol;Acc:HGNC:6416]	0.32	1.54040980490466	enriched	0	0	FALSE	c2	False
ENST00000167588	23	-1.025	-1.81521739130435	3.25589648255874	213.652173913043	2	2	8	9	4	8	4	0	NA	0.434782608695652	0.0869565217391304	0.0869565217391304	FALSE	ENSG00000171431	KRT20	keratin 20 [Source:HGNC Symbol;Acc:HGNC:20412]	0.0869565217391304	0.418589620898004	FALSE	0	0	FALSE	c1	False
ENST00000168148	53	-0.833	-2.0872641509434	4.22724882413966	238.679245283019	3	15	15	14	9	7	3	0	NA	0.566037735849057	0.283018867924528	0.0566037735849057	FALSE	ENSG00000072080	SPP2	secreted phosphoprotein 2 [Source:HGNC Symbol;Acc:HGNC:11256]	0.0566037735849057	0.272478149452475	FALSE	0	0	FALSE	c1	False
ENST00000168216	78	0.69	0.526974358974359	1.87274020340886	237.320512820513	11	12	31	18	17	6	7	1	NA	0.551282051282051	0.153846153846154	0.141025641025641	FALSE	ENSG00000072506	HSD17B10	hydroxysteroid 17-beta dehydrogenase 10 [Source:HGNC Symbol;Acc:HGNC:4800]	0.141025641025641	0.678866500558943	FALSE	0	0	FALSE	NA	NA
ENST00000168712	20	-0.2845	-1.05365	4.57940869861463	232.55	5	10	9	0	1	3	8	1	NA	0.95	0.5	0.25	FALSE	ENSG00000075388	FGF4	fibroblast growth factor 4 [Source:HGNC Symbol;Acc:HGNC:3682]	0.25	1.20344516008176	enriched	3	0.00000550961151729192	FALSE	c5	False
ENST00000168977	14	0.319	-0.619642857142857	4.8114912386453	212.928571428571	4	10	4	0	0	7	1	0	NA	1	0.714285714285714	0.285714285714286	FALSE	ENSG00000077009	NMRK2	nicotinamide riboside kinase 2 [Source:HGNC Symbol;Acc:HGNC:17871]	0.285714285714286	1.3753658972363	enriched	0	0	FALSE	c3	False
ENST00000169298	121	0.509	-0.496355371900827	3.81715835594033	240.611570247934	19	48	28	17	28	5	7	0	NA	0.628099173553719	0.396694214876033	0.15702479338843	FALSE	ENSG00000073849	ST6GAL1	ST6 beta-galactoside alpha-2,6-sialyltransferase 1 [Source:HGNC Symbol;Acc:HGNC:10860]	0.15702479338843	0.755882910464578	FALSE	0	0	FALSE	c1	False
ENST00000169551	66	-0.148	-1.03637878787879	3.90138902193388	238.909090909091	11	14	21	14	17	6	10	0	NA	0.53030303030303	0.212121212121212	0.166666666666667	FALSE	ENSG00000075336	TIMM21	translocase of inner mitochondrial membrane 21 [Source:HGNC Symbol;Acc:HGNC:25010]	0.166666666666667	0.802296773387842	FALSE	0	0	FALSE	NA	NA
ENST00000170150	154	0.7335	-0.139519480519481	3.52639683022107	233.558441558442	33	77	49	20	8	15	11	0	NA	0.818181818181818	0.5	0.214285714285714	FALSE	ENSG00000078898	BPIFB2	BPI fold containing family B member 2 [Source:HGNC Symbol;Acc:HGNC:16177]	0.214285714285714	1.03152442292723	enriched	0	0	FALSE	c1	False
ENST00000170168	237	-0.283	-2.47898312236287	5.61353672389888	233.088607594937	43	95	99	22	21	16	65	2	NA	0.818565400843882	0.40084388185654	0.181434599156118	FALSE	ENSG00000079313	REXO1	RNA exonuclease 1 homolog [Source:HGNC Symbol;Acc:HGNC:24616]	0.181434599156118	0.87338636090322	FALSE	0	0	FALSE	c3	False
ENST00000170447	147	-0.064	-0.564557823129252	3.17315245593714	240.210884353742	22	40	33	42	32	8	12	0	NA	0.496598639455782	0.272108843537415	0.149659863945578	FALSE	ENSG00000075975	MKRN2	makorin ring finger protein 2 [Source:HGNC Symbol;Acc:HGNC:7113]	0.149659863945578	0.720429755695205	FALSE	0	0	FALSE	c4	False
ENST00000170564	334	-0.2705	-0.743233532934132	3.22605979876047	238.440119760479	47	83	42	100	109	20	29	1	NA	0.374251497005988	0.248502994011976	0.140718562874251	FALSE	ENSG00000076650	GPATCH1	G-patch domain containing 1 [Source:HGNC Symbol;Acc:HGNC:24658]	0.140718562874251	0.677388293698717	FALSE	3	0.00000550961151729192	FALSE	c2	False
ENST00000171111	146	-0.376	-1.50967808219178	4.35583453017616	238.027397260274	25	50	71	7	18	5	33	0	NA	0.828767123287671	0.342465753424658	0.171232876712329	FALSE	ENSG00000079999	KEAP1	kelch like ECH associated protein 1 [Source:HGNC Symbol;Acc:HGNC:23177]	0.171232876712329	0.824277506905317	FALSE	0	0	FALSE	c3	False
ENST00000171757	108	0.0085	0.0276111111111111	1.73842685267985	227.361111111111	7	35	16	34	23	1	4	0	NA	0.472222222222222	0.324074074074074	0.0648148148148148	FALSE	ENSG00000078589	P2RY10	P2Y receptor family member 10 [Source:HGNC Symbol;Acc:HGNC:19906]	0.0648148148148148	0.312004300761938	FALSE	0	0	FALSE	NA	NA
ENST00000171887	452	-0.0225	-0.908061946902655	4.20885858785515	239.146017699115	90	128	143	97	84	28	55	1	NA	0.599557522123894	0.283185840707965	0.199115044247788	FALSE	ENSG00000079308	TNS1	tensin 1 [Source:HGNC Symbol;Acc:HGNC:11973]	0.199115044247788	0.958496145197864	FALSE	0	0	FALSE	c2	False
ENST00000172229	196	0.639	-0.246877551020408	4.86466606810376	235.801020408163	71	99	63	15	19	6	43	1	NA	0.826530612244898	0.505102040816326	0.362244897959184	FALSE	ENSG00000064300	NGFR	nerve growth factor receptor [Source:HGNC Symbol;Acc:HGNC:7809]	0.362244897959184	1.74376747685317	enriched	6	0.0000110192230345838	FALSE	c3	False
ENST00000173229	268	1.511	1.18555223880597	3.49042340469998	229.317164179105	108	144	115	7	2	6	89	6	NA	0.966417910447761	0.537313432835821	0.402985074626866	FALSE	ENSG00000065320	NTN1	netrin 1 [Source:HGNC Symbol;Acc:HGNC:8029]	0.402985074626866	1.93988175057956	enriched	219	0.00040220164076231	FALSE	c5	True
ENST00000173527	118	0.274	0.305016949152542	2.62014540270845	234.966101694915	23	22	31	32	33	5	15	1	NA	0.449152542372881	0.186440677966102	0.194915254237288	FALSE	ENSG00000066583	ISOC1	isochorismatase domain containing 1 [Source:HGNC Symbol;Acc:HGNC:24254]	0.194915254237288	0.938279277351883	FALSE	0	0	FALSE	c3	False
ENST00000173898	110	0.5665	0.359354545454545	2.66519472612981	221.263636363636	13	43	15	26	26	11	3	1	NA	0.527272727272727	0.390909090909091	0.118181818181818	FALSE	ENSG00000067445	TRO	trophinin [Source:HGNC Symbol;Acc:HGNC:12326]	0.118181818181818	0.568901348402288	FALSE	0	0	FALSE	NA	NA
ENST00000174618	139	0.911	0.585338129496403	4.1368512785429	233.654676258993	49	39	54	24	22	6	26	2	NA	0.669064748201439	0.280575539568345	0.352517985611511	FALSE	ENSG00000070444	MNT	MAX network transcriptional repressor [Source:HGNC Symbol;Acc:HGNC:7188]	0.352517985611511	1.69694425450378	enriched	0	0	FALSE	c4	False
ENST00000175091	43	1.26	1.49139534883721	3.51752098947631	239.093023255814	16	8	13	14	8	7	3	0	NA	0.488372093023256	0.186046511627907	0.372093023255814	FALSE	ENSG00000068697	LAPTM4A	lysosomal protein transmembrane 4 alpha [Source:HGNC Symbol;Acc:HGNC:6924]	0.372093023255814	1.7911741917496	enriched	0	0	FALSE	c3	False
ENST00000175238	138	-0.202	-0.553876811594203	2.21991043237774	237.217391304348	4	27	18	43	50	22	6	0	NA	0.326086956521739	0.195652173913043	0.0289855072463768	FALSE	ENSG00000069206	ADAM7	ADAM metallopeptidase domain 7 [Source:HGNC Symbol;Acc:HGNC:214]	0.0289855072463768	0.139529873632668	FALSE	0	0	FALSE	NA	NA
ENST00000175756	99	0.163	-0.37120202020202	2.65905314197227	226.808080808081	10	39	27	17	16	15	17	0	NA	0.666666666666667	0.393939393939394	0.101010101010101	FALSE	ENSG00000072135	PTPN18	protein tyrosine phosphatase non-receptor type 18 [Source:HGNC Symbol;Acc:HGNC:9649]	0.101010101010101	0.486240468719904	FALSE	0	0	FALSE	c4	False
ENST00000176643	172	-0.18	-0.416058139534884	2.90472359951553	239.325581395349	23	48	35	55	34	10	12	0	NA	0.482558139534884	0.27906976744186	0.133720930232558	FALSE	ENSG00000072210	ALDH3A2	aldehyde dehydrogenase 3 family member A2 [Source:HGNC Symbol;Acc:HGNC:403]	0.133720930232558	0.643703225160013	FALSE	0	0	FALSE	c4	False
ENST00000176763	182	0.134	-0.81182967032967	4.29125900708115	235.791208791209	38	60	77	25	20	19	32	0	NA	0.752747252747253	0.32967032967033	0.208791208791209	FALSE	ENSG00000072786	STK10	serine/threonine kinase 10 [Source:HGNC Symbol;Acc:HGNC:11388]	0.208791208791209	1.0050750787496	enriched	0	0	FALSE	c3	False
ENST00000177694	197	0.132	-0.151	3.4578324651641	236.289340101523	39	83	47	37	30	6	22	1	NA	0.65989847715736	0.421319796954315	0.197969543147208	FALSE	ENSG00000073861	TBX21	T-box transcription factor 21 [Source:HGNC Symbol;Acc:HGNC:11599]	0.197969543147208	0.952981954176421	FALSE	12	0.0000220384460691677	FALSE	c2	False
ENST00000178638	54	-0.7565	-1.49444444444444	4.32917774957571	239.777777777778	10	14	15	13	12	11	11	1	NA	0.537037037037037	0.259259259259259	0.185185185185185	FALSE	ENSG00000074410	CA12	carbonic anhydrase 12 [Source:HGNC Symbol;Acc:HGNC:1371]	0.185185185185185	0.891440859319824	FALSE	0	0	FALSE	c2	False
ENST00000178640	176	1.2565	1.98963636363636	3.21004695357495	239.375	72	36	44	41	55	22	16	1	NA	0.454545454545455	0.204545454545455	0.409090909090909	FALSE	ENSG00000137764	MAP2K5	mitogen-activated protein kinase kinase 5 [Source:HGNC Symbol;Acc:HGNC:6845]	0.409090909090909	1.96927389831561	enriched	0	0	FALSE	c4	False
ENST00000179259	78	-0.534	-0.822371794871795	2.86333046075821	239.333333333333	9	15	13	21	29	6	6	0	NA	0.358974358974359	0.192307692307692	0.115384615384615	FALSE	ENSG00000078237	TIGAR	TP53 induced glycolysis regulatory phosphatase [Source:HGNC Symbol;Acc:HGNC:1185]	0.115384615384615	0.555436227730044	FALSE	0	0	FALSE	c3	False
ENST00000180166	36	0.735	1.35980555555556	2.21992976490499	235.305555555556	9	8	11	10	7	3	5	0	NA	0.527777777777778	0.222222222222222	0.25	FALSE	ENSG00000078579	FGF20	fibroblast growth factor 20 [Source:HGNC Symbol;Acc:HGNC:3677]	0.25	1.20344516008176	enriched	0	0	FALSE	c3	False
ENST00000180173	110	-0.957	-1.78619090909091	3.67805236528131	239.890909090909	12	19	29	31	31	14	16	0	NA	0.436363636363636	0.172727272727273	0.109090909090909	FALSE	ENSG00000003987	MTMR7	myotubularin related protein 7 [Source:HGNC Symbol;Acc:HGNC:7454]	0.109090909090909	0.525139706217497	FALSE	0	0	FALSE	c2	False
ENST00000181383	49	-0.019	-0.221734693877551	3.01171765619659	237.34693877551	7	4	7	20	18	11	3	0	NA	0.224489795918367	0.0816326530612245	0.142857142857143	FALSE	ENSG00000080618	CPB2	carboxypeptidase B2 [Source:HGNC Symbol;Acc:HGNC:2300]	0.142857142857143	0.68768294861815	FALSE	0	0	FALSE	c1	False
ENST00000181796	46	-0.7685	-1.46552173913043	3.22130433029942	240.021739130435	2	9	4	17	16	5	8	0	NA	0.282608695652174	0.195652173913043	0.0434782608695652	FALSE	ENSG00000065809	FAM107B	family with sequence similarity 107 member B [Source:HGNC Symbol;Acc:HGNC:23726]	0.0434782608695652	0.209294810449002	FALSE	0	0	FALSE	c1	False
ENST00000181839	455	1.008	1.22629010989011	2.43480588906241	239.804395604396	139	87	58	145	165	14	23	0	NA	0.318681318681319	0.191208791208791	0.305494505494506	FALSE	ENSG00000065883	CDK13	cyclin dependent kinase 13 [Source:HGNC Symbol;Acc:HGNC:1733]	0.305494505494505	1.47058353627574	enriched	0	0	FALSE	c4	False
ENST00000182290	67	0.228	-0.253865671641791	3.29550442129477	224.432835820896	13	32	27	6	2	10	8	0	NA	0.880597014925373	0.477611940298507	0.194029850746269	FALSE	ENSG00000064201	TSPAN32	tetraspanin 32 [Source:HGNC Symbol;Acc:HGNC:13410]	0.194029850746269	0.934017139167935	FALSE	0	0	FALSE	NA	NA
ENST00000182527	69	0.319	0.517724637681159	3.88076544103797	237.492753623188	20	18	24	13	14	11	7	2	NA	0.608695652173913	0.260869565217391	0.289855072463768	FALSE	ENSG00000065308	TRAM2	translocation associated membrane protein 2 [Source:HGNC Symbol;Acc:HGNC:16855]	0.289855072463768	1.39529873632668	enriched	0	0	FALSE	c3	False
ENST00000183605	127	0.468	-0.0671653543307086	3.92533748577149	240.165354330709	29	51	38	22	16	5	11	0	NA	0.700787401574803	0.401574803149606	0.228346456692913	FALSE	ENSG00000066405	CLDN18	claudin 18 [Source:HGNC Symbol;Acc:HGNC:2039]	0.228346456692913	1.09920975251563	enriched	0	0	FALSE	c1	False
ENST00000184183	43	0.089	-0.362116279069767	3.36716515788029	238.860465116279	6	8	12	16	7	5	8	0	NA	0.465116279069767	0.186046511627907	0.13953488372093	FALSE	ENSG00000065371	ROPN1	rhophilin associated tail protein 1 [Source:HGNC Symbol;Acc:HGNC:17692]	0.13953488372093	0.6716903219061	FALSE	0	0	FALSE	c2	False
ENST00000184266	42	0.149	0.00823809523809541	2.62596411850659	238.928571428571	4	20	10	5	7	3	8	0	NA	0.714285714285714	0.476190476190476	0.0952380952380952	FALSE	ENSG00000065518	NDUFB4	NADH:ubiquinone oxidoreductase subunit B4 [Source:HGNC Symbol;Acc:HGNC:7699]	0.0952380952380952	0.458455299078767	FALSE	0	0	FALSE	c3	False
ENST00000184956	214	-0.212	-0.671485981308411	3.05727379361063	238.182242990654	30	39	46	71	58	20	20	2	NA	0.397196261682243	0.182242990654206	0.14018691588785	FALSE	ENSG00000068097	HEATR6	HEAT repeat containing 6 [Source:HGNC Symbol;Acc:HGNC:24076]	0.14018691588785	0.674829061728091	FALSE	0	0	FALSE	c3	False
ENST00000185150	175	0.695	1.22358857142857	2.01071460159418	238.674285714286	37	41	28	56	50	14	13	4	NA	0.394285714285714	0.234285714285714	0.211428571428571	FALSE	ENSG00000068912	ERLEC1	endoplasmic reticulum lectin 1 [Source:HGNC Symbol;Acc:HGNC:25222]	0.211428571428571	1.01777076395486	enriched	0	0	FALSE	c4	False
ENST00000186436	353	0.177	-0.124439093484419	2.95236759813037	240.331444759207	52	65	37	112	139	41	28	0	NA	0.288951841359773	0.18413597733711	0.147308781869688	FALSE	ENSG00000075568	TMEM131	transmembrane protein 131 [Source:HGNC Symbol;Acc:HGNC:30366]	0.147308781869688	0.709112162314466	FALSE	0	0	FALSE	c3	False
ENST00000187762	107	0.651	-0.211616822429907	4.42703402488056	237.971962616822	28	59	30	9	9	6	7	0	NA	0.831775700934579	0.551401869158878	0.261682242990654	FALSE	ENSG00000072954	TMEM38A	transmembrane protein 38A [Source:HGNC Symbol;Acc:HGNC:28462]	0.261682242990654	1.25968091522577	enriched	0	0	FALSE	c4	False
ENST00000188312	118	0.3825	0.519067796610169	1.62819261512437	239.779661016949	11	17	13	47	41	11	3	0	NA	0.254237288135593	0.14406779661017	0.0932203389830508	FALSE	ENSG00000075089	ACTR6	actin related protein 6 [Source:HGNC Symbol;Acc:HGNC:24025]	0.0932203389830508	0.448742263081335	FALSE	0	0	FALSE	NA	NA
ENST00000188790	119	0.838	1.15197478991597	2.63180829263637	239.899159663866	29	11	11	48	49	26	6	0	NA	0.184873949579832	0.092436974789916	0.243697478991597	FALSE	ENSG00000078098	FAP	fibroblast activation protein alpha [Source:HGNC Symbol;Acc:HGNC:3590]	0.243697478991597	1.17310620646626	enriched	0	0	FALSE	c2	False
ENST00000190165	150	-0.3525	-1.0801	4.53607689906468	238.146666666667	33	70	48	17	15	2	22	0	NA	0.786666666666667	0.466666666666667	0.22	FALSE	ENSG00000064218	DMRT3	doublesex and mab-3 related transcription factor 3 [Source:HGNC Symbol;Acc:HGNC:13909]	0.22	1.05903174087195	enriched	6	0.0000110192230345838	FALSE	c4	False
ENST00000190611	365	0.268	0.272553424657534	3.08917709543264	240.504109589041	77	99	59	103	104	23	17	1	NA	0.432876712328767	0.271232876712329	0.210958904109589	FALSE	ENSG00000079156	OSBPL6	oxysterol binding protein like 6 [Source:HGNC Symbol;Acc:HGNC:16388]	0.210958904109589	1.01550988850735	enriched	0	0	FALSE	c3	False
ENST00000192788	578	0.219	0.139147058823529	2.3976559012135	240.22491349481	78	209	97	144	128	21	15	3	NA	0.529411764705882	0.36159169550173	0.134948096885813	FALSE	ENSG00000065060	UHRF1BP1	UHRF1 binding protein 1 [Source:HGNC Symbol;Acc:HGNC:21216]	0.134948096885813	0.649610536237906	FALSE	0	0	FALSE	c3	False
ENST00000193322	66	0.0715	-0.0523939393939393	3.480413582315	237.80303030303	12	16	23	12	15	6	9	2	NA	0.590909090909091	0.242424242424242	0.181818181818182	FALSE	ENSG00000081087	OSTM1	osteoclastogenesis associated transmembrane protein 1 [Source:HGNC Symbol;Acc:HGNC:21652]	0.181818181818182	0.875232843695827	FALSE	0	0	FALSE	c3	False
ENST00000193391	182	0.684	1.17347252747253	1.9986054825632	239	44	24	33	69	56	19	2	1	NA	0.313186813186813	0.131868131868132	0.241758241758242	FALSE	ENSG00000081148	IMPG2	interphotoreceptor matrix proteoglycan 2 [Source:HGNC Symbol;Acc:HGNC:18362]	0.241758241758242	1.16377114381533	enriched	0	0	FALSE	c2	False
ENST00000194130	89	0.058	0.0461235955056179	2.25011659203082	240.044943820225	12	7	16	41	25	15	7	0	NA	0.258426966292135	0.0786516853932584	0.134831460674157	FALSE	ENSG00000081800	SLC13A1	solute carrier family 13 member 1 [Source:HGNC Symbol;Acc:HGNC:10916]	0.134831460674157	0.649049075100276	FALSE	0	0	FALSE	c2	False
ENST00000194214	20	0.2265	0.32425	1.5846017555475	239.45	2	4	1	7	8	5	2	0	NA	0.25	0.2	0.1	FALSE	ENSG00000081870	HSPB11	heat shock protein family B (small) member 11 [Source:HGNC Symbol;Acc:HGNC:25019]	0.1	0.481378064032705	FALSE	0	0	FALSE	c4	False
ENST00000194530	156	0.7445	1.29015384615385	2.3828512797361	240.282051282051	40	32	22	48	54	11	3	1	NA	0.346153846153846	0.205128205128205	0.256410256410256	FALSE	ENSG00000082146	STRADB	STE20 related adaptor beta [Source:HGNC Symbol;Acc:HGNC:13205]	0.256410256410256	1.23430272828899	enriched	0	0	FALSE	c4	False
ENST00000196061	286	0.9805	-0.198646853146853	4.89493127931697	237.101398601399	91	146	104	18	18	19	37	1	NA	0.874125874125874	0.51048951048951	0.318181818181818	FALSE	ENSG00000083444	PLOD1	procollagen-lysine,2-oxoglutarate 5-dioxygenase 1 [Source:HGNC Symbol;Acc:HGNC:9081]	0.318181818181818	1.5316574764677	enriched	0	0	FALSE	c3	False
ENST00000196371	108	-0.007	-0.0153518518518517	2.32794530283407	239.064814814815	15	13	21	33	41	17	5	0	NA	0.314814814814815	0.12037037037037	0.138888888888889	FALSE	ENSG00000083720	OXCT1	3-oxoacid CoA-transferase 1 [Source:HGNC Symbol;Acc:HGNC:8527]	0.138888888888889	0.668580644489868	FALSE	0	0	FALSE	c3	False
ENST00000196482	38	-0.626	-2.46810526315789	4.54911536270678	227.578947368421	1	17	7	5	9	3	6	0	NA	0.631578947368421	0.447368421052632	0.0263157894736842	FALSE	ENSG00000083812	ZNF324	zinc finger protein 324 [Source:HGNC Symbol;Acc:HGNC:14096]	0.0263157894736842	0.126678437903343	FALSE	0	0	FALSE	c3	False
ENST00000196551	102	0.0855	-0.993588235294118	4.10014417846698	236.71568627451	19	47	27	15	13	5	9	0	NA	0.725490196078431	0.46078431372549	0.186274509803922	FALSE	ENSG00000083845	RPS5	ribosomal protein S5 [Source:HGNC Symbol;Acc:HGNC:10426]	0.186274509803922	0.896684629080529	FALSE	0	0	FALSE	c3	False
ENST00000197268	298	-0.0805	-0.693802013422819	3.56184560003862	240.11744966443	52	82	84	68	64	13	21	1	NA	0.557046979865772	0.275167785234899	0.174496644295302	FALSE	ENSG00000084444	FAM234B	family with sequence similarity 234 member B [Source:HGNC Symbol;Acc:HGNC:29288]	0.174496644295302	0.83998856811076	FALSE	0	0	FALSE	c2	False
ENST00000198536	40	0.0245	0.20435	2.17917360895104	228.8	5	17	7	7	9	7	1	0	NA	0.6	0.425	0.125	FALSE	ENSG00000085514	PILRA	paired immunoglobin like type 2 receptor alpha [Source:HGNC Symbol;Acc:HGNC:20396]	0.125	0.601722580040881	FALSE	0	0	FALSE	c1	False
ENST00000198767	100	-0.182	-0.98487	3.87374338479101	237.91	12	10	22	32	36	18	13	2	NA	0.32	0.1	0.12	FALSE	ENSG00000085721	RRN3	RRN3 homolog, RNA polymerase I transcription factor [Source:HGNC Symbol;Acc:HGNC:30346]	0.12	0.577653676839246	FALSE	0	0	FALSE	c2	False
ENST00000198801	101	0.137	-1.62354455445545	5.61100441369414	237.455445544554	18	43	35	12	11	6	9	0	NA	0.772277227722772	0.425742574257426	0.178217821782178	FALSE	ENSG00000166391	MOGAT2	monoacylglycerol O-acyltransferase 2 [Source:HGNC Symbol;Acc:HGNC:23248]	0.178217821782178	0.857901500256306	FALSE	0	0	FALSE	c2	False
ENST00000199280	157	0.677	-0.13756050955414	4.03436469649534	235.872611464968	42	70	53	21	13	4	24	1	NA	0.78343949044586	0.445859872611465	0.267515923566879	FALSE	ENSG00000167580	AQP2	aquaporin 2 [Source:HGNC Symbol;Acc:HGNC:634]	0.267515923566879	1.28776297384545	enriched	0	0	FALSE	c1	False
ENST00000199320	68	0.8815	1.16001470588235	2.34883121454211	237.882352941176	17	9	14	19	26	12	3	0	NA	0.338235294117647	0.132352941176471	0.25	FALSE	ENSG00000086189	DIMT1	DIM1 rRNA methyltransferase and ribosome maturation factor [Source:HGNC Symbol;Acc:HGNC:30217]	0.25	1.20344516008176	enriched	0	0	FALSE	c3	False
ENST00000199389	86	-0.334	-0.948395348837209	3.36763475831181	238.593023255814	12	12	18	29	27	15	14	0	NA	0.348837209302326	0.13953488372093	0.13953488372093	FALSE	ENSG00000086232	EIF2AK1	eukaryotic translation initiation factor 2 alpha kinase 1 [Source:HGNC Symbol;Acc:HGNC:24921]	0.13953488372093	0.6716903219061	FALSE	0	0	FALSE	c3	False
ENST00000199447	85	0.154	0.158494117647059	1.85994081846151	239.952941176471	5	10	7	31	37	15	5	0	NA	0.2	0.117647058823529	0.0588235294117647	FALSE	ENSG00000086288	NME8	NME/NM23 family member 8 [Source:HGNC Symbol;Acc:HGNC:16473]	0.0588235294117647	0.283163567078062	FALSE	0	0	FALSE	c1	False
ENST00000199448	58	0.1555	-0.246103448275862	3.34896205805675	232.931034482759	9	28	19	7	4	3	7	0	NA	0.810344827586207	0.482758620689655	0.155172413793103	FALSE	ENSG00000086289	EPDR1	ependymin related 1 [Source:HGNC Symbol;Acc:HGNC:17572]	0.155172413793103	0.74696596143006	FALSE	0	0	FALSE	c3	False
ENST00000199706	43	0.004	-1.26241860465116	3.43345018224109	232.767441860465	4	9	25	7	2	5	10	0	NA	0.790697674418605	0.209302325581395	0.0930232558139535	FALSE	ENSG00000086504	MRPL28	mitochondrial ribosomal protein L28 [Source:HGNC Symbol;Acc:HGNC:14484]	0.0930232558139535	0.4477935479374	FALSE	0	0	FALSE	c1	False
ENST00000199708	43	0.462	0.348511627906977	2.71339087079593	217.976744186047	11	22	20	0	1	3	17	2	NA	0.976744186046512	0.511627906976744	0.255813953488372	FALSE	ENSG00000086506	HBQ1	hemoglobin subunit theta 1 [Source:HGNC Symbol;Acc:HGNC:4833]	0.255813953488372	1.23143225682785	enriched	5	0.00000918268586215319	FALSE	c5	False
ENST00000199764	12	0.322	-0.0531666666666665	3.29206707192618	239.75	4	4	4	2	2	5	1	0	NA	0.666666666666667	0.333333333333333	0.333333333333333	FALSE	ENSG00000086548	CEACAM6	CEA cell adhesion molecule 6 [Source:HGNC Symbol;Acc:HGNC:1818]	0.333333333333333	1.60459354677568	enriched	0	0	FALSE	c2	False
ENST00000199814	104	0.0815	-0.301365384615385	2.99555314780333	239.798076923077	14	15	19	32	38	11	3	2	NA	0.326923076923077	0.144230769230769	0.134615384615385	FALSE	ENSG00000086589	RBM22	RNA binding motif protein 22 [Source:HGNC Symbol;Acc:HGNC:25503]	0.134615384615385	0.648008932351718	FALSE	0	0	FALSE	c3	False
ENST00000199936	110	-0.3155	-0.947754545454545	3.65040811891111	240.281818181818	16	26	34	24	26	5	9	0	NA	0.545454545454545	0.236363636363636	0.145454545454545	FALSE	ENSG00000086696	HSD17B2	hydroxysteroid 17-beta dehydrogenase 2 [Source:HGNC Symbol;Acc:HGNC:5211]	0.145454545454545	0.700186274956662	FALSE	0	0	FALSE	c2	False
ENST00000200135	128	0.149	0.19090625	1.79272767335889	239.5625	15	17	29	49	33	16	4	0	NA	0.359375	0.1328125	0.1171875	FALSE	ENSG00000086827	ZW10	zw10 kinetochore protein [Source:HGNC Symbol;Acc:HGNC:13194]	0.1171875	0.564114918788326	FALSE	2	0.00000367307434486128	FALSE	c3	False
ENST00000200181	739	0.757	-0.32721650879567	4.85748158445344	237.125845737483	234	366	278	43	52	39	95	4	NA	0.871447902571042	0.495263870094723	0.316644113667118	FALSE	ENSG00000132470	ITGB4	integrin subunit beta 4 [Source:HGNC Symbol;Acc:HGNC:6158]	0.316644113667118	1.52425530424429	enriched	14	0.0000257115204140289	FALSE	NA	NA
ENST00000200453	97	0.039	-0.260288659793814	2.49457921033606	236.164948453608	7	49	14	15	19	2	6	0	NA	0.649484536082474	0.505154639175258	0.0721649484536082	FALSE	ENSG00000087074	PPP1R15A	protein phosphatase 1 regulatory subunit 15A [Source:HGNC Symbol;Acc:HGNC:14375]	0.0721649484536082	0.347386231776179	FALSE	1	0.00000183653717243064	FALSE	c5	False
ENST00000200457	228	0.315	-0.184416666666667	3.48916136334459	236.004385964912	40	86	69	43	30	9	33	0	NA	0.679824561403509	0.37719298245614	0.175438596491228	FALSE	ENSG00000087077	TRIP6	thyroid hormone receptor interactor 6 [Source:HGNC Symbol;Acc:HGNC:12311]	0.175438596491228	0.844522919355623	FALSE	0	0	FALSE	c3	False
ENST00000200557	341	0.776	0.582938416422287	3.64300405600634	237.824046920821	105	140	123	41	37	27	33	2	NA	0.771260997067449	0.410557184750733	0.30791788856305	FALSE	ENSG00000073670	ADAM11	ADAM metallopeptidase domain 11 [Source:HGNC Symbol;Acc:HGNC:189]	0.30791788856305	1.48224917077519	enriched	10	0.0000183653717243064	FALSE	c2	False
ENST00000200639	60	0.0715	0.532666666666667	2.64151019123445	236.75	13	5	15	22	18	9	4	0	NA	0.333333333333333	0.0833333333333333	0.216666666666667	FALSE	ENSG00000005893	LAMP2	lysosomal associated membrane protein 2 [Source:HGNC Symbol;Acc:HGNC:6501]	0.216666666666667	1.04298580540419	enriched	0	0	FALSE	NA	NA
ENST00000200652	208	0.4195	0.722668269230769	2.80015991616367	236.173076923077	50	68	66	40	34	10	17	1	NA	0.644230769230769	0.326923076923077	0.240384615384615	FALSE	ENSG00000197208	SLC22A4	solute carrier family 22 member 4 [Source:HGNC Symbol;Acc:HGNC:10968]	0.240384615384615	1.15715880777093	enriched	0	0	FALSE	c4	False
ENST00000200691	13	0.443	1.85261538461538	4.22840956188931	233.846153846154	5	7	2	4	0	3	0	0	NA	0.692307692307692	0.538461538461538	0.384615384615385	FALSE	ENSG00000087250	MT3	metallothionein 3 [Source:HGNC Symbol;Acc:HGNC:7408]	0.384615384615385	1.85145409243348	enriched	3	0.00000550961151729192	FALSE	NA	NA
ENST00000201031	193	-0.302	-1.45804663212435	4.3149154482955	233.471502590674	32	85	55	30	23	7	40	3	NA	0.72538860103627	0.440414507772021	0.16580310880829	FALSE	ENSG00000087510	TFAP2C	transcription factor AP-2 gamma [Source:HGNC Symbol;Acc:HGNC:11744]	0.16580310880829	0.798139795287387	FALSE	21	0.0000385672806210434	FALSE	c5	False
ENST00000201586	100	0.4805	-0.13742	4.52364404859443	231.87	29	58	36	3	3	7	19	0	NA	0.94	0.58	0.29	FALSE	ENSG00000088002	SULT2B1	sulfotransferase family 2B member 1 [Source:HGNC Symbol;Acc:HGNC:11459]	0.29	1.39599638569484	enriched	0	0	FALSE	c1	False
ENST00000201647	259	0.056	-0.427305019305019	3.34730773391353	229.285714285714	43	116	115	14	14	19	74	1	NA	0.891891891891892	0.447876447876448	0.166023166023166	FALSE	ENSG00000131037	EPS8L1	EPS8 like 1 [Source:HGNC Symbol;Acc:HGNC:21295]	0.166023166023166	0.79919910244812	FALSE	0	0	FALSE	c5	False
ENST00000201979	155	0.707	0.00441935483870952	3.92968318981954	237.245161290323	39	77	43	15	20	4	12	2	NA	0.774193548387097	0.496774193548387	0.251612903225806	FALSE	ENSG00000088320	REM1	RRAD and GEM like GTPase 1 [Source:HGNC Symbol;Acc:HGNC:15922]	0.251612903225806	1.21120932240487	enriched	0	0	FALSE	c2	False
ENST00000202017	17	0.129	0.0602941176470587	2.46892853189156	237.294117647059	2	4	10	1	2	5	5	1	NA	0.823529411764706	0.235294117647059	0.117647058823529	FALSE	ENSG00000088356	PDRG1	p53 and DNA damage regulated 1 [Source:HGNC Symbol;Acc:HGNC:16119]	0.117647058823529	0.566327134156124	FALSE	0	0	FALSE	c3	False
ENST00000202556	251	-1.028	-2.33840239043825	4.879194644348	237.581673306773	29	64	73	49	65	17	45	2	NA	0.545816733067729	0.254980079681275	0.115537848605578	FALSE	ENSG00000088808	PPP1R13B	protein phosphatase 1 regulatory subunit 13B [Source:HGNC Symbol;Acc:HGNC:14950]	0.115537848605578	0.556173858842568	FALSE	0	0	FALSE	c4	False
ENST00000202625	225	0.982	0.355511111111111	4.24483689648705	231.786666666667	70	108	71	19	27	13	21	0	NA	0.795555555555556	0.48	0.311111111111111	FALSE	ENSG00000166948	TGM6	transglutaminase 6 [Source:HGNC Symbol;Acc:HGNC:16255]	0.311111111111111	1.4976206436573	enriched	0	0	FALSE	c1	False
ENST00000202677	340	-0.0005	-0.767223529411765	3.93264310265959	238.961764705882	55	52	72	102	114	39	35	2	NA	0.364705882352941	0.152941176470588	0.161764705882353	FALSE	ENSG00000188559	RALGAPA2	Ral GTPase activating protein catalytic subunit alpha 2 [Source:HGNC Symbol;Acc:HGNC:16207]	0.161764705882353	0.77869980946467	FALSE	0	0	FALSE	NA	NA
ENST00000202816	84	0.6795	0.799464285714286	1.97029809649976	239.47619047619	16	5	11	35	33	13	4	0	NA	0.19047619047619	0.0595238095238095	0.19047619047619	FALSE	ENSG00000089048	ESF1	ESF1 nucleolar pre-rRNA processing protein homolog [Source:HGNC Symbol;Acc:HGNC:15898]	0.19047619047619	0.916910598157533	FALSE	0	0	FALSE	c4	False
ENST00000202917	62	0.123	-1.38285483870968	4.63239230355036	223.322580645161	8	21	19	12	10	6	4	0	NA	0.645161290322581	0.338709677419355	0.129032258064516	FALSE	ENSG00000089127	OAS1	2'-5'-oligoadenylate synthetase 1 [Source:HGNC Symbol;Acc:HGNC:8086]	0.129032258064516	0.621132985848652	FALSE	0	0	FALSE	c2	False
ENST00000202967	128	-0.084	-1.03709375	4.25200625446296	239.765625	22	42	34	24	28	3	11	0	NA	0.59375	0.328125	0.171875	FALSE	ENSG00000089163	SIRT4	sirtuin 4 [Source:HGNC Symbol;Acc:HGNC:14932]	0.171875	0.827368547556212	FALSE	0	0	FALSE	c2	False
ENST00000203001	91	0.108	0.297714285714286	2.08942470171265	240.32967032967	13	13	18	24	36	11	8	0	NA	0.340659340659341	0.142857142857143	0.142857142857143	FALSE	ENSG00000089195	TRMT6	tRNA methyltransferase 6 non-catalytic subunit [Source:HGNC Symbol;Acc:HGNC:20900]	0.142857142857143	0.68768294861815	FALSE	0	0	FALSE	c4	False
ENST00000203166	222	0.508	0.311797297297297	2.71728665726129	238.815315315315	42	82	83	25	32	19	22	2	NA	0.743243243243243	0.369369369369369	0.189189189189189	FALSE	ENSG00000249115	HAUS5	HAUS augmin like complex subunit 5 [Source:HGNC Symbol;Acc:HGNC:29130]	0.189189189189189	0.910715256278091	FALSE	0	0	FALSE	c2	False
ENST00000203407	122	0.0955	-0.228377049180328	3.31263995326458	237.770491803279	21	24	49	28	21	13	15	4	NA	0.598360655737705	0.19672131147541	0.172131147540984	FALSE	ENSG00000010256	UQCRC1	ubiquinol-cytochrome c reductase core protein 1 [Source:HGNC Symbol;Acc:HGNC:12585]	0.172131147540984	0.828601585630066	FALSE	0	0	FALSE	c3	False
ENST00000203556	228	-0.0475	-1.05539473684211	4.31926889334431	238.513157894737	36	57	95	40	36	21	38	1	NA	0.666666666666667	0.25	0.157894736842105	FALSE	ENSG00000089639	GMIP	GEM interacting protein [Source:HGNC Symbol;Acc:HGNC:24852]	0.157894736842105	0.760070627420061	FALSE	0	0	FALSE	c3	False
ENST00000203629	166	0.329	0.518915662650602	2.19423675529753	234.759036144578	30	62	37	41	26	8	9	2	NA	0.596385542168675	0.373493975903614	0.180722891566265	FALSE	ENSG00000089692	LAG3	lymphocyte activating 3 [Source:HGNC Symbol;Acc:HGNC:6476]	0.180722891566265	0.869960356685612	FALSE	0	0	FALSE	c1	False
ENST00000203630	72	-0.062	-0.472763888888889	3.18380886472921	239.694444444444	13	18	19	17	18	7	7	0	NA	0.513888888888889	0.25	0.180555555555556	FALSE	ENSG00000089693	MLF2	myeloid leukemia factor 2 [Source:HGNC Symbol;Acc:HGNC:7126]	0.180555555555556	0.869154837836829	FALSE	0	0	FALSE	c4	False
ENST00000203664	83	0.727	0.145385542168675	4.00075826298126	240.843373493976	28	27	29	13	14	6	11	0	NA	0.674698795180723	0.325301204819277	0.337349397590361	FALSE	ENSG00000089723	OTUB2	OTU deubiquitinase, ubiquitin aldehyde binding 2 [Source:HGNC Symbol;Acc:HGNC:20351]	0.337349397590361	1.62392599914647	enriched	0	0	FALSE	c2	False
ENST00000204517	73	0.711	-1.04534246575342	5.62922771794966	237.369863013699	19	19	43	4	7	7	14	0	NA	0.849315068493151	0.26027397260274	0.26027397260274	FALSE	ENSG00000090447	TFAP4	transcription factor AP-4 [Source:HGNC Symbol;Acc:HGNC:11745]	0.26027397260274	1.25290181049608	enriched	0	0	FALSE	c4	False
ENST00000204549	36	0.132	0.198972222222222	2.83184022436811	236.722222222222	5	4	11	15	6	5	5	0	NA	0.416666666666667	0.111111111111111	0.138888888888889	FALSE	ENSG00000090470	PDCD7	programmed cell death 7 [Source:HGNC Symbol;Acc:HGNC:8767]	0.138888888888889	0.668580644489868	FALSE	0	0	FALSE	c3	False
ENST00000204566	52	0.2045	-0.350134615384616	3.65052863230093	239.711538461538	12	11	11	16	14	8	5	0	NA	0.423076923076923	0.211538461538462	0.230769230769231	FALSE	ENSG00000090487	SPG21	SPG21 abhydrolase domain containing, maspardin [Source:HGNC Symbol;Acc:HGNC:20373]	0.230769230769231	1.11087245546009	enriched	0	0	FALSE	c3	False
ENST00000204604	452	0.7105	0.400079646017699	3.01904413704122	238.473451327434	94	150	163	63	76	23	39	4	NA	0.692477876106195	0.331858407079646	0.207964601769911	FALSE	ENSG00000090539	CHRD	chordin [Source:HGNC Symbol;Acc:HGNC:1949]	0.207964601769911	1.00109597387332	enriched	64	0.000117538379035561	FALSE	NA	NA
ENST00000204679	103	-0.036	-1.16618446601942	3.9747944224743	232.466019417476	15	53	29	9	12	11	16	0	NA	0.796116504854369	0.514563106796116	0.145631067961165	FALSE	ENSG00000090581	GNPTG	N-acetylglucosamine-1-phosphate transferase subunit gamma [Source:HGNC Symbol;Acc:HGNC:23026]	0.145631067961165	0.701036015581609	FALSE	0	0	FALSE	c3	False
ENST00000204726	245	-0.301	-1.53785306122449	4.40855472149534	239.338775510204	36	58	95	48	44	23	67	2	NA	0.624489795918367	0.236734693877551	0.146938775510204	FALSE	ENSG00000090615	GOLGA3	golgin A3 [Source:HGNC Symbol;Acc:HGNC:4426]	0.146938775510204	0.707331032864383	FALSE	0	0	FALSE	c1	False
ENST00000204961	164	0.721	0.486359756097561	3.02856826180413	229.451219512195	33	61	55	24	24	5	21	1	NA	0.707317073170732	0.371951219512195	0.201219512195122	FALSE	ENSG00000090776	EFNB1	ephrin B1 [Source:HGNC Symbol;Acc:HGNC:3226]	0.201219512195122	0.968626592260931	FALSE	0	0	FALSE	NA	NA
ENST00000205194	116	0.3515	-1.15368103448276	4.92177217570564	227.879310344828	27	49	48	11	8	2	22	0	NA	0.836206896551724	0.422413793103448	0.232758620689655	FALSE	ENSG00000090971	NAT14	N-acetyltransferase 14 (putative) [Source:HGNC Symbol;Acc:HGNC:28918]	0.232758620689655	1.12044894214509	enriched	0	0	FALSE	c5	False
ENST00000205214	152	0.1435	0.188460526315789	1.97717553204672	238.618421052632	17	13	19	60	60	14	4	0	NA	0.210526315789474	0.0855263157894737	0.111842105263158	FALSE	ENSG00000157426	AASDH	aminoadipate-semialdehyde dehydrogenase [Source:HGNC Symbol;Acc:HGNC:23993]	0.111842105263158	0.53838336108921	FALSE	0	0	FALSE	c4	False
ENST00000205402	219	0.477	0.56283105022831	2.18370029653488	239.566210045662	38	26	16	101	76	14	8	2	NA	0.191780821917808	0.118721461187215	0.17351598173516	FALSE	ENSG00000091140	DLD	dihydrolipoamide dehydrogenase [Source:HGNC Symbol;Acc:HGNC:2898]	0.17351598173516	0.835267873664054	FALSE	1	0.00000183653717243064	FALSE	NA	NA
ENST00000205557	320	-0.365	-1.44743125	4.79646355830053	236.8625	77	91	140	47	42	31	39	1	NA	0.721875	0.284375	0.240625	FALSE	ENSG00000091262	ABCC6	ATP binding cassette subfamily C member 6 [Source:HGNC Symbol;Acc:HGNC:57]	0.240625	1.1583159665787	enriched	0	0	FALSE	NA	NA
ENST00000205636	31	0.029	-0.534290322580645	3.94067958769845	234.451612903226	5	9	8	7	7	4	5	1	NA	0.548387096774194	0.290322580645161	0.161290322580645	FALSE	ENSG00000091317	CMTM6	CKLF like MARVEL transmembrane domain containing 6 [Source:HGNC Symbol;Acc:HGNC:19177]	0.161290322580645	0.776416232310815	FALSE	0	0	FALSE	c3	False
ENST00000205948	48	-0.4515	-1.78275	3.9691749745663	238.729166666667	2	6	10	13	19	8	6	0	NA	0.333333333333333	0.125	0.0416666666666667	FALSE	ENSG00000091583	APOH	apolipoprotein H [Source:HGNC Symbol;Acc:HGNC:616]	0.0416666666666667	0.20057419334696	FALSE	0	0	FALSE	c1	False
ENST00000206020	41	0.93	1.1120243902439	3.48484135569903	237.536585365854	14	5	19	8	9	7	4	2	NA	0.585365853658537	0.121951219512195	0.341463414634146	FALSE	ENSG00000091640	SPAG7	sperm associated antigen 7 [Source:HGNC Symbol;Acc:HGNC:11216]	0.341463414634146	1.64372997474582	enriched	0	0	FALSE	c4	False
ENST00000206249	213	0.228	0.0536995305164321	3.00176779422132	234.12676056338	47	94	58	28	33	8	28	0	NA	0.713615023474178	0.44131455399061	0.220657276995305	FALSE	ENSG00000091831	ESR1	estrogen receptor 1 [Source:HGNC Symbol;Acc:HGNC:3467]	0.220657276995305	1.06219572814728	enriched	19	0.0000348942062761821	FALSE	c3	False
ENST00000206262	32	-0.035	-0.15275	2.68114482048007	238.5625	4	8	0	10	14	4	2	0	NA	0.25	0.25	0.125	FALSE	ENSG00000091844	RGS17	regulator of G protein signaling 17 [Source:HGNC Symbol;Acc:HGNC:14088]	0.125	0.601722580040881	FALSE	0	0	FALSE	c2	False
ENST00000206380	67	0.456	0.125417910447761	4.15972083907902	239.940298507463	14	18	28	12	9	4	12	1	NA	0.686567164179104	0.26865671641791	0.208955223880597	FALSE	ENSG00000091947	TMEM101	transmembrane protein 101 [Source:HGNC Symbol;Acc:HGNC:28653]	0.208955223880597	1.00586461141162	enriched	0	0	FALSE	c2	False
ENST00000206423	178	-0.0915	-1.04100561797753	3.75867700383756	238.904494382022	20	44	56	32	46	7	13	0	NA	0.561797752808989	0.247191011235955	0.112359550561798	FALSE	ENSG00000091986	CCDC80	coiled-coil domain containing 80 [Source:HGNC Symbol;Acc:HGNC:30649]	0.112359550561798	0.54087422925023	FALSE	0	0	FALSE	c2	False
ENST00000206451	89	1.203	1.25666292134831	2.69756263700055	239.47191011236	26	31	28	17	13	11	2	0	NA	0.662921348314607	0.348314606741573	0.292134831460674	FALSE	ENSG00000092010	PSME1	proteasome activator subunit 1 [Source:HGNC Symbol;Acc:HGNC:9568]	0.292134831460674	1.4062729960506	enriched	0	0	FALSE	c5	False
ENST00000206474	53	0.089	-0.137132075471698	2.92793179852878	240.320754716981	8	4	19	20	10	9	5	0	NA	0.433962264150943	0.0754716981132075	0.150943396226415	FALSE	ENSG00000092036	HAUS4	HAUS augmin like complex subunit 4 [Source:HGNC Symbol;Acc:HGNC:20163]	0.150943396226415	0.726608398539932	FALSE	0	0	FALSE	c3	False
ENST00000206513	87	-0.388	-1.4544367816092	4.52073660827769	236.701149425287	18	29	33	12	13	2	15	0	NA	0.71264367816092	0.333333333333333	0.206896551724138	FALSE	ENSG00000092067	CEBPE	CCAAT enhancer binding protein epsilon [Source:HGNC Symbol;Acc:HGNC:1836]	0.206896551724138	0.99595461524008	FALSE	0	0	FALSE	c1	False
ENST00000206542	99	0.309	0.63549494949495	1.88701161744224	239.767676767677	17	16	31	26	26	11	9	0	NA	0.474747474747475	0.161616161616162	0.171717171717172	FALSE	ENSG00000092094	OSGEP	O-sialoglycoprotein endopeptidase [Source:HGNC Symbol;Acc:HGNC:18028]	0.171717171717172	0.826608796823837	FALSE	3	0.00000550961151729192	FALSE	c4	False
ENST00000206595	157	0.763	1.28037579617834	1.74529058786126	239.592356687898	38	19	8	63	67	14	2	0	NA	0.171974522292994	0.121019108280255	0.24203821656051	FALSE	ENSG00000092140	G2E3	G2/M-phase specific E3 ubiquitin protein ligase [Source:HGNC Symbol;Acc:HGNC:20338]	0.24203821656051	1.16511888109827	enriched	0	0	FALSE	c3	False
ENST00000206765	205	0.025	-0.981048780487805	4.08161882263583	239.70243902439	32	57	63	37	48	14	20	0	NA	0.585365853658537	0.278048780487805	0.15609756097561	FALSE	ENSG00000092295	TGM1	transglutaminase 1 [Source:HGNC Symbol;Acc:HGNC:11777]	0.15609756097561	0.751419417026661	FALSE	0	0	FALSE	c1	False
ENST00000207457	154	0.7305	0.445967532467532	3.03345235150869	240.824675324675	44	61	49	22	22	9	7	0	NA	0.714285714285714	0.396103896103896	0.285714285714286	FALSE	ENSG00000092850	TEKT2	tektin 2 [Source:HGNC Symbol;Acc:HGNC:11725]	0.285714285714286	1.3753658972363	enriched	0	0	FALSE	c1	False
ENST00000207549	220	0.3655	-1.48533181818182	5.61310509985308	236.804545454545	67	62	104	34	20	32	39	2	NA	0.754545454545455	0.281818181818182	0.304545454545455	FALSE	ENSG00000092929	UNC13D	unc-13 homolog D [Source:HGNC Symbol;Acc:HGNC:23147]	0.304545454545455	1.46601501319051	enriched	0	0	FALSE	c2	False
ENST00000207870	215	-0.129	-1.27743720930233	4.71997229364904	239.311627906977	35	73	45	46	51	19	17	1	NA	0.548837209302326	0.33953488372093	0.162790697674419	FALSE	ENSG00000093217	XYLB	xylulokinase [Source:HGNC Symbol;Acc:HGNC:12839]	0.162790697674419	0.78363870889045	FALSE	0	0	FALSE	c2	False
ENST00000209668	39	-0.182	-0.210717948717949	2.47729461890989	225.128205128205	4	2	7	16	14	9	1	0	NA	0.230769230769231	0.0512820512820513	0.102564102564103	FALSE	ENSG00000187758	ADH1A	alcohol dehydrogenase 1A (class I), alpha polypeptide [Source:HGNC Symbol;Acc:HGNC:249]	0.102564102564103	0.493721091315595	FALSE	0	0	FALSE	c2	False
ENST00000209718	48	-1.1825	-1.81841666666667	3.90605346802056	231.375	8	8	14	10	16	8	7	1	NA	0.458333333333333	0.166666666666667	0.166666666666667	FALSE	ENSG00000108244	KRT23	keratin 23 [Source:HGNC Symbol;Acc:HGNC:6438]	0.166666666666667	0.802296773387842	FALSE	0	0	FALSE	c1	False
ENST00000209728	193	0.164	0.129134715025907	2.57243051057892	240.233160621762	29	41	33	68	51	11	4	0	NA	0.383419689119171	0.212435233160622	0.150259067357513	FALSE	ENSG00000094804	CDC6	cell division cycle 6 [Source:HGNC Symbol;Acc:HGNC:1744]	0.150259067357513	0.723314189479194	FALSE	0	0	FALSE	c2	False
ENST00000209873	143	0.34	0.33658041958042	2.38187844681221	237.846153846154	20	28	40	42	33	16	8	2	NA	0.475524475524476	0.195804195804196	0.13986013986014	FALSE	ENSG00000094914	AAAS	aladin WD repeat nucleoporin [Source:HGNC Symbol;Acc:HGNC:13666]	0.13986013986014	0.673256033612175	FALSE	0	0	FALSE	c2	False
ENST00000209875	31	1.16	1.41109677419355	3.16327620624397	240.161290322581	12	2	10	11	8	4	1	0	NA	0.387096774193548	0.0645161290322581	0.387096774193548	FALSE	ENSG00000094916	CBX5	chromobox 5 [Source:HGNC Symbol;Acc:HGNC:1555]	0.387096774193548	1.86339895754595	enriched	0	0	FALSE	c4	False
ENST00000209884	286	0.13	0.00478671328671325	2.7643978450247	238.671328671329	47	70	47	81	88	11	8	1	NA	0.409090909090909	0.244755244755245	0.164335664335664	FALSE	ENSG00000076321	KLHL20	kelch like family member 20 [Source:HGNC Symbol;Acc:HGNC:25056]	0.164335664335664	0.791075839494306	FALSE	0	0	FALSE	c3	False
ENST00000209929	172	-0.1145	-0.542279069767442	2.65023312072339	236.011627906977	20	50	30	48	44	8	6	1	NA	0.465116279069767	0.290697674418605	0.116279069767442	FALSE	ENSG00000094963	FMO2	flavin containing dimethylaniline monoxygenase 2 [Source:HGNC Symbol;Acc:HGNC:3770]	0.116279069767442	0.55974193492175	FALSE	0	0	FALSE	c2	False
ENST00000210060	86	-0.2115	-1.4131511627907	4.26857293005917	238.697674418605	13	23	31	19	13	9	23	0	NA	0.627906976744186	0.267441860465116	0.151162790697674	FALSE	ENSG00000095059	DHPS	deoxyhypusine synthase [Source:HGNC Symbol;Acc:HGNC:2869]	0.151162790697674	0.727664515398275	FALSE	0	0	FALSE	c3	False
ENST00000210187	74	0.783	0.394608108108108	3.58143951244513	238.554054054054	19	35	29	6	4	9	6	0	NA	0.864864864864865	0.472972972972973	0.256756756756757	FALSE	ENSG00000167964	RAB26	RAB26, member RAS oncogene family [Source:HGNC Symbol;Acc:HGNC:14259]	0.256756756756757	1.23597070494884	enriched	0	0	FALSE	c5	False
ENST00000210313	104	0.6565	0.911413461538461	2.15376457778376	239.269230769231	19	15	33	31	25	10	11	0	NA	0.461538461538462	0.144230769230769	0.182692307692308	FALSE	ENSG00000095261	PSMD5	proteasome 26S subunit, non-ATPase 5 [Source:HGNC Symbol;Acc:HGNC:9563]	0.182692307692308	0.879440693905903	FALSE	0	0	FALSE	c2	False
ENST00000210444	146	0.9995	0.255465753424658	3.98992140993275	239.08904109589	47	55	56	24	11	6	18	3	NA	0.76027397260274	0.376712328767123	0.321917808219178	FALSE	ENSG00000095380	NANS	N-acetylneuraminate synthase [Source:HGNC Symbol;Acc:HGNC:19237]	0.321917808219178	1.549641712982	enriched	0	0	FALSE	c3	False
ENST00000210633	357	0.74	0.281826330532213	3.53673310710291	239.683473389356	103	138	96	55	68	14	15	1	NA	0.65546218487395	0.38655462184874	0.288515406162465	FALSE	ENSG00000095539	SEMA4G	semaphorin 4G [Source:HGNC Symbol;Acc:HGNC:10735]	0.288515406162465	1.38884987662097	enriched	0	0	FALSE	NA	NA
ENST00000211122	20	0.094	0.6802	2.0603429862653	219.25	5	2	6	8	4	6	0	0	NA	0.4	0.1	0.25	FALSE	ENSG00000174156	GSTA3	glutathione S-transferase alpha 3 [Source:HGNC Symbol;Acc:HGNC:4628]	0.25	1.20344516008176	enriched	0	0	FALSE	c2	False
ENST00000211287	114	0.8325	-0.574105263157895	5.21914715402529	237.456140350877	36	41	53	10	10	12	14	0	NA	0.824561403508772	0.359649122807018	0.31578947368421	FALSE	ENSG00000156711	MAPK13	mitogen-activated protein kinase 13 [Source:HGNC Symbol;Acc:HGNC:6875]	0.315789473684211	1.52014125484012	enriched	0	0	FALSE	c3	False
ENST00000211314	43	0.492	0.58493023255814	1.59242156711016	239.674418604651	4	9	9	14	11	4	2	0	NA	0.418604651162791	0.209302325581395	0.0930232558139535	FALSE	ENSG00000096092	TMEM14A	transmembrane protein 14A [Source:HGNC Symbol;Acc:HGNC:21076]	0.0930232558139535	0.4477935479374	FALSE	0	0	FALSE	c1	False
ENST00000211413	67	0.127	0.14034328358209	3.12974319573986	228.716417910448	17	22	30	3	12	4	24	1	NA	0.776119402985075	0.328358208955224	0.253731343283582	FALSE	ENSG00000204314	PRRT1	proline rich transmembrane protein 1 [Source:HGNC Symbol;Acc:HGNC:13943]	0.253731343283582	1.22140702814268	enriched	0	0	FALSE	c5	False
ENST00000211936	15	0.089	0.304	1.18641253966979	237.266666666667	1	2	2	4	7	5	0	0	NA	0.266666666666667	0.133333333333333	0.0666666666666667	FALSE	ENSG00000096654	ZNF184	zinc finger protein 184 [Source:HGNC Symbol;Acc:HGNC:12975]	0.0666666666666667	0.320918709355137	FALSE	0	0	FALSE	c4	False
ENST00000211998	545	0.678	0.816862385321101	2.73954657270909	240.522935779817	128	145	120	155	125	22	42	4	NA	0.486238532110092	0.26605504587156	0.234862385321101	FALSE	ENSG00000035403	VCL	vinculin [Source:HGNC Symbol;Acc:HGNC:12665]	0.234862385321101	1.13057600359975	enriched	0	0	FALSE	c3	False
ENST00000212015	192	0.946	1.28725	1.81876901584129	240.697916666667	51	24	16	75	77	9	7	0	NA	0.208333333333333	0.125	0.265625	FALSE	ENSG00000096717	SIRT1	sirtuin 1 [Source:HGNC Symbol;Acc:HGNC:14929]	0.265625	1.27866048258687	enriched	0	0	FALSE	NA	NA
ENST00000212355	130	-0.233	-0.953638461538461	3.63403127213861	240.676923076923	15	28	27	42	33	16	8	0	NA	0.423076923076923	0.215384615384615	0.115384615384615	FALSE	ENSG00000069702	TGFBR3	transforming growth factor beta receptor 3 [Source:HGNC Symbol;Acc:HGNC:11774]	0.115384615384615	0.555436227730044	FALSE	0	0	FALSE	c3	False
ENST00000214869	59	0.274	-0.475966101694915	4.15268556630817	237.864406779661	12	19	28	6	6	4	18	3	NA	0.796610169491525	0.322033898305085	0.203389830508475	FALSE	ENSG00000099203	TMED1	transmembrane p24 trafficking protein 1 [Source:HGNC Symbol;Acc:HGNC:17291]	0.203389830508475	0.979074028541095	FALSE	0	0	FALSE	c2	False
ENST00000215057	45	-0.214	-0.819355555555556	3.07707776924468	233.311111111111	4	10	11	10	14	5	4	0	NA	0.466666666666667	0.222222222222222	0.0888888888888889	FALSE	ENSG00000099326	MZF1	myeloid zinc finger 1 [Source:HGNC Symbol;Acc:HGNC:13108]	0.0888888888888889	0.427891612473516	FALSE	0	0	FALSE	c5	False
ENST00000215061	52	0.0295	-0.751192307692308	3.82583002419832	235.634615384615	7	21	13	9	9	6	6	1	NA	0.653846153846154	0.403846153846154	0.134615384615385	FALSE	ENSG00000099330	OCEL1	occludin/ELL domain containing 1 [Source:HGNC Symbol;Acc:HGNC:26221]	0.134615384615385	0.648008932351718	FALSE	0	0	FALSE	c2	False
ENST00000215071	140	0.975	1.03357857142857	2.86663603787405	237.128571428571	38	68	42	18	12	7	21	2	NA	0.785714285714286	0.485714285714286	0.271428571428571	FALSE	ENSG00000099341	PSMD8	proteasome 26S subunit, non-ATPase 8 [Source:HGNC Symbol;Acc:HGNC:9566]	0.271428571428571	1.30659760237448	enriched	0	0	FALSE	c3	False
ENST00000215095	60	1.4395	1.37178333333333	4.24556975111491	232.666666666667	25	12	35	7	6	10	10	0	NA	0.783333333333333	0.2	0.416666666666667	FALSE	ENSG00000099365	STX1B	syntaxin 1B [Source:HGNC Symbol;Acc:HGNC:18539]	0.416666666666667	2.0057419334696	95th	0	0	FALSE	c2	False
ENST00000215115	92	1.165	1.40435869565217	3.7836829943577	235.815217391304	33	34	26	16	16	6	12	2	NA	0.652173913043478	0.369565217391304	0.358695652173913	FALSE	ENSG00000099385	BCL7C	BAF chromatin remodeling complex subunit BCL7C [Source:HGNC Symbol;Acc:HGNC:1006]	0.358695652173913	1.72668218620427	enriched	0	0	FALSE	c4	False
ENST00000215368	31	-0.232	-2.08977419354839	5.80464207170823	230.741935483871	4	17	8	5	1	4	5	0	NA	0.806451612903226	0.548387096774194	0.129032258064516	FALSE	ENSG00000099617	EFNA2	ephrin A2 [Source:HGNC Symbol;Acc:HGNC:3222]	0.129032258064516	0.621132985848652	FALSE	0	0	FALSE	c4	False
ENST00000215375	70	-0.09	-2.39305714285714	5.28927567131097	235.814285714286	7	28	28	6	8	4	13	0	NA	0.8	0.4	0.1	FALSE	ENSG00000099624	ATP5F1D	ATP synthase F1 subunit delta [Source:HGNC Symbol;Acc:HGNC:837]	0.1	0.481378064032705	FALSE	0	0	FALSE	c5	False
ENST00000215479	31	2.093	2.15	2.47911551431823	233.451612903226	13	4	9	10	8	5	1	0	NA	0.419354838709677	0.129032258064516	0.419354838709677	FALSE	None	None	None	0.419354838709677	2.01868220400812	95th	0	0	FALSE	NA	NA
ENST00000215530	53	0.99	0.433528301886792	3.27773680482183	227.698113207547	12	31	18	2	2	3	12	2	NA	0.924528301886792	0.584905660377358	0.226415094339623	FALSE	ENSG00000070388	FGF22	fibroblast growth factor 22 [Source:HGNC Symbol;Acc:HGNC:3679]	0.226415094339623	1.0899125978099	enriched	0	0	FALSE	NA	NA
ENST00000215539	138	-0.106	-1.74044202898551	4.43331380402245	224.144927536232	17	45	86	2	5	2	34	0	NA	0.949275362318841	0.326086956521739	0.123188405797101	FALSE	ENSG00000099769	IGFALS	insulin like growth factor binding protein acid labile subunit [Source:HGNC Symbol;Acc:HGNC:5468]	0.123188405797101	0.59300196293884	FALSE	0	0	FALSE	c1	False
ENST00000215565	21	0.873	0.0826666666666666	3.98808297723773	233.904761904762	6	10	11	0	0	3	6	0	NA	1	0.476190476190476	0.285714285714286	FALSE	ENSG00000099795	NDUFB7	NADH:ubiquinone oxidoreductase subunit B7 [Source:HGNC Symbol;Acc:HGNC:7702]	0.285714285714286	1.3753658972363	enriched	0	0	FALSE	c2	False
ENST00000215567	142	1.0575	0.229323943661972	4.13747846695654	234.288732394366	43	71	55	7	9	13	19	1	NA	0.887323943661972	0.5	0.302816901408451	FALSE	ENSG00000099797	TECR	trans-2,3-enoyl-CoA reductase [Source:HGNC Symbol;Acc:HGNC:4551]	0.302816901408451	1.45769413756383	enriched	0	0	FALSE	c3	False
ENST00000215570	19	0.113	0.321263157894737	2.13495409375849	227.052631578947	3	7	11	0	1	3	9	0	NA	0.947368421052632	0.368421052631579	0.157894736842105	FALSE	ENSG00000099800	TIMM13	translocase of inner mitochondrial membrane 13 [Source:HGNC Symbol;Acc:HGNC:11816]	0.157894736842105	0.760070627420061	FALSE	0	0	FALSE	NA	NA
ENST00000215574	88	0.357	-0.424181818181818	4.69775136364284	229.363636363636	25	47	34	3	4	5	20	0	NA	0.920454545454545	0.534090909090909	0.284090909090909	FALSE	ENSG00000099804	CDC34	cell division cycle 34, ubiqiutin conjugating enzyme [Source:HGNC Symbol;Acc:HGNC:1734]	0.284090909090909	1.36755131827473	enriched	0	0	FALSE	c3	False
ENST00000215582	162	-1.2515	-3.24732098765432	5.43591118448818	231.308641975309	17	71	55	14	22	4	23	0	NA	0.777777777777778	0.438271604938272	0.104938271604938	FALSE	ENSG00000099812	MISP	mitotic spindle positioning [Source:HGNC Symbol;Acc:HGNC:27000]	0.104938271604938	0.505149820281234	FALSE	0	0	FALSE	c2	False
ENST00000215631	65	0.609	0.4382	3.75678933399253	227.723076923077	17	32	29	1	3	4	17	1	NA	0.938461538461538	0.492307692307692	0.261538461538462	FALSE	ENSG00000099860	GADD45B	growth arrest and DNA damage inducible beta [Source:HGNC Symbol;Acc:HGNC:4096]	0.261538461538462	1.25898878285477	enriched	17	0.0000312211319313209	FALSE	c5	False
ENST00000215637	62	0.1215	-0.808161290322581	4.45597673859171	229.129032258065	11	25	28	3	6	5	9	1	NA	0.854838709677419	0.403225806451613	0.17741935483871	FALSE	ENSG00000099866	MADCAM1	mucosal vascular addressin cell adhesion molecule 1 [Source:HGNC Symbol;Acc:HGNC:6765]	0.17741935483871	0.854057855541896	FALSE	9	0.0000165288345518757	FALSE	NA	NA
ENST00000215659	79	0.882	-1.94829113924051	5.51844764067479	232.455696202532	21	15	42	16	6	12	23	1	NA	0.721518987341772	0.189873417721519	0.265822784810127	FALSE	ENSG00000188130	MAPK12	mitogen-activated protein kinase 12 [Source:HGNC Symbol;Acc:HGNC:6874]	0.265822784810127	1.27961257527681	enriched	0	0	FALSE	c3	False
ENST00000215727	162	-0.025	-0.704444444444444	2.91398788455003	238.685185185185	10	58	49	30	25	4	13	0	NA	0.660493827160494	0.358024691358025	0.0617283950617284	FALSE	ENSG00000099937	SERPIND1	serpin family D member 1 [Source:HGNC Symbol;Acc:HGNC:4838]	0.0617283950617284	0.297146953106608	FALSE	0	0	FALSE	c1	False
ENST00000215730	69	-0.02	-0.0186666666666667	2.40636458576165	237.04347826087	8	32	14	10	13	5	6	1	NA	0.666666666666667	0.463768115942029	0.115942028985507	FALSE	ENSG00000099940	SNAP29	synaptosome associated protein 29 [Source:HGNC Symbol;Acc:HGNC:11133]	0.115942028985507	0.558119494530673	FALSE	0	0	FALSE	c4	False
ENST00000215742	84	-0.0525	-1.06372619047619	4.38559075261546	236.892857142857	16	17	27	20	20	4	17	4	NA	0.523809523809524	0.202380952380952	0.19047619047619	FALSE	ENSG00000184436	THAP7	THAP domain containing 7 [Source:HGNC Symbol;Acc:HGNC:23190]	0.19047619047619	0.916910598157533	FALSE	9	0.0000165288345518757	FALSE	c5	False
ENST00000215743	195	0.148	-0.882076923076923	3.47190373655549	239.779487179487	20	91	48	32	24	8	23	0	NA	0.712820512820513	0.466666666666667	0.102564102564103	FALSE	ENSG00000099953	MMP11	matrix metallopeptidase 11 [Source:HGNC Symbol;Acc:HGNC:7157]	0.102564102564103	0.493721091315595	FALSE	0	0	FALSE	c2	False
ENST00000215754	58	1.2085	1.5201724137931	2.40025508248187	227.362068965517	22	32	26	0	0	3	18	2	NA	1	0.551724137931034	0.379310344827586	FALSE	ENSG00000240972	MIF	macrophage migration inhibitory factor [Source:HGNC Symbol;Acc:HGNC:7097]	0.379310344827586	1.82591679460681	enriched	0	0	FALSE	c3	False
ENST00000215770	45	0.191	-0.186244444444445	2.64714301529675	233.622222222222	8	26	17	2	0	3	15	0	NA	0.955555555555556	0.577777777777778	0.177777777777778	FALSE	ENSG00000099974	DDTL	D-dopachrome tautomerase like [Source:HGNC Symbol;Acc:HGNC:33446]	0.177777777777778	0.855783224947031	FALSE	0	0	FALSE	NA	NA
ENST00000215781	22	-0.059	-1.86454545454545	5.89557883363032	237.227272727273	4	9	10	1	2	3	5	0	NA	0.863636363636364	0.409090909090909	0.181818181818182	FALSE	ENSG00000099985	OSM	oncostatin M [Source:HGNC Symbol;Acc:HGNC:8506]	0.181818181818182	0.875232843695827	FALSE	0	0	FALSE	c1	False
ENST00000215790	105	0.069	-0.303066666666667	3.49246092227096	234.495238095238	16	26	45	17	17	9	18	0	NA	0.676190476190476	0.247619047619048	0.152380952380952	FALSE	ENSG00000099992	TBC1D10A	TBC1 domain family member 10A [Source:HGNC Symbol;Acc:HGNC:23609]	0.152380952380952	0.733528478526027	FALSE	0	0	FALSE	c3	False
ENST00000215793	203	0.075	-0.195088669950739	3.07513607072677	238.56157635468	28	52	59	45	47	16	24	3	NA	0.54679802955665	0.25615763546798	0.137931034482759	FALSE	ENSG00000099995	SF3A1	splicing factor 3a subunit 1 [Source:HGNC Symbol;Acc:HGNC:10765]	0.137931034482759	0.663969743493386	FALSE	0	0	FALSE	c3	False
ENST00000215794	71	-0.199	-0.639366197183099	2.71509381179381	237.422535211268	6	26	16	16	13	10	3	0	NA	0.591549295774648	0.366197183098592	0.0845070422535211	FALSE	ENSG00000184979	USP18	ubiquitin specific peptidase 18 [Source:HGNC Symbol;Acc:HGNC:12616]	0.0845070422535211	0.4067983639713	FALSE	0	0	FALSE	c2	False
ENST00000215812	75	0.006	-1.41633333333333	4.66247297893288	238.546666666667	15	15	28	15	17	12	8	0	NA	0.573333333333333	0.2	0.2	FALSE	ENSG00000100012	SEC14L3	SEC14 like lipid binding 3 [Source:HGNC Symbol;Acc:HGNC:18655]	0.2	0.96275612806541	FALSE	0	0	FALSE	c1	False
ENST00000215829	47	-0.234	-0.943382978723404	3.84395265632289	234.255319148936	7	12	15	10	10	3	5	0	NA	0.574468085106383	0.25531914893617	0.148936170212766	FALSE	ENSG00000100028	SNRPD3	small nuclear ribonucleoprotein D3 polypeptide [Source:HGNC Symbol;Acc:HGNC:11160]	0.148936170212766	0.716946052814667	FALSE	0	0	FALSE	c4	False
ENST00000215832	41	0.405	0.850341463414634	2.62353511135029	239.341463414634	14	7	7	11	16	8	2	0	NA	0.341463414634146	0.170731707317073	0.341463414634146	FALSE	ENSG00000100030	MAPK1	mitogen-activated protein kinase 1 [Source:HGNC Symbol;Acc:HGNC:6871]	0.341463414634146	1.64372997474582	enriched	0	0	FALSE	c3	False
ENST00000215838	139	0.549	0.0521510791366906	2.97834837002685	239.956834532374	27	65	35	21	18	9	10	0	NA	0.719424460431655	0.467625899280576	0.194244604316547	FALSE	ENSG00000185339	TCN2	transcobalamin 2 [Source:HGNC Symbol;Acc:HGNC:11653]	0.194244604316547	0.935050915746981	FALSE	0	0	FALSE	NA	NA
ENST00000215855	78	0.5945	-0.384705128205128	4.29151330167051	220.794871794872	22	34	30	9	5	5	10	0	NA	0.82051282051282	0.435897435897436	0.282051282051282	FALSE	ENSG00000100053	CRYBB3	crystallin beta B3 [Source:HGNC Symbol;Acc:HGNC:2400]	0.282051282051282	1.35773300111789	enriched	0	0	FALSE	c1	False
ENST00000215882	66	0.225	-0.586090909090909	3.73949913029199	234.166666666667	12	28	30	2	6	9	17	0	NA	0.878787878787879	0.424242424242424	0.181818181818182	FALSE	ENSG00000100075	SLC25A1	solute carrier family 25 member 1 [Source:HGNC Symbol;Acc:HGNC:10979]	0.181818181818182	0.875232843695827	FALSE	0	0	FALSE	c5	False
ENST00000215885	68	0.0715	-0.541867647058824	3.24589199802123	238.176470588235	8	15	23	16	14	7	8	0	NA	0.558823529411765	0.220588235294118	0.117647058823529	FALSE	ENSG00000100078	PLA2G3	phospholipase A2 group III [Source:HGNC Symbol;Acc:HGNC:17934]	0.117647058823529	0.566327134156124	FALSE	0	0	FALSE	c1	False
ENST00000215886	14	0.5285	1.07864285714286	3.38493316846065	233.071428571429	5	0	8	1	5	4	2	1	NA	0.571428571428571	0	0.357142857142857	FALSE	ENSG00000100079	LGALS2	galectin 2 [Source:HGNC Symbol;Acc:HGNC:6562]	0.357142857142857	1.71920737154538	enriched	0	0	FALSE	c2	False
ENST00000215904	29	1.136	1.38665517241379	1.89562236813179	223.413793103448	9	18	11	0	0	2	10	1	NA	1	0.620689655172414	0.310344827586207	FALSE	ENSG00000241360	PDXP	pyridoxal phosphatase [Source:HGNC Symbol;Acc:HGNC:30259]	0.310344827586207	1.49393192286012	enriched	0	0	FALSE	c1	False
ENST00000215906	158	0.556	0.0835063291139239	4.22120326786357	238.898734177215	49	81	52	11	14	3	20	1	NA	0.841772151898734	0.512658227848101	0.310126582278481	FALSE	ENSG00000128203	ASPHD2	aspartate beta-hydroxylase domain containing 2 [Source:HGNC Symbol;Acc:HGNC:30437]	0.310126582278481	1.49288133782295	enriched	0	0	FALSE	c3	False
ENST00000215909	49	1.894	0.773326530612245	3.59266407296263	237.061224489796	20	19	18	8	4	4	3	1	NA	0.755102040816326	0.387755102040816	0.408163265306122	FALSE	ENSG00000100097	LGALS1	galectin 1 [Source:HGNC Symbol;Acc:HGNC:6561]	0.408163265306122	1.96480842462329	enriched	0	0	FALSE	c5	False
ENST00000215912	61	-0.109	-0.31416393442623	2.74607520035612	236.967213114754	7	16	19	14	12	6	15	0	NA	0.573770491803279	0.262295081967213	0.114754098360656	FALSE	ENSG00000100100	PIK3IP1	phosphoinositide-3-kinase interacting protein 1 [Source:HGNC Symbol;Acc:HGNC:24942]	0.114754098360656	0.552401057086711	FALSE	2	0.00000367307434486128	FALSE	c3	False
ENST00000215917	78	-0.4805	-1.6546282051282	3.32143715611951	238.948717948718	6	21	17	23	17	7	3	0	NA	0.487179487179487	0.269230769230769	0.0769230769230769	FALSE	ENSG00000100104	SRRD	SRR1 domain containing [Source:HGNC Symbol;Acc:HGNC:33910]	0.0769230769230769	0.370290818486696	FALSE	0	0	FALSE	c3	False
ENST00000215941	81	0.492	-0.1	3.81886061214598	231.345679012346	20	27	40	6	8	8	18	0	NA	0.82716049382716	0.333333333333333	0.246913580246914	FALSE	ENSG00000100124	ANKRD54	ankyrin repeat domain 54 [Source:HGNC Symbol;Acc:HGNC:25185]	0.246913580246914	1.18858781242643	enriched	0	0	FALSE	c3	False
ENST00000215957	319	-0.061	-1.1015329153605	4.12763768589874	236.652037617555	57	143	79	42	55	16	33	0	NA	0.695924764890282	0.448275862068966	0.178683385579937	FALSE	ENSG00000100139	MICALL1	MICAL like 1 [Source:HGNC Symbol;Acc:HGNC:29804]	0.178683385579937	0.860142622252796	FALSE	0	0	FALSE	c3	False
ENST00000215980	32	0.3375	-0.99365625	4.99527661160133	238.125	9	8	19	4	1	6	7	0	NA	0.84375	0.25	0.28125	FALSE	ENSG00000100162	CENPM	centromere protein M [Source:HGNC Symbol;Acc:HGNC:18352]	0.28125	1.35387580509198	enriched	0	0	FALSE	c3	False
ENST00000216014	90	0.406	0.032322222222222	3.868360828794	236.177777777778	21	31	24	18	17	5	4	0	NA	0.611111111111111	0.344444444444444	0.233333333333333	FALSE	ENSG00000100196	KDELR3	KDEL endoplasmic reticulum protein retention receptor 3 [Source:HGNC Symbol;Acc:HGNC:6306]	0.233333333333333	1.12321548274298	enriched	0	0	FALSE	c2	False
ENST00000216024	76	0.955	1.26063157894737	2.26079212573591	239.75	21	2	14	25	35	13	4	1	NA	0.210526315789474	0.0263157894736842	0.276315789473684	FALSE	ENSG00000100206	DMC1	DNA meiotic recombinase 1 [Source:HGNC Symbol;Acc:HGNC:2927]	0.276315789473684	1.33012359798511	enriched	0	0	FALSE	c2	False
ENST00000216027	63	0.264	0.414952380952381	2.09429094497684	236.920634920635	11	22	12	14	15	6	9	0	NA	0.53968253968254	0.349206349206349	0.174603174603175	FALSE	ENSG00000100209	HSCB	HscB mitochondrial iron-sulfur cluster cochaperone [Source:HGNC Symbol;Acc:HGNC:28913]	0.174603174603175	0.840501381644406	FALSE	0	0	FALSE	c3	False
ENST00000216029	44	0.0075	-0.209772727272727	3.94141222986768	239.022727272727	11	13	16	10	5	4	4	0	NA	0.659090909090909	0.295454545454545	0.25	FALSE	ENSG00000100211	CBY1	chibby family member 1, beta catenin antagonist [Source:HGNC Symbol;Acc:HGNC:1307]	0.25	1.20344516008176	enriched	0	0	FALSE	c3	False
ENST00000216034	62	0.534	0.663032258064516	2.17890598182457	236.338709677419	9	16	18	16	12	4	12	0	NA	0.548387096774194	0.258064516129032	0.145161290322581	FALSE	ENSG00000100216	TOMM22	translocase of outer mitochondrial membrane 22 [Source:HGNC Symbol;Acc:HGNC:18002]	0.145161290322581	0.698774609079733	FALSE	0	0	FALSE	c2	False
ENST00000216036	46	-0.003	-1.48780434782609	5.30865249535371	238.021739130435	11	16	23	5	2	6	9	1	NA	0.847826086956522	0.347826086956522	0.239130434782609	FALSE	ENSG00000100218	RSPH14	radial spoke head 14 homolog [Source:HGNC Symbol;Acc:HGNC:13437]	0.239130434782609	1.15112145746951	enriched	0	0	FALSE	c2	False
ENST00000216037	47	2.343	2.5968085106383	3.38879611583651	235.191489361702	24	9	13	11	14	5	7	3	NA	0.468085106382979	0.191489361702128	0.51063829787234	FALSE	ENSG00000100219	XBP1	X-box binding protein 1 [Source:HGNC Symbol;Acc:HGNC:12801]	0.51063829787234	2.45810075250743	95th	0	0	FALSE	c4	False
ENST00000216038	114	-0.125	-0.48790350877193	3.19024007743446	238.447368421053	14	14	22	45	33	12	3	1	NA	0.31578947368421	0.12280701754386	0.12280701754386	FALSE	ENSG00000100220	RTCB	RNA 2',3'-cyclic phosphate and 5'-OH ligase [Source:HGNC Symbol;Acc:HGNC:26935]	0.12280701754386	0.591166043548936	FALSE	0	0	FALSE	c3	False
ENST00000216039	40	0.367	1.507625	2.97934860104327	237.125	13	12	11	8	9	4	5	0	NA	0.575	0.3	0.325	FALSE	ENSG00000100221	JOSD1	Josephin domain containing 1 [Source:HGNC Symbol;Acc:HGNC:28953]	0.325	1.56447870810629	enriched	0	0	FALSE	c4	False
ENST00000216044	348	1.0205	0.659373563218391	3.56550401327693	239.436781609195	115	134	115	48	51	12	41	5	NA	0.71551724137931	0.385057471264368	0.330459770114943	FALSE	ENSG00000100226	GTPBP1	GTP binding protein 1 [Source:HGNC Symbol;Acc:HGNC:4669]	0.330459770114943	1.59076084378624	enriched	0	0	FALSE	c3	False
ENST00000216068	16	1.23	1.428375	4.09508182864926	237.375	7	4	8	2	2	3	4	1	NA	0.75	0.25	0.4375	FALSE	ENSG00000100246	DNAL4	dynein axonemal light chain 4 [Source:HGNC Symbol;Acc:HGNC:2955]	0.4375	2.10602903014308	95th	0	0	FALSE	c2	False
ENST00000216071	42	-0.1995	-0.180595238095238	3.23188032605293	237.833333333333	8	10	7	10	15	3	1	0	NA	0.404761904761905	0.238095238095238	0.19047619047619	FALSE	ENSG00000100249	C22orf31	chromosome 22 open reading frame 31 [Source:HGNC Symbol;Acc:HGNC:26931]	0.19047619047619	0.916910598157533	FALSE	0	0	FALSE	c1	False
ENST00000216075	99	0.233	-1.53939393939394	4.95822796443546	233.181818181818	13	41	38	12	8	10	14	0	NA	0.797979797979798	0.414141414141414	0.131313131313131	FALSE	ENSG00000100253	MIOX	myo-inositol oxygenase [Source:HGNC Symbol;Acc:HGNC:14522]	0.131313131313131	0.632112609335875	FALSE	0	0	FALSE	c1	False
ENST00000216085	108	-0.4315	-1.24738888888889	4.26553373600063	240.083333333333	17	18	45	28	17	5	15	0	NA	0.583333333333333	0.166666666666667	0.157407407407407	FALSE	ENSG00000100263	RHBDD3	rhomboid domain containing 3 [Source:HGNC Symbol;Acc:HGNC:1308]	0.157407407407407	0.75772473042185	FALSE	0	0	FALSE	c4	False
ENST00000216101	72	-0.1205	-0.231277777777778	2.93542705687942	228.694444444444	12	29	37	3	3	3	39	1	NA	0.916666666666667	0.402777777777778	0.166666666666667	FALSE	ENSG00000100276	RASL10A	RAS like family 10 member A [Source:HGNC Symbol;Acc:HGNC:16954]	0.166666666666667	0.802296773387842	FALSE	7	0.0000128557602070145	FALSE	c5	False
ENST00000216106	238	0.094	-0.205491596638656	3.49950534508331	239.651260504202	51	59	44	70	65	10	8	2	NA	0.432773109243697	0.247899159663866	0.214285714285714	FALSE	ENSG00000100281	HMGXB4	HMG-box containing 4 [Source:HGNC Symbol;Acc:HGNC:5003]	0.214285714285714	1.03152442292723	enriched	0	0	FALSE	c3	False
ENST00000216115	19	0.326	0.250105263157895	2.9156127218579	238.473684210526	5	10	8	0	1	4	2	0	NA	0.947368421052632	0.526315789473684	0.263157894736842	FALSE	ENSG00000100290	BIK	BCL2 interacting killer [Source:HGNC Symbol;Acc:HGNC:1051]	0.263157894736842	1.26678437903343	enriched	0	0	FALSE	c2	False
ENST00000216117	107	0.576	-0.37803738317757	4.6464392167353	239.85046728972	31	61	35	6	5	5	6	0	NA	0.897196261682243	0.570093457943925	0.289719626168224	FALSE	ENSG00000100292	HMOX1	heme oxygenase 1 [Source:HGNC Symbol;Acc:HGNC:5013]	0.289719626168224	1.39464672757139	enriched	0	0	FALSE	c2	False
ENST00000216121	43	0.52	0.454697674418605	3.52114623203516	236.232558139535	12	11	16	9	7	10	5	0	NA	0.627906976744186	0.255813953488372	0.27906976744186	FALSE	ENSG00000184117	NIPSNAP1	nipsnap homolog 1 [Source:HGNC Symbol;Acc:HGNC:7827]	0.27906976744186	1.3433806438122	enriched	0	0	FALSE	c2	False
ENST00000216122	332	0.595	-0.433265060240964	4.29712922250523	237.433734939759	86	165	113	34	20	16	34	1	NA	0.837349397590361	0.496987951807229	0.259036144578313	FALSE	ENSG00000100297	MCM5	minichromosome maintenance complex component 5 [Source:HGNC Symbol;Acc:HGNC:6948]	0.259036144578313	1.24694317791604	enriched	0	0	FALSE	NA	NA
ENST00000216124	131	0.27	-0.716236641221374	3.30250590363896	233.839694656489	16	35	48	25	23	8	21	1	NA	0.633587786259542	0.267175572519084	0.122137404580153	FALSE	ENSG00000100299	ARSA	arylsulfatase A [Source:HGNC Symbol;Acc:HGNC:713]	0.122137404580153	0.587942673627731	FALSE	0	0	FALSE	c2	False
ENST00000216127	115	1.685	1.14024347826087	3.89883627395092	238.44347826087	50	76	37	1	1	2	15	0	NA	0.982608695652174	0.660869565217391	0.434782608695652	FALSE	ENSG00000100302	RASD2	RASD family member 2 [Source:HGNC Symbol;Acc:HGNC:18229]	0.434782608695652	2.09294810449002	95th	0	0	FALSE	c4	False
ENST00000216129	122	-0.315	-2.18381967213115	5.54659501687862	234.229508196721	28	42	64	7	9	14	30	0	NA	0.868852459016393	0.344262295081967	0.229508196721311	FALSE	ENSG00000100304	TTLL12	tubulin tyrosine ligase like 12 [Source:HGNC Symbol;Acc:HGNC:28974]	0.229508196721312	1.10480211417342	enriched	0	0	FALSE	c3	False
ENST00000216133	73	1.174	1.67631506849315	4.17391565052367	237.082191780822	28	28	28	4	13	6	21	4	NA	0.767123287671233	0.383561643835616	0.383561643835616	FALSE	ENSG00000100307	CBX7	chromobox 7 [Source:HGNC Symbol;Acc:HGNC:1557]	0.383561643835616	1.84638161546791	enriched	0	0	FALSE	c4	False
ENST00000216139	113	0.015	-0.0673805309734513	3.29429560896718	232.442477876106	24	38	37	19	19	5	13	0	NA	0.663716814159292	0.336283185840708	0.212389380530973	FALSE	ENSG00000100312	ACR	acrosin [Source:HGNC Symbol;Acc:HGNC:126]	0.212389380530973	1.02239588821106	enriched	0	0	FALSE	c1	False
ENST00000216144	76	1.76	1.10073684210526	4.34484389399181	237.578947368421	31	39	29	5	3	5	6	0	NA	0.894736842105263	0.513157894736842	0.407894736842105	FALSE	ENSG00000100314	CABP7	calcium binding protein 7 [Source:HGNC Symbol;Acc:HGNC:20834]	0.407894736842105	1.96351578750182	enriched	0	0	FALSE	c3	False
ENST00000216146	89	-0.116	-1.27430337078652	4.4374416575025	235.011235955056	12	23	34	21	11	10	7	1	NA	0.640449438202247	0.258426966292135	0.134831460674157	FALSE	ENSG00000100316	RPL3	ribosomal protein L3 [Source:HGNC Symbol;Acc:HGNC:10332]	0.134831460674157	0.649049075100276	FALSE	0	0	FALSE	NA	NA
ENST00000216160	251	0.056	-1.02889641434263	4.83573577330556	239.334661354582	62	119	80	26	26	11	35	3	NA	0.792828685258964	0.474103585657371	0.247011952191235	FALSE	ENSG00000100324	TAB1	TGF-beta activated kinase 1 (MAP3K7) binding protein 1 [Source:HGNC Symbol;Acc:HGNC:18157]	0.247011952191235	1.18906135338756	enriched	0	0	FALSE	c2	False
ENST00000216177	31	0.625	-1.47658064516129	5.33354982336151	222.774193548387	5	6	21	3	1	9	6	0	NA	0.870967741935484	0.193548387096774	0.161290322580645	FALSE	ENSG00000100341	PNPLA5	patatin like phospholipase domain containing 5 [Source:HGNC Symbol;Acc:HGNC:24888]	0.161290322580645	0.776416232310815	FALSE	0	0	FALSE	NA	NA
ENST00000216180	94	-0.049	-1.5121914893617	4.65584825963014	231.5	14	42	34	9	9	9	19	1	NA	0.808510638297872	0.446808510638298	0.148936170212766	FALSE	ENSG00000100344	PNPLA3	patatin like phospholipase domain containing 3 [Source:HGNC Symbol;Acc:HGNC:18590]	0.148936170212766	0.716946052814667	FALSE	0	0	FALSE	c3	False
ENST00000216181	372	0.041	-1.72366129032258	5.87669260479225	238.034946236559	109	118	177	48	29	40	89	1	NA	0.793010752688172	0.317204301075269	0.293010752688172	FALSE	ENSG00000100345	MYH9	myosin heavy chain 9 [Source:HGNC Symbol;Acc:HGNC:7579]	0.293010752688172	1.41048948869798	enriched	0	0	FALSE	c3	False
ENST00000216185	41	0.657	0.444512195121951	3.15949824435741	237.975609756098	10	9	16	5	11	3	4	0	NA	0.609756097560976	0.219512195121951	0.24390243902439	FALSE	ENSG00000100348	TXN2	thioredoxin 2 [Source:HGNC Symbol;Acc:HGNC:17772]	0.24390243902439	1.17409283910416	enriched	3	0.00000550961151729192	FALSE	NA	NA
ENST00000216190	105	-0.397	-1.69805714285714	5.32907460906779	239.361904761905	27	39	26	17	23	14	9	0	NA	0.619047619047619	0.371428571428571	0.257142857142857	FALSE	ENSG00000100353	EIF3D	eukaryotic translation initiation factor 3 subunit D [Source:HGNC Symbol;Acc:HGNC:3278]	0.257142857142857	1.23782930751267	enriched	0	0	FALSE	c4	False
ENST00000216211	134	0.357	-0.670082089552239	4.45354743295404	234.880597014925	33	67	47	10	10	6	15	0	NA	0.850746268656716	0.5	0.246268656716418	FALSE	ENSG00000100373	UPK3A	uroplakin 3A [Source:HGNC Symbol;Acc:HGNC:12580]	0.246268656716418	1.18548329202084	enriched	0	0	FALSE	c2	False
ENST00000216218	60	0.6945	1.02165	1.81135940920681	237.383333333333	10	4	11	24	21	12	5	0	NA	0.25	0.0666666666666667	0.166666666666667	FALSE	ENSG00000100380	ST13	ST13 Hsp70 interacting protein [Source:HGNC Symbol;Acc:HGNC:11343]	0.166666666666667	0.802296773387842	FALSE	0	0	FALSE	c3	False
ENST00000216223	66	-1.178	-2.36392424242424	4.91422789086986	235.909090909091	8	15	27	12	12	9	10	0	NA	0.636363636363636	0.227272727272727	0.121212121212121	FALSE	ENSG00000100385	IL2RB	interleukin 2 receptor subunit beta [Source:HGNC Symbol;Acc:HGNC:6009]	0.121212121212121	0.583488562463885	FALSE	0	0	FALSE	c1	False
ENST00000216225	41	0.907	1.39870731707317	4.07737180205523	236	18	14	12	10	5	5	8	5	NA	0.634146341463415	0.341463414634146	0.439024390243902	FALSE	ENSG00000100387	RBX1	ring-box 1 [Source:HGNC Symbol;Acc:HGNC:9928]	0.439024390243902	2.11336711038749	95th	0	0	FALSE	c3	False
ENST00000216237	298	0.5425	-0.223322147651007	4.10959310128886	238.895973154362	74	124	91	38	45	17	26	0	NA	0.721476510067114	0.416107382550336	0.248322147651007	FALSE	ENSG00000100395	L3MBTL2	L3MBTL histone methyl-lysine binding protein 2 [Source:HGNC Symbol;Acc:HGNC:18594]	0.248322147651007	1.19536834692685	enriched	0	0	FALSE	c2	False
ENST00000216241	135	0.248	-0.262577777777778	4.54688313362525	225.481481481481	46	38	73	14	10	6	26	0	NA	0.822222222222222	0.281481481481481	0.340740740740741	FALSE	ENSG00000100399	CHADL	chondroadherin like [Source:HGNC Symbol;Acc:HGNC:25165]	0.340740740740741	1.64025118114848	enriched	0	0	FALSE	c1	False
ENST00000216252	17	0.585	0.0686470588235295	4.71046278168579	235.941176470588	4	1	7	5	4	4	0	0	NA	0.470588235294118	0.0588235294117647	0.235294117647059	FALSE	ENSG00000100410	PHF5A	PHD finger protein 5A [Source:HGNC Symbol;Acc:HGNC:18000]	0.235294117647059	1.13265426831225	enriched	0	0	FALSE	c4	False
ENST00000216254	374	0.6645	-0.22892513368984	4.36562131226486	239.270053475936	114	159	114	55	46	18	38	1	NA	0.729946524064171	0.425133689839572	0.304812834224599	FALSE	ENSG00000100412	ACO2	aconitase 2 [Source:HGNC Symbol;Acc:HGNC:118]	0.304812834224599	1.46730212031359	enriched	0	0	FALSE	c4	False
ENST00000216259	65	0.03	-1.47752307692308	4.86579344155353	236	15	14	26	14	11	8	12	2	NA	0.615384615384615	0.215384615384615	0.230769230769231	FALSE	ENSG00000100417	PMM1	phosphomannomutase 1 [Source:HGNC Symbol;Acc:HGNC:9114]	0.230769230769231	1.11087245546009	enriched	0	0	FALSE	c3	False
ENST00000216264	81	-2.433	-3.45662962962963	6.3849405879077	233.172839506173	16	26	36	6	13	13	13	0	NA	0.765432098765432	0.320987654320988	0.197530864197531	FALSE	ENSG00000100422	CERK	ceramide kinase [Source:HGNC Symbol;Acc:HGNC:19256]	0.197530864197531	0.950870249941146	FALSE	0	0	FALSE	c3	False
ENST00000216267	259	-0.574	-1.532	4.7408857437887	235.243243243243	57	95	119	26	19	12	76	2	NA	0.826254826254826	0.366795366795367	0.22007722007722	FALSE	ENSG00000100425	BRD1	bromodomain containing 1 [Source:HGNC Symbol;Acc:HGNC:1102]	0.22007722007722	1.05940346138472	enriched	0	0	FALSE	c2	False
ENST00000216268	266	-1.2445	-2.20828195488722	4.46850248853156	232.432330827068	32	130	70	35	31	1	51	0	NA	0.75187969924812	0.488721804511278	0.120300751879699	FALSE	ENSG00000100426	ZBED4	zinc finger BED-type containing 4 [Source:HGNC Symbol;Acc:HGNC:20721]	0.120300751879699	0.579101430415284	FALSE	0	0	FALSE	c3	False
ENST00000216271	147	-0.276	-1.32380952380952	4.61781984723879	235.326530612245	28	23	61	34	29	20	26	1	NA	0.571428571428571	0.156462585034014	0.19047619047619	FALSE	ENSG00000100429	HDAC10	histone deacetylase 10 [Source:HGNC Symbol;Acc:HGNC:18128]	0.19047619047619	0.916910598157533	FALSE	0	0	FALSE	c2	False
ENST00000216274	51	0.248	-0.380862745098039	2.93228542962385	232.745098039216	7	8	16	11	16	10	10	0	NA	0.470588235294118	0.156862745098039	0.137254901960784	FALSE	ENSG00000129465	RIPK3	receptor interacting serine/threonine kinase 3 [Source:HGNC Symbol;Acc:HGNC:10021]	0.137254901960784	0.660714989848811	FALSE	2	0.00000367307434486128	FALSE	c1	False
ENST00000216277	287	2.345	2.69148780487805	2.66637660670184	233.97212543554	152	40	37	94	116	22	12	5	NA	0.268292682926829	0.139372822299652	0.529616724738676	FALSE	ENSG00000090060	PAPOLA	poly(A) polymerase alpha [Source:HGNC Symbol;Acc:HGNC:14981]	0.529616724738676	2.54945873634046	95th	0	0	FALSE	c4	False
ENST00000216281	96	-3.2025	-3.75326041666667	5.01289446852035	229.65625	8	14	18	41	23	10	3	0	NA	0.333333333333333	0.145833333333333	0.0833333333333333	FALSE	ENSG00000080824	HSP90AA1	heat shock protein 90 alpha family class A member 1 [Source:HGNC Symbol;Acc:HGNC:5253]	0.0833333333333333	0.401148386693921	FALSE	0	0	FALSE	c4	False
ENST00000216286	275	-0.283	-1.03374545454545	3.75693068164013	238.109090909091	37	59	77	64	75	22	27	2	NA	0.494545454545455	0.214545454545455	0.134545454545455	FALSE	ENSG00000087303	NID2	nidogen 2 [Source:HGNC Symbol;Acc:HGNC:13389]	0.134545454545455	0.647672304334912	FALSE	3	0.00000550961151729192	FALSE	c4	False
ENST00000216294	79	0.148	0.233139240506329	2.03269158894018	239.164556962025	9	16	8	25	30	10	4	0	NA	0.30379746835443	0.20253164556962	0.113924050632911	FALSE	ENSG00000023608	SNAPC1	small nuclear RNA activating complex polypeptide 1 [Source:HGNC Symbol;Acc:HGNC:11134]	0.113924050632911	0.548405389404347	FALSE	0	0	FALSE	c3	False
ENST00000216297	182	0.6435	0.86043956043956	1.90757021526368	240.087912087912	38	17	42	60	63	26	10	0	NA	0.324175824175824	0.0934065934065934	0.208791208791209	FALSE	ENSG00000092201	SUPT16H	SPT16 homolog, facilitates chromatin remodeling subunit [Source:HGNC Symbol;Acc:HGNC:11465]	0.208791208791209	1.0050750787496	enriched	0	0	FALSE	c3	False
ENST00000216336	31	-0.002	-0.725677419354839	3.01635295665805	232.548387096774	5	2	14	7	8	5	3	0	NA	0.516129032258065	0.0645161290322581	0.161290322580645	FALSE	ENSG00000100448	CTSG	cathepsin G [Source:HGNC Symbol;Acc:HGNC:2532]	0.161290322580645	0.776416232310815	FALSE	0	0	FALSE	c1	False
ENST00000216341	12	-0.736	-1.49875	3.60489460506633	227.666666666667	3	1	4	3	4	5	1	0	NA	0.416666666666667	0.0833333333333333	0.25	FALSE	ENSG00000100453	GZMB	granzyme B [Source:HGNC Symbol;Acc:HGNC:4709]	0.25	1.20344516008176	enriched	0	0	FALSE	c2	False
ENST00000216367	89	0.234	-0.122662921348314	2.73281296529211	237.988764044944	13	6	13	33	37	19	7	1	NA	0.213483146067416	0.0674157303370786	0.146067415730337	FALSE	ENSG00000100479	POLE2	DNA polymerase epsilon 2, accessory subunit [Source:HGNC Symbol;Acc:HGNC:9178]	0.146067415730337	0.7031364980253	FALSE	1	0.00000183653717243064	FALSE	c2	False
ENST00000216373	228	0.8745	1.14280701754386	1.8498682385615	238.973684210526	44	19	25	90	94	23	6	0	NA	0.192982456140351	0.0833333333333333	0.192982456140351	FALSE	ENSG00000100485	SOS2	SOS Ras/Rho guanine nucleotide exchange factor 2 [Source:HGNC Symbol;Acc:HGNC:11188]	0.192982456140351	0.928975211291185	FALSE	0	0	FALSE	c3	False
ENST00000216392	169	0.049	-0.517597633136095	4.55215726766093	236.686390532544	41	33	62	40	34	20	21	3	NA	0.562130177514793	0.195266272189349	0.242603550295858	FALSE	ENSG00000100504	PYGL	glycogen phosphorylase L [Source:HGNC Symbol;Acc:HGNC:9725]	0.242603550295858	1.16784027368881	enriched	0	0	FALSE	NA	NA
ENST00000216410	45	1.003	0.970955555555556	1.8375452864618	239.088888888889	11	1	6	22	16	5	1	0	NA	0.155555555555556	0.0222222222222222	0.244444444444444	FALSE	ENSG00000100522	GNPNAT1	glucosamine-phosphate N-acetyltransferase 1 [Source:HGNC Symbol;Acc:HGNC:19980]	0.244444444444444	1.17670193430217	enriched	0	0	FALSE	c3	False
ENST00000216416	22	-0.04	0.962045454545455	2.92182797442307	236.090909090909	5	3	3	6	10	5	2	1	NA	0.272727272727273	0.136363636363636	0.227272727272727	FALSE	ENSG00000100528	CNIH1	cornichon family AMPA receptor auxiliary protein 1 [Source:HGNC Symbol;Acc:HGNC:19431]	0.227272727272727	1.09404105461978	enriched	2	0.00000367307434486128	FALSE	NA	NA
ENST00000216420	105	0.177	-0.250161904761905	3.14623202639593	240.038095238095	15	21	24	33	27	6	8	0	NA	0.428571428571429	0.2	0.142857142857143	FALSE	ENSG00000100532	CGRRF1	cell growth regulator with ring finger domain 1 [Source:HGNC Symbol;Acc:HGNC:15528]	0.142857142857143	0.68768294861815	FALSE	0	0	FALSE	NA	NA
ENST00000216442	48	0.3115	0.942104166666667	2.28836444649498	232.895833333333	7	2	10	20	16	9	3	0	NA	0.25	0.0416666666666667	0.145833333333333	FALSE	ENSG00000100554	ATP6V1D	ATPase H+ transporting V1 subunit D [Source:HGNC Symbol;Acc:HGNC:13527]	0.145833333333333	0.702009676714362	FALSE	0	0	FALSE	c4	False
ENST00000216445	32	-0.1325	0.0725000000000001	2.55762471710538	239.53125	5	5	5	6	16	6	2	0	NA	0.3125	0.15625	0.15625	FALSE	ENSG00000100557	CCDC198	coiled-coil domain containing 198 [Source:HGNC Symbol;Acc:HGNC:20189]	0.15625	0.752153225051102	FALSE	0	0	FALSE	c2	False
ENST00000216446	69	-0.194	-1.15811594202899	4.83266457233613	239.710144927536	13	13	29	12	15	9	15	0	NA	0.608695652173913	0.188405797101449	0.188405797101449	FALSE	ENSG00000100558	PLEK2	pleckstrin 2 [Source:HGNC Symbol;Acc:HGNC:19238]	0.188405797101449	0.906944178612343	FALSE	0	0	FALSE	c2	False
ENST00000216452	28	0.3875	1.34392857142857	2.2881426711632	236.178571428571	7	11	7	6	4	4	5	1	NA	0.642857142857143	0.392857142857143	0.25	FALSE	ENSG00000100564	PIGH	phosphatidylinositol glycan anchor biosynthesis class H [Source:HGNC Symbol;Acc:HGNC:8964]	0.25	1.20344516008176	enriched	0	0	FALSE	c2	False
ENST00000216455	94	0.988	1.21776595744681	1.81926411582533	240.382978723404	24	18	8	42	26	11	1	0	NA	0.276595744680851	0.191489361702128	0.25531914893617	FALSE	ENSG00000100567	PSMA3	proteasome 20S subunit alpha 3 [Source:HGNC Symbol;Acc:HGNC:9532]	0.25531914893617	1.22905037625372	enriched	0	0	FALSE	c3	False
ENST00000216465	86	0.8145	0.764418604651163	3.30567699737042	238.267441860465	22	29	30	13	14	9	3	0	NA	0.686046511627907	0.337209302325581	0.255813953488372	FALSE	ENSG00000100577	GSTZ1	glutathione S-transferase zeta 1 [Source:HGNC Symbol;Acc:HGNC:4643]	0.255813953488372	1.23143225682785	enriched	0	0	FALSE	NA	NA
ENST00000216468	69	0.081	-0.371811594202898	2.90821292546877	239.739130434783	9	9	18	27	15	6	5	0	NA	0.391304347826087	0.130434782608696	0.130434782608696	FALSE	ENSG00000100580	TMED8	transmembrane p24 trafficking protein family member 8 [Source:HGNC Symbol;Acc:HGNC:18633]	0.130434782608696	0.627884431347007	FALSE	0	0	FALSE	c3	False
ENST00000216471	57	0.022	-0.202298245614035	2.08174216158445	236.631578947368	5	11	7	10	29	3	4	0	NA	0.31578947368421	0.192982456140351	0.087719298245614	FALSE	ENSG00000100583	SAMD15	sterile alpha motif domain containing 15 [Source:HGNC Symbol;Acc:HGNC:18631]	0.087719298245614	0.422261459677811	FALSE	0	0	FALSE	c2	False
ENST00000216479	143	0.979	1.60635664335664	3.18437207732378	240.146853146853	49	45	30	33	35	9	8	1	NA	0.524475524475524	0.314685314685315	0.342657342657343	FALSE	ENSG00000100591	AHSA1	activator of HSP90 ATPase activity 1 [Source:HGNC Symbol;Acc:HGNC:1189]	0.342657342657343	1.64947728234983	enriched	0	0	FALSE	c4	False
ENST00000216484	120	0.155	0.142508333333333	2.61940079104586	236.708333333333	20	12	28	39	41	12	7	0	NA	0.333333333333333	0.1	0.166666666666667	FALSE	ENSG00000100596	SPTLC2	serine palmitoyltransferase long chain base subunit 2 [Source:HGNC Symbol;Acc:HGNC:11278]	0.166666666666667	0.802296773387842	FALSE	0	0	FALSE	c3	False
ENST00000216487	338	0.5675	0.061041420118343	4.16387919859296	235.325443786982	89	162	129	25	22	10	49	0	NA	0.86094674556213	0.479289940828402	0.263313609467456	FALSE	ENSG00000100599	RIN3	Ras and Rab interactor 3 [Source:HGNC Symbol;Acc:HGNC:18751]	0.263313609467456	1.26753395558908	enriched	0	0	FALSE	c3	False
ENST00000216489	87	-0.221	-0.386862068965517	2.88241689273854	239.32183908046	10	18	25	17	27	6	12	0	NA	0.494252873563218	0.206896551724138	0.114942528735632	FALSE	ENSG00000100601	ALKBH1	alkB homolog 1, histone H2A dioxygenase [Source:HGNC Symbol;Acc:HGNC:17911]	0.114942528735632	0.553308119577822	FALSE	0	0	FALSE	c4	False
ENST00000216492	113	0.266	-0.376362831858407	4.03223486432849	236.318584070796	29	59	25	17	12	8	17	0	NA	0.743362831858407	0.52212389380531	0.256637168141593	FALSE	ENSG00000100604	CHGA	chromogranin A [Source:HGNC Symbol;Acc:HGNC:1929]	0.256637168141593	1.23539503158836	enriched	0	0	FALSE	c3	False
ENST00000216513	167	1.342	1.86237724550898	2.78827485554805	233.51497005988	61	42	44	41	40	3	32	15	NA	0.51497005988024	0.251497005988024	0.365269461077844	FALSE	ENSG00000100625	SIX4	SIX homeobox 4 [Source:HGNC Symbol;Acc:HGNC:10890]	0.365269461077844	1.75832706023922	enriched	0	0	FALSE	c3	False
ENST00000216540	42	0.723	0.208714285714286	3.59434424485505	238.166666666667	11	11	18	6	7	5	1	0	NA	0.69047619047619	0.261904761904762	0.261904761904762	FALSE	ENSG00000100652	SLC10A1	solute carrier family 10 member 1 [Source:HGNC Symbol;Acc:HGNC:10905]	0.261904761904762	1.26075207246661	enriched	0	0	FALSE	c1	False
ENST00000216554	128	1.141	2.2211328125	3.23710445945672	235.1640625	52	36	15	45	32	10	6	3	NA	0.3984375	0.28125	0.40625	FALSE	ENSG00000100664	EIF5	eukaryotic translation initiation factor 5 [Source:HGNC Symbol;Acc:HGNC:3299]	0.40625	1.95559838513286	enriched	0	0	FALSE	c4	False
ENST00000216629	114	0.26	-0.845605263157895	4.72061713308125	238.210526315789	27	52	43	11	8	1	6	0	NA	0.833333333333333	0.456140350877193	0.236842105263158	FALSE	ENSG00000100739	BDKRB1	bradykinin receptor B1 [Source:HGNC Symbol;Acc:HGNC:1029]	0.236842105263158	1.14010594113009	enriched	0	0	FALSE	NA	NA
ENST00000216639	122	0.0985	0.00600819672131147	2.65915150046243	240.196721311475	22	24	16	47	35	12	2	1	NA	0.327868852459016	0.19672131147541	0.180327868852459	FALSE	ENSG00000100749	VRK1	VRK serine/threonine kinase 1 [Source:HGNC Symbol;Acc:HGNC:12718]	0.180327868852459	0.868058803993402	FALSE	0	0	FALSE	c3	False
ENST00000216714	52	0.2235	0.594903846153846	1.68411529412522	230.653846153846	9	19	8	10	15	4	5	0	NA	0.519230769230769	0.365384615384615	0.173076923076923	FALSE	ENSG00000100823	APEX1	apurinic/apyrimidinic endodeoxyribonuclease 1 [Source:HGNC Symbol;Acc:HGNC:587]	0.173076923076923	0.833154341595066	FALSE	0	0	FALSE	c5	False
ENST00000216733	153	0.221	-0.424941176470588	3.60500263200739	239.797385620915	23	35	55	29	34	6	14	1	NA	0.588235294117647	0.22875816993464	0.150326797385621	FALSE	ENSG00000100842	EFS	embryonal Fyn-associated substrate [Source:HGNC Symbol;Acc:HGNC:16898]	0.150326797385621	0.723640226977269	FALSE	0	0	FALSE	c4	False
ENST00000216756	32	-0.731	-2.214625	4.62671877565865	238.03125	4	6	10	8	8	5	3	0	NA	0.5	0.1875	0.125	FALSE	ENSG00000100865	CINP	cyclin dependent kinase 2 interacting protein [Source:HGNC Symbol;Acc:HGNC:23789]	0.125	0.601722580040881	FALSE	0	0	FALSE	c4	False
ENST00000216774	172	0.975	1.15227325581395	2.04045180777821	238	41	22	13	61	76	15	7	0	NA	0.203488372093023	0.127906976744186	0.238372093023256	FALSE	ENSG00000100883	SRP54	signal recognition particle 54 [Source:HGNC Symbol;Acc:HGNC:11301]	0.238372093023256	1.14747096658959	enriched	0	0	FALSE	c4	False
ENST00000216780	309	0.886	0.819071197411003	2.78430067488431	239.776699029126	78	118	91	51	49	10	11	0	NA	0.676375404530744	0.381877022653722	0.252427184466019	FALSE	ENSG00000100889	PCK2	phosphoenolpyruvate carboxykinase 2, mitochondrial [Source:HGNC Symbol;Acc:HGNC:8725]	0.252427184466019	1.21512909367479	enriched	0	0	FALSE	c3	False
ENST00000216797	64	0.6775	0.45171875	3.34651421806428	235.890625	18	19	19	10	16	6	7	1	NA	0.59375	0.296875	0.28125	FALSE	ENSG00000100906	NFKBIA	NFKB inhibitor alpha [Source:HGNC Symbol;Acc:HGNC:7797]	0.28125	1.35387580509198	enriched	0	0	FALSE	c5	False
ENST00000216799	51	0.723	0.95421568627451	1.8222237108953	239.764705882353	12	12	22	8	9	5	9	1	NA	0.666666666666667	0.235294117647059	0.235294117647059	FALSE	ENSG00000100908	EMC9	ER membrane protein complex subunit 9 [Source:HGNC Symbol;Acc:HGNC:20273]	0.235294117647059	1.13265426831225	enriched	0	0	FALSE	c5	False
ENST00000216802	42	0.8845	1.1512380952381	2.0558322249274	238.666666666667	9	6	18	8	10	11	1	0	NA	0.571428571428571	0.142857142857143	0.214285714285714	FALSE	ENSG00000100911	PSME2	proteasome activator subunit 2 [Source:HGNC Symbol;Acc:HGNC:9569]	0.214285714285714	1.03152442292723	enriched	0	0	FALSE	NA	NA
ENST00000216807	97	1.037	1.49163917525773	2.13503569537669	239.134020618557	29	14	15	30	38	10	8	0	NA	0.298969072164948	0.144329896907216	0.298969072164948	FALSE	ENSG00000100916	BRMS1L	BRMS1 like transcriptional repressor [Source:HGNC Symbol;Acc:HGNC:20512]	0.298969072164948	1.43917153164417	enriched	0	0	FALSE	c3	False
ENST00000216832	175	2.27	2.85753142857143	2.79432052438014	239.542857142857	88	31	29	61	54	9	10	2	NA	0.342857142857143	0.177142857142857	0.502857142857143	FALSE	ENSG00000100941	PNN	pinin, desmosome associated protein [Source:HGNC Symbol;Acc:HGNC:9162]	0.502857142857143	2.42064397913589	95th	0	0	FALSE	c3	False
ENST00000216862	91	-0.46	-1.47406593406593	4.59919791751706	238.714285714286	16	24	39	17	11	11	16	1	NA	0.692307692307692	0.263736263736264	0.175824175824176	FALSE	ENSG00000019186	CYP24A1	cytochrome P450 family 24 subfamily A member 1 [Source:HGNC Symbol;Acc:HGNC:2602]	0.175824175824176	0.846379013683877	FALSE	20	0.0000367307434486128	FALSE	c4	False
ENST00000216923	155	-0.447	-1.97633548387097	5.30081680826377	237.445161290323	30	60	63	14	18	6	34	1	NA	0.793548387096774	0.387096774193548	0.193548387096774	FALSE	ENSG00000020256	ZFP64	ZFP64 zinc finger protein [Source:HGNC Symbol;Acc:HGNC:15940]	0.193548387096774	0.931699478772977	FALSE	0	0	FALSE	c3	False
ENST00000216962	330	0.259	-0.987593939393939	4.60972771271509	232.054545454545	61	147	134	24	25	20	61	1	NA	0.851515151515152	0.445454545454545	0.184848484848485	FALSE	ENSG00000100994	PYGB	glycogen phosphorylase B [Source:HGNC Symbol;Acc:HGNC:9723]	0.184848484848485	0.889820057757424	FALSE	13	0.0000238749832415983	FALSE	c4	False
ENST00000216968	76	0.861	1.02469736842105	2.5016661595544	240.75	26	24	33	11	8	4	10	0	NA	0.75	0.31578947368421	0.342105263157895	FALSE	ENSG00000101000	PROCR	protein C receptor [Source:HGNC Symbol;Acc:HGNC:9452]	0.342105263157895	1.64681969274346	enriched	7	0.0000128557602070145	FALSE	c2	False
ENST00000217026	274	0.465	-0.458682481751825	4.46832020759115	235.981751824818	70	121	95	27	31	14	21	1	NA	0.788321167883212	0.441605839416058	0.255474452554745	FALSE	ENSG00000101057	MYBL2	MYB proto-oncogene like 2 [Source:HGNC Symbol;Acc:HGNC:7548]	0.255474452554745	1.22979797380618	enriched	0	0	FALSE	c3	False
ENST00000217043	92	0.578	-0.470771739130435	4.15344406302614	233.010869565217	18	50	23	10	9	5	10	0	NA	0.793478260869565	0.543478260869565	0.195652173913043	FALSE	ENSG00000101074	R3HDML	R3H domain containing like [Source:HGNC Symbol;Acc:HGNC:16249]	0.195652173913043	0.94182664702051	FALSE	0	0	FALSE	c1	False
ENST00000217073	239	0.842	0.740213389121339	3.20534092243925	238.418410041841	73	111	72	28	28	14	30	1	NA	0.765690376569038	0.464435146443515	0.305439330543933	FALSE	ENSG00000101104	PABPC1L	poly(A) binding protein cytoplasmic 1 like [Source:HGNC Symbol;Acc:HGNC:15797]	0.305439330543933	1.47031793616684	enriched	0	0	FALSE	c1	False
ENST00000217086	140	-1.974	-2.89606428571429	5.3765694395482	227.735714285714	17	35	51	28	26	4	29	2	NA	0.614285714285714	0.25	0.121428571428571	FALSE	ENSG00000101115	SALL4	spalt like transcription factor 4 [Source:HGNC Symbol;Acc:HGNC:15924]	0.121428571428571	0.584530506325428	FALSE	0	0	FALSE	c3	False
ENST00000217109	183	-1.209	-1.43628415300546	3.77614656863639	237.956284153005	28	56	32	54	41	5	22	0	NA	0.480874316939891	0.306010928961749	0.153005464480874	FALSE	ENSG00000101138	CSTF1	cleavage stimulation factor subunit 1 [Source:HGNC Symbol;Acc:HGNC:2483]	0.153005464480874	0.736534742782281	FALSE	0	0	FALSE	c4	False
ENST00000217131	32	-1.856	-3.6429375	6.5661104995836	235.84375	4	15	12	3	2	6	7	0	NA	0.84375	0.46875	0.125	FALSE	ENSG00000101160	CTSZ	cathepsin Z [Source:HGNC Symbol;Acc:HGNC:2547]	0.125	0.601722580040881	FALSE	0	0	FALSE	c3	False
ENST00000217133	178	-0.019	-0.742511235955056	4.17060323948814	234.831460674157	42	96	68	8	6	4	18	0	NA	0.921348314606742	0.539325842696629	0.235955056179775	FALSE	ENSG00000101162	TUBB1	tubulin beta 1 class VI [Source:HGNC Symbol;Acc:HGNC:16257]	0.235955056179775	1.13583588142548	enriched	0	0	FALSE	c1	False
ENST00000217159	259	0.025	-1.5253166023166	5.02693969583642	230.521235521236	57	134	94	20	11	11	43	0	NA	0.88030888030888	0.517374517374517	0.22007722007722	FALSE	ENSG00000101187	SLCO4A1	solute carrier organic anion transporter family member 4A1 [Source:HGNC Symbol;Acc:HGNC:10953]	0.22007722007722	1.05940346138472	enriched	0	0	FALSE	c1	False
ENST00000217169	59	0.617	-0.810220338983051	4.43057464969001	217.423728813559	9	30	15	8	6	6	8	0	NA	0.76271186440678	0.508474576271186	0.152542372881356	FALSE	ENSG00000101197	BIRC7	baculoviral IAP repeat containing 7 [Source:HGNC Symbol;Acc:HGNC:13702]	0.152542372881356	0.734305521405821	FALSE	0	0	FALSE	c1	False
ENST00000217173	100	-0.0415	-0.04858	2.52830150668129	240.3	14	25	24	27	24	4	11	0	NA	0.49	0.25	0.14	FALSE	ENSG00000185019	UBOX5	U-box domain containing 5 [Source:HGNC Symbol;Acc:HGNC:17777]	0.14	0.673929289645787	FALSE	0	0	FALSE	c3	False
ENST00000217182	37	-4.057	-4.99481081081081	7.81449839450093	230.189189189189	8	17	15	2	3	7	13	0	NA	0.864864864864865	0.45945945945946	0.216216216216216	FALSE	ENSG00000101210	EEF1A2	eukaryotic translation elongation factor 1 alpha 2 [Source:HGNC Symbol;Acc:HGNC:3192]	0.216216216216216	1.04081743574639	enriched	4	0.00000734614868972255	FALSE	c5	False
ENST00000217233	147	0.22	-1.12106802721088	4.81700723558408	239.190476190476	32	71	42	20	14	3	17	0	NA	0.768707482993197	0.482993197278912	0.217687074829932	FALSE	ENSG00000101255	TRIB3	tribbles pseudokinase 3 [Source:HGNC Symbol;Acc:HGNC:16228]	0.217687074829932	1.04789782646575	enriched	0	0	FALSE	c3	False
ENST00000217244	87	1.515	2.41793103448276	2.96365963190666	239.655172413793	39	16	19	26	26	12	6	2	NA	0.402298850574713	0.183908045977011	0.448275862068966	FALSE	ENSG00000101266	CSNK2A1	casein kinase 2 alpha 1 [Source:HGNC Symbol;Acc:HGNC:2457]	0.448275862068966	2.15790166635351	95th	0	0	FALSE	c3	False
ENST00000217246	105	0.259	0.594990476190476	2.44935070476002	239.619047619048	25	27	13	29	36	17	6	2	NA	0.380952380952381	0.257142857142857	0.238095238095238	FALSE	ENSG00000172264	MACROD2	mono-ADP ribosylhydrolase 2 [Source:HGNC Symbol;Acc:HGNC:16126]	0.238095238095238	1.14613824769692	enriched	0	0	FALSE	NA	NA
ENST00000217260	42	-0.2755	-0.481523809523809	3.33239271130311	238.285714285714	10	12	20	2	8	5	8	2	NA	0.761904761904762	0.285714285714286	0.238095238095238	FALSE	ENSG00000101282	RSPO4	R-spondin 4 [Source:HGNC Symbol;Acc:HGNC:16175]	0.238095238095238	1.14613824769692	enriched	0	0	FALSE	c2	False
ENST00000217289	115	-0.72	-1.45250434782609	4.13228079703053	240.269565217391	15	21	23	35	36	14	17	0	NA	0.382608695652174	0.182608695652174	0.130434782608696	FALSE	ENSG00000101311	FERMT1	FERM domain containing kindlin 1 [Source:HGNC Symbol;Acc:HGNC:15889]	0.130434782608696	0.627884431347007	FALSE	0	0	FALSE	c3	False
ENST00000217305	35	-0.16	-1.48008571428571	4.39529410360022	240.571428571429	4	5	14	11	5	2	3	0	NA	0.542857142857143	0.142857142857143	0.114285714285714	FALSE	ENSG00000101327	PDYN	prodynorphin [Source:HGNC Symbol;Acc:HGNC:8820]	0.114285714285714	0.55014635889452	FALSE	0	0	FALSE	c2	False
ENST00000217320	74	0.967	0.246027027027027	3.33513882963786	238.594594594595	17	25	31	9	9	6	5	0	NA	0.756756756756757	0.337837837837838	0.22972972972973	FALSE	ENSG00000101342	TLDC2	TBC/LysM-associated domain containing 2 [Source:HGNC Symbol;Acc:HGNC:16112]	0.22972972972973	1.10586852548054	enriched	0	0	FALSE	NA	NA
ENST00000217381	119	0.407	0.083563025210084	3.4591175215326	239.403361344538	24	28	39	30	22	8	19	1	NA	0.563025210084034	0.235294117647059	0.201680672268908	FALSE	ENSG00000101400	SNTA1	syntrophin alpha 1 [Source:HGNC Symbol;Acc:HGNC:11167]	0.201680672268908	0.970846515696212	FALSE	0	0	FALSE	c4	False
ENST00000217402	84	1.3305	1.63636904761905	3.28276849728111	238.595238095238	33	33	20	11	20	5	17	4	NA	0.630952380952381	0.392857142857143	0.392857142857143	FALSE	ENSG00000101421	CHMP4B	charged multivesicular body protein 4B [Source:HGNC Symbol;Acc:HGNC:16171]	0.392857142857143	1.89112810869991	enriched	0	0	FALSE	c3	False
ENST00000217407	138	0.3015	-0.422521739130435	3.94141793785407	239.405797101449	26	60	31	29	18	15	14	0	NA	0.659420289855073	0.434782608695652	0.188405797101449	FALSE	ENSG00000129988	LBP	lipopolysaccharide binding protein [Source:HGNC Symbol;Acc:HGNC:6517]	0.188405797101449	0.906944178612343	FALSE	0	0	FALSE	c1	False
ENST00000217420	265	1.863	1.83577735849057	2.60408841714983	235.547169811321	114	143	109	10	3	2	72	6	NA	0.950943396226415	0.539622641509434	0.430188679245283	FALSE	ENSG00000101438	SLC32A1	solute carrier family 32 member 1 [Source:HGNC Symbol;Acc:HGNC:11018]	0.430188679245283	2.07083393583881	95th	236	0.000433422772693631	FALSE	c5	True
ENST00000217426	95	0.356	-0.589978947368421	4.21104803748665	234.484210526316	21	21	35	22	17	10	24	1	NA	0.589473684210526	0.221052631578947	0.221052631578947	FALSE	ENSG00000101444	AHCY	adenosylhomocysteinase [Source:HGNC Symbol;Acc:HGNC:343]	0.221052631578947	1.06409887838808	enriched	0	0	FALSE	c3	False
ENST00000217455	66	0.504	-0.311636363636364	4.17748141509051	240.515151515152	15	15	30	10	11	6	12	0	NA	0.681818181818182	0.227272727272727	0.227272727272727	FALSE	ENSG00000101473	ACOT8	acyl-CoA thioesterase 8 [Source:HGNC Symbol;Acc:HGNC:15919]	0.227272727272727	1.09404105461978	enriched	0	0	FALSE	c3	False
ENST00000217456	98	-0.112	-0.644040816326531	3.62422507299976	237.561224489796	17	15	41	24	18	9	13	0	NA	0.571428571428571	0.153061224489796	0.173469387755102	FALSE	ENSG00000101474	APMAP	adipocyte plasma membrane associated protein [Source:HGNC Symbol;Acc:HGNC:13238]	0.173469387755102	0.835043580464896	FALSE	3	0.00000550961151729192	FALSE	c4	False
ENST00000217515	57	1.337	1.37956140350877	1.6035510150193	238.017543859649	16	9	12	12	24	8	8	2	NA	0.368421052631579	0.157894736842105	0.280701754385965	FALSE	ENSG00000091164	TXNL1	thioredoxin like 1 [Source:HGNC Symbol;Acc:HGNC:12436]	0.280701754385965	1.351236670969	enriched	0	0	FALSE	c2	False
ENST00000217652	54	-0.2795	-0.057314814814815	3.16729311143422	237.222222222222	12	22	8	10	14	3	1	0	NA	0.555555555555556	0.407407407407407	0.222222222222222	FALSE	ENSG00000101608	MYL12A	myosin light chain 12A [Source:HGNC Symbol;Acc:HGNC:16701]	0.222222222222222	1.06972903118379	enriched	0	0	FALSE	c4	False
ENST00000217740	76	0.115	0.28296052631579	3.21101059664312	233.105263157895	20	23	16	19	18	6	10	0	NA	0.513157894736842	0.302631578947368	0.263157894736842	FALSE	ENSG00000101695	RNF125	ring finger protein 125 [Source:HGNC Symbol;Acc:HGNC:21150]	0.263157894736842	1.26678437903343	enriched	0	0	FALSE	c3	False
ENST00000217901	100	-0.198	-1.9674	4.49760613318829	233.45	8	20	43	16	21	13	25	1	NA	0.63	0.2	0.08	FALSE	ENSG00000067829	IDH3G	isocitrate dehydrogenase (NAD(+)) 3 non-catalytic subunit gamma [Source:HGNC Symbol;Acc:HGNC:5386]	0.08	0.385102451226164	FALSE	0	0	FALSE	NA	NA
ENST00000217909	96	0.2535	0.17259375	2.18460484480844	233.90625	7	24	21	31	20	5	6	0	NA	0.46875	0.25	0.0729166666666667	FALSE	ENSG00000077713	SLC25A43	solute carrier family 25 member 43 [Source:HGNC Symbol;Acc:HGNC:30557]	0.0729166666666667	0.351004838357181	FALSE	0	0	FALSE	NA	NA
ENST00000217957	109	-0.096	-0.206889908256881	1.67998875844701	237.926605504587	6	26	16	35	32	7	4	0	NA	0.385321100917431	0.238532110091743	0.055045871559633	FALSE	ENSG00000101842	VSIG1	V-set and immunoglobulin domain containing 1 [Source:HGNC Symbol;Acc:HGNC:28675]	0.055045871559633	0.264978750843691	FALSE	0	0	FALSE	NA	NA
ENST00000217958	41	0.095	0.277487804878049	2.73012506235476	236.951219512195	8	4	9	18	10	5	3	0	NA	0.317073170731707	0.0975609756097561	0.195121951219512	FALSE	ENSG00000101843	PSMD10	proteasome 26S subunit, non-ATPase 10 [Source:HGNC Symbol;Acc:HGNC:9555]	0.195121951219512	0.939274271283327	FALSE	0	0	FALSE	NA	NA
ENST00000217971	41	1.597	0.412658536585366	3.91055874274864	227.317073170732	12	11	14	9	7	3	7	1	NA	0.609756097560976	0.268292682926829	0.292682926829268	FALSE	ENSG00000101856	PGRMC1	progesterone receptor membrane component 1 [Source:HGNC Symbol;Acc:HGNC:16090]	0.292682926829268	1.40891140692499	enriched	0	0	FALSE	NA	NA
ENST00000218006	188	0.4545	0.352904255319149	2.00701640944694	232.25	16	25	53	48	62	18	6	0	NA	0.414893617021277	0.132978723404255	0.0851063829787234	FALSE	ENSG00000101890	GUCY2F	guanylate cyclase 2F, retinal [Source:HGNC Symbol;Acc:HGNC:4691]	0.0851063829787234	0.409683458751238	FALSE	0	0	FALSE	NA	NA
ENST00000218008	113	0.95	1.11388495575221	2.18021345101891	235.566371681416	28	37	26	37	13	8	6	1	NA	0.557522123893805	0.327433628318584	0.247787610619469	FALSE	ENSG00000101892	ATP1B4	ATPase Na+/K+ transporting family member beta 4 [Source:HGNC Symbol;Acc:HGNC:808]	0.247787610619469	1.1927952029129	enriched	0	0	FALSE	NA	NA
ENST00000218032	236	-0.8855	-1.70438559322034	3.1036139386967	236.949152542373	4	56	48	72	60	2	10	0	NA	0.440677966101695	0.23728813559322	0.0169491525423729	FALSE	ENSG00000101916	TLR8	toll like receptor 8 [Source:HGNC Symbol;Acc:HGNC:15632]	0.0169491525423729	0.0815895023784246	FALSE	0	0	FALSE	NA	NA
ENST00000218075	171	0.472	0.760514619883041	2.49973796593051	234.27485380117	40	53	34	35	49	9	12	0	NA	0.508771929824561	0.309941520467836	0.233918128654971	FALSE	ENSG00000101958	GLRA2	glycine receptor alpha 2 [Source:HGNC Symbol;Acc:HGNC:4327]	0.233918128654971	1.12603055914083	enriched	0	0	FALSE	NA	NA
ENST00000218099	130	0.0995	0.0166846153846151	1.9555701681881	236.961538461538	8	30	15	37	48	8	2	0	NA	0.346153846153846	0.230769230769231	0.0615384615384615	FALSE	ENSG00000101981	F9	coagulation factor IX [Source:HGNC Symbol;Acc:HGNC:3551]	0.0615384615384615	0.296232654789357	FALSE	0	0	FALSE	NA	NA
ENST00000218104	360	0.1675	-1.19699722222222	4.39946086181524	231.141666666667	52	161	136	31	32	10	52	1	NA	0.825	0.447222222222222	0.144444444444444	FALSE	ENSG00000101986	ABCD1	ATP binding cassette subfamily D member 1 [Source:HGNC Symbol;Acc:HGNC:61]	0.144444444444444	0.695323870269463	FALSE	0	0	FALSE	NA	NA
ENST00000218176	175	-0.022	-1.38692571428571	4.3894424370577	229.022857142857	21	53	69	32	21	6	29	1	NA	0.697142857142857	0.302857142857143	0.12	FALSE	ENSG00000102057	KCND1	potassium voltage-gated channel subfamily D member 1 [Source:HGNC Symbol;Acc:HGNC:6237]	0.12	0.577653676839246	FALSE	0	0	FALSE	NA	NA
ENST00000218230	34	-1.966	-2.56579411764706	3.78690556314873	218.852941176471	2	12	16	4	2	3	12	0	NA	0.823529411764706	0.352941176470588	0.0588235294117647	FALSE	ENSG00000102109	PCSK1N	proprotein convertase subtilisin/kexin type 1 inhibitor [Source:HGNC Symbol;Acc:HGNC:17301]	0.0588235294117647	0.283163567078062	FALSE	0	0	FALSE	NA	NA
ENST00000218249	58	-0.795	-1.70537931034483	4.91077621987295	224.603448275862	12	33	19	4	2	1	3	0	NA	0.896551724137931	0.568965517241379	0.206896551724138	FALSE	ENSG00000102128	RAB40AL	RAB40A like [Source:HGNC Symbol;Acc:HGNC:25410]	0.206896551724138	0.99595461524008	FALSE	0	0	FALSE	NA	NA
ENST00000218316	133	-0.229	-1.01059398496241	3.23755069467176	228.947368421053	6	44	34	39	16	2	9	0	NA	0.586466165413534	0.330827067669173	0.0451127819548872	FALSE	ENSG00000102195	GPR50	G protein-coupled receptor 50 [Source:HGNC Symbol;Acc:HGNC:4506]	0.0451127819548872	0.217163036405732	FALSE	0	0	FALSE	NA	NA
ENST00000218340	100	0.329	0.20059	2.13400506514882	235.45	10	21	15	33	31	5	5	0	NA	0.36	0.21	0.1	FALSE	ENSG00000102218	RP2	RP2 activator of ARL3 GTPase [Source:HGNC Symbol;Acc:HGNC:10274]	0.1	0.481378064032705	FALSE	0	0	FALSE	NA	NA
ENST00000218364	117	0.125	-0.272897435897436	2.6495933988152	235.529914529915	10	26	16	43	32	9	8	0	NA	0.358974358974359	0.222222222222222	0.0854700854700855	FALSE	ENSG00000102241	HTATSF1	HIV-1 Tat specific factor 1 [Source:HGNC Symbol;Acc:HGNC:5276]	0.0854700854700855	0.411434242762996	FALSE	0	0	FALSE	NA	NA
ENST00000218388	57	0.701	0.278631578947368	2.23132640430673	232.280701754386	4	35	11	6	5	5	4	0	NA	0.807017543859649	0.614035087719298	0.0701754385964912	FALSE	ENSG00000102265	TIMP1	TIMP metallopeptidase inhibitor 1 [Source:HGNC Symbol;Acc:HGNC:11820]	0.0701754385964912	0.337809167742249	FALSE	0	0	FALSE	NA	NA
ENST00000218436	20	0.4325	0.06655	1.35980116483798	223.85	0	5	3	7	5	13	3	0	NA	0.4	0.25	0	FALSE	ENSG00000102313	ITIH6	inter-alpha-trypsin inhibitor heavy chain family member 6 [Source:HGNC Symbol;Acc:HGNC:28907]	0	0	FALSE	0	0	FALSE	NA	NA
ENST00000218516	50	0.1115	0.18142	1.66999843688061	237.42	3	8	8	16	18	7	1	0	NA	0.32	0.16	0.06	FALSE	ENSG00000102393	GLA	galactosidase alpha [Source:HGNC Symbol;Acc:HGNC:4296]	0.06	0.288826838419623	FALSE	0	0	FALSE	NA	NA
ENST00000218652	128	0.3155	0.393015625	2.29633813933132	238.1328125	19	21	21	47	39	7	17	0	NA	0.328125	0.1640625	0.1484375	FALSE	ENSG00000102471	NDFIP2	Nedd4 family interacting protein 2 [Source:HGNC Symbol;Acc:HGNC:18537]	0.1484375	0.714545563798547	FALSE	0	0	FALSE	c3	False
ENST00000218721	64	0.0045	-0.225609375	3.41628915738918	219.578125	16	29	23	6	6	2	21	1	NA	0.8125	0.453125	0.25	FALSE	ENSG00000102539	MLNR	motilin receptor [Source:HGNC Symbol;Acc:HGNC:4495]	0.25	1.20344516008176	enriched	52	0.0000954999329663932	FALSE	c5	False
ENST00000218867	110	-0.6525	-1.23813636363636	3.10568036091452	239.227272727273	12	23	22	37	28	7	9	0	NA	0.409090909090909	0.209090909090909	0.109090909090909	FALSE	ENSG00000102683	SGCG	sarcoglycan gamma [Source:HGNC Symbol;Acc:HGNC:10809]	0.109090909090909	0.525139706217497	FALSE	0	0	FALSE	c2	False
ENST00000219022	121	-0.004	-0.523107438016529	3.11091329248516	240.809917355372	13	32	25	41	23	5	5	0	NA	0.471074380165289	0.264462809917355	0.107438016528926	FALSE	ENSG00000102837	OLFM4	olfactomedin 4 [Source:HGNC Symbol;Acc:HGNC:17190]	0.107438016528926	0.51718304400208	FALSE	0	0	FALSE	c1	False
ENST00000219069	77	1.195	1.83501298701299	2.48191436349521	237.922077922078	28	19	15	20	23	6	2	1	NA	0.441558441558442	0.246753246753247	0.363636363636364	FALSE	ENSG00000006194	ZNF263	zinc finger protein 263 [Source:HGNC Symbol;Acc:HGNC:13056]	0.363636363636364	1.75046568739165	enriched	0	0	FALSE	c3	False
ENST00000219070	245	0.229	-0.750142857142857	4.53611292397096	238.14693877551	59	117	68	32	28	13	22	0	NA	0.755102040816326	0.477551020408163	0.240816326530612	FALSE	ENSG00000087245	MMP2	matrix metallopeptidase 2 [Source:HGNC Symbol;Acc:HGNC:7166]	0.240816326530612	1.15923697052774	enriched	0	0	FALSE	c3	False
ENST00000219091	85	-0.25	-1.32702352941176	3.71623898770322	235.694117647059	8	35	20	17	13	6	13	0	NA	0.647058823529412	0.411764705882353	0.0941176470588235	FALSE	ENSG00000122386	ZNF205	zinc finger protein 205 [Source:HGNC Symbol;Acc:HGNC:12996]	0.0941176470588235	0.453061707324899	FALSE	0	0	FALSE	c3	False
ENST00000219097	60	-0.3495	-0.675233333333333	2.45479403234629	235.483333333333	4	15	10	15	20	7	7	0	NA	0.416666666666667	0.25	0.0666666666666667	FALSE	ENSG00000091651	ORC6	origin recognition complex subunit 6 [Source:HGNC Symbol;Acc:HGNC:17151]	0.0666666666666667	0.320918709355137	FALSE	0	0	FALSE	c4	False
ENST00000219139	181	1.448	1.6224364640884	2.60386772206199	239.574585635359	67	52	28	56	45	16	9	0	NA	0.441988950276243	0.287292817679558	0.370165745856354	FALSE	ENSG00000125149	PHAF1	phagosome assembly factor 1 [Source:HGNC Symbol;Acc:HGNC:29564]	0.370165745856354	1.78189670111554	enriched	0	0	FALSE	c3	False
ENST00000219150	228	1.051	0.261271929824561	4.43232486262491	238.372807017544	71	98	78	28	24	10	22	2	NA	0.771929824561403	0.429824561403509	0.31140350877193	FALSE	ENSG00000102879	CORO1A	coronin 1A [Source:HGNC Symbol;Acc:HGNC:2252]	0.31140350877193	1.49902818185623	enriched	0	0	FALSE	c4	False
ENST00000219162	14	0.645	0.218642857142857	3.81317994909443	236	2	6	1	1	6	3	0	0	NA	0.5	0.428571428571429	0.142857142857143	FALSE	ENSG00000102891	MT4	metallothionein 4 [Source:HGNC Symbol;Acc:HGNC:18705]	0.142857142857143	0.68768294861815	FALSE	0	0	FALSE	c1	False
ENST00000219169	37	2.553	2.71683783783784	3.22387298579341	237.837837837838	21	10	9	8	10	4	7	0	NA	0.513513513513513	0.27027027027027	0.567567567567568	FALSE	ENSG00000102898	NUTF2	nuclear transport factor 2 [Source:HGNC Symbol;Acc:HGNC:13722]	0.567567567567568	2.73214576883427	95th	0	0	FALSE	c3	False
ENST00000219197	50	1.9585	2.14994	2.70693457479949	235.3	23	19	21	4	6	3	13	5	NA	0.8	0.38	0.46	FALSE	ENSG00000102924	CBLN1	cerebellin 1 precursor [Source:HGNC Symbol;Acc:HGNC:1543]	0.46	2.21433909455044	95th	46	0.0000844807099318094	FALSE	c5	False
ENST00000219204	49	0.101	-0.663979591836735	3.36373130175526	237.938775510204	4	8	12	15	14	6	2	0	NA	0.408163265306122	0.163265306122449	0.0816326530612245	FALSE	ENSG00000102931	ARL2BP	ADP ribosylation factor like GTPase 2 binding protein [Source:HGNC Symbol;Acc:HGNC:17146]	0.0816326530612245	0.392961684924657	FALSE	0	0	FALSE	c3	False
ENST00000219207	47	0.118	-0.23763829787234	4.02870899283333	233.425531914894	12	17	20	5	5	4	15	0	NA	0.787234042553192	0.361702127659574	0.25531914893617	FALSE	ENSG00000102934	PLLP	plasmolipin [Source:HGNC Symbol;Acc:HGNC:18553]	0.25531914893617	1.22905037625372	enriched	4	0.00000734614868972255	FALSE	c3	False
ENST00000219235	29	-0.433	-1.38962068965517	3.91477182708368	239.896551724138	3	11	7	8	3	3	5	0	NA	0.620689655172414	0.379310344827586	0.103448275862069	FALSE	ENSG00000102962	CCL22	C-C motif chemokine ligand 22 [Source:HGNC Symbol;Acc:HGNC:10621]	0.103448275862069	0.49797730762004	FALSE	0	0	FALSE	c1	False
ENST00000219240	190	0.586	0.100642105263158	3.83331175816092	240.005263157895	43	58	72	30	30	9	16	1	NA	0.68421052631579	0.305263157894737	0.226315789473684	FALSE	ENSG00000102967	DHODH	dihydroorotate dehydrogenase (quinone) [Source:HGNC Symbol;Acc:HGNC:2867]	0.226315789473684	1.08943456596875	enriched	0	0	FALSE	c2	False
ENST00000219244	27	-0.195	0.0329629629629629	2.85296011567852	238.518518518519	7	10	9	4	4	3	1	0	NA	0.703703703703704	0.37037037037037	0.259259259259259	FALSE	ENSG00000102970	CCL17	C-C motif chemokine ligand 17 [Source:HGNC Symbol;Acc:HGNC:10615]	0.259259259259259	1.24801720304775	enriched	0	0	FALSE	NA	NA
ENST00000219252	114	0.542	0.112850877192982	3.97524888792242	239.298245614035	33	49	32	18	15	9	14	0	NA	0.710526315789474	0.429824561403509	0.289473684210526	FALSE	ENSG00000102978	POLR2C	RNA polymerase II subunit C [Source:HGNC Symbol;Acc:HGNC:9189]	0.289473684210526	1.39346281693678	enriched	0	0	FALSE	c2	False
ENST00000219271	251	0.881	-0.0294900398406375	4.21740617950185	237.254980079681	73	126	79	20	26	10	38	0	NA	0.816733067729084	0.50199203187251	0.290836653386454	FALSE	ENSG00000102996	MMP15	matrix metallopeptidase 15 [Source:HGNC Symbol;Acc:HGNC:7161]	0.290836653386454	1.40002385156922	enriched	0	0	FALSE	c4	False
ENST00000219281	89	0.537	0.0899662921348316	3.27606431161704	239.561797752809	22	36	31	14	8	7	5	0	NA	0.752808988764045	0.404494382022472	0.247191011235955	FALSE	ENSG00000103005	USB1	U6 snRNA biogenesis phosphodiesterase 1 [Source:HGNC Symbol;Acc:HGNC:25792]	0.247191011235955	1.18992330435051	enriched	0	0	FALSE	c4	False
ENST00000219299	70	0.2665	0.0090571428571429	3.2526380547992	239.071428571429	13	20	19	14	17	9	5	0	NA	0.557142857142857	0.285714285714286	0.185714285714286	FALSE	ENSG00000103021	CCDC113	coiled-coil domain containing 113 [Source:HGNC Symbol;Acc:HGNC:25002]	0.185714285714286	0.893987833203595	FALSE	0	0	FALSE	c2	False
ENST00000219302	18	-0.3635	-0.951277777777778	2.94217480197208	223.388888888889	2	9	9	0	0	5	7	0	NA	1	0.5	0.111111111111111	FALSE	ENSG00000103024	NME3	NME/NM23 nucleoside diphosphate kinase 3 [Source:HGNC Symbol;Acc:HGNC:7851]	0.111111111111111	0.534864515591895	FALSE	0	0	FALSE	c5	False
ENST00000219313	119	1.14	0.990689075630252	2.93193806657569	239.27731092437	35	31	38	23	27	7	11	0	NA	0.579831932773109	0.260504201680672	0.294117647058824	FALSE	ENSG00000103035	PSMD7	proteasome 26S subunit, non-ATPase 7 [Source:HGNC Symbol;Acc:HGNC:9565]	0.294117647058824	1.41581783539031	enriched	8	0.0000146922973794451	FALSE	c3	False
ENST00000219315	160	0.385	0.31128125	2.09423774929916	236.575	22	56	53	27	24	8	24	0	NA	0.68125	0.35	0.1375	FALSE	ENSG00000103037	SETD6	SET domain containing 6, protein lysine methyltransferase [Source:HGNC Symbol;Acc:HGNC:26116]	0.1375	0.66189483804497	FALSE	4	0.00000734614868972255	FALSE	NA	NA
ENST00000219320	122	0.1425	-0.466737704918033	4.46091684013496	238.885245901639	37	37	46	17	22	10	14	0	NA	0.680327868852459	0.30327868852459	0.30327868852459	FALSE	ENSG00000103042	SLC38A7	solute carrier family 38 member 7 [Source:HGNC Symbol;Acc:HGNC:25582]	0.30327868852459	1.45991707944345	enriched	0	0	FALSE	c2	False
ENST00000219334	146	-0.182	-1.15156849315068	4.64733057068328	239.595890410959	33	44	63	24	15	7	33	0	NA	0.732876712328767	0.301369863013699	0.226027397260274	FALSE	ENSG00000103056	SMPD3	sphingomyelin phosphodiesterase 3 [Source:HGNC Symbol;Acc:HGNC:14240]	0.226027397260274	1.08804630911502	enriched	0	0	FALSE	c3	False
ENST00000219343	225	1.067	1.38777777777778	3.00884611313701	238.475555555556	70	89	52	55	29	9	11	2	NA	0.626666666666667	0.395555555555556	0.311111111111111	FALSE	ENSG00000103064	SLC7A6	solute carrier family 7 member 6 [Source:HGNC Symbol;Acc:HGNC:11064]	0.311111111111111	1.4976206436573	enriched	0	0	FALSE	c3	False
ENST00000219345	171	0.55	0.172292397660819	3.43332219438713	238.777777777778	42	68	61	23	19	6	14	0	NA	0.754385964912281	0.39766081871345	0.245614035087719	FALSE	ENSG00000103066	PLA2G15	phospholipase A2 group XV [Source:HGNC Symbol;Acc:HGNC:17163]	0.245614035087719	1.18233208709787	enriched	0	0	FALSE	c2	False
ENST00000219368	74	0.2965	-0.0528108108108111	4.12328413021849	232.824324324324	20	21	35	6	12	7	24	5	NA	0.756756756756757	0.283783783783784	0.27027027027027	FALSE	ENSG00000103089	FA2H	fatty acid 2-hydroxylase [Source:HGNC Symbol;Acc:HGNC:21197]	0.27027027027027	1.30102179468299	enriched	0	0	FALSE	c2	False
ENST00000219406	181	0.288	-0.894337016574586	4.08060627061578	232.116022099448	31	78	66	15	22	11	30	0	NA	0.795580110497238	0.430939226519337	0.171270718232044	FALSE	ENSG00000185615	PDIA2	protein disulfide isomerase family A member 2 [Source:HGNC Symbol;Acc:HGNC:14180]	0.171270718232044	0.824459667680324	FALSE	0	0	FALSE	c1	False
ENST00000219409	75	0.694	-0.0310399999999999	3.7298078330326	227.6	20	27	37	7	4	6	15	0	NA	0.853333333333333	0.36	0.266666666666667	FALSE	ENSG00000242173	ARHGDIG	Rho GDP dissociation inhibitor gamma [Source:HGNC Symbol;Acc:HGNC:680]	0.266666666666667	1.28367483742055	enriched	0	0	FALSE	c5	False
ENST00000219431	113	0.07	-0.669389380530973	2.8181970123823	238.159292035398	12	47	30	15	21	4	12	0	NA	0.68141592920354	0.415929203539823	0.106194690265487	FALSE	ENSG00000103152	MPG	N-methylpurine DNA glycosylase [Source:HGNC Symbol;Acc:HGNC:7211]	0.106194690265487	0.511197944105528	FALSE	0	0	FALSE	c4	False
ENST00000219439	63	-2.223	-2.32414285714286	3.97681258270645	240.285714285714	8	13	14	23	13	4	8	0	NA	0.428571428571429	0.206349206349206	0.126984126984127	FALSE	ENSG00000103160	HSDL1	hydroxysteroid dehydrogenase like 1 [Source:HGNC Symbol;Acc:HGNC:16475]	0.126984126984127	0.611273732105022	FALSE	0	0	FALSE	c3	False
ENST00000219454	63	0.015	-1.39539682539683	4.88705135896392	233.666666666667	13	27	16	9	11	6	13	0	NA	0.682539682539683	0.428571428571429	0.206349206349206	FALSE	ENSG00000103175	WFDC1	WAP four-disulfide core domain 1 [Source:HGNC Symbol;Acc:HGNC:15466]	0.206349206349206	0.993319814670661	FALSE	0	0	FALSE	c2	False
ENST00000219473	282	0.0075	-0.24640780141844	3.76436278941475	235.343971631206	61	71	54	97	60	14	20	0	NA	0.443262411347518	0.25177304964539	0.216312056737589	FALSE	ENSG00000103194	USP10	ubiquitin specific peptidase 10 [Source:HGNC Symbol;Acc:HGNC:12608]	0.216312056737589	1.04127879099273	enriched	0	0	FALSE	c3	False
ENST00000219476	808	0.1355	-1.10631559405941	4.3493318760112	237.694306930693	123	363	262	94	89	41	119	2	NA	0.773514851485149	0.449257425742574	0.152227722772277	FALSE	ENSG00000103197	TSC2	TSC complex subunit 2 [Source:HGNC Symbol;Acc:HGNC:12363]	0.152227722772277	0.732790864802261	FALSE	0	0	FALSE	NA	NA
ENST00000219479	58	0.6895	0.135379310344828	2.97791523583952	234.01724137931	11	23	19	7	9	5	9	1	NA	0.724137931034483	0.396551724137931	0.189655172413793	FALSE	ENSG00000103202	NME4	NME/NM23 nucleoside diphosphate kinase 4 [Source:HGNC Symbol;Acc:HGNC:7852]	0.189655172413793	0.912958397303406	FALSE	0	0	FALSE	c5	False
ENST00000219481	127	-0.226	-1.18051968503937	3.65954490155732	235.102362204724	14	46	36	29	16	8	28	0	NA	0.645669291338583	0.362204724409449	0.110236220472441	FALSE	ENSG00000242612	DECR2	2,4-dienoyl-CoA reductase 2 [Source:HGNC Symbol;Acc:HGNC:2754]	0.110236220472441	0.530652983973061	FALSE	0	0	FALSE	c3	False
ENST00000219548	102	0.825	0.799264705882353	3.57315067428149	234.892156862745	32	45	38	10	9	7	17	2	NA	0.813725490196078	0.441176470588235	0.313725490196078	FALSE	ENSG00000103266	STUB1	STIP1 homology and U-box containing protein 1 [Source:HGNC Symbol;Acc:HGNC:11427]	0.313725490196078	1.510205691083	enriched	0	0	FALSE	c5	False
ENST00000219596	94	-0.1315	-0.729936170212766	3.21629963633998	238.489361702128	5	11	33	27	23	10	16	0	NA	0.468085106382979	0.117021276595745	0.0531914893617021	FALSE	ENSG00000103313	MEFV	MEFV innate immuity regulator, pyrin [Source:HGNC Symbol;Acc:HGNC:6998]	0.0531914893617021	0.256052161719524	FALSE	0	0	FALSE	c1	False
ENST00000219611	458	0.278	-0.790264192139738	4.27559568758089	231.039301310044	94	243	162	28	25	11	95	0	NA	0.884279475982533	0.53056768558952	0.205240174672489	FALSE	ENSG00000103326	CAPN15	calpain 15 [Source:HGNC Symbol;Acc:HGNC:11182]	0.205240174672489	0.98798117945577	FALSE	0	0	FALSE	c4	False
ENST00000219660	110	0.0445	-1.27235454545455	4.41580540013482	234.263636363636	16	34	40	16	20	6	13	0	NA	0.672727272727273	0.309090909090909	0.145454545454545	FALSE	ENSG00000103375	AQP8	aquaporin 8 [Source:HGNC Symbol;Acc:HGNC:642]	0.145454545454545	0.700186274956662	FALSE	0	0	FALSE	c1	False
ENST00000219689	238	-0.1825	-0.383012605042017	3.57037436427978	238.894957983193	50	51	59	68	60	16	22	0	NA	0.46218487394958	0.214285714285714	0.210084033613445	FALSE	ENSG00000103404	USP31	ubiquitin specific peptidase 31 [Source:HGNC Symbol;Acc:HGNC:20060]	0.210084033613445	1.01129845385022	enriched	0	0	FALSE	c3	False
ENST00000219746	104	-0.7425	-0.984163461538461	3.55981224581411	240.326923076923	16	29	14	32	29	7	11	0	NA	0.413461538461538	0.278846153846154	0.153846153846154	FALSE	ENSG00000103460	TOX3	TOX high mobility group box family member 3 [Source:HGNC Symbol;Acc:HGNC:11972]	0.153846153846154	0.740581636973392	FALSE	0	0	FALSE	c4	False
ENST00000219789	48	0.474	-0.0930625	4.23267858657934	240.625	11	14	12	13	9	6	8	1	NA	0.541666666666667	0.291666666666667	0.229166666666667	FALSE	ENSG00000103502	CDIPT	CDP-diacylglycerol--inositol 3-phosphatidyltransferase [Source:HGNC Symbol;Acc:HGNC:1769]	0.229166666666667	1.10315806340828	enriched	0	0	FALSE	c2	False
ENST00000219794	198	0.561	0.272484848484849	3.13547130133496	240.09595959596	46	85	54	29	30	11	30	2	NA	0.702020202020202	0.429292929292929	0.232323232323232	FALSE	ENSG00000103507	BCKDK	branched chain keto acid dehydrogenase kinase [Source:HGNC Symbol;Acc:HGNC:16902]	0.232323232323232	1.11835307805578	enriched	0	0	FALSE	c1	False
ENST00000219797	201	0.524	0.342706467661692	3.0421479843045	237.915422885572	44	77	72	22	30	11	35	2	NA	0.741293532338308	0.383084577114428	0.218905472636816	FALSE	ENSG00000103510	KAT8	lysine acetyltransferase 8 [Source:HGNC Symbol;Acc:HGNC:17933]	0.218905472636816	1.05376292624075	enriched	0	0	FALSE	c2	False
ENST00000219833	264	0.4495	-0.0589545454545455	3.9174596047158	237.69696969697	77	116	94	28	26	14	35	2	NA	0.795454545454545	0.439393939393939	0.291666666666667	FALSE	ENSG00000103546	SLC6A2	solute carrier family 6 member 2 [Source:HGNC Symbol;Acc:HGNC:11048]	0.291666666666667	1.40401935342872	enriched	0	0	FALSE	NA	NA
ENST00000219837	35	-0.735	-1.19011428571429	3.33492158626775	239.028571428571	5	7	5	10	13	4	5	0	NA	0.342857142857143	0.2	0.142857142857143	FALSE	ENSG00000103550	KNOP1	lysine rich nucleolar protein 1 [Source:HGNC Symbol;Acc:HGNC:34404]	0.142857142857143	0.68768294861815	FALSE	0	0	FALSE	NA	NA
ENST00000219905	1126	1.3155	1.76483836589698	2.03266439588429	239.583481349911	358	209	128	447	342	23	18	3	NA	0.299289520426288	0.185612788632327	0.317939609236234	FALSE	ENSG00000174197	MGA	MAX dimerization protein MGA [Source:HGNC Symbol;Acc:HGNC:14010]	0.317939609236234	1.53049153573453	enriched	0	0	FALSE	c1	False
ENST00000219919	111	0.149	-0.324189189189189	2.65951814676512	240.792792792793	12	33	10	27	41	6	4	0	NA	0.387387387387387	0.297297297297297	0.108108108108108	FALSE	ENSG00000103569	AQP9	aquaporin 9 [Source:HGNC Symbol;Acc:HGNC:643]	0.108108108108108	0.520408717873195	FALSE	0	0	FALSE	c2	False
ENST00000220003	216	1.46	0.800666666666667	4.1912070293402	238.509259259259	87	92	71	24	29	12	26	1	NA	0.75462962962963	0.425925925925926	0.402777777777778	FALSE	ENSG00000103653	CSK	C-terminal Src kinase [Source:HGNC Symbol;Acc:HGNC:2444]	0.402777777777778	1.93888386902062	enriched	0	0	FALSE	c4	False
ENST00000220058	76	0.082	0.105684210526316	2.79576968632027	235.828947368421	8	18	18	19	21	9	8	0	NA	0.473684210526316	0.236842105263158	0.105263157894737	FALSE	ENSG00000103707	MTFMT	mitochondrial methionyl-tRNA formyltransferase [Source:HGNC Symbol;Acc:HGNC:29666]	0.105263157894737	0.506713751613374	FALSE	0	0	FALSE	c3	False
ENST00000220062	70	0.723	-0.118057142857143	4.364433405748	238.242857142857	20	28	31	5	6	5	13	0	NA	0.842857142857143	0.4	0.285714285714286	FALSE	ENSG00000103710	RASL12	RAS like family 12 [Source:HGNC Symbol;Acc:HGNC:30289]	0.285714285714286	1.3753658972363	enriched	0	0	FALSE	c2	False
ENST00000220166	49	-0.311	-1.49338775510204	4.71431530825848	232.836734693878	14	11	16	12	10	12	3	0	NA	0.551020408163265	0.224489795918367	0.285714285714286	FALSE	ENSG00000103811	CTSH	cathepsin H [Source:HGNC Symbol;Acc:HGNC:2535]	0.285714285714286	1.3753658972363	enriched	0	0	FALSE	NA	NA
ENST00000220325	99	-0.451	-1.85573737373737	5.23405970072293	238.868686868687	21	32	44	11	12	6	29	1	NA	0.767676767676768	0.323232323232323	0.212121212121212	FALSE	ENSG00000103966	EHD4	EH domain containing 4 [Source:HGNC Symbol;Acc:HGNC:3245]	0.212121212121212	1.0211049843118	enriched	0	0	FALSE	c3	False
ENST00000220420	109	-0.037	-1.25383486238532	4.09973894045517	234.477064220183	15	18	33	26	32	13	11	0	NA	0.467889908256881	0.165137614678899	0.137614678899083	FALSE	ENSG00000104055	TGM5	transglutaminase 5 [Source:HGNC Symbol;Acc:HGNC:11781]	0.137614678899083	0.662446877109227	FALSE	0	0	FALSE	c1	False
ENST00000220478	132	0.157	0.179212121212121	2.22069656918072	239.969696969697	19	28	13	39	52	12	8	0	NA	0.310606060606061	0.212121212121212	0.143939393939394	FALSE	ENSG00000104112	SCG3	secretogranin III [Source:HGNC Symbol;Acc:HGNC:13707]	0.143939393939394	0.692892667925863	FALSE	0	0	FALSE	c2	False
ENST00000220496	48	0.107	-0.731145833333333	3.83188234389172	229.770833333333	8	10	16	6	16	11	5	0	NA	0.541666666666667	0.208333333333333	0.166666666666667	FALSE	ENSG00000104129	DNAJC17	DnaJ heat shock protein family (Hsp40) member C17 [Source:HGNC Symbol;Acc:HGNC:25556]	0.166666666666667	0.802296773387842	FALSE	2	0.00000367307434486128	FALSE	NA	NA
ENST00000220507	66	1.137	-0.0889545454545455	5.30161543575836	234.393939393939	18	25	35	3	3	3	16	1	NA	0.909090909090909	0.378787878787879	0.272727272727273	FALSE	ENSG00000104140	RHOV	ras homolog family member V [Source:HGNC Symbol;Acc:HGNC:18313]	0.272727272727273	1.31284926554374	enriched	0	0	FALSE	c2	False
ENST00000220509	467	0.351	-0.823963597430407	4.3949985260221	240.528907922912	88	192	155	70	50	5	33	0	NA	0.743040685224839	0.411134903640257	0.188436830835118	FALSE	ENSG00000104142	VPS18	VPS18 core subunit of CORVET and HOPS complexes [Source:HGNC Symbol;Acc:HGNC:15972]	0.188436830835118	0.907093568198673	FALSE	0	0	FALSE	c3	False
ENST00000220514	26	0.3555	0.248076923076923	2.48223325129734	225.307692307692	3	9	6	8	3	5	6	0	NA	0.576923076923077	0.346153846153846	0.115384615384615	FALSE	ENSG00000104147	OIP5	Opa interacting protein 5 [Source:HGNC Symbol;Acc:HGNC:20300]	0.115384615384615	0.555436227730044	FALSE	0	0	FALSE	c4	False
ENST00000220531	49	0.137	0.481102040816327	2.22800475243451	237.265306122449	8	10	11	14	14	5	3	0	NA	0.428571428571429	0.204081632653061	0.163265306122449	FALSE	ENSG00000104164	BLOC1S6	biogenesis of lysosomal organelles complex 1 subunit 6 [Source:HGNC Symbol;Acc:HGNC:8549]	0.163265306122449	0.785923369849314	FALSE	1	0.00000183653717243064	FALSE	c3	False
ENST00000220562	435	-0.036	-0.304059770114942	3.5791647419301	240.112643678161	92	138	113	110	74	5	38	1	NA	0.577011494252874	0.317241379310345	0.211494252873563	FALSE	ENSG00000012232	EXTL3	exostosin like glycosyltransferase 3 [Source:HGNC Symbol;Acc:HGNC:3518]	0.211494252873563	1.01808694002319	enriched	0	0	FALSE	c3	False
ENST00000220584	141	-0.308	-0.675914893617021	2.86489714472405	238.13475177305	21	37	40	34	30	8	12	0	NA	0.546099290780142	0.26241134751773	0.148936170212766	FALSE	ENSG00000079459	FDFT1	farnesyl-diphosphate farnesyltransferase 1 [Source:HGNC Symbol;Acc:HGNC:3629]	0.148936170212766	0.716946052814667	FALSE	0	0	FALSE	NA	NA
ENST00000220592	178	-0.354	-1.28066292134831	4.82804160843107	237.286516853933	39	52	78	18	30	19	44	1	NA	0.730337078651685	0.292134831460674	0.219101123595506	FALSE	ENSG00000123908	AGO2	argonaute RISC catalytic component 2 [Source:HGNC Symbol;Acc:HGNC:3263]	0.219101123595506	1.05470474703795	enriched	0	0	FALSE	c4	False
ENST00000220597	84	-1.5625	-2.7604880952381	5.2755287212765	239.095238095238	9	16	30	15	23	6	10	0	NA	0.547619047619048	0.19047619047619	0.107142857142857	FALSE	ENSG00000076641	PAG1	phosphoprotein membrane anchor with glycosphingolipid microdomains 1 [Source:HGNC Symbol;Acc:HGNC:30043]	0.107142857142857	0.515762211463613	FALSE	0	0	FALSE	c3	False
ENST00000220616	933	-0.208	-1.36643837084673	3.95254658195416	239.556270096463	114	349	220	195	169	48	52	0	NA	0.609860664523044	0.37406216505895	0.122186495176849	FALSE	ENSG00000042832	TG	thyroglobulin [Source:HGNC Symbol;Acc:HGNC:11764]	0.122186495176849	0.58817898499173	FALSE	0	0	FALSE	NA	NA
ENST00000220659	92	0.05	-0.690521739130435	3.41803342172801	238.880434782609	18	22	29	23	18	4	10	0	NA	0.554347826086957	0.239130434782609	0.195652173913043	FALSE	ENSG00000104221	BRF2	BRF2 RNA polymerase III transcription initiation factor subunit [Source:HGNC Symbol;Acc:HGNC:17298]	0.195652173913043	0.94182664702051	FALSE	0	0	FALSE	c2	False
ENST00000220669	31	-0.15	0.367387096774193	1.92298479240683	237.451612903226	5	1	5	11	14	8	3	1	NA	0.193548387096774	0.032258064516129	0.161290322580645	FALSE	ENSG00000104231	ZFAND1	zinc finger AN1-type containing 1 [Source:HGNC Symbol;Acc:HGNC:25858]	0.161290322580645	0.776416232310815	FALSE	0	0	FALSE	c3	False
ENST00000220676	382	0.2	0.122104712041885	1.80019769533445	239.835078534031	27	74	43	138	127	3	10	0	NA	0.306282722513089	0.193717277486911	0.0706806282722513	FALSE	ENSG00000104237	RP1	RP1 axonemal microtubule associated [Source:HGNC Symbol;Acc:HGNC:10263]	0.0706806282722513	0.340241040023116	FALSE	0	0	FALSE	NA	NA
ENST00000220751	157	0.254	0.0800636942675159	2.51548809985903	237.292993630573	20	41	15	45	56	11	12	0	NA	0.356687898089172	0.261146496815287	0.127388535031847	FALSE	ENSG00000104312	RIPK2	receptor interacting serine/threonine kinase 2 [Source:HGNC Symbol;Acc:HGNC:10020]	0.127388535031847	0.61322046373593	FALSE	0	0	FALSE	c3	False
ENST00000220763	169	0.174	-0.079526627218935	2.70854469372719	240.005917159763	18	38	38	47	46	7	5	0	NA	0.449704142011834	0.224852071005917	0.106508875739645	FALSE	ENSG00000104324	CPQ	carboxypeptidase Q [Source:HGNC Symbol;Acc:HGNC:16910]	0.106508875739645	0.512710364058502	FALSE	0	0	FALSE	c2	False
ENST00000220764	128	-0.0865	-0.342265625	1.97663700117133	239.0078125	7	19	18	49	42	10	2	0	NA	0.2890625	0.1484375	0.0546875	FALSE	ENSG00000104325	DECR1	2,4-dienoyl-CoA reductase 1 [Source:HGNC Symbol;Acc:HGNC:2753]	0.0546875	0.263253628767886	FALSE	0	0	FALSE	c3	False
ENST00000220772	51	0.998	1.23950980392157	3.43143209970735	232.862745098039	22	21	26	3	1	3	19	4	NA	0.92156862745098	0.411764705882353	0.431372549019608	FALSE	ENSG00000104332	SFRP1	secreted frizzled related protein 1 [Source:HGNC Symbol;Acc:HGNC:10776]	0.431372549019608	2.07653282523912	95th	20	0.0000367307434486128	FALSE	NA	NA
ENST00000220809	89	-1.71	-2.8907191011236	4.39487581008932	239.112359550562	7	22	23	20	24	13	20	0	NA	0.50561797752809	0.247191011235955	0.0786516853932584	FALSE	ENSG00000104368	PLAT	plasminogen activator, tissue type [Source:HGNC Symbol;Acc:HGNC:9051]	0.0786516853932584	0.378611960475161	FALSE	0	0	FALSE	c2	False
ENST00000220812	27	-1.192	-2.26503703703704	4.41622484518065	226.740740740741	2	4	5	14	4	4	1	0	NA	0.333333333333333	0.148148148148148	0.0740740740740741	FALSE	ENSG00000104371	DKK4	dickkopf WNT signaling pathway inhibitor 4 [Source:HGNC Symbol;Acc:HGNC:2894]	0.0740740740740741	0.35657634372793	FALSE	0	0	FALSE	c1	False
ENST00000220822	133	0.671	1.17562406015038	2.80445266253264	238.293233082707	45	30	26	39	38	6	7	0	NA	0.421052631578947	0.225563909774436	0.338345864661654	FALSE	ENSG00000104381	GDAP1	ganglioside induced differentiation associated protein 1 [Source:HGNC Symbol;Acc:HGNC:15968]	0.338345864661654	1.62872277304299	enriched	0	0	FALSE	c2	False
ENST00000220849	69	0.451	0.519768115942029	1.91893693107383	239.36231884058	12	5	10	25	29	13	3	1	NA	0.217391304347826	0.072463768115942	0.173913043478261	FALSE	ENSG00000104408	EIF3E	eukaryotic translation initiation factor 3 subunit E [Source:HGNC Symbol;Acc:HGNC:3277]	0.173913043478261	0.837179241796009	FALSE	0	0	FALSE	c3	False
ENST00000220853	75	1.138	1.45170666666667	2.18193005792066	239.733333333333	19	14	10	31	20	11	2	1	NA	0.32	0.186666666666667	0.253333333333333	FALSE	ENSG00000104412	EMC2	ER membrane protein complex subunit 2 [Source:HGNC Symbol;Acc:HGNC:28963]	0.253333333333333	1.21949109554952	enriched	0	0	FALSE	c4	False
ENST00000220876	61	1.26	1.51977049180328	3.13961837061684	240.065573770492	24	13	17	20	11	5	3	0	NA	0.491803278688525	0.213114754098361	0.39344262295082	FALSE	ENSG00000104435	STMN2	stathmin 2 [Source:HGNC Symbol;Acc:HGNC:10577]	0.39344262295082	1.89394648144015	enriched	0	0	FALSE	c3	False
ENST00000220913	34	0.4285	0.322117647058824	2.41817994122935	229.088235294118	5	13	10	6	5	3	5	0	NA	0.676470588235294	0.382352941176471	0.147058823529412	FALSE	ENSG00000104472	CHRAC1	chromatin accessibility complex subunit 1 [Source:HGNC Symbol;Acc:HGNC:13544]	0.147058823529412	0.707908917695155	FALSE	0	0	FALSE	c4	False
ENST00000220931	27	-0.435	-0.727074074074074	4.94239193824459	239.37037037037	8	5	12	2	8	3	4	0	NA	0.62962962962963	0.185185185185185	0.296296296296296	FALSE	ENSG00000104490	NCALD	neurocalcin delta [Source:HGNC Symbol;Acc:HGNC:7655]	0.296296296296296	1.42630537491172	enriched	0	0	FALSE	c3	False
ENST00000221086	197	-0.148	-0.652659898477157	3.17490642495337	238.842639593909	21	62	41	48	46	10	9	0	NA	0.522842639593909	0.314720812182741	0.106598984771574	FALSE	ENSG00000104643	MTMR9	myotubularin related protein 9 [Source:HGNC Symbol;Acc:HGNC:14596]	0.106598984771574	0.513144129171919	FALSE	0	0	FALSE	c3	False
ENST00000221114	74	-0.2225	-0.516891891891892	3.57489803884706	239.716216216216	11	9	13	25	27	7	6	1	NA	0.297297297297297	0.121621621621622	0.148648648648649	FALSE	ENSG00000104671	DCTN6	dynactin subunit 6 [Source:HGNC Symbol;Acc:HGNC:16964]	0.148648648648649	0.715561987075643	FALSE	0	0	FALSE	c3	False
ENST00000221130	96	-0.4805	-1.19142708333333	4.21465514040258	238.3125	17	18	19	40	19	13	10	0	NA	0.385416666666667	0.1875	0.177083333333333	FALSE	ENSG00000104687	GSR	glutathione-disulfide reductase [Source:HGNC Symbol;Acc:HGNC:4623]	0.177083333333333	0.852440321724582	FALSE	0	0	FALSE	c3	False
ENST00000221138	55	0.613	0.787290909090909	3.26976958454674	235.4	12	5	8	25	17	7	1	1	NA	0.236363636363636	0.0909090909090909	0.218181818181818	FALSE	ENSG00000104695	PPP2CB	protein phosphatase 2 catalytic subunit beta [Source:HGNC Symbol;Acc:HGNC:9300]	0.218181818181818	1.05027941243499	enriched	0	0	FALSE	c3	False
ENST00000221166	246	0.766	0.850678861788618	3.90021379091155	235.146341463415	73	113	76	24	33	3	58	6	NA	0.768292682926829	0.459349593495935	0.296747967479675	FALSE	ENSG00000104722	NEFM	neurofilament medium chain [Source:HGNC Symbol;Acc:HGNC:7734]	0.296747967479675	1.42847962091006	enriched	0	0	FALSE	c5	False
ENST00000221200	85	0.506	0.999517647058823	2.26525365242039	240.458823529412	21	11	14	29	31	12	2	0	NA	0.294117647058824	0.129411764705882	0.247058823529412	FALSE	ENSG00000104756	KCTD9	potassium channel tetramerization domain containing 9 [Source:HGNC Symbol;Acc:HGNC:22401]	0.247058823529412	1.18928698172786	enriched	0	0	FALSE	c4	False
ENST00000221232	301	0.721	0.0144518272425247	4.77634482931299	234.129568106312	99	134	82	35	50	17	39	6	NA	0.717607973421927	0.445182724252492	0.32890365448505	FALSE	ENSG00000088038	CNOT3	CCR4-NOT transcription complex subunit 3 [Source:HGNC Symbol;Acc:HGNC:7879]	0.32890365448505	1.58327004449295	enriched	0	0	FALSE	c4	False
ENST00000221233	65	-0.36	-1.51401538461538	4.49140187779769	238.692307692308	8	19	25	14	7	6	11	0	NA	0.676923076923077	0.292307692307692	0.123076923076923	FALSE	ENSG00000077348	EXOSC5	exosome component 5 [Source:HGNC Symbol;Acc:HGNC:24662]	0.123076923076923	0.592465309578714	FALSE	0	0	FALSE	c4	False
ENST00000221265	105	0.145	-0.166380952380952	3.09789599933739	239.257142857143	20	22	31	26	26	14	6	1	NA	0.504761904761905	0.20952380952381	0.19047619047619	FALSE	ENSG00000006712	PAF1	PAF1 homolog, Paf1/RNA polymerase II complex component [Source:HGNC Symbol;Acc:HGNC:25459]	0.19047619047619	0.916910598157533	FALSE	0	0	FALSE	c2	False
ENST00000221283	258	0.3875	-1.13535658914729	5.22423838069643	232.437984496124	58	118	103	14	23	19	43	2	NA	0.856589147286822	0.457364341085271	0.224806201550388	FALSE	ENSG00000076944	STXBP2	syntaxin binding protein 2 [Source:HGNC Symbol;Acc:HGNC:11445]	0.224806201550388	1.08216774084872	enriched	0	0	FALSE	c2	False
ENST00000221307	49	0.8	0.794959183673469	3.73498672442522	219.734693877551	16	24	14	5	6	12	3	0	NA	0.775510204081633	0.489795918367347	0.326530612244898	FALSE	ENSG00000186529	CYP4F3	cytochrome P450 family 4 subfamily F member 3 [Source:HGNC Symbol;Acc:HGNC:2646]	0.326530612244898	1.57184673969863	enriched	0	0	FALSE	c2	False
ENST00000221399	47	0.258	0.12631914893617	1.80267942008053	235.446808510638	5	8	15	14	10	12	1	0	NA	0.48936170212766	0.170212765957447	0.106382978723404	FALSE	ENSG00000104804	TULP2	TUB like protein 2 [Source:HGNC Symbol;Acc:HGNC:12424]	0.106382978723404	0.512104323439048	FALSE	0	0	FALSE	c1	False
ENST00000221403	122	0.063	-0.561459016393443	3.5592857723215	226.352459016393	19	57	34	16	15	7	23	0	NA	0.745901639344262	0.467213114754098	0.155737704918033	FALSE	ENSG00000104808	DHDH	dihydrodiol dehydrogenase [Source:HGNC Symbol;Acc:HGNC:17887]	0.155737704918033	0.749687148903393	FALSE	0	0	FALSE	c2	False
ENST00000221418	58	-0.3425	-1.93460344827586	5.53376692849774	238.793103448276	13	11	28	13	6	10	12	0	NA	0.672413793103448	0.189655172413793	0.224137931034483	FALSE	ENSG00000104823	ECH1	enoyl-CoA hydratase 1 [Source:HGNC Symbol;Acc:HGNC:3149]	0.224137931034483	1.07895083317675	enriched	0	0	FALSE	c3	False
ENST00000221419	104	0.8225	1.09286538461538	3.96768644053945	236.278846153846	36	26	35	22	21	13	8	1	NA	0.586538461538462	0.25	0.346153846153846	FALSE	ENSG00000104824	HNRNPL	heterogeneous nuclear ribonucleoprotein L [Source:HGNC Symbol;Acc:HGNC:5045]	0.346153846153846	1.66630868319013	enriched	0	0	FALSE	c3	False
ENST00000221431	122	0.221	-0.973713114754098	4.76315762250751	237.418032786885	25	38	54	11	19	16	21	0	NA	0.754098360655738	0.311475409836066	0.204918032786885	FALSE	ENSG00000104835	SARS2	seryl-tRNA synthetase 2, mitochondrial [Source:HGNC Symbol;Acc:HGNC:17697]	0.204918032786885	0.986430459083412	FALSE	0	0	FALSE	c3	False
ENST00000221444	94	0.1895	-1.10910638297872	4.87291715740885	232.393617021277	23	29	41	13	11	2	18	2	NA	0.74468085106383	0.308510638297872	0.24468085106383	FALSE	ENSG00000104848	KCNA7	potassium voltage-gated channel subfamily A member 7 [Source:HGNC Symbol;Acc:HGNC:6226]	0.24468085106383	1.17783994390981	enriched	0	0	FALSE	c2	False
ENST00000221452	249	0.446	-0.163160642570281	3.9950865324182	235.526104417671	61	111	102	21	15	12	53	4	NA	0.855421686746988	0.44578313253012	0.244979919678715	FALSE	ENSG00000104856	RELB	RELB proto-oncogene, NF-kB subunit [Source:HGNC Symbol;Acc:HGNC:9956]	0.244979919678715	1.17927959461827	enriched	0	0	FALSE	c2	False
ENST00000221455	214	0.4615	0.0125186915887851	4.63960224710977	236.093457943925	60	91	63	29	31	20	33	6	NA	0.719626168224299	0.425233644859813	0.280373831775701	FALSE	ENSG00000104859	CLASRP	CLK4 associating serine/arginine rich protein [Source:HGNC Symbol;Acc:HGNC:17731]	0.280373831775701	1.34965812345618	enriched	0	0	FALSE	c2	False
ENST00000221459	109	0.965	0.091422018348624	3.95754938270488	234.275229357798	31	43	38	14	14	6	15	1	NA	0.743119266055046	0.394495412844037	0.284403669724771	FALSE	ENSG00000104863	LIN7B	lin-7 homolog B, crumbs cell polarity complex component [Source:HGNC Symbol;Acc:HGNC:17788]	0.284403669724771	1.36905687935907	enriched	0	0	FALSE	c5	False
ENST00000221462	284	0.979	0.43124647887324	4.19788468216528	232.56338028169	97	133	121	15	15	12	54	3	NA	0.894366197183099	0.46830985915493	0.341549295774648	FALSE	ENSG00000104866	PPP1R37	protein phosphatase 1 regulatory subunit 37 [Source:HGNC Symbol;Acc:HGNC:27607]	0.341549295774648	1.64414338771734	enriched	0	0	FALSE	c4	False
ENST00000221466	134	-0.0055	-1.38028358208955	4.36362961911424	234.10447761194	20	61	42	18	13	6	21	0	NA	0.76865671641791	0.455223880597015	0.149253731343284	FALSE	ENSG00000104870	FCGRT	Fc fragment of IgG receptor and transporter [Source:HGNC Symbol;Acc:HGNC:3621]	0.149253731343284	0.718474722436873	FALSE	0	0	FALSE	c3	False
ENST00000221476	92	0.029	-1.19719565217391	5.74422910643662	235.086956521739	29	39	29	13	11	7	16	0	NA	0.739130434782609	0.423913043478261	0.315217391304348	FALSE	ENSG00000104879	CKM	creatine kinase, M-type [Source:HGNC Symbol;Acc:HGNC:1994]	0.315217391304348	1.51738737575527	enriched	0	0	FALSE	c2	False
ENST00000221480	51	0.148	-0.82335294117647	5.27026996964493	236.176470588235	14	15	28	5	3	5	9	0	NA	0.843137254901961	0.294117647058824	0.274509803921569	FALSE	ENSG00000104883	PEX11G	peroxisomal biogenesis factor 11 gamma [Source:HGNC Symbol;Acc:HGNC:20208]	0.274509803921569	1.32142997969762	enriched	0	0	FALSE	c2	False
ENST00000221485	145	0.554	0.433206896551724	3.42675482599093	236.896551724138	43	47	64	19	15	12	35	3	NA	0.76551724137931	0.324137931034483	0.296551724137931	FALSE	ENSG00000104888	SLC17A7	solute carrier family 17 member 7 [Source:HGNC Symbol;Acc:HGNC:16704]	0.296551724137931	1.42753494851078	enriched	6	0.0000110192230345838	FALSE	c5	False
ENST00000221486	120	0.4635	-0.313183333333333	3.51137603084204	238.508333333333	25	49	42	13	16	8	21	1	NA	0.758333333333333	0.408333333333333	0.208333333333333	FALSE	ENSG00000104889	RNASEH2A	ribonuclease H2 subunit A [Source:HGNC Symbol;Acc:HGNC:18518]	0.208333333333333	1.0028709667348	enriched	6	0.0000110192230345838	FALSE	c2	False
ENST00000221494	70	-0.0345	-2.00658571428571	5.57019864473629	233.571428571429	8	35	26	3	6	8	10	0	NA	0.871428571428571	0.5	0.114285714285714	FALSE	ENSG00000104897	SF3A2	splicing factor 3a subunit 2 [Source:HGNC Symbol;Acc:HGNC:10766]	0.114285714285714	0.55014635889452	FALSE	0	0	FALSE	c3	False
ENST00000221496	122	0.164	-0.360122950819672	3.04575866752296	227.5	18	58	55	7	2	5	18	0	NA	0.926229508196721	0.475409836065574	0.147540983606557	FALSE	ENSG00000104899	AMH	anti-Mullerian hormone [Source:HGNC Symbol;Acc:HGNC:464]	0.147540983606557	0.710229930540057	FALSE	0	0	FALSE	c5	False
ENST00000221498	63	0.053	-0.45347619047619	2.75430378684531	237.952380952381	5	32	17	4	10	5	3	0	NA	0.777777777777778	0.507936507936508	0.0793650793650794	FALSE	ENSG00000104901	DKKL1	dickkopf like acrosomal protein 1 [Source:HGNC Symbol;Acc:HGNC:16528]	0.0793650793650794	0.382046082565639	FALSE	0	0	FALSE	c4	False
ENST00000221515	21	-1.908	-2.28780952380952	3.4546298009924	223.47619047619	2	13	5	0	3	3	6	0	NA	0.857142857142857	0.619047619047619	0.0952380952380952	FALSE	ENSG00000104918	RETN	resistin [Source:HGNC Symbol;Acc:HGNC:20389]	0.0952380952380952	0.458455299078767	FALSE	0	0	FALSE	c2	False
ENST00000221538	106	-0.052	-0.977764150943396	5.6418558911254	232.462264150943	30	34	60	6	6	6	22	0	NA	0.886792452830189	0.320754716981132	0.283018867924528	FALSE	ENSG00000104941	RSPH6A	radial spoke head 6 homolog A [Source:HGNC Symbol;Acc:HGNC:14241]	0.283018867924528	1.36239074726237	enriched	0	0	FALSE	c1	False
ENST00000221543	276	0.3595	-0.699583333333333	4.33501607550058	235.597826086957	51	140	93	27	16	17	26	0	NA	0.844202898550725	0.507246376811594	0.184782608695652	FALSE	ENSG00000104946	TBC1D17	TBC1 domain family member 17 [Source:HGNC Symbol;Acc:HGNC:25699]	0.184782608695652	0.889502944408259	FALSE	0	0	FALSE	c4	False
ENST00000221554	120	0.013	-1.32473333333333	5.132265667936	236.983333333333	24	63	34	12	11	9	24	0	NA	0.808333333333333	0.525	0.2	FALSE	ENSG00000104957	YJU2B	YJU2 splicing factor homolog B [Source:HGNC Symbol;Acc:HGNC:28118]	0.2	0.96275612806541	FALSE	0	0	FALSE	c3	False
ENST00000221566	72	-2.054	-3.88456944444444	6.0819744542965	235.277777777778	14	30	32	5	5	10	23	0	NA	0.861111111111111	0.416666666666667	0.194444444444444	FALSE	ENSG00000104969	SGTA	small glutamine rich tetratricopeptide repeat co-chaperone alpha [Source:HGNC Symbol;Acc:HGNC:10819]	0.194444444444444	0.936012902285815	FALSE	0	0	FALSE	c4	False
ENST00000221573	108	-0.132	-0.904351851851852	3.02111340593031	233.138888888889	9	45	31	18	14	5	17	0	NA	0.703703703703704	0.416666666666667	0.0833333333333333	FALSE	ENSG00000104976	SNAPC2	small nuclear RNA activating complex polypeptide 2 [Source:HGNC Symbol;Acc:HGNC:11135]	0.0833333333333333	0.401148386693921	FALSE	0	0	FALSE	c5	False
ENST00000221665	27	-0.509	-1.14903703703704	4.12098215964519	227.148148148148	6	14	10	2	1	2	5	0	NA	0.888888888888889	0.518518518518518	0.222222222222222	FALSE	ENSG00000179943	FIZ1	FLT3 interacting zinc finger 1 [Source:HGNC Symbol;Acc:HGNC:25917]	0.222222222222222	1.06972903118379	enriched	0	0	FALSE	c4	False
ENST00000221671	134	-1.273	-1.77111194029851	3.60888642700408	234.39552238806	11	56	31	21	26	7	15	0	NA	0.649253731343284	0.417910447761194	0.082089552238806	FALSE	ENSG00000105072	C19orf44	chromosome 19 open reading frame 44 [Source:HGNC Symbol;Acc:HGNC:26141]	0.082089552238806	0.39516109734028	FALSE	0	0	FALSE	c2	False
ENST00000221700	23	0.553	0.40004347826087	5.30888244084864	220.782608695652	9	9	7	2	5	12	2	0	NA	0.695652173913043	0.391304347826087	0.391304347826087	FALSE	ENSG00000186115	CYP4F2	cytochrome P450 family 4 subfamily F member 2 [Source:HGNC Symbol;Acc:HGNC:2645]	0.391304347826087	1.88365329404102	enriched	0	0	FALSE	c1	False
ENST00000221730	78	-0.373	-1.73852564102564	4.50906222785389	236.525641025641	9	19	40	11	8	7	16	1	NA	0.756410256410256	0.243589743589744	0.115384615384615	FALSE	ENSG00000105131	EPHX3	epoxide hydrolase 3 [Source:HGNC Symbol;Acc:HGNC:23760]	0.115384615384615	0.555436227730044	FALSE	0	0	FALSE	c4	False
ENST00000221742	137	0.697	-0.136978102189781	4.20076655901521	237.401459854015	41	34	62	23	18	9	20	0	NA	0.700729927007299	0.248175182481752	0.299270072992701	FALSE	ENSG00000105143	SLC1A6	solute carrier family 1 member 6 [Source:HGNC Symbol;Acc:HGNC:10944]	0.299270072992701	1.44062048360153	enriched	0	0	FALSE	c1	False
ENST00000221801	81	-0.241	-1.24933333333333	4.11491023595898	238.975308641975	12	17	21	24	19	9	14	2	NA	0.469135802469136	0.209876543209877	0.148148148148148	FALSE	ENSG00000105202	FBL	fibrillarin [Source:HGNC Symbol;Acc:HGNC:3599]	0.148148148148148	0.713152687455859	FALSE	0	0	FALSE	NA	NA
ENST00000221847	78	-0.0235	-1.27232051282051	4.32375565612344	233.384615384615	10	42	21	7	8	5	12	0	NA	0.807692307692308	0.538461538461538	0.128205128205128	FALSE	ENSG00000105246	EBI3	Epstein-Barr virus induced 3 [Source:HGNC Symbol;Acc:HGNC:3129]	0.128205128205128	0.617151364144494	FALSE	0	0	FALSE	c2	False
ENST00000221855	100	0.611	0.60286	3.46814360152634	237.91	29	43	27	14	16	6	17	0	NA	0.7	0.43	0.29	FALSE	ENSG00000105254	TBCB	tubulin folding cofactor B [Source:HGNC Symbol;Acc:HGNC:1989]	0.29	1.39599638569484	enriched	0	0	FALSE	NA	NA
ENST00000221856	218	0.495	-0.358770642201835	4.43389466612438	237.073394495413	58	91	86	23	18	13	33	0	NA	0.811926605504587	0.41743119266055	0.26605504587156	FALSE	ENSG00000105255	FSD1	fibronectin type III and SPRY domain containing 1 [Source:HGNC Symbol;Acc:HGNC:13745]	0.26605504587156	1.28073062907784	enriched	5	0.00000918268586215319	FALSE	c1	False
ENST00000221859	20	0.057	-0.8513	4.25735539483078	228.25	2	8	11	1	0	6	10	1	NA	0.95	0.4	0.1	FALSE	ENSG00000105258	POLR2I	RNA polymerase II subunit I [Source:HGNC Symbol;Acc:HGNC:9196]	0.1	0.481378064032705	FALSE	1	0.00000183653717243064	FALSE	c5	False
ENST00000221891	260	0.599	0.0822307692307693	3.78671212922619	235.719230769231	64	91	85	44	40	17	31	2	NA	0.676923076923077	0.35	0.246153846153846	FALSE	ENSG00000105290	APLP1	amyloid beta precursor like protein 1 [Source:HGNC Symbol;Acc:HGNC:597]	0.246153846153846	1.18493061915743	enriched	0	0	FALSE	NA	NA
ENST00000221922	194	0.0205	-0.901020618556701	4.57064561596313	237.546391752577	32	85	52	35	22	11	20	0	NA	0.706185567010309	0.438144329896907	0.164948453608247	FALSE	ENSG00000105321	CCDC9	coiled-coil domain containing 9 [Source:HGNC Symbol;Acc:HGNC:24560]	0.164948453608247	0.794025672631266	FALSE	0	0	FALSE	c3	False
ENST00000221930	89	1.58	1.6032808988764	3.16016445195199	233.966292134831	36	34	45	4	6	7	21	2	NA	0.887640449438202	0.382022471910112	0.404494382022472	FALSE	ENSG00000105329	TGFB1	transforming growth factor beta 1 [Source:HGNC Symbol;Acc:HGNC:11766]	0.404494382022472	1.94714722530083	enriched	0	0	FALSE	c3	False
ENST00000221943	42	0.4195	-0.371309523809524	3.80322664991699	238.309523809524	10	12	19	5	6	6	11	2	NA	0.738095238095238	0.285714285714286	0.238095238095238	FALSE	ENSG00000105341	DMAC2	distal membrane arm assembly component 2 [Source:HGNC Symbol;Acc:HGNC:25496]	0.238095238095238	1.14613824769692	enriched	0	0	FALSE	c2	False
ENST00000221957	71	0.07	-1.28377464788732	4.8369469626945	227.971830985915	16	20	44	3	4	7	22	0	NA	0.901408450704225	0.28169014084507	0.225352112676056	FALSE	ENSG00000105355	PLIN3	perilipin 3 [Source:HGNC Symbol;Acc:HGNC:16893]	0.225352112676056	1.0847956372568	enriched	0	0	FALSE	c3	False
ENST00000221972	64	0.3765	-0.780734375	4.04897780257977	235.625	11	29	24	6	5	5	6	0	NA	0.828125	0.453125	0.171875	FALSE	ENSG00000105369	CD79A	CD79a molecule [Source:HGNC Symbol;Acc:HGNC:1698]	0.171875	0.827368547556212	FALSE	0	0	FALSE	c1	False
ENST00000221978	25	-1.707	-1.89824	5.39525807445761	234.6	8	3	12	5	5	4	3	0	NA	0.6	0.12	0.32	FALSE	ENSG00000105374	NKG7	natural killer cell granule protein 7 [Source:HGNC Symbol;Acc:HGNC:7830]	0.32	1.54040980490466	enriched	0	0	FALSE	c1	False
ENST00000221980	469	0.254	-0.0469744136460554	3.17324067943173	235.366737739872	92	189	206	30	44	11	122	4	NA	0.842217484008529	0.402985074626866	0.196162046908316	FALSE	ENSG00000105376	ICAM5	intercellular adhesion molecule 5 [Source:HGNC Symbol;Acc:HGNC:5348]	0.196162046908316	0.944281063774176	FALSE	107	0.000196509477450078	FALSE	c5	True
ENST00000221996	150	0.075	-0.824586666666667	4.31444681949034	231.186666666667	30	76	35	25	14	3	16	0	NA	0.74	0.506666666666667	0.2	FALSE	ENSG00000105392	CRX	cone-rod homeobox [Source:HGNC Symbol;Acc:HGNC:2383]	0.2	0.96275612806541	FALSE	0	0	FALSE	NA	NA
ENST00000222005	59	0.62	-1.37642372881356	5.36518699164244	233.983050847458	20	27	26	3	3	8	12	0	NA	0.898305084745763	0.457627118644068	0.338983050847458	FALSE	ENSG00000105401	CDC37	cell division cycle 37, HSP90 cochaperone [Source:HGNC Symbol;Acc:HGNC:1735]	0.338983050847458	1.63179004756849	enriched	0	0	FALSE	c4	False
ENST00000222008	56	0.4645	-0.138714285714286	4.41632735411465	234.517857142857	17	18	27	6	5	5	11	0	NA	0.803571428571429	0.321428571428571	0.303571428571429	FALSE	ENSG00000105404	RABAC1	Rab acceptor 1 [Source:HGNC Symbol;Acc:HGNC:9794]	0.303571428571429	1.46132626581357	enriched	1	0.00000183653717243064	FALSE	c5	False
ENST00000222032	25	0.451	1.366	2.892529141311	230.48	10	15	8	0	2	3	9	0	NA	0.92	0.6	0.4	FALSE	ENSG00000105427	CNFN	cornifelin [Source:HGNC Symbol;Acc:HGNC:30183]	0.4	1.92551225613082	enriched	0	0	FALSE	c1	False
ENST00000222033	85	-0.037	-0.421	3.19485955053099	218.423529411765	10	51	34	0	0	1	18	0	NA	1	0.6	0.117647058823529	FALSE	ENSG00000105428	ZNRF4	zinc and ring finger 4 [Source:HGNC Symbol;Acc:HGNC:17726]	0.117647058823529	0.566327134156124	FALSE	0	0	FALSE	c1	False
ENST00000222120	52	-2.48	-2.90373076923077	5.18422499782314	234.442307692308	6	21	16	6	9	4	9	0	NA	0.711538461538462	0.403846153846154	0.115384615384615	FALSE	ENSG00000105514	RAB3D	RAB3D, member RAS oncogene family [Source:HGNC Symbol;Acc:HGNC:9779]	0.115384615384615	0.555436227730044	FALSE	0	0	FALSE	c2	False
ENST00000222122	86	0.6435	0.831883720930233	3.80877177182481	233.546511627907	23	25	40	9	12	4	21	3	NA	0.755813953488372	0.290697674418605	0.267441860465116	FALSE	ENSG00000105516	DBP	D-box binding PAR bZIP transcription factor [Source:HGNC Symbol;Acc:HGNC:2697]	0.267441860465116	1.28740645032003	enriched	0	0	FALSE	NA	NA
ENST00000222139	118	-0.2255	-0.869220338983051	3.18983828900622	237.694915254237	17	29	52	15	22	8	32	0	NA	0.686440677966102	0.245762711864407	0.14406779661017	FALSE	ENSG00000187266	EPOR	erythropoietin receptor [Source:HGNC Symbol;Acc:HGNC:3416]	0.14406779661017	0.693510770216609	FALSE	0	0	FALSE	c5	False
ENST00000222145	224	0.015	-0.461330357142857	3.30096057873957	234.629464285714	37	69	88	41	26	11	45	2	NA	0.700892857142857	0.308035714285714	0.165178571428571	FALSE	ENSG00000105538	RASIP1	Ras interacting protein 1 [Source:HGNC Symbol;Acc:HGNC:24716]	0.165178571428571	0.795133409339736	FALSE	4	0.00000734614868972255	FALSE	c2	False
ENST00000222214	189	0.292	-0.226883597883598	3.34445397178033	238.179894179894	34	77	68	24	20	11	25	1	NA	0.767195767195767	0.407407407407407	0.17989417989418	FALSE	ENSG00000105607	GCDH	glutaryl-CoA dehydrogenase [Source:HGNC Symbol;Acc:HGNC:4189]	0.17989417989418	0.865971120482115	FALSE	2	0.00000367307434486128	FALSE	c3	False
ENST00000222219	58	-0.559	-0.592275862068966	2.49578450060141	237.706896551724	4	13	21	15	9	6	12	0	NA	0.586206896551724	0.224137931034483	0.0689655172413793	FALSE	ENSG00000105612	DNASE2	deoxyribonuclease 2, lysosomal [Source:HGNC Symbol;Acc:HGNC:2960]	0.0689655172413793	0.331984871746693	FALSE	0	0	FALSE	c2	False
ENST00000222224	50	-0.183	-1.00786	4.15798056856588	237.72	7	15	18	6	11	4	8	0	NA	0.66	0.3	0.14	FALSE	ENSG00000105617	LENG1	leukocyte receptor cluster member 1 [Source:HGNC Symbol;Acc:HGNC:15502]	0.14	0.673929289645787	FALSE	0	0	FALSE	c4	False
ENST00000222247	86	-0.133	-2.16668604651163	5.65592620024577	233.313953488372	10	42	28	7	9	5	13	0	NA	0.813953488372093	0.488372093023256	0.116279069767442	FALSE	ENSG00000105640	RPL18A	ribosomal protein L18a [Source:HGNC Symbol;Acc:HGNC:10311]	0.116279069767442	0.55974193492175	FALSE	0	0	FALSE	c5	False
ENST00000222248	290	0.007	-1.0239275862069	4.11797796379595	231.265517241379	38	141	100	28	21	15	49	0	NA	0.831034482758621	0.486206896551724	0.131034482758621	FALSE	ENSG00000105641	SLC5A5	solute carrier family 5 member 5 [Source:HGNC Symbol;Acc:HGNC:11040]	0.131034482758621	0.630771256318717	FALSE	0	0	FALSE	c3	False
ENST00000222249	214	0.431	-0.104738317757009	3.88581662243854	229.014018691589	56	112	78	14	10	9	39	0	NA	0.88785046728972	0.523364485981308	0.261682242990654	FALSE	ENSG00000105642	KCNN1	potassium calcium-activated channel subfamily N member 1 [Source:HGNC Symbol;Acc:HGNC:6290]	0.261682242990654	1.25968091522577	enriched	0	0	FALSE	c5	False
ENST00000222250	187	-0.119	-1.74552406417112	4.74420309580047	229.909090909091	20	81	68	18	20	8	40	0	NA	0.796791443850267	0.433155080213904	0.106951871657754	FALSE	ENSG00000105643	ARRDC2	arrestin domain containing 2 [Source:HGNC Symbol;Acc:HGNC:25225]	0.106951871657754	0.51484284923284	FALSE	0	0	FALSE	c2	False
ENST00000222254	287	-0.139	-1.61020209059233	4.73029538776598	232.435540069686	50	123	111	26	27	15	64	0	NA	0.815331010452962	0.428571428571429	0.174216027874564	FALSE	ENSG00000105647	PIK3R2	phosphoinositide-3-kinase regulatory subunit 2 [Source:HGNC Symbol;Acc:HGNC:8980]	0.174216027874564	0.838637742217256	FALSE	0	0	FALSE	c3	False
ENST00000222256	36	-2.921	-2.88416666666667	4.3699337000528	235.333333333333	5	11	15	5	5	4	10	0	NA	0.722222222222222	0.305555555555556	0.138888888888889	FALSE	ENSG00000105649	RAB3A	RAB3A, member RAS oncogene family [Source:HGNC Symbol;Acc:HGNC:9777]	0.138888888888889	0.668580644489868	FALSE	0	0	FALSE	c4	False
ENST00000222271	171	-0.346	-1.79151461988304	4.6644698007216	227.730994152047	20	59	81	14	17	19	62	2	NA	0.818713450292398	0.345029239766082	0.116959064327485	FALSE	ENSG00000105664	COMP	cartilage oligomeric matrix protein [Source:HGNC Symbol;Acc:HGNC:2227]	0.116959064327485	0.563015279570415	FALSE	19	0.0000348942062761821	FALSE	c5	False
ENST00000222275	114	0.9465	-0.210675438596491	4.76228716244847	238.131578947368	39	53	39	9	13	7	15	2	NA	0.807017543859649	0.464912280701754	0.342105263157895	FALSE	ENSG00000105668	UPK1A	uroplakin 1A [Source:HGNC Symbol;Acc:HGNC:12577]	0.342105263157895	1.64681969274346	enriched	0	0	FALSE	c1	False
ENST00000222284	100	1.5585	1.55567	3.47915824910613	237.2	45	55	26	8	11	7	9	0	NA	0.81	0.55	0.45	FALSE	ENSG00000105677	TMEM147	transmembrane protein 147 [Source:HGNC Symbol;Acc:HGNC:30414]	0.45	2.16620128814717	95th	0	0	FALSE	c2	False
ENST00000222286	142	0.2765	-0.0894718309859155	3.11383666947472	238.19014084507	26	57	44	15	26	11	21	1	NA	0.711267605633803	0.401408450704225	0.183098591549296	FALSE	ENSG00000105679	GAPDHS	glyceraldehyde-3-phosphate dehydrogenase, spermatogenic [Source:HGNC Symbol;Acc:HGNC:24864]	0.183098591549296	0.88139645527115	FALSE	0	0	FALSE	c2	False
ENST00000222304	15	-0.382	-0.5612	4.23274397997328	238.6	4	7	3	2	3	3	2	0	NA	0.666666666666667	0.466666666666667	0.266666666666667	FALSE	ENSG00000105697	HAMP	hepcidin antimicrobial peptide [Source:HGNC Symbol;Acc:HGNC:15598]	0.266666666666667	1.28367483742055	enriched	0	0	FALSE	c1	False
ENST00000222305	158	1.692	1.90171518987342	3.0673649765325	233.518987341772	66	51	53	22	32	10	30	4	NA	0.658227848101266	0.322784810126582	0.417721518987342	FALSE	ENSG00000105698	USF2	upstream transcription factor 2, c-fos interacting [Source:HGNC Symbol;Acc:HGNC:12594]	0.417721518987342	2.01081976114927	95th	0	0	FALSE	c4	False
ENST00000222307	62	0.5745	-0.894016129032258	4.09308034026535	232.41935483871	9	29	21	4	8	4	11	0	NA	0.806451612903226	0.467741935483871	0.145161290322581	FALSE	ENSG00000105700	KXD1	KxDL motif containing 1 [Source:HGNC Symbol;Acc:HGNC:28420]	0.145161290322581	0.698774609079733	FALSE	0	0	FALSE	c3	False
ENST00000222329	186	0.093	-0.761870967741936	4.7329806943966	233.543010752688	46	53	72	32	29	4	35	3	NA	0.672043010752688	0.28494623655914	0.247311827956989	FALSE	ENSG00000105722	ERF	ETS2 repressor factor [Source:HGNC Symbol;Acc:HGNC:3444]	0.247311827956989	1.19050488954325	enriched	0	0	FALSE	NA	NA
ENST00000222330	111	1.449	1.11578378378378	3.87656520741893	238.810810810811	39	24	41	22	24	11	17	3	NA	0.585585585585586	0.216216216216216	0.351351351351351	FALSE	ENSG00000105723	GSK3A	glycogen synthase kinase 3 alpha [Source:HGNC Symbol;Acc:HGNC:4616]	0.351351351351351	1.69132833308788	enriched	0	0	FALSE	c4	False
ENST00000222345	814	0.3565	-0.384593366093366	4.63531895992884	237.960687960688	227	403	254	63	94	20	121	3	NA	0.807125307125307	0.495085995085995	0.278869778869779	FALSE	ENSG00000105738	SIPA1L3	signal induced proliferation associated 1 like 3 [Source:HGNC Symbol;Acc:HGNC:23801]	0.278869778869779	1.34241794269563	enriched	0	0	FALSE	c3	False
ENST00000222374	107	0.412	0.0640747663551402	3.84525920980415	237.672897196262	29	33	52	11	11	9	21	1	NA	0.794392523364486	0.308411214953271	0.271028037383178	FALSE	ENSG00000105767	CADM4	cell adhesion molecule 4 [Source:HGNC Symbol;Acc:HGNC:30825]	0.271028037383178	1.30466951934098	enriched	0	0	FALSE	c2	False
ENST00000222381	50	-0.0505	-0.72106	3.70680999006544	240.46	5	4	12	22	12	9	1	0	NA	0.32	0.08	0.1	FALSE	ENSG00000005421	PON1	paraoxonase 1 [Source:HGNC Symbol;Acc:HGNC:9204]	0.1	0.481378064032705	FALSE	0	0	FALSE	c1	False
ENST00000222390	112	0.008	0.231544642857143	3.07171422014505	239.892857142857	20	8	14	47	43	18	6	2	NA	0.196428571428571	0.0714285714285714	0.178571428571429	FALSE	ENSG00000019991	HGF	hepatocyte growth factor [Source:HGNC Symbol;Acc:HGNC:4893]	0.178571428571429	0.859603685772688	FALSE	0	0	FALSE	c2	False
ENST00000222399	353	-0.67	-1.58217280453258	4.25011767432644	240.492917847025	47	67	84	102	100	33	44	0	NA	0.427762039660057	0.189801699716714	0.13314447592068	FALSE	ENSG00000091136	LAMB1	laminin subunit beta 1 [Source:HGNC Symbol;Acc:HGNC:6486]	0.13314447592068	0.64092830055346	FALSE	0	0	FALSE	c3	False
ENST00000222462	128	0.4355	0.23828125	3.7083760245117	236.640625	37	55	35	12	26	4	11	1	NA	0.703125	0.4296875	0.2890625	FALSE	ENSG00000002745	WNT16	Wnt family member 16 [Source:HGNC Symbol;Acc:HGNC:16267]	0.2890625	1.39148346634454	enriched	24	0.0000440768921383353	FALSE	c3	False
ENST00000222481	121	0.442	0.444677685950413	2.43825021348943	238.727272727273	22	40	20	33	28	11	3	0	NA	0.495867768595041	0.330578512396694	0.181818181818182	FALSE	ENSG00000158516	CPA2	carboxypeptidase A2 [Source:HGNC Symbol;Acc:HGNC:2297]	0.181818181818182	0.875232843695827	FALSE	0	0	FALSE	c2	False
ENST00000222482	136	-0.0525	-0.72239705882353	3.79254569498957	239.558823529412	23	33	45	28	30	11	16	1	NA	0.573529411764706	0.242647058823529	0.169117647058824	FALSE	ENSG00000128510	CPA4	carboxypeptidase A4 [Source:HGNC Symbol;Acc:HGNC:15740]	0.169117647058824	0.814095255349428	FALSE	4	0.00000734614868972255	FALSE	c1	False
ENST00000222511	120	0.722	0.971333333333333	1.36520513023466	239.366666666667	18	17	9	50	44	10	1	0	NA	0.216666666666667	0.141666666666667	0.15	FALSE	ENSG00000105793	GTPBP10	GTP binding protein 10 [Source:HGNC Symbol;Acc:HGNC:25106]	0.15	0.722067096049057	FALSE	0	0	FALSE	c3	False
ENST00000222543	18	-0.025	0.103388888888889	2.60828792480677	238.555555555556	3	2	6	6	4	5	2	0	NA	0.444444444444444	0.111111111111111	0.166666666666667	FALSE	ENSG00000105825	TFPI2	tissue factor pathway inhibitor 2 [Source:HGNC Symbol;Acc:HGNC:11761]	0.166666666666667	0.802296773387842	FALSE	0	0	FALSE	c2	False
ENST00000222547	20	1.0325	0.7999	2.09624707011062	235.3	3	1	4	9	6	4	0	0	NA	0.25	0.05	0.15	FALSE	ENSG00000105829	BET1	Bet1 golgi vesicular membrane trafficking protein [Source:HGNC Symbol;Acc:HGNC:14562]	0.15	0.722067096049057	FALSE	0	0	FALSE	c3	False
ENST00000222553	83	1.029	1.35656626506024	1.87936265917511	237.313253012048	17	3	10	33	37	11	2	0	NA	0.156626506024096	0.036144578313253	0.204819277108434	FALSE	ENSG00000105835	NAMPT	nicotinamide phosphoribosyltransferase [Source:HGNC Symbol;Acc:HGNC:30092]	0.204819277108434	0.98595507091036	FALSE	0	0	FALSE	c4	False
ENST00000222567	55	0.044	-0.0284727272727274	2.39503865935354	235.672727272727	6	11	18	16	10	4	11	1	NA	0.527272727272727	0.2	0.109090909090909	FALSE	ENSG00000105849	POLR1F	RNA polymerase I subunit F [Source:HGNC Symbol;Acc:HGNC:18027]	0.109090909090909	0.525139706217497	FALSE	2	0.00000367307434486128	FALSE	c3	False
ENST00000222572	61	0.852	1.317	2.53937250122939	237.459016393443	17	6	17	19	19	9	2	0	NA	0.377049180327869	0.0983606557377049	0.278688524590164	FALSE	ENSG00000105854	PON2	paraoxonase 2 [Source:HGNC Symbol;Acc:HGNC:9205]	0.278688524590164	1.34154542435344	enriched	0	0	FALSE	NA	NA
ENST00000222573	249	0.412	0.550160642570281	2.26661297831031	240.369477911647	50	53	35	71	90	14	14	2	NA	0.353413654618474	0.21285140562249	0.200803212851406	FALSE	ENSG00000105855	ITGB8	integrin subunit beta 8 [Source:HGNC Symbol;Acc:HGNC:6163]	0.200803212851406	0.966622618539568	FALSE	0	0	FALSE	c4	False
ENST00000222574	196	1.081	1.73710714285714	2.77543095544846	239.678571428571	69	33	16	76	71	10	6	0	NA	0.25	0.168367346938776	0.352040816326531	FALSE	ENSG00000105856	HBP1	HMG-box transcription factor 1 [Source:HGNC Symbol;Acc:HGNC:23200]	0.352040816326531	1.69464726623758	enriched	0	0	FALSE	c4	False
ENST00000222584	371	1.55	2.14396226415094	2.59584524351932	240.00539083558	153	57	42	158	114	6	14	1	NA	0.266846361185984	0.153638814016173	0.412398921832884	FALSE	ENSG00000105866	SP4	Sp4 transcription factor [Source:HGNC Symbol;Acc:HGNC:11209]	0.412398921832884	1.98519794601089	95th	0	0	FALSE	c4	False
ENST00000222644	200	0.546	0.78241	2.21707527063886	240.425	47	35	28	57	80	11	6	0	NA	0.315	0.175	0.235	FALSE	ENSG00000105926	PALS2	protein associated with LIN7 2, MAGUK family member [Source:HGNC Symbol;Acc:HGNC:18167]	0.235	1.13123845047686	enriched	0	0	FALSE	c4	False
ENST00000222673	456	0.2315	-0.398339912280702	4.19852245970475	238.15350877193	104	186	152	66	52	22	45	4	NA	0.741228070175439	0.407894736842105	0.228070175438596	FALSE	ENSG00000105953	OGDH	oxoglutarate dehydrogenase [Source:HGNC Symbol;Acc:HGNC:8124]	0.228070175438596	1.09787979516231	enriched	0	0	FALSE	c3	False
ENST00000222674	18	-0.156	-0.926611111111111	2.71680078160474	236.055555555556	0	1	8	4	5	3	1	0	NA	0.5	0.0555555555555556	0	FALSE	ENSG00000105954	NPVF	neuropeptide VF precursor [Source:HGNC Symbol;Acc:HGNC:13782]	0	0	FALSE	0	0	FALSE	c2	False
ENST00000222693	52	0.4575	0.140846153846154	3.1537314928206	233.884615384615	11	21	15	6	10	3	9	0	NA	0.692307692307692	0.403846153846154	0.211538461538462	FALSE	ENSG00000105971	CAV2	caveolin 2 [Source:HGNC Symbol;Acc:HGNC:1528]	0.211538461538462	1.01829975083841	enriched	11	0.000020201908896737	FALSE	c3	False
ENST00000222718	73	2.473	3.01619178082192	3.467009080275	237.753424657534	40	28	20	11	14	2	19	7	NA	0.657534246575342	0.383561643835616	0.547945205479452	FALSE	ENSG00000105996	HOXA2	homeobox A2 [Source:HGNC Symbol;Acc:HGNC:5103]	0.547945205479452	2.63768802209701	95th	135	0.000247932518278136	TRUE	c5	True
ENST00000222725	111	0.329	-0.747774774774775	5.31084193750634	231.009009009009	29	58	45	6	2	8	23	1	NA	0.927927927927928	0.522522522522523	0.261261261261261	FALSE	ENSG00000106003	LFNG	LFNG O-fucosylpeptide 3-beta-N-acetylglucosaminyltransferase [Source:HGNC Symbol;Acc:HGNC:6560]	0.261261261261261	1.25765440152689	enriched	0	0	FALSE	c5	False
ENST00000222726	41	4.158	4.24565853658537	3.05901111153389	219.853658536585	26	21	15	2	3	2	20	9	NA	0.878048780487805	0.51219512195122	0.634146341463415	FALSE	ENSG00000106004	HOXA5	homeobox A5 [Source:HGNC Symbol;Acc:HGNC:5106]	0.634146341463415	3.05264138167081	99th	135	0.000247932518278136	TRUE	c5	True
ENST00000222728	48	4.084	3.9293125	2.87123954369663	221.666666666667	33	19	21	6	2	2	18	10	NA	0.833333333333333	0.395833333333333	0.6875	FALSE	ENSG00000106006	HOXA6	homeobox A6 [Source:HGNC Symbol;Acc:HGNC:5107]	0.6875	3.30947419022485	99th	78	0.00014324989944959	TRUE	c5	True
ENST00000222747	54	-0.0135	-0.220740740740741	3.27820268396827	239.944444444444	11	7	11	14	22	7	6	0	NA	0.333333333333333	0.12962962962963	0.203703703703704	FALSE	ENSG00000106025	TSPAN12	tetraspanin 12 [Source:HGNC Symbol;Acc:HGNC:21641]	0.203703703703704	0.980584945251807	FALSE	0	0	FALSE	c3	False
ENST00000222792	180	0.2815	-0.145394444444445	3.90915145959416	239.411111111111	48	66	42	29	43	13	15	2	NA	0.6	0.366666666666667	0.266666666666667	FALSE	ENSG00000106069	CHN2	chimerin 2 [Source:HGNC Symbol;Acc:HGNC:1944]	0.266666666666667	1.28367483742055	enriched	0	0	FALSE	c3	False
ENST00000222800	64	-0.0205	-0.37565625	3.303546676205	236.96875	11	14	26	14	10	6	11	0	NA	0.625	0.21875	0.171875	FALSE	ENSG00000106077	ABHD11	abhydrolase domain containing 11 [Source:HGNC Symbol;Acc:HGNC:16407]	0.171875	0.827368547556212	FALSE	0	0	FALSE	c2	False
ENST00000222803	19	0.992	0.819315789473684	3.22879425469962	236.894736842105	6	3	7	3	6	4	1	0	NA	0.526315789473684	0.157894736842105	0.31578947368421	FALSE	ENSG00000106080	FKBP14	FKBP prolyl isomerase 14 [Source:HGNC Symbol;Acc:HGNC:18625]	0.315789473684211	1.52014125484012	enriched	0	0	FALSE	c4	False
ENST00000222812	54	0.7645	-1.39288888888889	5.68591613124678	237.462962962963	17	18	21	10	5	10	13	0	NA	0.722222222222222	0.333333333333333	0.314814814814815	FALSE	ENSG00000106089	STX1A	syntaxin 1A [Source:HGNC Symbol;Acc:HGNC:11433]	0.314814814814815	1.5154494608437	enriched	0	0	FALSE	c2	False
ENST00000222823	170	-0.1405	-1.09754117647059	4.33056384552727	240.788235294118	40	60	83	14	13	11	29	0	NA	0.841176470588235	0.352941176470588	0.235294117647059	FALSE	ENSG00000106100	NOD1	nucleotide binding oligomerization domain containing 1 [Source:HGNC Symbol;Acc:HGNC:16390]	0.235294117647059	1.13265426831225	enriched	0	0	FALSE	c3	False
ENST00000222969	37	0.455	0.456837837837838	2.54662481982976	230.135135135135	6	14	11	6	6	4	3	0	NA	0.675675675675676	0.378378378378378	0.162162162162162	FALSE	ENSG00000106245	BUD31	BUD31 homolog [Source:HGNC Symbol;Acc:HGNC:29629]	0.162162162162162	0.780613076809792	FALSE	0	0	FALSE	c4	False
ENST00000222982	54	0.865	0.980407407407408	2.8406977054113	236.148148148148	14	8	17	16	13	13	1	0	NA	0.462962962962963	0.148148148148148	0.259259259259259	FALSE	ENSG00000106258	CYP3A5	cytochrome P450 family 3 subfamily A member 5 [Source:HGNC Symbol;Acc:HGNC:2638]	0.259259259259259	1.24801720304775	enriched	0	0	FALSE	c2	False
ENST00000222990	61	-2.001	-2.52118032786885	5.31938184224507	237.622950819672	14	24	21	11	5	11	19	0	NA	0.737704918032787	0.39344262295082	0.229508196721311	FALSE	ENSG00000106266	SNX8	sorting nexin 8 [Source:HGNC Symbol;Acc:HGNC:14972]	0.229508196721312	1.10480211417342	enriched	0	0	FALSE	c3	False
ENST00000223023	81	0.495	0.486432098765432	2.91309410223164	238.111111111111	19	10	8	25	38	11	3	0	NA	0.222222222222222	0.123456790123457	0.234567901234568	FALSE	ENSG00000106299	WASL	WASP like actin nucleation promoting factor [Source:HGNC Symbol;Acc:HGNC:12735]	0.234567901234568	1.12915842180511	enriched	6	0.0000110192230345838	FALSE	c4	False
ENST00000223026	130	-0.085	-0.407023076923077	2.19834724551569	238.553846153846	7	27	20	45	38	3	4	0	NA	0.361538461538462	0.207692307692308	0.0538461538461538	FALSE	ENSG00000106302	HYAL4	hyaluronidase 4 [Source:HGNC Symbol;Acc:HGNC:5323]	0.0538461538461538	0.259203572940687	FALSE	0	0	FALSE	c2	False
ENST00000223029	95	-0.047	-0.864547368421053	4.15062676315128	240.747368421053	16	28	19	28	20	4	15	0	NA	0.494736842105263	0.294736842105263	0.168421052631579	FALSE	ENSG00000106305	AIMP2	aminoacyl tRNA synthetase complex interacting multifunctional protein 2 [Source:HGNC Symbol;Acc:HGNC:20609]	0.168421052631579	0.810742002581398	FALSE	5	0.00000918268586215319	FALSE	c4	False
ENST00000223051	183	0.118	-0.318453551912568	3.96488335773111	237.475409836066	41	43	91	24	25	18	37	3	NA	0.73224043715847	0.234972677595628	0.224043715846995	FALSE	ENSG00000106327	TFR2	transferrin receptor 2 [Source:HGNC Symbol;Acc:HGNC:11762]	0.224043715846995	1.0784973019312	enriched	1	0.00000183653717243064	FALSE	c1	False
ENST00000223061	200	0.697	0.46235	3.11332761392988	237.08	47	95	53	28	24	9	30	1	NA	0.74	0.475	0.235	FALSE	ENSG00000106333	PCOLCE	procollagen C-endopeptidase enhancer [Source:HGNC Symbol;Acc:HGNC:8738]	0.235	1.13123845047686	enriched	0	0	FALSE	c5	False
ENST00000223073	122	0.49	0.397286885245902	2.56206150363757	237.622950819672	19	20	40	29	33	19	11	0	NA	0.491803278688525	0.163934426229508	0.155737704918033	FALSE	ENSG00000106344	RBM28	RNA binding motif protein 28 [Source:HGNC Symbol;Acc:HGNC:21863]	0.155737704918033	0.749687148903393	FALSE	4	0.00000734614868972255	FALSE	NA	NA
ENST00000223095	151	0.324	-0.863748344370861	4.50981653465496	239.139072847682	28	73	51	9	18	8	14	1	NA	0.821192052980132	0.483443708609272	0.185430463576159	FALSE	ENSG00000106366	SERPINE1	serpin family E member 1 [Source:HGNC Symbol;Acc:HGNC:8583]	0.185430463576159	0.892621575689784	FALSE	0	0	FALSE	c2	False
ENST00000223114	24	-1.3285	-1.67479166666667	3.38807544419833	224.666666666667	2	6	8	4	6	7	7	0	NA	0.583333333333333	0.25	0.0833333333333333	FALSE	ENSG00000106384	MOGAT3	monoacylglycerol O-acyltransferase 3 [Source:HGNC Symbol;Acc:HGNC:23249]	0.0833333333333333	0.401148386693921	FALSE	0	0	FALSE	c2	False
ENST00000223127	177	0.48	-0.710237288135593	4.71042032000348	234.35593220339	41	48	74	25	30	19	31	1	NA	0.689265536723164	0.271186440677966	0.231638418079096	FALSE	ENSG00000106397	PLOD3	procollagen-lysine,2-oxoglutarate 5-dioxygenase 3 [Source:HGNC Symbol;Acc:HGNC:9083]	0.231638418079096	1.11505653250514	enriched	0	0	FALSE	c4	False
ENST00000223129	16	1.181	0.5013125	3.10067192113258	239.5625	3	2	4	6	4	4	3	0	NA	0.375	0.125	0.1875	FALSE	ENSG00000106399	RPA3	replication protein A3 [Source:HGNC Symbol;Acc:HGNC:10291]	0.1875	0.902583870061322	FALSE	0	0	FALSE	c5	False
ENST00000223136	33	0.417	0.870242424242424	3.67829781480428	238.727272727273	10	2	18	7	6	5	7	0	NA	0.606060606060606	0.0606060606060606	0.303030303030303	FALSE	ENSG00000214253	FIS1	fission, mitochondrial 1 [Source:HGNC Symbol;Acc:HGNC:21689]	0.303030303030303	1.45872140615971	enriched	3	0.00000550961151729192	FALSE	c2	False
ENST00000223145	178	0.7155	1.08123595505618	3.35966176170314	239	57	43	23	60	52	8	13	3	NA	0.370786516853933	0.241573033707865	0.320224719101124	FALSE	ENSG00000106415	GLCCI1	glucocorticoid induced 1 [Source:HGNC Symbol;Acc:HGNC:18713]	0.320224719101124	1.54149155336316	enriched	0	0	FALSE	c3	False
ENST00000223167	28	-2.303	-3.46103571428571	5.55208025399718	234	2	8	9	4	7	8	7	0	NA	0.607142857142857	0.285714285714286	0.0714285714285714	FALSE	ENSG00000106436	MYL10	myosin light chain 10 [Source:HGNC Symbol;Acc:HGNC:29825]	0.0714285714285714	0.343841474309075	FALSE	0	0	FALSE	c1	False
ENST00000223208	90	0.145	-0.00102222222222225	3.16658850556013	238.788888888889	16	17	21	25	27	11	9	1	NA	0.422222222222222	0.188888888888889	0.177777777777778	FALSE	ENSG00000106477	CEP41	centrosomal protein 41 [Source:HGNC Symbol;Acc:HGNC:12370]	0.177777777777778	0.855783224947031	FALSE	0	0	FALSE	c2	False
ENST00000223210	314	-0.2695	-1.45848407643312	3.92134974742099	218.46178343949	29	125	85	48	56	8	38	1	NA	0.668789808917197	0.398089171974522	0.0923566878980892	FALSE	ENSG00000106479	ZNF862	zinc finger protein 862 [Source:HGNC Symbol;Acc:HGNC:34519]	0.0923566878980892	0.444584836208549	FALSE	0	0	FALSE	c3	False
ENST00000223215	153	0.551	0.687300653594771	3.6880967957474	238.130718954248	42	49	37	36	31	12	8	4	NA	0.562091503267974	0.320261437908497	0.274509803921569	FALSE	ENSG00000106484	MEST	mesoderm specific transcript [Source:HGNC Symbol;Acc:HGNC:7028]	0.274509803921569	1.32142997969762	enriched	0	0	FALSE	c1	False
ENST00000223271	23	0.071	-2.0725652173913	6.21278604482201	234.869565217391	5	4	15	3	1	4	6	0	NA	0.826086956521739	0.173913043478261	0.217391304347826	FALSE	ENSG00000106538	RARRES2	retinoic acid receptor responder 2 [Source:HGNC Symbol;Acc:HGNC:9868]	0.217391304347826	1.04647405224501	enriched	0	0	FALSE	c5	False
ENST00000223273	63	0.299	0.461253968253968	1.90558711609846	240.269841269841	10	13	11	21	18	3	3	1	NA	0.380952380952381	0.206349206349206	0.158730158730159	FALSE	ENSG00000241127	YAE1	YAE1 maturation factor of ABCE1 [Source:HGNC Symbol;Acc:HGNC:24857]	0.158730158730159	0.764092165131278	FALSE	0	0	FALSE	c3	False
ENST00000223321	19	0.93	1.35652631578947	1.7920168144183	239.789473684211	4	2	5	7	5	8	3	1	NA	0.368421052631579	0.105263157894737	0.210526315789474	FALSE	ENSG00000106588	PSMA2	proteasome 20S subunit alpha 2 [Source:HGNC Symbol;Acc:HGNC:9531]	0.210526315789474	1.01342750322675	enriched	0	0	FALSE	NA	NA
ENST00000223324	55	0.495	0.0871454545454546	2.28136036754374	240.090909090909	5	13	12	16	14	3	4	0	NA	0.454545454545455	0.236363636363636	0.0909090909090909	FALSE	ENSG00000106591	MRPL32	mitochondrial ribosomal protein L32 [Source:HGNC Symbol;Acc:HGNC:14035]	0.0909090909090909	0.437616421847914	FALSE	0	0	FALSE	c4	False
ENST00000223357	362	0.285	-1.03419060773481	4.53821358554835	233.389502762431	59	176	112	36	38	21	44	2	NA	0.795580110497238	0.486187845303867	0.162983425414365	FALSE	ENSG00000106624	AEBP1	AE binding protein 1 [Source:HGNC Symbol;Acc:HGNC:303]	0.162983425414365	0.784566457953856	FALSE	0	0	FALSE	c3	False
ENST00000223364	34	-0.129	-2.75458823529412	5.95998014597897	231.676470588235	7	10	16	2	6	7	4	0	NA	0.764705882352941	0.294117647058824	0.205882352941176	FALSE	ENSG00000106631	MYL7	myosin light chain 7 [Source:HGNC Symbol;Acc:HGNC:21719]	0.205882352941176	0.991072484773216	FALSE	0	0	FALSE	c1	False
ENST00000223368	44	0.1095	-0.0615227272727271	3.03273830896011	239.681818181818	10	8	9	14	13	6	4	0	NA	0.386363636363636	0.181818181818182	0.227272727272727	FALSE	ENSG00000106635	BCL7B	BAF chromatin remodeling complex subunit BCL7B [Source:HGNC Symbol;Acc:HGNC:1005]	0.227272727272727	1.09404105461978	enriched	0	0	FALSE	NA	NA
ENST00000223369	76	0.228	0.424894736842105	3.22408623780009	235.947368421053	19	29	22	11	14	7	6	0	NA	0.671052631578947	0.381578947368421	0.25	FALSE	ENSG00000106636	YKT6	YKT6 v-SNARE homolog [Source:HGNC Symbol;Acc:HGNC:16959]	0.25	1.20344516008176	enriched	0	0	FALSE	c3	False
ENST00000223398	466	0.484	-0.442862660944206	4.51729833551706	235.412017167382	132	207	218	21	20	16	92	3	NA	0.912017167381974	0.444206008583691	0.283261802575107	FALSE	ENSG00000106665	CLIP2	CAP-Gly domain containing linker protein 2 [Source:HGNC Symbol;Acc:HGNC:2586]	0.283261802575107	1.36356018138019	enriched	0	0	FALSE	c4	False
ENST00000223459	46	0.068	-0.047413043478261	3.82502112456672	237.934782608696	11	9	21	8	8	3	9	2	NA	0.652173913043478	0.195652173913043	0.239130434782609	FALSE	ENSG00000229809	ZNF688	zinc finger protein 688 [Source:HGNC Symbol;Acc:HGNC:30489]	0.239130434782609	1.15112145746951	enriched	0	0	FALSE	c5	False
ENST00000223500	74	0.708	1.21455405405405	2.29465341127153	237.72972972973	18	15	15	21	23	8	5	3	NA	0.405405405405405	0.202702702702703	0.243243243243243	FALSE	ENSG00000086065	CHMP5	charged multivesicular body protein 5 [Source:HGNC Symbol;Acc:HGNC:26942]	0.243243243243243	1.17091961521469	enriched	0	0	FALSE	c4	False
ENST00000223641	62	0.3055	0.059258064516129	3.59158507377272	239.096774193548	12	19	14	14	15	4	7	0	NA	0.532258064516129	0.306451612903226	0.193548387096774	FALSE	ENSG00000106803	SEC61B	SEC61 translocon subunit beta [Source:HGNC Symbol;Acc:HGNC:16993]	0.193548387096774	0.931699478772977	FALSE	0	0	FALSE	c4	False
ENST00000223642	229	0.068	-0.0610829694323144	2.2545549930685	239.92576419214	24	22	30	93	84	41	8	0	NA	0.22707423580786	0.0960698689956332	0.104803493449782	FALSE	ENSG00000106804	C5	complement C5 [Source:HGNC Symbol;Acc:HGNC:1331]	0.104803493449782	0.504501027807202	FALSE	0	0	FALSE	c2	False
ENST00000223795	38	0.1805	0.160815789473684	3.36082507449667	239.842105263158	10	11	7	4	16	4	6	1	NA	0.473684210526316	0.289473684210526	0.263157894736842	FALSE	ENSG00000106952	TNFSF8	TNF superfamily member 8 [Source:HGNC Symbol;Acc:HGNC:11938]	0.263157894736842	1.26678437903343	enriched	0	0	FALSE	c1	False
ENST00000223864	13	1.597	0.914923076923077	1.81770778094915	236.769230769231	1	2	2	6	3	4	0	0	NA	0.307692307692308	0.153846153846154	0.0769230769230769	FALSE	ENSG00000107020	PLGRKT	plasminogen receptor with a C-terminal lysine [Source:HGNC Symbol;Acc:HGNC:23633]	0.0769230769230769	0.370290818486696	FALSE	0	0	FALSE	c3	False
ENST00000224073	25	0.863	0.00292000000000016	4.23991088664216	232	6	3	15	1	6	5	4	0	NA	0.72	0.12	0.24	FALSE	ENSG00000107223	EDF1	endothelial differentiation related factor 1 [Source:HGNC Symbol;Acc:HGNC:3164]	0.24	1.15530735367849	enriched	0	0	FALSE	c2	False
ENST00000224140	290	-0.7845	-1.29904482758621	2.49019668100619	239.372413793103	12	29	43	115	103	24	18	0	NA	0.248275862068966	0.1	0.0413793103448276	FALSE	ENSG00000107290	SETX	senataxin [Source:HGNC Symbol;Acc:HGNC:445]	0.0413793103448276	0.199190923048016	FALSE	0	0	FALSE	c1	False
ENST00000224237	175	0.949	0.803731428571428	3.06846042527484	231.32	50	82	48	36	9	9	31	0	NA	0.742857142857143	0.468571428571429	0.285714285714286	FALSE	ENSG00000026025	VIM	vimentin [Source:HGNC Symbol;Acc:HGNC:12692]	0.285714285714286	1.3753658972363	enriched	0	0	FALSE	c4	False
ENST00000224337	90	0.0265	-1.14005555555556	4.09641955574062	239.877777777778	12	17	12	32	29	17	10	0	NA	0.322222222222222	0.188888888888889	0.133333333333333	FALSE	ENSG00000095585	BLNK	B cell linker [Source:HGNC Symbol;Acc:HGNC:14211]	0.133333333333333	0.641837418710273	FALSE	0	0	FALSE	c2	False
ENST00000224356	205	0.727	0.776531707317073	2.59514703297602	239.726829268293	54	78	73	27	27	7	30	1	NA	0.736585365853659	0.380487804878049	0.263414634146341	FALSE	ENSG00000095596	CYP26A1	cytochrome P450 family 26 subfamily A member 1 [Source:HGNC Symbol;Acc:HGNC:2603]	0.263414634146341	1.26802026623249	enriched	102	0.000187326791587925	FALSE	c5	True
ENST00000224721	1564	0.825	-0.339363171355499	4.98209949832482	239.65537084399	502	710	531	156	167	69	165	5	NA	0.793478260869565	0.453964194373402	0.320971867007673	FALSE	ENSG00000107736	CDH23	cadherin related 23 [Source:HGNC Symbol;Acc:HGNC:13733]	0.320971867007673	1.54508815949116	enriched	0	0	FALSE	NA	NA
ENST00000224784	87	-0.428	-1.73205747126437	5.1625321562292	240.068965517241	16	23	24	29	11	8	7	0	NA	0.540229885057471	0.264367816091954	0.183908045977011	FALSE	ENSG00000107796	ACTA2	actin alpha 2, smooth muscle [Source:HGNC Symbol;Acc:HGNC:130]	0.183908045977011	0.885292991324515	FALSE	0	0	FALSE	c2	False
ENST00000224807	153	0.526	-0.0533660130718954	4.20602952969029	238.470588235294	43	55	50	30	18	11	12	0	NA	0.686274509803922	0.359477124183007	0.281045751633987	FALSE	None	None	None	0.281045751633987	1.35289259826185	enriched	0	0	FALSE	NA	NA
ENST00000224949	162	-2.263	-3.29554938271605	4.31156009154599	236.456790123457	14	41	40	38	43	27	35	0	NA	0.5	0.253086419753086	0.0864197530864197	FALSE	ENSG00000107959	PITRM1	pitrilysin metallopeptidase 1 [Source:HGNC Symbol;Acc:HGNC:17663]	0.0864197530864197	0.416005734349251	FALSE	0	0	FALSE	c3	False
ENST00000224950	47	0.542	0.750851063829787	3.05616440471388	237.468085106383	14	8	14	12	13	9	3	0	NA	0.468085106382979	0.170212765957447	0.297872340425532	FALSE	ENSG00000107960	STN1	STN1 subunit of CST complex [Source:HGNC Symbol;Acc:HGNC:26200]	0.297872340425532	1.43389210562933	enriched	0	0	FALSE	c3	False
ENST00000225171	33	0.771	1.14860606060606	2.15837887573339	239.848484848485	7	3	12	9	9	5	3	1	NA	0.454545454545455	0.0909090909090909	0.212121212121212	FALSE	ENSG00000108176	DNAJC12	DnaJ heat shock protein family (Hsp40) member C12 [Source:HGNC Symbol;Acc:HGNC:28908]	0.212121212121212	1.0211049843118	enriched	0	0	FALSE	c2	False
ENST00000225174	76	0.6305	0.0959605263157895	3.34001208956211	236.710526315789	19	38	20	6	12	6	11	1	NA	0.763157894736842	0.5	0.25	FALSE	ENSG00000108179	PPIF	peptidylprolyl isomerase F [Source:HGNC Symbol;Acc:HGNC:9259]	0.25	1.20344516008176	enriched	9	0.0000165288345518757	FALSE	c3	False
ENST00000225235	172	1.2055	1.52075	1.9794741700174	235.040697674419	51	39	22	49	62	13	13	1	NA	0.354651162790698	0.226744186046512	0.296511627906977	FALSE	ENSG00000108239	TBC1D12	TBC1 domain family member 12 [Source:HGNC Symbol;Acc:HGNC:29082]	0.296511627906977	1.42734193405046	enriched	4	0.00000734614868972255	FALSE	c3	False
ENST00000225275	164	0.2725	-1.34403048780488	5.54573039597415	237.475609756098	41	56	72	17	19	12	34	0	NA	0.780487804878049	0.341463414634146	0.25	FALSE	ENSG00000005381	MPO	myeloperoxidase [Source:HGNC Symbol;Acc:HGNC:7218]	0.25	1.20344516008176	enriched	0	0	FALSE	c2	False
ENST00000225276	49	-0.351	-2.18218367346939	5.70771656281166	235	8	8	16	15	10	9	10	0	NA	0.489795918367347	0.163265306122449	0.163265306122449	FALSE	ENSG00000070731	ST6GALNAC2	ST6 N-acetylgalactosaminide alpha-2,6-sialyltransferase 2 [Source:HGNC Symbol;Acc:HGNC:10867]	0.163265306122449	0.785923369849314	FALSE	2	0.00000367307434486128	FALSE	c4	False
ENST00000225296	153	-0.166	-0.887666666666667	3.91739783395479	236.745098039216	22	35	53	34	31	12	20	0	NA	0.57516339869281	0.22875816993464	0.143790849673203	FALSE	ENSG00000005100	DHX33	DEAH-box helicase 33 [Source:HGNC Symbol;Acc:HGNC:16718]	0.143790849673203	0.69217760841304	FALSE	0	0	FALSE	c3	False
ENST00000225298	162	0.301	0.284641975308642	1.98289140353856	237.777777777778	15	33	33	52	44	13	20	0	NA	0.407407407407407	0.203703703703704	0.0925925925925926	FALSE	ENSG00000011260	UTP18	UTP18 small subunit processome component [Source:HGNC Symbol;Acc:HGNC:24274]	0.0925925925925926	0.445720429659912	FALSE	5	0.00000918268586215319	FALSE	c4	False
ENST00000225328	39	-0.114	-1.54838461538462	4.59825487844307	235.871794871795	6	8	12	15	4	12	13	0	NA	0.512820512820513	0.205128205128205	0.153846153846154	FALSE	ENSG00000083454	P2RX5	purinergic receptor P2X 5 [Source:HGNC Symbol;Acc:HGNC:8536]	0.153846153846154	0.740581636973392	FALSE	1	0.00000183653717243064	FALSE	NA	NA
ENST00000225371	221	0.878	0.511597285067873	2.76552048459596	229.819004524887	48	108	61	28	24	12	17	0	NA	0.764705882352941	0.48868778280543	0.217194570135747	FALSE	ENSG00000121053	EPX	eosinophil peroxidase [Source:HGNC Symbol;Acc:HGNC:3423]	0.217194570135747	1.04552701690361	enriched	0	0	FALSE	c1	False
ENST00000225387	71	1.484	1.55718309859155	1.85955990423125	239.985915492958	19	33	10	20	8	6	4	0	NA	0.605633802816901	0.464788732394366	0.267605633802817	FALSE	ENSG00000108255	CRYBA1	crystallin beta A1 [Source:HGNC Symbol;Acc:HGNC:2394]	0.267605633802817	1.28819481924245	enriched	0	0	FALSE	c2	False
ENST00000225388	129	3.372	3.55381395348837	2.47568796236345	240.201550387597	82	13	25	54	37	4	3	1	NA	0.294573643410853	0.10077519379845	0.635658914728682	FALSE	ENSG00000108256	NUFIP2	nuclear FMR1 interacting protein 2 [Source:HGNC Symbol;Acc:HGNC:17634]	0.635658914728682	3.05992257757223	99th	0	0	FALSE	c3	False
ENST00000225394	210	0.46	-0.150466666666667	4.22461976900448	239.857142857143	63	57	72	45	36	20	29	1	NA	0.614285714285714	0.271428571428571	0.3	FALSE	ENSG00000108262	GIT1	GIT ArfGAP 1 [Source:HGNC Symbol;Acc:HGNC:4272]	0.3	1.44413419209811	enriched	0	0	FALSE	c4	False
ENST00000225430	63	0.656	0.464365079365079	2.46392107056754	236.063492063492	14	27	17	15	4	6	2	0	NA	0.698412698412698	0.428571428571429	0.222222222222222	FALSE	ENSG00000108298	RPL19	ribosomal protein L19 [Source:HGNC Symbol;Acc:HGNC:10312]	0.222222222222222	1.06972903118379	enriched	0	0	FALSE	c5	False
ENST00000225504	27	1.124	0.608185185185185	2.30378983812188	239.037037037037	4	4	11	3	9	5	2	0	NA	0.555555555555556	0.148148148148148	0.148148148148148	FALSE	ENSG00000213246	SUPT4H1	SPT4 homolog, DSIF elongation factor subunit [Source:HGNC Symbol;Acc:HGNC:11467]	0.148148148148148	0.713152687455859	FALSE	0	0	FALSE	c4	False
ENST00000225512	85	0.447	-0.798788235294118	5.35909198308755	234.117647058824	28	45	36	3	1	4	32	6	NA	0.952941176470588	0.529411764705882	0.329411764705882	FALSE	ENSG00000108379	WNT3	Wnt family member 3 [Source:HGNC Symbol;Acc:HGNC:12782]	0.329411764705882	1.58571597563715	enriched	6	0.0000110192230345838	FALSE	c4	False
ENST00000225519	120	-0.0185	-0.335233333333334	3.36435543224996	238.808333333333	24	25	44	21	30	7	22	0	NA	0.575	0.208333333333333	0.2	FALSE	ENSG00000197417	SHPK	sedoheptulokinase [Source:HGNC Symbol;Acc:HGNC:1492]	0.2	0.96275612806541	FALSE	0	0	FALSE	c4	False
ENST00000225525	35	0.654	0.701857142857143	3.51466403835715	238.028571428571	9	9	13	7	6	4	8	0	NA	0.628571428571429	0.257142857142857	0.257142857142857	FALSE	ENSG00000213977	TAX1BP3	Tax1 binding protein 3 [Source:HGNC Symbol;Acc:HGNC:30684]	0.257142857142857	1.23782930751267	enriched	0	0	FALSE	c4	False
ENST00000225538	70	-0.0895	-0.816471428571429	4.04391080164185	238.928571428571	16	18	33	10	9	12	10	1	NA	0.728571428571429	0.257142857142857	0.228571428571429	FALSE	ENSG00000108405	P2RX1	purinergic receptor P2X 1 [Source:HGNC Symbol;Acc:HGNC:8533]	0.228571428571429	1.10029271778904	enriched	0	0	FALSE	c1	False
ENST00000225577	206	2.839	3.05046116504854	2.75880401551931	240.063106796117	119	30	40	58	78	15	7	1	NA	0.339805825242718	0.145631067961165	0.577669902912621	FALSE	ENSG00000108443	RPS6KB1	ribosomal protein S6 kinase B1 [Source:HGNC Symbol;Acc:HGNC:10436]	0.577669902912621	2.78077619514038	95th	0	0	FALSE	c3	False
ENST00000225603	37	0.372	0.19245945945946	2.52348224565661	235.810810810811	5	4	9	9	15	4	4	0	NA	0.351351351351351	0.108108108108108	0.135135135135135	FALSE	ENSG00000108468	CBX1	chromobox 1 [Source:HGNC Symbol;Acc:HGNC:1551]	0.135135135135135	0.650510897341493	FALSE	0	0	FALSE	c3	False
ENST00000225609	82	0.6805	0.56919512195122	3.11272781977093	238.170731707317	20	29	23	17	13	7	3	0	NA	0.634146341463415	0.353658536585366	0.24390243902439	FALSE	ENSG00000108474	PIGL	phosphatidylinositol glycan anchor biosynthesis class L [Source:HGNC Symbol;Acc:HGNC:8966]	0.24390243902439	1.17409283910416	enriched	0	0	FALSE	NA	NA
ENST00000225648	53	1.561	1.88388679245283	3.1907638744229	236.981132075472	22	27	22	1	3	2	26	6	NA	0.924528301886792	0.509433962264151	0.415094339622642	FALSE	ENSG00000108511	HOXB6	homeobox B6 [Source:HGNC Symbol;Acc:HGNC:5117]	0.415094339622641	1.99817309598481	95th	87	0.000159778734001466	TRUE	c5	True
ENST00000225655	38	1.499	2.26015789473684	2.59018783130152	235.894736842105	15	10	13	11	4	3	10	6	NA	0.605263157894737	0.263157894736842	0.394736842105263	FALSE	ENSG00000108518	PFN1	profilin 1 [Source:HGNC Symbol;Acc:HGNC:8881]	0.394736842105263	1.90017656855015	enriched	0	0	FALSE	c5	False
ENST00000225665	97	0.428	0.416639175257732	3.47195930871403	239.154639175258	24	29	23	28	17	8	19	2	NA	0.536082474226804	0.298969072164948	0.247422680412371	FALSE	ENSG00000108528	SLC25A11	solute carrier family 25 member 11 [Source:HGNC Symbol;Acc:HGNC:10981]	0.247422680412371	1.1910385089469	enriched	0	0	FALSE	c5	False
ENST00000225688	56	0.3495	0.480375	2.64844384197417	228.321428571429	13	23	30	1	2	2	28	1	NA	0.946428571428571	0.410714285714286	0.232142857142857	FALSE	ENSG00000108551	RASD1	ras related dexamethasone induced 1 [Source:HGNC Symbol;Acc:HGNC:15828]	0.232142857142857	1.11748479150449	enriched	15	0.0000275480575864596	FALSE	c5	False
ENST00000225698	46	0.0375	0.127195652173913	2.51603275565646	238.086956521739	8	5	14	16	11	6	4	0	NA	0.41304347826087	0.108695652173913	0.173913043478261	FALSE	ENSG00000108561	C1QBP	complement C1q binding protein [Source:HGNC Symbol;Acc:HGNC:1243]	0.173913043478261	0.837179241796009	FALSE	2	0.00000367307434486128	FALSE	c3	False
ENST00000225719	493	0.63	0.747176470588235	1.89111893236671	238.178498985801	83	101	61	155	176	21	35	3	NA	0.328600405679513	0.204868154158215	0.168356997971602	FALSE	ENSG00000108582	CPD	carboxypeptidase D [Source:HGNC Symbol;Acc:HGNC:2301]	0.168356997971602	0.81043365749928	FALSE	0	0	FALSE	c3	False
ENST00000225726	74	0.7005	0.767027027027027	2.06321639429084	239.891891891892	14	7	12	31	24	12	1	0	NA	0.256756756756757	0.0945945945945946	0.189189189189189	FALSE	ENSG00000108588	CCDC47	coiled-coil domain containing 47 [Source:HGNC Symbol;Acc:HGNC:24856]	0.189189189189189	0.910715256278091	FALSE	0	0	FALSE	c4	False
ENST00000225728	11	0.531	1.40263636363636	2.33772848178428	238.454545454545	4	4	2	3	2	4	2	1	NA	0.545454545454545	0.363636363636364	0.363636363636364	FALSE	ENSG00000108590	MED31	mediator complex subunit 31 [Source:HGNC Symbol;Acc:HGNC:24260]	0.363636363636364	1.75046568739165	enriched	0	0	FALSE	NA	NA
ENST00000225729	164	0.7055	-0.130798780487805	4.04200457038242	234.219512195122	38	70	54	17	23	13	19	0	NA	0.75609756097561	0.426829268292683	0.231707317073171	FALSE	ENSG00000108591	DRG2	developmentally regulated GTP binding protein 2 [Source:HGNC Symbol;Acc:HGNC:3030]	0.231707317073171	1.11538819714895	enriched	0	0	FALSE	c3	False
ENST00000225737	110	0.6295	0.984654545454545	2.57284574690448	239.427272727273	22	16	16	39	39	15	7	1	NA	0.290909090909091	0.145454545454545	0.2	FALSE	ENSG00000108599	AKAP10	A-kinase anchoring protein 10 [Source:HGNC Symbol;Acc:HGNC:368]	0.2	0.96275612806541	FALSE	0	0	FALSE	c3	False
ENST00000225740	94	-0.21	-1.73976595744681	4.87420703763293	224.489361702128	18	27	50	9	8	10	22	0	NA	0.819148936170213	0.287234042553192	0.191489361702128	FALSE	ENSG00000108602	ALDH3A1	aldehyde dehydrogenase 3 family member A1 [Source:HGNC Symbol;Acc:HGNC:405]	0.191489361702128	0.921787782190286	FALSE	0	0	FALSE	c1	False
ENST00000225777	78	1.136	-0.163294871794872	4.39148512319535	236.012820512821	28	41	22	8	7	4	6	0	NA	0.807692307692308	0.525641025641026	0.358974358974359	FALSE	ENSG00000108639	SYNGR2	synaptogyrin 2 [Source:HGNC Symbol;Acc:HGNC:11499]	0.358974358974359	1.72802381960458	enriched	0	0	FALSE	NA	NA
ENST00000225792	143	1.778	2.39229370629371	2.58619548685472	236.202797202797	62	11	24	63	45	13	7	2	NA	0.244755244755245	0.0769230769230769	0.433566433566434	FALSE	ENSG00000108654	DDX5	DEAD-box helicase 5 [Source:HGNC Symbol;Acc:HGNC:2746]	0.433566433566434	2.08709370419774	95th	0	0	FALSE	c4	False
ENST00000225823	110	1.826	1.77435454545455	3.33135606073856	233.618181818182	45	35	44	15	16	10	23	2	NA	0.718181818181818	0.318181818181818	0.409090909090909	FALSE	ENSG00000108684	ASIC2	acid sensing ion channel subunit 2 [Source:HGNC Symbol;Acc:HGNC:99]	0.409090909090909	1.96927389831561	enriched	0	0	FALSE	c3	False
ENST00000225831	26	0.255	-0.348846153846154	3.37616765806804	229.461538461538	4	11	5	4	6	3	4	0	NA	0.615384615384615	0.423076923076923	0.153846153846154	FALSE	ENSG00000108691	CCL2	C-C motif chemokine ligand 2 [Source:HGNC Symbol;Acc:HGNC:10618]	0.153846153846154	0.740581636973392	FALSE	0	0	FALSE	c2	False
ENST00000225844	12	-0.047	-0.732	1.79074220265331	223.666666666667	0	5	3	2	2	3	0	0	NA	0.666666666666667	0.416666666666667	0	FALSE	ENSG00000181374	CCL13	C-C motif chemokine ligand 13 [Source:HGNC Symbol;Acc:HGNC:10611]	0	0	FALSE	0	0	FALSE	c1	False
ENST00000225873	77	0.188	0.635454545454546	1.79034289236694	239.922077922078	13	9	18	31	19	3	2	0	NA	0.350649350649351	0.116883116883117	0.168831168831169	FALSE	ENSG00000108733	PEX12	peroxisomal biogenesis factor 12 [Source:HGNC Symbol;Acc:HGNC:8854]	0.168831168831169	0.812716212003268	FALSE	0	0	FALSE	c4	False
ENST00000225899	18	0.3565	-0.0944444444444444	2.65285021466307	231.833333333333	1	9	7	2	0	7	2	0	NA	0.888888888888889	0.5	0.0555555555555556	FALSE	ENSG00000108759	KRT32	keratin 32 [Source:HGNC Symbol;Acc:HGNC:6449]	0.0555555555555556	0.267432257795947	FALSE	0	0	FALSE	c1	False
ENST00000225916	168	0.0275	-1.37476785714286	4.48643421880665	234.208333333333	24	52	61	30	25	18	25	1	NA	0.672619047619048	0.30952380952381	0.142857142857143	FALSE	ENSG00000108773	KAT2A	lysine acetyltransferase 2A [Source:HGNC Symbol;Acc:HGNC:4201]	0.142857142857143	0.68768294861815	FALSE	1	0.00000183653717243064	FALSE	c2	False
ENST00000225927	263	0.68	-0.495809885931559	4.24635446993411	238.695817490494	65	123	88	28	24	6	29	1	NA	0.802281368821293	0.467680608365019	0.247148288973384	FALSE	ENSG00000108784	NAGLU	N-acetyl-alpha-glucosaminidase [Source:HGNC Symbol;Acc:HGNC:7632]	0.247148288973384	1.18971764875003	enriched	0	0	FALSE	c2	False
ENST00000225941	136	0.1125	-0.773007352941176	4.24877346222164	233.198529411765	27	68	45	13	10	8	20	0	NA	0.830882352941177	0.5	0.198529411764706	FALSE	ENSG00000108798	ABI3	ABI family member 3 [Source:HGNC Symbol;Acc:HGNC:29859]	0.198529411764706	0.955677038888458	FALSE	0	0	FALSE	c1	False
ENST00000225964	737	0.257	0.148050203527816	2.7125695911586	236.611940298507	119	205	26	426	80	51	71	5	NA	0.313432835820896	0.278154681139756	0.16146540027137	FALSE	ENSG00000108821	COL1A1	collagen type I alpha 1 chain [Source:HGNC Symbol;Acc:HGNC:2197]	0.16146540027137	0.777259017908981	FALSE	0	0	FALSE	c3	False
ENST00000225969	33	0.025	-0.130333333333333	2.50685837586942	228.818181818182	6	3	11	14	5	4	6	0	NA	0.424242424242424	0.0909090909090909	0.181818181818182	FALSE	ENSG00000108826	MRPL27	mitochondrial ribosomal protein L27 [Source:HGNC Symbol;Acc:HGNC:14483]	0.181818181818182	0.875232843695827	FALSE	0	0	FALSE	c2	False
ENST00000225972	72	1.675	1.08381944444444	3.90699597986213	238.430555555556	28	19	33	8	12	7	9	4	NA	0.722222222222222	0.263888888888889	0.388888888888889	FALSE	ENSG00000108829	LRRC59	leucine rich repeat containing 59 [Source:HGNC Symbol;Acc:HGNC:28817]	0.388888888888889	1.87202580457163	enriched	5	0.00000918268586215319	FALSE	c3	False
ENST00000225983	295	1.09	0.60135593220339	4.24259392306294	238.15593220339	100	80	112	58	45	26	38	3	NA	0.650847457627119	0.271186440677966	0.338983050847458	FALSE	ENSG00000108840	HDAC5	histone deacetylase 5 [Source:HGNC Symbol;Acc:HGNC:14068]	0.338983050847458	1.63179004756849	enriched	0	0	FALSE	c4	False
ENST00000225992	24	0.6225	-0.813416666666667	4.12079346429329	236.541666666667	5	9	8	3	4	3	1	0	NA	0.708333333333333	0.375	0.208333333333333	FALSE	ENSG00000108849	PPY	pancreatic polypeptide [Source:HGNC Symbol;Acc:HGNC:9327]	0.208333333333333	1.0028709667348	enriched	0	0	FALSE	c1	False
ENST00000226004	28	0.178	-0.568785714285714	3.95068140730312	235	6	7	10	7	4	3	7	0	NA	0.607142857142857	0.25	0.214285714285714	FALSE	ENSG00000108861	DUSP3	dual specificity phosphatase 3 [Source:HGNC Symbol;Acc:HGNC:3069]	0.214285714285714	1.03152442292723	enriched	0	0	FALSE	c3	False
ENST00000226021	71	1.163	0.184915492957746	4.32618982393937	234.830985915493	25	38	27	3	3	4	16	0	NA	0.915492957746479	0.535211267605634	0.352112676056338	FALSE	ENSG00000108878	CACNG1	calcium voltage-gated channel auxiliary subunit gamma 1 [Source:HGNC Symbol;Acc:HGNC:1405]	0.352112676056338	1.69499318321375	enriched	0	0	FALSE	c1	False
ENST00000226067	129	1.253	0.873751937984496	4.33899912679866	239.46511627907	53	59	32	21	17	4	11	4	NA	0.705426356589147	0.457364341085271	0.410852713178295	FALSE	ENSG00000108924	HLF	HLF transcription factor, PAR bZIP family member [Source:HGNC Symbol;Acc:HGNC:4977]	0.410852713178295	1.97775483672352	enriched	17	0.0000312211319313209	FALSE	c4	False
ENST00000226091	170	1.6045	2.21795882352941	3.04120106364855	237.417647058824	71	54	58	33	25	5	8	2	NA	0.658823529411765	0.317647058823529	0.417647058823529	FALSE	ENSG00000108947	EFNB3	ephrin B3 [Source:HGNC Symbol;Acc:HGNC:3228]	0.417647058823529	2.01046132625424	95th	0	0	FALSE	c3	False
ENST00000226105	71	1.298	1.46971830985915	1.75173855830713	238.112676056338	21	28	22	15	6	5	11	1	NA	0.704225352112676	0.394366197183099	0.295774647887324	FALSE	ENSG00000108961	RANGRF	RAN guanine nucleotide release factor [Source:HGNC Symbol;Acc:HGNC:17679]	0.295774647887324	1.42379427389955	enriched	0	0	FALSE	c2	False
ENST00000226193	27	-0.186	-0.891962962962963	4.15922125182737	236.074074074074	5	9	10	4	4	3	8	0	NA	0.703703703703704	0.333333333333333	0.185185185185185	FALSE	ENSG00000109047	RCVRN	recoverin [Source:HGNC Symbol;Acc:HGNC:9937]	0.185185185185185	0.891440859319824	FALSE	0	0	FALSE	c1	False
ENST00000226207	286	0.01	-1.34936363636364	5.27637793699156	230.954545454545	58	48	83	96	59	38	19	1	NA	0.458041958041958	0.167832167832168	0.202797202797203	FALSE	ENSG00000109061	MYH1	myosin heavy chain 1 [Source:HGNC Symbol;Acc:HGNC:7567]	0.202797202797203	0.976221248737654	FALSE	0	0	FALSE	c1	False
ENST00000226218	68	0.0725	-0.621882352941177	3.74112113266012	239.558823529412	10	16	20	18	14	8	7	0	NA	0.529411764705882	0.235294117647059	0.147058823529412	FALSE	ENSG00000109072	VTN	vitronectin [Source:HGNC Symbol;Acc:HGNC:12724]	0.147058823529412	0.707908917695155	FALSE	0	0	FALSE	c4	False
ENST00000226225	134	0.9185	0.518380597014925	3.17685270506769	237.60447761194	39	69	36	11	18	6	10	0	NA	0.783582089552239	0.514925373134328	0.291044776119403	FALSE	ENSG00000109079	TNFAIP1	TNF alpha induced protein 1 [Source:HGNC Symbol;Acc:HGNC:11894]	0.291044776119403	1.4010257087519	enriched	0	0	FALSE	c4	False
ENST00000226230	52	0.631	0.382615384615385	2.92950311087417	238	10	18	14	8	12	3	5	1	NA	0.615384615384615	0.346153846153846	0.192307692307692	FALSE	ENSG00000109084	TMEM97	transmembrane protein 97 [Source:HGNC Symbol;Acc:HGNC:28106]	0.192307692307692	0.92572704621674	FALSE	0	0	FALSE	c3	False
ENST00000226253	108	0.48	0.543314814814815	2.81985564901358	240.62962962963	25	20	27	38	23	8	5	0	NA	0.435185185185185	0.185185185185185	0.231481481481481	FALSE	ENSG00000109107	ALDOC	aldolase, fructose-bisphosphate C [Source:HGNC Symbol;Acc:HGNC:418]	0.231481481481481	1.11430107414978	enriched	0	0	FALSE	c2	False
ENST00000226279	51	-0.033	-1.07670588235294	3.5136090465168	237.666666666667	6	15	16	9	11	8	1	0	NA	0.607843137254902	0.294117647058824	0.117647058823529	FALSE	ENSG00000004468	CD38	CD38 molecule [Source:HGNC Symbol;Acc:HGNC:1667]	0.117647058823529	0.566327134156124	FALSE	1	0.00000183653717243064	FALSE	c3	False
ENST00000226284	59	-0.238	-0.813203389830508	2.86190852512711	239.305084745763	5	16	5	20	18	6	3	0	NA	0.35593220338983	0.271186440677966	0.0847457627118644	FALSE	ENSG00000029559	IBSP	integrin binding sialoprotein [Source:HGNC Symbol;Acc:HGNC:5341]	0.0847457627118644	0.407947511892123	FALSE	0	0	FALSE	c2	False
ENST00000226299	217	-0.309	-1.33767741935484	4.67003825595965	238.216589861751	37	68	47	52	50	13	20	1	NA	0.529953917050691	0.313364055299539	0.170506912442396	FALSE	ENSG00000002549	LAP3	leucine aminopeptidase 3 [Source:HGNC Symbol;Acc:HGNC:18449]	0.170506912442396	0.820782874157147	FALSE	5	0.00000918268586215319	FALSE	c3	False
ENST00000226317	23	-0.072	-1.15021739130435	3.25725210396351	233.826086956522	1	13	4	4	2	4	5	0	NA	0.739130434782609	0.565217391304348	0.0434782608695652	FALSE	ENSG00000124875	CXCL6	C-X-C motif chemokine ligand 6 [Source:HGNC Symbol;Acc:HGNC:10643]	0.0434782608695652	0.209294810449002	FALSE	0	0	FALSE	c2	False
ENST00000226319	307	0.512	0.170302931596091	3.96809809846527	237.263843648208	85	107	84	61	55	10	11	0	NA	0.62214983713355	0.348534201954397	0.276872964169381	FALSE	ENSG00000077684	JADE1	jade family PHD finger 1 [Source:HGNC Symbol;Acc:HGNC:30027]	0.276872964169381	1.33280571474853	enriched	0	0	FALSE	NA	NA
ENST00000226355	75	-0.118	-0.0543066666666666	2.02122338504487	223.64	7	18	10	27	20	14	5	0	NA	0.373333333333333	0.24	0.0933333333333333	FALSE	ENSG00000079557	AFM	afamin [Source:HGNC Symbol;Acc:HGNC:316]	0.0933333333333333	0.449286193097191	FALSE	0	0	FALSE	c2	False
ENST00000226382	48	0.686	1.2416875	4.69275385355478	234.833333333333	18	23	15	7	3	3	13	2	NA	0.791666666666667	0.479166666666667	0.375	FALSE	ENSG00000109132	PHOX2B	paired like homeobox 2B [Source:HGNC Symbol;Acc:HGNC:9143]	0.375	1.80516774012264	enriched	58	0.000106519156000977	TRUE	c5	False
ENST00000226413	40	-0.081	-0.389225	2.36436846327475	239.675	4	7	9	11	13	3	2	0	NA	0.4	0.175	0.1	FALSE	ENSG00000109163	GNRHR	gonadotropin releasing hormone receptor [Source:HGNC Symbol;Acc:HGNC:4421]	0.1	0.481378064032705	FALSE	0	0	FALSE	c1	False
ENST00000226432	259	0.008	-0.584837837837838	3.07452515473363	237.872586872587	28	55	52	81	71	16	8	1	NA	0.413127413127413	0.212355212355212	0.108108108108108	FALSE	ENSG00000109182	CWH43	cell wall biogenesis 43 C-terminal homolog [Source:HGNC Symbol;Acc:HGNC:26133]	0.108108108108108	0.520408717873195	FALSE	0	0	FALSE	c2	False
ENST00000226444	23	0.121	-0.194608695652174	1.97168729631917	216.521739130435	2	1	5	7	10	7	0	0	NA	0.260869565217391	0.0434782608695652	0.0869565217391304	FALSE	ENSG00000109193	SULT1E1	sulfotransferase family 1E member 1 [Source:HGNC Symbol;Acc:HGNC:11377]	0.0869565217391304	0.418589620898004	FALSE	0	0	FALSE	c2	False
ENST00000226574	360	-0.189	-0.895019444444444	3.47079253183819	238.113888888889	44	97	78	88	97	23	16	0	NA	0.486111111111111	0.269444444444444	0.122222222222222	FALSE	ENSG00000109320	NFKB1	nuclear factor kappa B subunit 1 [Source:HGNC Symbol;Acc:HGNC:7794]	0.122222222222222	0.588350967151084	FALSE	0	0	FALSE	c3	False
ENST00000226725	254	-0.0455	-0.511586614173228	3.6347497076322	239.850393700787	40	46	47	85	76	15	7	0	NA	0.366141732283465	0.181102362204724	0.15748031496063	FALSE	ENSG00000109466	KLHL2	kelch like family member 2 [Source:HGNC Symbol;Acc:HGNC:6353]	0.15748031496063	0.758075691390087	FALSE	0	0	FALSE	c3	False
ENST00000226730	13	-0.502	-0.743153846153846	1.35277756524332	239.307692307692	0	1	1	5	6	4	0	0	NA	0.153846153846154	0.0769230769230769	0	FALSE	ENSG00000109471	IL2	interleukin 2 [Source:HGNC Symbol;Acc:HGNC:6001]	0	0	FALSE	0	0	FALSE	c2	False
ENST00000226760	364	0.569	0.140060439560439	3.904834271842	235.994505494505	110	221	130	6	7	7	63	0	NA	0.964285714285714	0.607142857142857	0.302197802197802	FALSE	ENSG00000109501	WFS1	wolframin ER transmembrane glycoprotein [Source:HGNC Symbol;Acc:HGNC:12762]	0.302197802197802	1.45471392976916	enriched	0	0	FALSE	c3	False
ENST00000226796	45	0.241	0.123288888888889	1.62818610202528	236.666666666667	2	7	5	14	19	6	2	0	NA	0.266666666666667	0.155555555555556	0.0444444444444444	FALSE	ENSG00000109534	GAR1	GAR1 ribonucleoprotein [Source:HGNC Symbol;Acc:HGNC:14264]	0.0444444444444444	0.213945806236758	FALSE	0	0	FALSE	c3	False
ENST00000226798	75	0.354	0.477573333333333	2.06368506117375	237.6	17	20	7	22	26	9	7	0	NA	0.36	0.266666666666667	0.226666666666667	FALSE	ENSG00000109536	FRG1	FSHD region gene 1 [Source:HGNC Symbol;Acc:HGNC:3954]	0.226666666666667	1.09112361180746	enriched	0	0	FALSE	c3	False
ENST00000226951	45	-0.25	-1.1972	3.80553699233104	238.266666666667	5	10	11	11	13	18	1	0	NA	0.466666666666667	0.222222222222222	0.111111111111111	FALSE	ENSG00000109684	CLNK	cytokine dependent hematopoietic cell linker [Source:HGNC Symbol;Acc:HGNC:17438]	0.111111111111111	0.534864515591895	FALSE	0	0	FALSE	c1	False
ENST00000227065	148	-0.699	-1.69556756756757	3.21629200911866	239.621621621622	8	24	15	53	56	11	17	0	NA	0.263513513513513	0.162162162162162	0.0540540540540541	FALSE	ENSG00000109794	FAM149A	family with sequence similarity 149 member A [Source:HGNC Symbol;Acc:HGNC:24527]	0.0540540540540541	0.260204358936597	FALSE	0	0	FALSE	NA	NA
ENST00000227135	33	1.002	1.36569696969697	1.96007484686249	240.484848484848	8	5	8	6	14	4	2	0	NA	0.393939393939394	0.151515151515152	0.242424242424242	FALSE	ENSG00000064199	SPA17	sperm autoantigenic protein 17 [Source:HGNC Symbol;Acc:HGNC:11210]	0.242424242424242	1.16697712492777	enriched	0	0	FALSE	NA	NA
ENST00000227155	81	1.103	0.152716049382716	3.86129248514849	236.617283950617	21	40	35	6	0	8	11	0	NA	0.925925925925926	0.493827160493827	0.259259259259259	FALSE	ENSG00000085117	CD82	CD82 molecule [Source:HGNC Symbol;Acc:HGNC:6210]	0.259259259259259	1.24801720304775	enriched	0	0	FALSE	c3	False
ENST00000227266	71	-0.823	-1.45519718309859	3.43719184226941	238.492957746479	4	10	18	27	16	7	5	0	NA	0.394366197183099	0.140845070422535	0.0563380281690141	FALSE	ENSG00000109861	CTSC	cathepsin C [Source:HGNC Symbol;Acc:HGNC:2528]	0.0563380281690141	0.2711989093142	FALSE	0	0	FALSE	c3	False
ENST00000227322	91	0.264	-0.115879120879121	3.24246606367974	238.802197802198	15	19	29	20	23	14	13	0	NA	0.527472527472527	0.208791208791209	0.164835164835165	FALSE	ENSG00000109917	ZPR1	ZPR1 zinc finger [Source:HGNC Symbol;Acc:HGNC:13051]	0.164835164835165	0.793480325328635	FALSE	0	0	FALSE	NA	NA
ENST00000227348	93	-0.194	-0.601430107526882	3.00644440218533	239.354838709677	9	29	22	19	23	10	4	0	NA	0.548387096774194	0.311827956989247	0.0967741935483871	FALSE	ENSG00000109943	CRTAM	cytotoxic and regulatory T cell molecule [Source:HGNC Symbol;Acc:HGNC:24313]	0.0967741935483871	0.465849739386489	FALSE	0	0	FALSE	c2	False
ENST00000227349	169	-0.107	-0.697224852071006	3.04315078677435	239.177514792899	15	49	16	55	49	8	14	0	NA	0.384615384615385	0.289940828402367	0.0887573964497041	FALSE	ENSG00000109944	JHY	junctional cadherin complex regulator [Source:HGNC Symbol;Acc:HGNC:26288]	0.0887573964497041	0.427258636715419	FALSE	0	0	FALSE	c1	False
ENST00000227451	254	0.241	-0.936259842519685	4.16655929219507	236.59842519685	53	123	66	29	36	9	20	1	NA	0.744094488188976	0.484251968503937	0.208661417322835	FALSE	ENSG00000110042	DTX4	deltex E3 ubiquitin ligase 4 [Source:HGNC Symbol;Acc:HGNC:29151]	0.208661417322835	1.00445029109186	enriched	0	0	FALSE	c4	False
ENST00000227471	104	0.6935	-0.852932692307692	5.14597971889419	234.653846153846	31	27	60	8	9	11	26	0	NA	0.836538461538462	0.259615384615385	0.298076923076923	FALSE	ENSG00000110057	UNC93B1	unc-93 homolog B1, TLR signaling regulator [Source:HGNC Symbol;Acc:HGNC:13481]	0.298076923076923	1.43487692163595	enriched	0	0	FALSE	c3	False
ENST00000227474	67	0.293	0.347910447761194	1.16172195509502	239.970149253731	3	8	9	25	25	3	0	0	NA	0.253731343283582	0.119402985074627	0.0447761194029851	FALSE	ENSG00000110060	PUS3	pseudouridine synthase 3 [Source:HGNC Symbol;Acc:HGNC:25461]	0.0447761194029851	0.215542416731062	FALSE	0	0	FALSE	c4	False
ENST00000227507	95	1.232	0.719557894736842	4.28564217168678	229.631578947368	31	50	41	2	2	5	17	1	NA	0.957894736842105	0.526315789473684	0.326315789473684	FALSE	ENSG00000110092	CCND1	cyclin D1 [Source:HGNC Symbol;Acc:HGNC:1582]	0.326315789473684	1.57081263000146	enriched	13	0.0000238749832415983	FALSE	c5	False
ENST00000227520	116	-0.2785	-0.854155172413793	3.23200517811533	234.431034482759	10	39	42	11	24	4	20	0	NA	0.698275862068966	0.336206896551724	0.0862068965517241	FALSE	ENSG00000110104	CCDC86	coiled-coil domain containing 86 [Source:HGNC Symbol;Acc:HGNC:28359]	0.0862068965517241	0.414981089683366	FALSE	0	0	FALSE	c3	False
ENST00000227524	140	-0.5255	-1.14919285714286	4.37862569007235	229.292857142857	32	39	38	37	26	16	20	0	NA	0.55	0.278571428571429	0.228571428571429	FALSE	ENSG00000110107	PRPF19	pre-mRNA processing factor 19 [Source:HGNC Symbol;Acc:HGNC:17896]	0.228571428571429	1.10029271778904	enriched	0	0	FALSE	c3	False
ENST00000227525	120	0.377	-0.458616666666667	4.06785338717509	237.508333333333	28	48	41	11	20	3	7	0	NA	0.741666666666667	0.4	0.233333333333333	FALSE	ENSG00000110108	TMEM109	transmembrane protein 109 [Source:HGNC Symbol;Acc:HGNC:28771]	0.233333333333333	1.12321548274298	enriched	0	0	FALSE	c3	False
ENST00000227618	17	1.018	1.62905882352941	2.20982871142166	241	5	2	5	3	7	4	2	0	NA	0.411764705882353	0.117647058823529	0.294117647058824	FALSE	ENSG00000110200	ANAPC15	anaphase promoting complex subunit 15 [Source:HGNC Symbol;Acc:HGNC:24531]	0.294117647058824	1.41581783539031	enriched	0	0	FALSE	c2	False
ENST00000227638	141	-0.351	-1.15827659574468	3.69859152556055	236.234042553192	22	44	46	31	20	5	17	0	NA	0.638297872340426	0.312056737588652	0.156028368794326	FALSE	ENSG00000110218	PANX1	pannexin 1 [Source:HGNC Symbol;Acc:HGNC:8599]	0.156028368794326	0.751086341043937	FALSE	0	0	FALSE	c3	False
ENST00000227665	57	0.108	-0.879052631578947	4.02580063652407	237.912280701754	10	21	30	2	4	3	10	0	NA	0.894736842105263	0.368421052631579	0.175438596491228	FALSE	ENSG00000110243	APOA5	apolipoprotein A5 [Source:HGNC Symbol;Acc:HGNC:17288]	0.175438596491228	0.844522919355623	FALSE	0	0	FALSE	c1	False
ENST00000227667	25	0.937	0.39848	3.33266571380929	238.96	6	13	6	5	1	3	1	0	NA	0.76	0.52	0.24	FALSE	ENSG00000110245	APOC3	apolipoprotein C3 [Source:HGNC Symbol;Acc:HGNC:610]	0.24	1.15530735367849	enriched	0	0	FALSE	c1	False
ENST00000227752	135	0.298	-0.007637037037037	2.95211454346245	239.059259259259	19	57	41	10	27	7	12	1	NA	0.725925925925926	0.422222222222222	0.140740740740741	FALSE	ENSG00000110324	IL10RA	interleukin 10 receptor subunit alpha [Source:HGNC Symbol;Acc:HGNC:5964]	0.140740740740741	0.677495053083066	FALSE	0	0	FALSE	c2	False
ENST00000227756	110	0.315	-0.832581818181818	5.53974014954104	239.454545454545	41	32	46	15	17	11	16	1	NA	0.709090909090909	0.290909090909091	0.372727272727273	FALSE	ENSG00000110328	GALNT18	polypeptide N-acetylgalactosaminyltransferase 18 [Source:HGNC Symbol;Acc:HGNC:30488]	0.372727272727273	1.79422732957645	enriched	0	0	FALSE	c3	False
ENST00000227758	194	0.02	0.148237113402062	2.28935142872634	240.340206185567	30	25	21	80	68	8	4	0	NA	0.237113402061856	0.128865979381443	0.154639175257732	FALSE	ENSG00000110330	BIRC2	baculoviral IAP repeat containing 2 [Source:HGNC Symbol;Acc:HGNC:590]	0.154639175257732	0.744399068091812	FALSE	0	0	FALSE	NA	NA
ENST00000227868	214	-0.0375	-0.0947570093457944	2.44836992372504	239.079439252336	22	38	31	75	70	11	8	0	NA	0.322429906542056	0.177570093457944	0.102803738317757	FALSE	ENSG00000110435	PDHX	pyruvate dehydrogenase complex component X [Source:HGNC Symbol;Acc:HGNC:21350]	0.102803738317757	0.494874645267267	FALSE	0	0	FALSE	c4	False
ENST00000227880	88	0.264	-0.242988636363636	4.45515317149462	233.613636363636	20	31	42	7	8	8	24	1	NA	0.829545454545455	0.352272727272727	0.227272727272727	FALSE	ENSG00000110446	SLC15A3	solute carrier family 15 member 3 [Source:HGNC Symbol;Acc:HGNC:18068]	0.227272727272727	1.09404105461978	enriched	0	0	FALSE	NA	NA
ENST00000228027	173	1.217	0.359872832369942	4.15970224309099	237.791907514451	62	83	48	22	20	8	10	0	NA	0.757225433526012	0.479768786127168	0.358381502890173	FALSE	ENSG00000062282	DGAT2	diacylglycerol O-acyltransferase 2 [Source:HGNC Symbol;Acc:HGNC:16940]	0.358381502890173	1.72516994046403	enriched	0	0	FALSE	c3	False
ENST00000228136	39	1.925	2.05333333333333	1.86595683558884	239.435897435897	18	5	3	14	17	5	2	1	NA	0.205128205128205	0.128205128205128	0.461538461538462	FALSE	ENSG00000110696	C11orf58	chromosome 11 open reading frame 58 [Source:HGNC Symbol;Acc:HGNC:16990]	0.461538461538462	2.22174491092018	95th	0	0	FALSE	c3	False
ENST00000228251	102	0.064	0.744049019607843	3.35422983259205	239.254901960784	27	23	14	38	27	9	3	1	NA	0.362745098039216	0.225490196078431	0.264705882352941	FALSE	ENSG00000060138	YBX3	Y-box binding protein 3 [Source:HGNC Symbol;Acc:HGNC:2428]	0.264705882352941	1.27423605185128	enriched	0	0	FALSE	c3	False
ENST00000228347	448	-0.0355	-0.575825892857143	2.97879541530103	240.404017857143	53	109	86	129	124	28	24	1	NA	0.435267857142857	0.243303571428571	0.118303571428571	FALSE	ENSG00000013503	POLR3B	RNA polymerase III subunit B [Source:HGNC Symbol;Acc:HGNC:30348]	0.118303571428571	0.569487441824405	FALSE	0	0	FALSE	c3	False
ENST00000228425	343	-0.123	-0.413157434402332	2.79261405631706	238.580174927114	42	74	55	95	119	28	14	2	NA	0.376093294460641	0.215743440233236	0.122448979591837	FALSE	ENSG00000110841	PPFIBP1	PPFIA binding protein 1 [Source:HGNC Symbol;Acc:HGNC:9249]	0.122448979591837	0.589442527386986	FALSE	0	0	FALSE	c3	False
ENST00000228434	23	-0.467	-0.429	1.67067536697534	239.217391304348	2	2	4	10	7	5	0	0	NA	0.260869565217391	0.0869565217391304	0.0869565217391304	FALSE	ENSG00000110848	CD69	CD69 molecule [Source:HGNC Symbol;Acc:HGNC:1694]	0.0869565217391304	0.418589620898004	FALSE	0	0	FALSE	c2	False
ENST00000228437	165	0.281	0.453678787878788	2.34814091743764	240.721212121212	24	19	39	50	57	11	6	0	NA	0.351515151515152	0.115151515151515	0.145454545454545	FALSE	ENSG00000110851	PRDM4	PR/SET domain 4 [Source:HGNC Symbol;Acc:HGNC:9348]	0.145454545454545	0.700186274956662	FALSE	0	0	FALSE	c3	False
ENST00000228476	128	0.1765	-0.7015546875	4.04004778526467	238.90625	21	43	42	16	27	10	8	1	NA	0.6640625	0.3359375	0.1640625	FALSE	ENSG00000110887	DAO	D-amino acid oxidase [Source:HGNC Symbol;Acc:HGNC:2671]	0.1640625	0.789760886303657	FALSE	0	0	FALSE	c1	False
ENST00000228495	76	0.4405	-0.721342105263157	5.17334535879865	239.815789473684	21	23	30	12	11	7	14	0	NA	0.697368421052632	0.302631578947368	0.276315789473684	FALSE	ENSG00000110906	KCTD10	potassium channel tetramerization domain containing 10 [Source:HGNC Symbol;Acc:HGNC:23236]	0.276315789473684	1.33012359798511	enriched	0	0	FALSE	c3	False
ENST00000228506	75	1.463	1.88302666666667	3.56558225021707	239.08	31	30	25	7	13	5	7	0	NA	0.733333333333333	0.4	0.413333333333333	FALSE	ENSG00000110917	MLEC	malectin [Source:HGNC Symbol;Acc:HGNC:28973]	0.413333333333333	1.98969599800185	95th	0	0	FALSE	c3	False
ENST00000228510	180	0.186	-0.815655555555555	4.163270187202	239.311111111111	37	79	61	17	23	10	18	0	NA	0.777777777777778	0.438888888888889	0.205555555555556	FALSE	ENSG00000110921	MVK	mevalonate kinase [Source:HGNC Symbol;Acc:HGNC:7530]	0.205555555555556	0.989499353845005	FALSE	0	0	FALSE	c3	False
ENST00000228515	143	-0.011	-0.658132867132867	4.39852061595516	240.706293706294	37	28	55	28	32	4	8	1	NA	0.58041958041958	0.195804195804196	0.258741258741259	FALSE	ENSG00000110925	CSRNP2	cysteine and serine rich nuclear protein 2 [Source:HGNC Symbol;Acc:HGNC:16006]	0.258741258741259	1.24552366218252	enriched	0	0	FALSE	c3	False
ENST00000228534	65	0.372	0.369538461538462	1.57716523861764	239.2	8	29	10	14	12	4	2	0	NA	0.6	0.446153846153846	0.123076923076923	FALSE	ENSG00000110944	IL23A	interleukin 23 subunit alpha [Source:HGNC Symbol;Acc:HGNC:15488]	0.123076923076923	0.592465309578714	FALSE	0	0	FALSE	c2	False
ENST00000228567	68	-0.049	-0.5045	4.22905704002218	236.852941176471	13	12	13	23	20	7	7	0	NA	0.367647058823529	0.176470588235294	0.191176470588235	FALSE	ENSG00000110975	SYT10	synaptotagmin 10 [Source:HGNC Symbol;Acc:HGNC:19266]	0.191176470588235	0.920281593003701	FALSE	4	0.00000734614868972255	FALSE	c3	False
ENST00000228606	149	0.058	-0.660845637583893	3.11649457166228	239	12	36	58	29	26	9	30	0	NA	0.630872483221476	0.241610738255034	0.0805369127516778	FALSE	ENSG00000111012	CYP27B1	cytochrome P450 family 27 subfamily B member 1 [Source:HGNC Symbol;Acc:HGNC:2606]	0.0805369127516779	0.387687031435736	FALSE	8	0.0000146922973794451	FALSE	c5	False
ENST00000228641	103	1.021	1.33025242718447	3.61525403527572	239.553398058252	39	40	35	18	10	3	13	2	NA	0.728155339805825	0.388349514563107	0.378640776699029	FALSE	ENSG00000111046	MYF6	myogenic factor 6 [Source:HGNC Symbol;Acc:HGNC:7566]	0.378640776699029	1.82269364051218	enriched	34	0.0000624422638626417	FALSE	c2	False
ENST00000228644	92	0.61	0.0584456521739131	3.91434227100752	240.79347826087	20	40	24	15	13	3	11	0	NA	0.695652173913043	0.434782608695652	0.217391304347826	FALSE	ENSG00000111049	MYF5	myogenic factor 5 [Source:HGNC Symbol;Acc:HGNC:7565]	0.217391304347826	1.04647405224501	enriched	0	0	FALSE	c1	False
ENST00000228682	537	0.366	0.520102420856611	2.40057226284011	239.95530726257	91	196	116	118	107	11	25	1	NA	0.581005586592179	0.364990689013035	0.169459962756052	FALSE	ENSG00000111087	GLI1	GLI family zinc finger 1 [Source:HGNC Symbol;Acc:HGNC:4317]	0.169459962756052	0.815743088025627	FALSE	0	0	FALSE	c4	False
ENST00000228705	126	0.2165	-0.103428571428571	3.78156307244202	234.531746031746	25	35	49	18	24	10	21	2	NA	0.666666666666667	0.277777777777778	0.198412698412698	FALSE	ENSG00000111110	PPM1H	protein phosphatase, Mg2+/Mn2+ dependent 1H [Source:HGNC Symbol;Acc:HGNC:18583]	0.198412698412698	0.955115206414097	FALSE	0	0	FALSE	c3	False
ENST00000228740	120	0.1595	0.235866666666667	2.50348236431963	239.108333333333	25	16	27	48	29	19	8	0	NA	0.358333333333333	0.133333333333333	0.208333333333333	FALSE	ENSG00000111144	LTA4H	leukotriene A4 hydrolase [Source:HGNC Symbol;Acc:HGNC:6710]	0.208333333333333	1.0028709667348	enriched	1	0.00000183653717243064	FALSE	c3	False
ENST00000228741	183	0.893	0.862218579234973	4.48807789646168	239.754098360656	66	77	54	23	29	4	28	1	NA	0.715846994535519	0.420765027322404	0.360655737704918	FALSE	ENSG00000111145	ELK3	ETS transcription factor ELK3 [Source:HGNC Symbol;Acc:HGNC:3325]	0.360655737704918	1.7361176079868	enriched	0	0	FALSE	c3	False
ENST00000228799	201	0.077	-0.47936815920398	3.48206032167467	238.885572139303	34	68	68	37	28	12	11	0	NA	0.676616915422886	0.338308457711443	0.169154228855721	FALSE	ENSG00000111203	ITFG2	integrin alpha FG-GAP repeat containing 2 [Source:HGNC Symbol;Acc:HGNC:30879]	0.169154228855721	0.814271352095123	FALSE	1	0.00000183653717243064	FALSE	c3	False
ENST00000228820	36	0.497	0.670055555555556	3.51096415691062	239.472222222222	10	5	8	12	11	8	1	1	NA	0.361111111111111	0.138888888888889	0.277777777777778	FALSE	ENSG00000111224	PARP11	poly(ADP-ribose) polymerase family member 11 [Source:HGNC Symbol;Acc:HGNC:1186]	0.277777777777778	1.33716128897974	enriched	0	0	FALSE	c2	False
ENST00000228825	20	-0.1205	-0.6135	3.71066097814619	236.5	5	3	5	9	3	7	1	1	NA	0.4	0.15	0.25	FALSE	ENSG00000111229	ARPC3	actin related protein 2/3 complex subunit 3 [Source:HGNC Symbol;Acc:HGNC:706]	0.25	1.20344516008176	enriched	0	0	FALSE	c3	False
ENST00000228827	43	-0.081	-0.482	3.36444358946122	239.441860465116	7	5	11	12	15	8	4	0	NA	0.372093023255814	0.116279069767442	0.162790697674419	FALSE	ENSG00000111231	GPN3	GPN-loop GTPase 3 [Source:HGNC Symbol;Acc:HGNC:30186]	0.162790697674419	0.78363870889045	FALSE	0	0	FALSE	c4	False
ENST00000228837	55	0.705	0.518872727272727	3.85995189978928	239.363636363636	17	15	20	8	12	3	8	1	NA	0.636363636363636	0.272727272727273	0.309090909090909	FALSE	ENSG00000111241	FGF6	fibroblast growth factor 6 [Source:HGNC Symbol;Acc:HGNC:3684]	0.309090909090909	1.48789583428291	enriched	0	0	FALSE	c1	False
ENST00000228841	30	-2.111	-2.60346666666667	4.22469579180955	234.466666666667	4	5	10	10	5	7	6	0	NA	0.5	0.166666666666667	0.133333333333333	FALSE	ENSG00000111245	MYL2	myosin light chain 2 [Source:HGNC Symbol;Acc:HGNC:7583]	0.133333333333333	0.641837418710273	FALSE	0	0	FALSE	c1	False
ENST00000228850	123	-0.662	-1.07085365853659	3.133994616635	238.365853658537	14	16	21	47	39	3	13	0	NA	0.300813008130081	0.130081300813008	0.113821138211382	FALSE	ENSG00000111254	AKAP3	A-kinase anchoring protein 3 [Source:HGNC Symbol;Acc:HGNC:373]	0.113821138211382	0.547909991581941	FALSE	0	0	FALSE	c2	False
ENST00000228865	41	0.621	0.33790243902439	2.14950516171604	240	5	11	7	11	12	4	1	0	NA	0.439024390243902	0.268292682926829	0.121951219512195	FALSE	ENSG00000111269	CREBL2	cAMP responsive element binding protein like 2 [Source:HGNC Symbol;Acc:HGNC:2350]	0.121951219512195	0.587046419552079	FALSE	0	0	FALSE	c3	False
ENST00000228872	77	0.957	1.06411688311688	2.28279989079677	238.688311688312	22	25	33	10	9	2	19	1	NA	0.753246753246753	0.324675324675325	0.285714285714286	FALSE	ENSG00000111276	CDKN1B	cyclin dependent kinase inhibitor 1B [Source:HGNC Symbol;Acc:HGNC:1785]	0.285714285714286	1.3753658972363	enriched	0	0	FALSE	c5	False
ENST00000228887	48	0.7455	0.1735625	4.006106471356	238.104166666667	13	12	16	11	9	3	4	0	NA	0.583333333333333	0.25	0.270833333333333	FALSE	ENSG00000111291	GPRC5D	G protein-coupled receptor class C group 5 member D [Source:HGNC Symbol;Acc:HGNC:13310]	0.270833333333333	1.30373225675524	enriched	0	0	FALSE	c1	False
ENST00000228916	96	-0.501	-1.46363541666667	4.48363928808728	237.03125	20	23	37	22	14	12	15	1	NA	0.625	0.239583333333333	0.208333333333333	FALSE	ENSG00000111319	SCNN1A	sodium channel epithelial 1 subunit alpha [Source:HGNC Symbol;Acc:HGNC:10599]	0.208333333333333	1.0028709667348	enriched	0	0	FALSE	c1	False
ENST00000228918	150	0.201	-0.409013333333334	3.83484492478333	234.433333333333	29	66	25	26	33	10	17	0	NA	0.606666666666667	0.44	0.193333333333333	FALSE	ENSG00000111321	LTBR	lymphotoxin beta receptor [Source:HGNC Symbol;Acc:HGNC:6718]	0.193333333333333	0.930664257129896	FALSE	0	0	FALSE	c2	False
ENST00000228936	26	-0.5625	-0.748961538461538	2.24744919374422	240.230769230769	1	3	5	13	5	3	0	0	NA	0.307692307692308	0.115384615384615	0.0384615384615385	FALSE	ENSG00000111339	ART4	ADP-ribosyltransferase 4 (inactive) (Dombrock blood group) [Source:HGNC Symbol;Acc:HGNC:726]	0.0384615384615385	0.185145409243348	FALSE	0	0	FALSE	c2	False
ENST00000228945	44	-0.4785	-0.445295454545455	2.28146117580884	238.909090909091	5	11	10	14	9	5	3	0	NA	0.477272727272727	0.25	0.113636363636364	FALSE	ENSG00000111348	ARHGDIB	Rho GDP dissociation inhibitor beta [Source:HGNC Symbol;Acc:HGNC:679]	0.113636363636364	0.547020527309892	FALSE	0	0	FALSE	c2	False
ENST00000229030	157	0.265	-0.195171974522293	3.79895712271607	233.363057324841	39	93	62	2	0	1	35	2	NA	0.987261146496815	0.592356687898089	0.248407643312102	FALSE	ENSG00000111432	FZD10	frizzled class receptor 10 [Source:HGNC Symbol;Acc:HGNC:4039]	0.248407643312102	1.19577990428506	enriched	78	0.00014324989944959	FALSE	c5	True
ENST00000229179	302	0.2485	0.277817880794702	1.77552631753628	238.960264900662	32	42	43	104	113	28	8	0	NA	0.281456953642384	0.139072847682119	0.105960264900662	FALSE	ENSG00000111581	NUP107	nucleoporin 107 [Source:HGNC Symbol;Acc:HGNC:29914]	0.105960264900662	0.510069471822734	FALSE	0	0	FALSE	NA	NA
ENST00000229195	226	3.672	3.87672123893805	2.58952667956311	240.323008849558	153	30	29	63	104	15	8	7	NA	0.261061946902655	0.132743362831858	0.676991150442478	FALSE	ENSG00000111596	CNOT2	CCR4-NOT transcription complex subunit 2 [Source:HGNC Symbol;Acc:HGNC:7878]	0.676991150442478	3.25888689367274	99th	0	0	FALSE	c3	False
ENST00000229214	42	0.544	0.803952380952381	1.60550763877502	239.452380952381	6	4	4	14	20	10	3	0	NA	0.19047619047619	0.0952380952380952	0.142857142857143	FALSE	ENSG00000111615	KRR1	KRR1 small subunit processome component homolog [Source:HGNC Symbol;Acc:HGNC:5176]	0.142857142857143	0.68768294861815	FALSE	0	0	FALSE	NA	NA
ENST00000229238	15	0.275	0.6888	2.00423120992992	237.866666666667	2	4	6	3	2	3	1	0	NA	0.666666666666667	0.266666666666667	0.133333333333333	FALSE	ENSG00000111639	MRPL51	mitochondrial ribosomal protein L51 [Source:HGNC Symbol;Acc:HGNC:14044]	0.133333333333333	0.641837418710273	FALSE	0	0	FALSE	NA	NA
ENST00000229243	81	-0.516	-0.925358024691358	3.29490899080931	238.333333333333	11	28	18	17	18	10	5	1	NA	0.567901234567901	0.345679012345679	0.135802469135802	FALSE	ENSG00000111644	ACRBP	acrosin binding protein [Source:HGNC Symbol;Acc:HGNC:17195]	0.135802469135802	0.653723296834538	FALSE	0	0	FALSE	c1	False
ENST00000229264	159	0.969	0.149710691823899	3.85683140484404	238.981132075472	47	67	53	21	18	9	13	0	NA	0.754716981132076	0.421383647798742	0.29559748427673	FALSE	ENSG00000111664	GNB3	G protein subunit beta 3 [Source:HGNC Symbol;Acc:HGNC:4400]	0.29559748427673	1.4229414471407	enriched	0	0	FALSE	c1	False
ENST00000229266	87	0.818	1.44940229885057	2.13394060345278	234.241379310345	26	13	4	35	35	9	1	0	NA	0.195402298850575	0.149425287356322	0.298850574712644	FALSE	ENSG00000111666	CHPT1	choline phosphotransferase 1 [Source:HGNC Symbol;Acc:HGNC:17852]	0.298850574712644	1.43860111090234	enriched	0	0	FALSE	c3	False
ENST00000229268	382	0.9925	0.658814136125654	3.93419414814333	239.895287958115	133	143	120	62	57	20	37	7	NA	0.68848167539267	0.37434554973822	0.348167539267016	FALSE	ENSG00000111667	USP5	ubiquitin specific peptidase 5 [Source:HGNC Symbol;Acc:HGNC:12628]	0.348167539267016	1.67600216011387	enriched	11	0.000020201908896737	FALSE	c3	False
ENST00000229277	211	0.988	0.289322274881517	4.21217941783411	239.364928909953	68	77	64	43	27	11	10	1	NA	0.66824644549763	0.364928909952607	0.322274881516588	FALSE	ENSG00000111674	ENO2	enolase 2 [Source:HGNC Symbol;Acc:HGNC:3353]	0.322274881516588	1.55136058550824	enriched	0	0	FALSE	c3	False
ENST00000229281	68	0.279	0.145176470588235	3.13798589716101	238.323529411765	15	29	25	11	3	3	15	1	NA	0.794117647058823	0.426470588235294	0.220588235294118	FALSE	ENSG00000111678	C12orf57	chromosome 12 open reading frame 57 [Source:HGNC Symbol;Acc:HGNC:29521]	0.220588235294118	1.06186337654273	enriched	0	0	FALSE	c5	False
ENST00000229304	20	-1.25	-0.9392	2.86083949033735	236.85	3	2	3	7	8	5	1	0	NA	0.25	0.1	0.15	FALSE	ENSG00000111701	APOBEC1	apolipoprotein B mRNA editing enzyme catalytic subunit 1 [Source:HGNC Symbol;Acc:HGNC:604]	0.15	0.722067096049057	FALSE	0	0	FALSE	c1	False
ENST00000229307	22	-0.112	-1.20913636363636	3.50043341936061	222.863636363636	1	10	4	6	2	4	0	0	NA	0.636363636363636	0.454545454545455	0.0454545454545455	FALSE	ENSG00000111704	NANOG	Nanog homeobox [Source:HGNC Symbol;Acc:HGNC:20857]	0.0454545454545455	0.218808210923957	FALSE	0	0	FALSE	c2	False
ENST00000229314	52	0.7225	1.00017307692308	2.2292070402456	240.307692307692	11	11	6	13	22	5	4	0	NA	0.326923076923077	0.211538461538462	0.211538461538462	FALSE	ENSG00000111711	GOLT1B	golgi transport 1B [Source:HGNC Symbol;Acc:HGNC:20175]	0.211538461538462	1.01829975083841	enriched	0	0	FALSE	c4	False
ENST00000229328	119	0.274	-0.124243697478991	4.03089310027827	240.126050420168	31	42	35	21	21	7	19	4	NA	0.647058823529412	0.352941176470588	0.260504201680672	FALSE	ENSG00000111725	PRKAB1	protein kinase AMP-activated non-catalytic subunit beta 1 [Source:HGNC Symbol;Acc:HGNC:9378]	0.260504201680672	1.25401008277427	enriched	0	0	FALSE	c3	False
ENST00000229329	172	0.7115	0.973947674418605	2.99691811536927	234.122093023256	46	45	39	44	44	8	16	2	NA	0.488372093023256	0.261627906976744	0.267441860465116	FALSE	ENSG00000111726	CMAS	cytidine monophosphate N-acetylneuraminic acid synthetase [Source:HGNC Symbol;Acc:HGNC:18290]	0.267441860465116	1.28740645032003	enriched	0	0	FALSE	c2	False
ENST00000229330	313	0.535	0.825661341853035	2.31194155149026	237.667731629393	63	44	32	116	121	15	9	1	NA	0.242811501597444	0.140575079872204	0.201277955271566	FALSE	ENSG00000111727	HCFC2	host cell factor C2 [Source:HGNC Symbol;Acc:HGNC:24972]	0.201277955271566	0.968907924410876	FALSE	0	0	FALSE	c3	False
ENST00000229335	38	-0.203	-1.2355	5.25233658556914	234.263157894737	8	14	12	9	3	5	8	0	NA	0.68421052631579	0.368421052631579	0.210526315789474	FALSE	ENSG00000111732	AICDA	activation induced cytidine deaminase [Source:HGNC Symbol;Acc:HGNC:13203]	0.210526315789474	1.01342750322675	enriched	0	0	FALSE	c2	False
ENST00000229340	37	1.913	0.967405405405405	4.74770877172148	238.513513513514	16	12	16	3	6	6	6	0	NA	0.756756756756757	0.324324324324324	0.432432432432432	FALSE	ENSG00000111737	RAB35	RAB35, member RAS oncogene family [Source:HGNC Symbol;Acc:HGNC:9774]	0.432432432432432	2.08163487149278	95th	0	0	FALSE	c4	False
ENST00000229379	54	0.6045	0.626907407407407	2.69390168937539	236.425925925926	14	21	18	8	7	3	11	2	NA	0.722222222222222	0.388888888888889	0.259259259259259	FALSE	ENSG00000111775	COX6A1	cytochrome c oxidase subunit 6A1 [Source:HGNC Symbol;Acc:HGNC:2277]	0.259259259259259	1.24801720304775	enriched	0	0	FALSE	c5	False
ENST00000229390	54	1.845	2.44524074074074	2.19368083827061	237.833333333333	22	11	9	21	13	4	3	1	NA	0.37037037037037	0.203703703703704	0.407407407407407	FALSE	ENSG00000111786	SRSF9	serine and arginine rich splicing factor 9 [Source:HGNC Symbol;Acc:HGNC:10791]	0.407407407407407	1.96116989050361	enriched	0	0	FALSE	c3	False
ENST00000229395	67	0.017	0.169880597014925	2.16624735934993	236.746268656716	9	7	6	26	28	6	6	0	NA	0.194029850746269	0.104477611940299	0.134328358208955	FALSE	ENSG00000111790	FGFR1OP2	FGFR1 oncogene partner 2 [Source:HGNC Symbol;Acc:HGNC:23098]	0.134328358208955	0.646627250193186	FALSE	0	0	FALSE	NA	NA
ENST00000229554	174	0.1525	0.171890804597701	1.52211497390565	238.109195402299	11	41	14	61	58	6	6	0	NA	0.316091954022989	0.235632183908046	0.0632183908045977	FALSE	ENSG00000111834	RSPH4A	radial spoke head component 4A [Source:HGNC Symbol;Acc:HGNC:21558]	0.0632183908045977	0.304319465767802	FALSE	0	0	FALSE	c3	False
ENST00000229563	57	0.318	-0.0294035087719299	3.04683107541759	232.649122807018	9	15	9	19	14	5	3	0	NA	0.421052631578947	0.263157894736842	0.157894736842105	FALSE	ENSG00000111843	TMEM14C	transmembrane protein 14C [Source:HGNC Symbol;Acc:HGNC:20952]	0.157894736842105	0.760070627420061	FALSE	0	0	FALSE	c3	False
ENST00000229595	73	1.814	2.03319178082192	2.07204190526006	240.890410958904	34	10	4	19	40	4	2	0	NA	0.191780821917808	0.136986301369863	0.465753424657534	FALSE	ENSG00000111875	ASF1A	anti-silencing function 1A histone chaperone [Source:HGNC Symbol;Acc:HGNC:20995]	0.465753424657534	2.24203481878246	95th	0	0	FALSE	c4	False
ENST00000229633	38	0.2425	-0.133631578947368	1.91386783159487	237.947368421053	3	9	6	9	14	5	3	0	NA	0.394736842105263	0.236842105263158	0.0789473684210526	FALSE	ENSG00000111911	HINT3	histidine triad nucleotide binding protein 3 [Source:HGNC Symbol;Acc:HGNC:18468]	0.0789473684210526	0.38003531371003	FALSE	0	0	FALSE	c3	False
ENST00000229729	104	0.1725	-0.533307692307692	4.48338156894501	239.019230769231	27	23	48	19	14	21	12	1	NA	0.682692307692308	0.221153846153846	0.259615384615385	FALSE	ENSG00000204385	SLC44A4	solute carrier family 44 member 4 [Source:HGNC Symbol;Acc:HGNC:13941]	0.259615384615385	1.2497315123926	enriched	0	0	FALSE	c1	False
ENST00000229758	36	0.2225	0.415916666666667	1.40898470791661	239.527777777778	4	5	7	9	15	5	1	0	NA	0.333333333333333	0.138888888888889	0.111111111111111	FALSE	ENSG00000112029	FBXO5	F-box protein 5 [Source:HGNC Symbol;Acc:HGNC:13584]	0.111111111111111	0.534864515591895	FALSE	0	0	FALSE	c4	False
ENST00000229769	182	0.2755	-0.088302197802198	2.49447229373149	238.763736263736	28	70	56	35	21	10	9	0	NA	0.692307692307692	0.384615384615385	0.153846153846154	FALSE	ENSG00000112039	FANCE	FA complementation group E [Source:HGNC Symbol;Acc:HGNC:3586]	0.153846153846154	0.740581636973392	FALSE	4	0.00000734614868972255	FALSE	c3	False
ENST00000229771	100	-0.332	-1.57183	4.4319348125767	233.74	16	32	40	10	18	15	14	1	NA	0.72	0.32	0.16	FALSE	ENSG00000112041	TULP1	TUB like protein 1 [Source:HGNC Symbol;Acc:HGNC:12423]	0.16	0.770204902452328	FALSE	2	0.00000367307434486128	FALSE	c2	False
ENST00000229794	145	0.578	1.01993103448276	3.65147033865806	238.489655172414	46	37	32	39	37	12	11	2	NA	0.475862068965517	0.255172413793103	0.317241379310345	FALSE	ENSG00000112062	MAPK14	mitogen-activated protein kinase 14 [Source:HGNC Symbol;Acc:HGNC:6876]	0.317241379310345	1.52713041003479	enriched	0	0	FALSE	c3	False
ENST00000229812	83	0.872	1.23768674698795	2.86563355242317	240.33734939759	21	10	14	29	30	13	3	1	NA	0.289156626506024	0.120481927710843	0.253012048192771	FALSE	ENSG00000112079	STK38	serine/threonine kinase 38 [Source:HGNC Symbol;Acc:HGNC:17847]	0.253012048192771	1.21794449935986	enriched	0	0	FALSE	c3	False
ENST00000229829	45	1.193	0.365466666666667	4.05534690030559	219.066666666667	17	8	24	8	5	5	8	0	NA	0.711111111111111	0.177777777777778	0.377777777777778	FALSE	ENSG00000204252	HLA-DOA	major histocompatibility complex, class II, DO alpha [Source:HGNC Symbol;Acc:HGNC:4936]	0.377777777777778	1.81853935301244	enriched	0	0	FALSE	c1	False
ENST00000229903	36	-0.0495	-0.600055555555555	3.56293702237309	235.527777777778	7	9	19	3	5	2	10	0	NA	0.777777777777778	0.25	0.194444444444444	FALSE	ENSG00000112167	SAYSD1	SAYSVFN motif domain containing 1 [Source:HGNC Symbol;Acc:HGNC:21025]	0.194444444444444	0.936012902285815	FALSE	2	0.00000367307434486128	FALSE	c3	False
ENST00000229922	174	-0.021	-0.482413793103448	3.68013443946351	239.931034482759	34	40	42	59	33	12	8	0	NA	0.471264367816092	0.229885057471264	0.195402298850575	FALSE	ENSG00000112186	CAP2	cyclase associated actin cytoskeleton regulatory protein 2 [Source:HGNC Symbol;Acc:HGNC:20039]	0.195402298850575	0.940623803282297	FALSE	0	0	FALSE	NA	NA
ENST00000229955	73	-0.102	-0.179753424657534	2.98505596811862	239.643835616438	11	14	10	26	23	1	5	0	NA	0.328767123287671	0.191780821917808	0.150684931506849	FALSE	ENSG00000112218	GPR63	G protein-coupled receptor 63 [Source:HGNC Symbol;Acc:HGNC:13302]	0.150684931506849	0.725364206076679	FALSE	0	0	FALSE	c3	False
ENST00000230036	164	-0.929	-1.76448170731707	4.32307680347494	236.670731707317	23	35	48	44	37	25	22	0	NA	0.50609756097561	0.213414634146341	0.140243902439024	FALSE	ENSG00000112293	GPLD1	glycosylphosphatidylinositol specific phospholipase D1 [Source:HGNC Symbol;Acc:HGNC:4459]	0.140243902439024	0.675103382484891	FALSE	0	0	FALSE	c1	False
ENST00000230048	46	0.025	-0.386826086956522	2.26518781467427	240.608695652174	6	9	5	14	18	3	4	0	NA	0.304347826086957	0.195652173913043	0.130434782608696	FALSE	ENSG00000112304	ACOT13	acyl-CoA thioesterase 13 [Source:HGNC Symbol;Acc:HGNC:20999]	0.130434782608696	0.627884431347007	FALSE	0	0	FALSE	c4	False
ENST00000230050	55	1.23	1.12290909090909	3.05743901106748	236.8	18	19	8	19	9	5	2	1	NA	0.490909090909091	0.345454545454545	0.327272727272727	FALSE	ENSG00000112306	RPS12	ribosomal protein S12 [Source:HGNC Symbol;Acc:HGNC:10385]	0.327272727272727	1.57541911865249	enriched	1	0.00000183653717243064	FALSE	c5	False
ENST00000230053	45	-0.089	-0.0952222222222222	3.50582108064501	234.911111111111	8	9	10	13	13	4	8	1	NA	0.422222222222222	0.2	0.177777777777778	FALSE	ENSG00000112309	B3GAT2	beta-1,3-glucuronyltransferase 2 [Source:HGNC Symbol;Acc:HGNC:922]	0.177777777777778	0.855783224947031	FALSE	0	0	FALSE	NA	NA
ENST00000230056	50	-0.105	-0.02776	1.62227405973774	237.86	5	7	6	21	16	6	4	0	NA	0.26	0.14	0.1	FALSE	ENSG00000112312	GMNN	geminin DNA replication inhibitor [Source:HGNC Symbol;Acc:HGNC:17493]	0.1	0.481378064032705	FALSE	0	0	FALSE	c3	False
ENST00000230085	38	1.4645	2.21376315789474	2.66179503987096	231.552631578947	14	11	15	9	3	4	7	1	NA	0.68421052631579	0.289473684210526	0.368421052631579	FALSE	ENSG00000112335	SNX3	sorting nexin 3 [Source:HGNC Symbol;Acc:HGNC:11174]	0.368421052631579	1.77349813064681	enriched	0	0	FALSE	c3	False
ENST00000230122	111	-0.886	-1.59084684684685	4.0750022871119	240.603603603604	11	20	22	34	35	6	7	0	NA	0.378378378378378	0.18018018018018	0.0990990990990991	FALSE	ENSG00000112365	ZBTB24	zinc finger and BTB domain containing 24 [Source:HGNC Symbol;Acc:HGNC:21143]	0.0990990990990991	0.477041324717095	FALSE	0	0	FALSE	c2	False
ENST00000230124	344	0.0055	-0.586927325581395	3.01828952834528	239.866279069767	39	80	60	106	98	23	16	0	NA	0.406976744186047	0.232558139534884	0.113372093023256	FALSE	ENSG00000112367	FIG4	FIG4 phosphoinositide 5-phosphatase [Source:HGNC Symbol;Acc:HGNC:16873]	0.113372093023256	0.545748386548706	FALSE	0	0	FALSE	c4	False
ENST00000230256	164	-0.669	-2.3929756097561	4.86989260025843	226.951219512195	21	83	63	10	8	8	21	0	NA	0.890243902439024	0.50609756097561	0.128048780487805	FALSE	ENSG00000112494	UNC93A	unc-93 homolog A [Source:HGNC Symbol;Acc:HGNC:12570]	0.128048780487805	0.616398740529683	FALSE	0	0	FALSE	c1	False
ENST00000230301	39	-3.127	-4.09115384615385	5.47268342982462	235.051282051282	4	6	12	14	7	9	10	0	NA	0.461538461538462	0.153846153846154	0.102564102564103	FALSE	ENSG00000112539	C6orf118	chromosome 6 open reading frame 118 [Source:HGNC Symbol;Acc:HGNC:21233]	0.102564102564103	0.493721091315595	FALSE	0	0	FALSE	c2	False
ENST00000230340	206	0.462	-0.129805825242719	3.36183818637669	239.47572815534	42	74	73	31	28	7	19	1	NA	0.713592233009709	0.359223300970874	0.203883495145631	FALSE	ENSG00000112578	BYSL	bystin like [Source:HGNC Symbol;Acc:HGNC:1157]	0.203883495145631	0.981450421814253	FALSE	0	0	FALSE	c3	False
ENST00000230361	31	0.007	-1.03206451612903	6.1251326621578	231.935483870968	12	9	12	5	5	4	5	0	NA	0.67741935483871	0.290322580645161	0.387096774193548	FALSE	ENSG00000112599	GUCA1B	guanylate cyclase activator 1B [Source:HGNC Symbol;Acc:HGNC:4679]	0.387096774193548	1.86339895754595	enriched	0	0	FALSE	c1	False
ENST00000230381	53	-0.596	-1.99050943396226	6.49653213889072	239.584905660377	17	12	27	7	7	3	8	0	NA	0.735849056603774	0.226415094339623	0.320754716981132	FALSE	ENSG00000112619	PRPH2	peripherin 2 [Source:HGNC Symbol;Acc:HGNC:9942]	0.320754716981132	1.54404284689736	enriched	0	0	FALSE	c1	False
ENST00000230419	475	0.702	-0.512056842105263	4.49352567296053	239.134736842105	120	204	159	56	56	20	35	0	NA	0.76421052631579	0.429473684210526	0.252631578947368	FALSE	ENSG00000112655	PTK7	protein tyrosine kinase 7 (inactive) [Source:HGNC Symbol;Acc:HGNC:9618]	0.252631578947368	1.2161130038721	enriched	0	0	FALSE	NA	NA
ENST00000230431	28	0.137	-0.334571428571429	2.9862127188324	240.571428571429	6	4	11	5	8	4	4	0	NA	0.535714285714286	0.142857142857143	0.214285714285714	FALSE	ENSG00000112667	DNPH1	2'-deoxynucleoside 5'-phosphate N-hydrolase 1 [Source:HGNC Symbol;Acc:HGNC:21218]	0.214285714285714	1.03152442292723	enriched	0	0	FALSE	c2	False
ENST00000230449	172	-0.6645	-1.26743023255814	3.17114052403456	240.441860465116	14	19	33	63	57	27	17	0	NA	0.302325581395349	0.11046511627907	0.0813953488372093	FALSE	ENSG00000112685	EXOC2	exocyst complex component 2 [Source:HGNC Symbol;Acc:HGNC:24968]	0.0813953488372093	0.391819354445225	FALSE	0	0	FALSE	c3	False
ENST00000230461	63	1.34	1.53585714285714	2.47005159837148	239.873015873016	26	11	14	22	16	7	8	2	NA	0.396825396825397	0.174603174603175	0.412698412698413	FALSE	ENSG00000112697	TMEM30A	transmembrane protein 30A [Source:HGNC Symbol;Acc:HGNC:16667]	0.412698412698413	1.98663962934132	95th	0	0	FALSE	c3	False
ENST00000230538	347	-0.073	-0.609138328530259	3.42089560128835	239.527377521614	43	61	65	109	112	38	31	0	NA	0.363112391930836	0.175792507204611	0.123919308357349	FALSE	ENSG00000112769	LAMA4	laminin subunit alpha 4 [Source:HGNC Symbol;Acc:HGNC:6484]	0.123919308357349	0.596520367533323	FALSE	0	0	FALSE	c3	False
ENST00000230568	39	0.014	0.0435897435897437	2.52526774732532	237.128205128205	7	20	7	8	4	5	0	0	NA	0.692307692307692	0.512820512820513	0.17948717948718	FALSE	ENSG00000112799	LY86	lymphocyte antigen 86 [Source:HGNC Symbol;Acc:HGNC:16837]	0.17948717948718	0.864011909802291	FALSE	0	0	FALSE	c1	False
ENST00000230582	180	-0.005	-0.576405555555556	2.83650942091526	231.233333333333	20	73	51	24	32	12	20	1	NA	0.688888888888889	0.405555555555556	0.111111111111111	FALSE	ENSG00000112812	PRSS16	serine protease 16 [Source:HGNC Symbol;Acc:HGNC:9480]	0.111111111111111	0.534864515591895	FALSE	0	0	FALSE	NA	NA
ENST00000230588	196	-0.1555	-0.804438775510204	2.98942911989882	237.816326530612	19	69	37	40	50	14	16	1	NA	0.540816326530612	0.352040816326531	0.0969387755102041	FALSE	ENSG00000112818	MEP1A	meprin A subunit alpha [Source:HGNC Symbol;Acc:HGNC:7015]	0.0969387755102041	0.46664200084803	FALSE	0	0	FALSE	c2	False
ENST00000230640	379	0.024	-0.00452770448548812	1.49958095950989	239.970976253298	16	51	36	145	147	27	14	1	NA	0.229551451187335	0.134564643799472	0.0422163588390501	FALSE	ENSG00000039123	MTREX	Mtr4 exosome RNA helicase [Source:HGNC Symbol;Acc:HGNC:18734]	0.0422163588390501	0.203220290884519	FALSE	0	0	FALSE	c4	False
ENST00000230658	149	1.357	1.26472483221476	3.2246611279307	237.832214765101	51	55	55	19	20	6	17	1	NA	0.738255033557047	0.369127516778524	0.342281879194631	FALSE	ENSG00000016082	ISL1	ISL LIM homeobox 1 [Source:HGNC Symbol;Acc:HGNC:6132]	0.342281879194631	1.64766988360188	enriched	85	0.000156105659656604	FALSE	c5	True
ENST00000230671	300	1.3015	0.759973333333333	3.95891828820253	239.09	117	153	100	24	23	14	30	1	NA	0.843333333333333	0.51	0.39	FALSE	ENSG00000011083	SLC6A7	solute carrier family 6 member 7 [Source:HGNC Symbol;Acc:HGNC:11054]	0.39	1.87737444972755	enriched	0	0	FALSE	c2	False
ENST00000230771	175	0.591	0.688028571428571	1.69500040154802	240.085714285714	28	46	52	41	36	13	4	0	NA	0.56	0.262857142857143	0.16	FALSE	ENSG00000112855	HARS2	histidyl-tRNA synthetase 2, mitochondrial [Source:HGNC Symbol;Acc:HGNC:4817]	0.16	0.770204902452328	FALSE	0	0	FALSE	c3	False
ENST00000230792	84	0.2155	0.349214285714286	2.09577525737661	239.642857142857	11	6	10	34	34	6	2	0	NA	0.19047619047619	0.0714285714285714	0.130952380952381	FALSE	ENSG00000112874	NUDT12	nudix hydrolase 12 [Source:HGNC Symbol;Acc:HGNC:18826]	0.130952380952381	0.630376036233304	FALSE	0	0	FALSE	c2	False
ENST00000230859	237	-0.874	-1.45328270042194	4.00539917605878	239.388185654008	34	86	67	52	32	13	33	1	NA	0.645569620253165	0.362869198312236	0.143459915611814	FALSE	ENSG00000112941	TENT4A	terminal nucleotidyltransferase 4A [Source:HGNC Symbol;Acc:HGNC:16705]	0.143459915611814	0.690584564435104	FALSE	0	0	FALSE	c4	False
ENST00000230882	198	0.208	0.286439393939394	2.8342589742041	240.636363636364	39	44	26	51	77	9	5	0	NA	0.353535353535354	0.222222222222222	0.196969696969697	FALSE	ENSG00000112964	GHR	growth hormone receptor [Source:HGNC Symbol;Acc:HGNC:4263]	0.196969696969697	0.948168914003813	FALSE	0	0	FALSE	c3	False
ENST00000230895	21	-2.401	-2.81690476190476	5.46561242592961	234	3	7	6	6	2	4	2	0	NA	0.619047619047619	0.333333333333333	0.142857142857143	FALSE	ENSG00000112977	DAP	death associated protein [Source:HGNC Symbol;Acc:HGNC:2672]	0.142857142857143	0.68768294861815	FALSE	0	0	FALSE	c3	False
ENST00000230990	52	1.3355	1.05551923076923	3.19442297400921	237.25	19	8	23	9	12	5	7	1	NA	0.596153846153846	0.153846153846154	0.365384615384615	FALSE	ENSG00000113070	HBEGF	heparin binding EGF like growth factor [Source:HGNC Symbol;Acc:HGNC:3059]	0.365384615384615	1.75888138781181	enriched	0	0	FALSE	c3	False
ENST00000231004	63	0.087	0.0177460317460318	3.23806931707796	235.380952380952	11	19	20	11	13	7	11	0	NA	0.619047619047619	0.301587301587302	0.174603174603175	FALSE	ENSG00000113083	LOX	lysyl oxidase [Source:HGNC Symbol;Acc:HGNC:6664]	0.174603174603175	0.840501381644406	FALSE	7	0.0000128557602070145	FALSE	c3	False
ENST00000231009	75	-0.119	-0.71012	3.25557474877553	239.546666666667	5	22	9	20	24	5	4	0	NA	0.413333333333333	0.293333333333333	0.0666666666666667	FALSE	ENSG00000113088	GZMK	granzyme K [Source:HGNC Symbol;Acc:HGNC:4711]	0.0666666666666667	0.320918709355137	FALSE	0	0	FALSE	c2	False
ENST00000231021	157	-0.31	-1.51893630573248	3.9200316859681	238.968152866242	10	19	26	62	50	11	9	0	NA	0.286624203821656	0.121019108280255	0.0636942675159236	FALSE	ENSG00000113100	CDH9	cadherin 9 [Source:HGNC Symbol;Acc:HGNC:1768]	0.0636942675159236	0.306610231867965	FALSE	0	0	FALSE	c2	False
ENST00000231061	69	0.143	-0.339971014492754	4.92718660319222	236.666666666667	22	23	26	14	6	9	8	1	NA	0.710144927536232	0.333333333333333	0.318840579710145	FALSE	ENSG00000113140	SPARC	secreted protein acidic and cysteine rich [Source:HGNC Symbol;Acc:HGNC:11219]	0.318840579710145	1.53482860995935	enriched	0	0	FALSE	c2	False
ENST00000231121	44	0.233	-0.0833863636363637	4.05273769781016	231.886363636364	12	23	16	0	5	2	15	1	NA	0.886363636363636	0.522727272727273	0.272727272727273	FALSE	ENSG00000113196	HAND1	heart and neural crest derivatives expressed 1 [Source:HGNC Symbol;Acc:HGNC:4807]	0.272727272727273	1.31284926554374	enriched	48	0.0000881537842766706	FALSE	c5	False
ENST00000231198	87	0.124	0.162436781609195	2.53764359520911	240.632183908046	15	25	26	17	19	6	5	0	NA	0.586206896551724	0.28735632183908	0.172413793103448	FALSE	ENSG00000113272	THG1L	tRNA-histidine guanylyltransferase 1 like [Source:HGNC Symbol;Acc:HGNC:26053]	0.172413793103448	0.829962179366733	FALSE	4	0.00000734614868972255	FALSE	c2	False
ENST00000231228	47	-0.851	-1.04940425531915	4.18764504049697	240.893617021277	9	8	12	13	14	6	3	0	NA	0.425531914893617	0.170212765957447	0.191489361702128	FALSE	ENSG00000113302	IL12B	interleukin 12B [Source:HGNC Symbol;Acc:HGNC:5970]	0.191489361702128	0.921787782190286	FALSE	0	0	FALSE	c2	False
ENST00000231238	52	0.202	0.425923076923077	1.9427517662685	239.211538461538	9	14	3	18	17	7	6	1	NA	0.326923076923077	0.269230769230769	0.173076923076923	FALSE	ENSG00000113312	TTC1	tetratricopeptide repeat domain 1 [Source:HGNC Symbol;Acc:HGNC:12391]	0.173076923076923	0.833154341595066	FALSE	0	0	FALSE	c2	False
ENST00000231357	120	-0.247	-0.8276	4.87349696959022	227.558333333333	33	50	60	5	5	5	49	1	NA	0.916666666666667	0.416666666666667	0.275	FALSE	ENSG00000113430	IRX4	iroquois homeobox 4 [Source:HGNC Symbol;Acc:HGNC:6129]	0.275	1.32378967608994	enriched	66	0.000121211453380422	FALSE	c5	False
ENST00000231368	327	0.332	0.374018348623853	2.23881169859106	239.015290519878	42	65	54	106	102	18	9	1	NA	0.363914373088685	0.198776758409786	0.128440366972477	FALSE	ENSG00000113441	LNPEP	leucyl and cystinyl aminopeptidase [Source:HGNC Symbol;Acc:HGNC:6656]	0.128440366972477	0.618283751968612	FALSE	0	0	FALSE	c4	False
ENST00000231420	85	-0.097	-0.651211764705882	3.17772341050468	239.623529411765	10	11	14	28	32	14	6	0	NA	0.294117647058824	0.129411764705882	0.117647058823529	FALSE	ENSG00000113492	AGXT2	alanine--glyoxylate aminotransferase 2 [Source:HGNC Symbol;Acc:HGNC:14412]	0.117647058823529	0.566327134156124	FALSE	0	0	FALSE	c1	False
ENST00000231449	23	-0.264	-1.09182608695652	3.09531319684475	240.652173913043	2	5	4	5	9	4	4	0	NA	0.391304347826087	0.217391304347826	0.0869565217391304	FALSE	ENSG00000113520	IL4	interleukin 4 [Source:HGNC Symbol;Acc:HGNC:6014]	0.0869565217391304	0.418589620898004	FALSE	0	0	FALSE	c1	False
ENST00000231454	12	-0.533	-1.69683333333333	3.41995392933704	240.833333333333	0	0	0	8	4	4	1	0	NA	0	0	0	FALSE	ENSG00000113525	IL5	interleukin 5 [Source:HGNC Symbol;Acc:HGNC:6016]	0	0	FALSE	0	0	FALSE	c1	False
ENST00000231461	59	0.486	0.844372881355932	2.52569704204946	240.338983050847	11	6	11	21	21	5	1	0	NA	0.288135593220339	0.101694915254237	0.186440677966102	FALSE	ENSG00000113532	ST8SIA4	ST8 alpha-N-acetyl-neuraminide alpha-2,8-sialyltransferase 4 [Source:HGNC Symbol;Acc:HGNC:10871]	0.186440677966102	0.89748452616267	FALSE	0	0	FALSE	c4	False
ENST00000231484	257	-0.061	-0.771424124513619	3.64684026909899	240.809338521401	39	62	84	54	57	4	25	0	NA	0.568093385214008	0.24124513618677	0.151750972762646	FALSE	ENSG00000113555	PCDH12	protocadherin 12 [Source:HGNC Symbol;Acc:HGNC:8657]	0.151750972762646	0.730495894835622	FALSE	0	0	FALSE	c2	False
ENST00000231498	267	0.143	0.242280898876404	1.67911033766764	238.50936329588	26	25	45	124	73	35	16	0	NA	0.262172284644195	0.0936329588014981	0.097378277153558	FALSE	ENSG00000113569	NUP155	nucleoporin 155 [Source:HGNC Symbol;Acc:HGNC:8063]	0.097378277153558	0.4687576653502	FALSE	0	0	FALSE	c3	False
ENST00000231512	38	-0.3575	-0.705315789473684	2.95486527890879	237.052631578947	4	9	5	10	14	3	7	0	NA	0.368421052631579	0.236842105263158	0.105263157894737	FALSE	ENSG00000113583	C5orf15	chromosome 5 open reading frame 15 [Source:HGNC Symbol;Acc:HGNC:20656]	0.105263157894737	0.506713751613374	FALSE	0	0	FALSE	c3	False
ENST00000231524	115	0.683	0.785808695652174	1.27639466134212	239.973913043478	12	12	13	42	48	11	5	0	NA	0.217391304347826	0.104347826086957	0.104347826086957	FALSE	ENSG00000113595	TRIM23	tripartite motif containing 23 [Source:HGNC Symbol;Acc:HGNC:660]	0.104347826086957	0.502307545077605	FALSE	0	0	FALSE	c4	False
ENST00000231572	217	0.096	-0.0955345622119815	2.03831445661149	238.350230414747	17	46	35	75	61	15	4	0	NA	0.373271889400922	0.211981566820276	0.0783410138248848	FALSE	ENSG00000113643	RARS1	arginyl-tRNA synthetase 1 [Source:HGNC Symbol;Acc:HGNC:9870]	0.0783410138248848	0.377116455693824	FALSE	0	0	FALSE	c3	False
ENST00000231656	105	0.423	0.0104285714285716	3.4835541555924	229.390476190476	27	43	41	12	9	3	23	1	NA	0.8	0.40952380952381	0.257142857142857	FALSE	ENSG00000113722	CDX1	caudal type homeobox 1 [Source:HGNC Symbol;Acc:HGNC:1805]	0.257142857142857	1.23782930751267	enriched	25	0.000045913429310766	FALSE	NA	NA
ENST00000231706	190	0.0265	-0.962673684210526	4.66870355874194	240.431578947368	47	43	66	35	46	7	20	0	NA	0.573684210526316	0.226315789473684	0.247368421052632	FALSE	ENSG00000013293	SLC7A14	solute carrier family 7 member 14 [Source:HGNC Symbol;Acc:HGNC:29326]	0.247368421052632	1.19077731629143	enriched	0	0	FALSE	c3	False
ENST00000231721	188	0.2165	-1.21394680851064	4.54612824366523	237.813829787234	37	44	84	37	23	16	23	0	NA	0.680851063829787	0.234042553191489	0.196808510638298	FALSE	ENSG00000010319	SEMA3G	semaphorin 3G [Source:HGNC Symbol;Acc:HGNC:30400]	0.196808510638298	0.947392998362239	FALSE	0	0	FALSE	c1	False
ENST00000231749	79	0.309	-0.292772151898734	3.77864881884221	237.430379746835	14	14	31	11	23	12	4	0	NA	0.569620253164557	0.177215189873418	0.177215189873418	FALSE	ENSG00000004838	ZMYND10	zinc finger MYND-type containing 10 [Source:HGNC Symbol;Acc:HGNC:19412]	0.177215189873418	0.85307505018454	FALSE	0	0	FALSE	NA	NA
ENST00000231751	116	-2.622	-2.91398275862069	4.98039138672028	235.715517241379	15	24	34	38	20	17	22	0	NA	0.5	0.206896551724138	0.129310344827586	FALSE	ENSG00000012223	LTF	lactotransferrin [Source:HGNC Symbol;Acc:HGNC:6720]	0.129310344827586	0.62247163452505	FALSE	0	0	FALSE	c1	False
ENST00000231790	278	0.1335	-0.110413669064748	2.7918173638118	240.028776978417	33	87	66	63	62	19	10	3	NA	0.550359712230216	0.31294964028777	0.118705035971223	FALSE	ENSG00000076242	MLH1	mutL homolog 1 [Source:HGNC Symbol;Acc:HGNC:7127]	0.118705035971223	0.5714200040676	FALSE	3	0.00000550961151729192	FALSE	c4	False
ENST00000231887	129	-0.023	-0.469767441860465	2.48005190379036	239.519379844961	9	14	16	48	51	7	8	0	NA	0.232558139534884	0.108527131782946	0.0697674418604651	FALSE	ENSG00000113790	EHHADH	enoyl-CoA hydratase and 3-hydroxyacyl CoA dehydrogenase [Source:HGNC Symbol;Acc:HGNC:3247]	0.0697674418604651	0.33584516095305	FALSE	0	0	FALSE	c2	False
ENST00000231948	58	-0.8085	-1.08213793103448	2.48948330754315	238.655172413793	4	7	7	23	21	11	5	0	NA	0.241379310344828	0.120689655172414	0.0689655172413793	FALSE	ENSG00000113851	CRBN	cereblon [Source:HGNC Symbol;Acc:HGNC:30185]	0.0689655172413793	0.331984871746693	FALSE	0	0	FALSE	c3	False
ENST00000232003	82	0.2185	0.142524390243902	2.2060870293076	235.878048780488	11	20	9	24	29	7	7	0	NA	0.353658536585366	0.24390243902439	0.134146341463415	FALSE	ENSG00000113905	HRG	histidine rich glycoprotein [Source:HGNC Symbol;Acc:HGNC:5181]	0.134146341463415	0.645751061507287	FALSE	0	0	FALSE	c1	False
ENST00000232217	18	0.6355	-0.901055555555556	6.48327347847768	239.722222222222	6	3	7	6	2	4	1	0	NA	0.555555555555556	0.166666666666667	0.333333333333333	FALSE	ENSG00000114113	RBP2	retinol binding protein 2 [Source:HGNC Symbol;Acc:HGNC:9920]	0.333333333333333	1.60459354677568	enriched	0	0	FALSE	c2	False
ENST00000232219	33	0.18	0.677818181818182	3.31131193274042	233.606060606061	9	11	13	6	3	4	7	2	NA	0.727272727272727	0.333333333333333	0.272727272727273	FALSE	ENSG00000114115	RBP1	retinol binding protein 1 [Source:HGNC Symbol;Acc:HGNC:9919]	0.272727272727273	1.31284926554374	enriched	0	0	FALSE	NA	NA
ENST00000232375	108	0.0705	-0.680425925925926	4.13754110735138	236.555555555556	25	24	48	23	13	14	14	1	NA	0.666666666666667	0.222222222222222	0.231481481481481	FALSE	ENSG00000114268	PFKFB4	6-phosphofructo-2-kinase/fructose-2,6-biphosphatase 4 [Source:HGNC Symbol;Acc:HGNC:8875]	0.231481481481481	1.11430107414978	enriched	0	0	FALSE	c4	False
ENST00000232424	130	1.6115	2.37232307692308	3.44523716449512	232.353846153846	60	51	51	14	14	4	30	9	NA	0.784615384615385	0.392307692307692	0.461538461538462	FALSE	ENSG00000114315	HES1	hes family bHLH transcription factor 1 [Source:HGNC Symbol;Acc:HGNC:5192]	0.461538461538462	2.22174491092018	95th	25	0.000045913429310766	FALSE	c5	False
ENST00000232461	138	0.56	-0.00305797101449274	3.77027935956602	232.239130434783	35	66	53	15	4	8	35	0	NA	0.86231884057971	0.478260869565217	0.253623188405797	FALSE	ENSG00000114349	GNAT1	G protein subunit alpha transducin 1 [Source:HGNC Symbol;Acc:HGNC:4393]	0.253623188405797	1.22088639428585	enriched	0	0	FALSE	c5	False
ENST00000232496	26	2.865	3.08846153846154	2.88028112837298	234.576923076923	16	9	12	3	2	3	3	3	NA	0.807692307692308	0.346153846153846	0.615384615384615	FALSE	ENSG00000114383	TUSC2	tumor suppressor 2, mitochondrial calcium regulator [Source:HGNC Symbol;Acc:HGNC:17034]	0.615384615384615	2.96232654789357	99th	0	0	FALSE	c2	False
ENST00000232501	74	0.408	0.166783783783784	3.24190345436206	239.391891891892	21	15	29	17	13	11	5	0	NA	0.594594594594595	0.202702702702703	0.283783783783784	FALSE	ENSG00000114388	NPRL2	NPR2 like, GATOR1 complex subunit [Source:HGNC Symbol;Acc:HGNC:24969]	0.283783783783784	1.36607288441714	enriched	2	0.00000367307434486128	FALSE	c5	False
ENST00000232564	55	-0.457	-0.631527272727273	3.87815922282412	238.145454545455	10	6	7	21	21	9	1	0	NA	0.236363636363636	0.109090909090909	0.181818181818182	FALSE	ENSG00000114450	GNB4	G protein subunit beta 4 [Source:HGNC Symbol;Acc:HGNC:20731]	0.181818181818182	0.875232843695827	FALSE	0	0	FALSE	c3	False
ENST00000232603	80	0.176	0.2286875	2.68078802222312	239.5	13	9	18	26	27	28	5	1	NA	0.3375	0.1125	0.1625	FALSE	ENSG00000114487	MORC1	MORC family CW-type zinc finger 1 [Source:HGNC Symbol;Acc:HGNC:7198]	0.1625	0.782239354053146	FALSE	0	0	FALSE	c1	False
ENST00000232607	180	0.0865	-0.173455555555556	2.43586856550281	239.45	25	33	40	55	52	6	12	0	NA	0.405555555555556	0.183333333333333	0.138888888888889	FALSE	ENSG00000114491	UMPS	uridine monophosphate synthetase [Source:HGNC Symbol;Acc:HGNC:12563]	0.138888888888889	0.668580644489868	FALSE	0	0	FALSE	c2	False
ENST00000232744	167	0.328	-0.879125748502994	4.22843781455539	235.88622754491	32	70	77	12	8	12	18	0	NA	0.880239520958084	0.419161676646707	0.191616766467066	FALSE	ENSG00000114626	ABTB1	ankyrin repeat and BTB domain containing 1 [Source:HGNC Symbol;Acc:HGNC:18275]	0.191616766467066	0.922401080781231	FALSE	0	0	FALSE	c3	False
ENST00000232766	274	0.615	-0.171445255474452	4.21928494353261	239.529197080292	79	97	103	35	39	10	22	1	NA	0.72992700729927	0.354014598540146	0.288321167883212	FALSE	ENSG00000114648	KLHL18	kelch like family member 18 [Source:HGNC Symbol;Acc:HGNC:29120]	0.288321167883212	1.38791485615269	enriched	0	0	FALSE	c4	False
ENST00000232854	119	0.627	0.519386554621849	2.2009122265484	239.470588235294	19	44	33	24	18	10	5	0	NA	0.647058823529412	0.369747899159664	0.159663865546218	FALSE	ENSG00000114735	HEMK1	HemK methyltransferase family member 1 [Source:HGNC Symbol;Acc:HGNC:24923]	0.159663865546218	0.768586824926168	FALSE	0	0	FALSE	c4	False
ENST00000232888	118	-0.1965	-1.7490593220339	4.89204896036813	237.745762711864	18	23	52	33	10	15	20	1	NA	0.635593220338983	0.194915254237288	0.152542372881356	FALSE	ENSG00000114767	RRP9	ribosomal RNA processing 9, U3 small nucleolar RNA binding protein [Source:HGNC Symbol;Acc:HGNC:16829]	0.152542372881356	0.734305521405821	FALSE	0	0	FALSE	c3	False
ENST00000232905	36	0.4445	1.92625	3.91100854639823	238.611111111111	15	7	6	17	6	4	1	1	NA	0.361111111111111	0.194444444444444	0.416666666666667	FALSE	ENSG00000114784	EIF1B	eukaryotic translation initiation factor 1B [Source:HGNC Symbol;Acc:HGNC:30792]	0.416666666666667	2.0057419334696	95th	0	0	FALSE	c5	False
ENST00000232974	220	0.3405	-0.966304545454545	4.8660343790464	234.672727272727	60	107	78	20	15	5	19	0	NA	0.840909090909091	0.486363636363636	0.272727272727273	FALSE	ENSG00000114853	ZBTB47	zinc finger and BTB domain containing 47 [Source:HGNC Symbol;Acc:HGNC:26955]	0.272727272727273	1.31284926554374	enriched	0	0	FALSE	c3	False
ENST00000232975	34	-0.0035	-0.856911764705882	5.89320361180236	239.235294117647	13	5	12	10	7	6	5	1	NA	0.5	0.147058823529412	0.382352941176471	FALSE	ENSG00000114854	TNNC1	troponin C1, slow skeletal and cardiac type [Source:HGNC Symbol;Acc:HGNC:11943]	0.382352941176471	1.8405631860074	enriched	0	0	FALSE	c5	False
ENST00000232978	428	-0.16	-0.512280373831775	2.69441698618556	239.651869158878	41	76	46	139	167	16	17	3	NA	0.285046728971963	0.177570093457944	0.0957943925233645	FALSE	ENSG00000114857	NKTR	natural killer cell triggering receptor [Source:HGNC Symbol;Acc:HGNC:7833]	0.0957943925233645	0.461133192180862	FALSE	0	0	FALSE	c3	False
ENST00000233027	108	0.445	0.695722222222222	1.8289520866339	239.314814814815	19	13	26	36	33	16	1	0	NA	0.361111111111111	0.12037037037037	0.175925925925926	FALSE	ENSG00000114904	NEK4	NIMA related kinase 4 [Source:HGNC Symbol;Acc:HGNC:11399]	0.175925925925926	0.846868816353833	FALSE	0	0	FALSE	c2	False
ENST00000233047	55	0.028	-0.404309090909091	3.36144380836088	235	10	16	15	12	12	4	5	0	NA	0.563636363636364	0.290909090909091	0.181818181818182	FALSE	ENSG00000011638	LDAF1	lipid droplet assembly factor 1 [Source:HGNC Symbol;Acc:HGNC:30136]	0.181818181818182	0.875232843695827	FALSE	0	0	FALSE	c3	False
ENST00000233055	70	-0.0265	-0.782185714285714	4.23598917932154	233.814285714286	16	21	19	16	14	12	17	2	NA	0.571428571428571	0.3	0.228571428571429	FALSE	ENSG00000085449	WDFY1	WD repeat and FYVE domain containing 1 [Source:HGNC Symbol;Acc:HGNC:20451]	0.228571428571429	1.10029271778904	enriched	0	0	FALSE	c3	False
ENST00000233057	33	-0.017	-0.17830303030303	2.03257166978265	237.818181818182	2	0	4	14	15	15	2	0	NA	0.121212121212121	0	0.0606060606060606	FALSE	ENSG00000055332	EIF2AK2	eukaryotic translation initiation factor 2 alpha kinase 2 [Source:HGNC Symbol;Acc:HGNC:9437]	0.0606060606060606	0.291744281231942	FALSE	0	0	FALSE	c3	False
ENST00000233072	643	0.139	-0.0100948678071541	2.63995616739226	239.569206842924	100	169	108	188	178	38	15	0	NA	0.430793157076205	0.262830482115086	0.15552099533437	FALSE	ENSG00000021826	CPS1	carbamoyl-phosphate synthase 1 [Source:HGNC Symbol;Acc:HGNC:2323]	0.15552099533437	0.748643956504984	FALSE	0	0	FALSE	c2	False
ENST00000233078	205	-0.107	-0.0923365853658533	3.82685302402999	237.390243902439	44	70	46	34	55	12	32	0	NA	0.565853658536585	0.341463414634146	0.214634146341463	FALSE	ENSG00000071626	DAZAP1	DAZ associated protein 1 [Source:HGNC Symbol;Acc:HGNC:2683]	0.214634146341463	1.03320169841166	enriched	0	0	FALSE	c3	False
ENST00000233084	282	-0.1315	-0.461897163120567	2.67589105657953	238.22695035461	33	47	36	115	84	26	10	1	NA	0.294326241134752	0.166666666666667	0.117021276595745	FALSE	ENSG00000079785	DDX1	DEAD-box helicase 1 [Source:HGNC Symbol;Acc:HGNC:2734]	0.117021276595745	0.563314755782953	FALSE	1	0.00000183653717243064	FALSE	NA	NA
ENST00000233099	516	-0.004	-0.279079457364341	2.21495741997788	239.234496124031	38	46	61	224	185	35	30	0	NA	0.207364341085271	0.0891472868217054	0.0736434108527132	FALSE	ENSG00000008869	HEATR5B	HEAT repeat containing 5B [Source:HGNC Symbol;Acc:HGNC:29273]	0.0736434108527132	0.354503225450442	FALSE	0	0	FALSE	c4	False
ENST00000233114	142	0.512	0.527274647887324	2.31793568328264	240.345070422535	30	35	23	49	35	9	3	0	NA	0.408450704225352	0.246478873239437	0.211267605633803	FALSE	ENSG00000014641	MDH1	malate dehydrogenase 1 [Source:HGNC Symbol;Acc:HGNC:6970]	0.211267605633803	1.01699590992825	enriched	0	0	FALSE	c4	False
ENST00000233121	111	2.24	2.0762972972973	4.0585520427288	240.018018018018	55	39	25	22	25	6	6	1	NA	0.576576576576577	0.351351351351351	0.495495495495495	FALSE	ENSG00000084764	MAPRE3	microtubule associated protein RP/EB family member 3 [Source:HGNC Symbol;Acc:HGNC:6892]	0.495495495495496	2.38520662358548	95th	0	0	FALSE	c3	False
ENST00000233143	12	3.724	3.85158333333333	3.31866510563108	219	8	5	7	0	0	2	3	2	NA	1	0.416666666666667	0.666666666666667	FALSE	ENSG00000034510	TMSB10	thymosin beta 10 [Source:HGNC Symbol;Acc:HGNC:11879]	0.666666666666667	3.20918709355137	99th	0	0	FALSE	c5	False
ENST00000233146	333	0.155	0.120378378378378	2.07479208155896	238.735735735736	35	63	55	112	103	16	18	1	NA	0.354354354354354	0.189189189189189	0.105105105105105	FALSE	ENSG00000095002	MSH2	mutS homolog 2 [Source:HGNC Symbol;Acc:HGNC:7325]	0.105105105105105	0.505952920154495	FALSE	10	0.0000183653717243064	FALSE	c3	False
ENST00000233154	164	0.08	-0.256835365853658	4.11192789300459	237.335365853659	42	86	71	3	4	3	42	1	NA	0.957317073170732	0.524390243902439	0.25609756097561	FALSE	ENSG00000071051	NCK2	NCK adaptor protein 2 [Source:HGNC Symbol;Acc:HGNC:7665]	0.25609756097561	1.23279748105937	enriched	0	0	FALSE	c3	False
ENST00000233156	20	-0.597	-0.7526	2.4693343104655	239.4	2	3	4	8	5	7	1	0	NA	0.35	0.15	0.1	FALSE	ENSG00000003436	TFPI	tissue factor pathway inhibitor [Source:HGNC Symbol;Acc:HGNC:11760]	0.1	0.481378064032705	FALSE	0	0	FALSE	c2	False
ENST00000233190	181	0.408	0.440834254143647	1.41744666179802	240.193370165746	16	15	22	82	62	18	4	0	NA	0.204419889502762	0.0828729281767956	0.0883977900552486	FALSE	ENSG00000023228	NDUFS1	NADH:ubiquinone oxidoreductase core subunit S1 [Source:HGNC Symbol;Acc:HGNC:7707]	0.0883977900552486	0.425527570415651	FALSE	0	0	FALSE	c4	False
ENST00000233202	251	0.569	-0.306836653386454	4.23024354868737	233.05577689243	66	119	76	30	26	15	33	1	NA	0.776892430278884	0.474103585657371	0.262948207171315	FALSE	ENSG00000018280	SLC11A1	solute carrier family 11 member 1 [Source:HGNC Symbol;Acc:HGNC:10907]	0.262948207171315	1.26577498908998	enriched	0	0	FALSE	c5	False
ENST00000233242	469	-0.08	-0.628289978678038	3.04940802737877	240.705756929638	53	75	87	181	126	29	32	0	NA	0.345415778251599	0.159914712153518	0.113006396588486	FALSE	ENSG00000084674	APOB	apolipoprotein B [Source:HGNC Symbol;Acc:HGNC:603]	0.113006396588486	0.543988004130775	FALSE	0	0	FALSE	c2	False
ENST00000233331	171	-0.039	-0.499497076023391	2.93974635235217	236.263157894737	17	65	55	38	13	5	25	0	NA	0.701754385964912	0.380116959064327	0.0994152046783626	FALSE	ENSG00000115274	INO80B	INO80 complex subunit B [Source:HGNC Symbol;Acc:HGNC:13324]	0.0994152046783626	0.478562987634853	FALSE	0	0	FALSE	c5	False
ENST00000233336	141	0.324	-0.391283687943262	4.21841471971613	236.468085106383	37	46	39	31	25	7	9	2	NA	0.602836879432624	0.326241134751773	0.26241134751773	FALSE	ENSG00000114999	TTL	tubulin tyrosine ligase [Source:HGNC Symbol;Acc:HGNC:21586]	0.26241134751773	1.26319066448298	enriched	0	0	FALSE	c5	False
ENST00000233379	94	0.9385	0.570308510638298	3.24466088168411	237.244680851064	27	35	29	11	19	7	5	0	NA	0.680851063829787	0.372340425531915	0.287234042553192	FALSE	ENSG00000115042	FAHD2A	fumarylacetoacetate hydrolase domain containing 2A [Source:HGNC Symbol;Acc:HGNC:24252]	0.287234042553192	1.38268167328543	enriched	0	0	FALSE	c3	False
ENST00000233468	18	0.5745	0.695777777777778	2.07552571810998	237.888888888889	3	0	4	6	8	4	2	0	NA	0.222222222222222	0	0.166666666666667	FALSE	ENSG00000115128	SF3B6	splicing factor 3b subunit 6 [Source:HGNC Symbol;Acc:HGNC:30096]	0.166666666666667	0.802296773387842	FALSE	0	0	FALSE	c4	False
ENST00000233535	108	0.4925	-0.492148148148148	4.10544720847624	237	29	31	37	26	14	8	17	0	NA	0.62962962962963	0.287037037037037	0.268518518518519	FALSE	ENSG00000115194	SLC30A3	solute carrier family 30 member 3 [Source:HGNC Symbol;Acc:HGNC:11014]	0.268518518518519	1.29258924601375	enriched	6	0.0000110192230345838	FALSE	c4	False
ENST00000233575	226	1.4895	1.64669469026549	2.97301202145316	239.91592920354	85	80	69	40	37	15	10	1	NA	0.65929203539823	0.353982300884956	0.376106194690265	FALSE	ENSG00000115234	SNX17	sorting nexin 17 [Source:HGNC Symbol;Acc:HGNC:14979]	0.376106194690266	1.81049271870708	enriched	8	0.0000146922973794451	FALSE	c3	False
ENST00000233596	55	0.238	0.0297090909090908	2.83028024180258	230.436363636364	7	20	20	6	9	5	11	0	NA	0.727272727272727	0.363636363636364	0.127272727272727	FALSE	ENSG00000115255	REEP6	receptor accessory protein 6 [Source:HGNC Symbol;Acc:HGNC:30078]	0.127272727272727	0.612662990587079	FALSE	0	0	FALSE	c4	False
ENST00000233615	119	1.383	1.33397478991597	2.57071618808807	240.798319327731	38	44	17	35	23	4	7	1	NA	0.512605042016807	0.369747899159664	0.319327731092437	FALSE	ENSG00000239779	WBP1	WW domain binding protein 1 [Source:HGNC Symbol;Acc:HGNC:12737]	0.319327731092437	1.53717364985234	enriched	0	0	FALSE	c5	False
ENST00000233623	55	0.278	0.250818181818182	2.19618312913571	218.981818181818	7	19	13	16	7	13	4	1	NA	0.581818181818182	0.345454545454545	0.127272727272727	FALSE	ENSG00000115282	TTC31	tetratricopeptide repeat domain 31 [Source:HGNC Symbol;Acc:HGNC:25759]	0.127272727272727	0.612662990587079	FALSE	0	0	FALSE	NA	NA
ENST00000233627	101	0.11	-1.54027722772277	4.65797610581852	234.465346534653	20	57	32	7	5	8	19	0	NA	0.881188118811881	0.564356435643564	0.198019801980198	FALSE	ENSG00000115286	NDUFS7	NADH:ubiquinone oxidoreductase core subunit S7 [Source:HGNC Symbol;Acc:HGNC:7714]	0.198019801980198	0.953223889173673	FALSE	0	0	FALSE	c3	False
ENST00000233630	43	1.416	1.3156511627907	2.16548595539993	240.046511627907	9	13	11	11	8	9	2	0	NA	0.558139534883721	0.302325581395349	0.209302325581395	FALSE	ENSG00000115289	PCGF1	polycomb group ring finger 1 [Source:HGNC Symbol;Acc:HGNC:17615]	0.209302325581395	1.00753548285915	enriched	0	0	FALSE	c5	False
ENST00000233638	155	0.282	0.797167741935484	2.40081075001638	228.4	41	71	66	6	12	3	48	4	NA	0.883870967741936	0.458064516129032	0.264516129032258	FALSE	ENSG00000115297	TLX2	T cell leukemia homeobox 2 [Source:HGNC Symbol;Acc:HGNC:5057]	0.264516129032258	1.27332262098974	enriched	114	0.000209365237657093	FALSE	c5	True
ENST00000233668	213	0.159	-0.0620469483568076	2.85426304761058	237.50234741784	30	96	48	43	26	5	27	2	NA	0.676056338028169	0.450704225352113	0.140845070422535	FALSE	ENSG00000115325	DOK1	docking protein 1 [Source:HGNC Symbol;Acc:HGNC:2990]	0.140845070422535	0.6779972732855	FALSE	0	0	FALSE	NA	NA
ENST00000233710	68	-0.1	-0.338941176470588	2.66883297141728	238.882352941176	5	5	9	26	28	11	3	0	NA	0.205882352941176	0.0735294117647059	0.0735294117647059	FALSE	ENSG00000115361	ACADL	acyl-CoA dehydrogenase long chain [Source:HGNC Symbol;Acc:HGNC:88]	0.0735294117647059	0.353954458847577	FALSE	0	0	FALSE	c3	False
ENST00000233741	49	0.457	0.636775510204082	1.64684303119264	239.530612244898	7	1	10	23	15	14	4	1	NA	0.224489795918367	0.0204081632653061	0.142857142857143	FALSE	ENSG00000115392	FANCL	FA complementation group L [Source:HGNC Symbol;Acc:HGNC:20748]	0.142857142857143	0.68768294861815	FALSE	0	0	FALSE	c3	False
ENST00000233809	92	0.537	0.295978260869565	3.77131912672027	234.978260869565	24	40	31	14	7	4	13	1	NA	0.771739130434783	0.434782608695652	0.260869565217391	FALSE	ENSG00000115457	IGFBP2	insulin like growth factor binding protein 2 [Source:HGNC Symbol;Acc:HGNC:5471]	0.260869565217391	1.25576886269401	enriched	11	0.000020201908896737	FALSE	c3	False
ENST00000233813	60	0.0825	-0.6731	5.19798813981861	237.916666666667	17	28	18	11	3	4	13	1	NA	0.766666666666667	0.466666666666667	0.283333333333333	FALSE	ENSG00000115461	IGFBP5	insulin like growth factor binding protein 5 [Source:HGNC Symbol;Acc:HGNC:5474]	0.283333333333333	1.36390451475933	enriched	0	0	FALSE	c5	False
ENST00000233826	78	0.477	1.20433333333333	2.49820770905378	241	22	12	11	27	28	2	1	0	NA	0.294871794871795	0.153846153846154	0.282051282051282	FALSE	ENSG00000115474	KCNJ13	potassium inwardly rectifying channel subfamily J member 13 [Source:HGNC Symbol;Acc:HGNC:6259]	0.282051282051282	1.35773300111789	enriched	0	0	FALSE	c2	False
ENST00000233838	147	0.468	0.305047619047619	3.03670167440938	240.170068027211	27	26	59	38	24	15	8	0	NA	0.578231292517007	0.17687074829932	0.183673469387755	FALSE	ENSG00000115486	GGCX	gamma-glutamyl carboxylase [Source:HGNC Symbol;Acc:HGNC:4247]	0.183673469387755	0.884163791080479	FALSE	0	0	FALSE	c2	False
ENST00000233840	132	0.108	-1.50382575757576	5.06120223399315	236.681818181818	26	64	50	10	8	2	13	0	NA	0.863636363636364	0.484848484848485	0.196969696969697	FALSE	ENSG00000115488	NEU2	neuraminidase 2 [Source:HGNC Symbol;Acc:HGNC:7759]	0.196969696969697	0.948168914003813	FALSE	0	0	FALSE	c1	False
ENST00000233893	19	1.232	1.53763157894737	1.6427632956741	236	5	3	1	7	8	4	0	0	NA	0.210526315789474	0.157894736842105	0.263157894736842	FALSE	ENSG00000115541	HSPE1	heat shock protein family E (Hsp10) member 1 [Source:HGNC Symbol;Acc:HGNC:5269]	0.263157894736842	1.26678437903343	enriched	0	0	FALSE	c5	False
ENST00000233948	165	0.618	0.236993939393939	3.43747178524469	232.248484848485	46	86	64	5	10	4	51	2	NA	0.909090909090909	0.521212121212121	0.278787878787879	FALSE	ENSG00000115596	WNT6	Wnt family member 6 [Source:HGNC Symbol;Acc:HGNC:12785]	0.278787878787879	1.34202369366694	enriched	118	0.000216711386346815	FALSE	c5	True
ENST00000233954	104	-0.135	-0.675163461538462	2.26791657570999	239.538461538462	7	29	14	30	31	10	2	0	NA	0.413461538461538	0.278846153846154	0.0673076923076923	FALSE	ENSG00000115602	IL1RL1	interleukin 1 receptor like 1 [Source:HGNC Symbol;Acc:HGNC:5998]	0.0673076923076923	0.324004466175859	FALSE	0	0	FALSE	c2	False
ENST00000233969	307	-0.267	-1.26337459283388	4.3085093762804	238.299674267101	46	116	81	55	55	12	23	0	NA	0.641693811074919	0.37785016286645	0.149837133550489	FALSE	ENSG00000115616	SLC9A2	solute carrier family 9 member A2 [Source:HGNC Symbol;Acc:HGNC:11072]	0.149837133550489	0.721283092687441	FALSE	0	0	FALSE	c4	False
ENST00000234038	110	0.2465	-0.143863636363636	3.7709764887204	232.218181818182	27	31	55	9	15	10	14	3	NA	0.781818181818182	0.281818181818182	0.245454545454545	FALSE	ENSG00000115685	PPP1R7	protein phosphatase 1 regulatory subunit 7 [Source:HGNC Symbol;Acc:HGNC:9295]	0.245454545454545	1.18156433898937	enriched	0	0	FALSE	c3	False
ENST00000234040	197	-1.477	-2.59420812182741	4.5793038462924	235.53807106599	18	44	95	31	27	17	35	0	NA	0.705583756345178	0.223350253807107	0.0913705583756345	FALSE	ENSG00000115687	PASK	PAS domain containing serine/threonine kinase [Source:HGNC Symbol;Acc:HGNC:17270]	0.0913705583756345	0.439837825004502	FALSE	0	0	FALSE	c4	False
ENST00000234071	123	0.274	-1.39913821138211	5.2869685158225	237.910569105691	26	55	48	10	10	8	19	0	NA	0.83739837398374	0.447154471544715	0.211382113821138	FALSE	ENSG00000115718	PROC	protein C, inactivator of coagulation factors Va and VIIIa [Source:HGNC Symbol;Acc:HGNC:9451]	0.211382113821138	1.0175471272236	enriched	0	0	FALSE	c1	False
ENST00000234111	95	-1.211	-2.26025263157895	4.17836916411996	239.115789473684	9	20	12	40	23	10	14	1	NA	0.336842105263158	0.210526315789474	0.0947368421052632	FALSE	ENSG00000115758	ODC1	ornithine decarboxylase 1 [Source:HGNC Symbol;Acc:HGNC:8109]	0.0947368421052632	0.456042376452036	FALSE	0	0	FALSE	c4	False
ENST00000234160	216	0.2345	0.490148148148148	2.2116824525626	239.611111111111	40	44	26	63	83	10	14	3	NA	0.324074074074074	0.203703703703704	0.185185185185185	FALSE	ENSG00000115806	GORASP2	golgi reassembly stacking protein 2 [Source:HGNC Symbol;Acc:HGNC:17500]	0.185185185185185	0.891440859319824	FALSE	0	0	FALSE	c3	False
ENST00000234170	110	0.1325	-0.0175818181818182	2.17864545655195	240.072727272727	10	9	18	44	39	16	7	1	NA	0.245454545454545	0.0818181818181818	0.0909090909090909	FALSE	ENSG00000115816	CEBPZ	CCAAT enhancer binding protein zeta [Source:HGNC Symbol;Acc:HGNC:24218]	0.0909090909090909	0.437616421847914	FALSE	0	0	FALSE	c3	False
ENST00000234179	168	0.4475	0.630821428571429	1.69678833404642	239.696428571429	17	26	14	65	63	18	3	0	NA	0.238095238095238	0.154761904761905	0.101190476190476	FALSE	ENSG00000115825	PRKD3	protein kinase D3 [Source:HGNC Symbol;Acc:HGNC:9408]	0.101190476190476	0.48710875527119	FALSE	0	0	FALSE	c1	False
ENST00000234198	74	0.585	0.725310810810811	2.88251801513065	229.513513513514	22	27	36	7	4	3	30	4	NA	0.851351351351351	0.364864864864865	0.297297297297297	FALSE	ENSG00000115844	DLX2	distal-less homeobox 2 [Source:HGNC Symbol;Acc:HGNC:2915]	0.297297297297297	1.43112397415129	enriched	76	0.000139576825104729	FALSE	c5	True
ENST00000234256	246	0.4355	-0.276520325203252	4.03988574772694	239.113821138211	65	96	86	29	35	8	44	1	NA	0.739837398373984	0.390243902439024	0.264227642276423	FALSE	ENSG00000115902	SLC1A4	solute carrier family 1 member 4 [Source:HGNC Symbol;Acc:HGNC:10942]	0.264227642276423	1.27193390902951	enriched	0	0	FALSE	c4	False
ENST00000234296	63	0.443	0.886761904761905	1.92159950775461	238.68253968254	10	3	10	30	20	16	1	0	NA	0.206349206349206	0.0476190476190476	0.158730158730159	FALSE	ENSG00000115942	ORC2	origin recognition complex subunit 2 [Source:HGNC Symbol;Acc:HGNC:8488]	0.158730158730159	0.764092165131278	FALSE	0	0	FALSE	c3	False
ENST00000234301	29	0.712	0.591586206896552	2.78719915118644	238.275862068966	8	4	11	6	8	3	2	0	NA	0.517241379310345	0.137931034482759	0.275862068965517	FALSE	ENSG00000115944	COX7A2L	cytochrome c oxidase subunit 7A2 like [Source:HGNC Symbol;Acc:HGNC:2289]	0.275862068965517	1.32793948698677	enriched	0	0	FALSE	c3	False
ENST00000234310	27	0.851	1.56588888888889	2.30097638695692	238.518518518519	11	0	5	7	15	6	2	0	NA	0.185185185185185	0	0.407407407407407	FALSE	ENSG00000221823	PPP3R1	protein phosphatase 3 regulatory subunit B, alpha [Source:HGNC Symbol;Acc:HGNC:9317]	0.407407407407407	1.96116989050361	enriched	0	0	FALSE	c4	False
ENST00000234313	105	0.313	0.0106285714285714	2.66079618744069	240.27619047619	18	37	27	21	20	9	4	0	NA	0.60952380952381	0.352380952380952	0.171428571428571	FALSE	ENSG00000115956	PLEK	pleckstrin [Source:HGNC Symbol;Acc:HGNC:9070]	0.171428571428571	0.82521953834178	FALSE	0	0	FALSE	c1	False
ENST00000234371	153	0.133	-0.243045751633987	3.17784161967445	223.052287581699	24	78	72	2	1	5	46	0	NA	0.980392156862745	0.509803921568627	0.156862745098039	FALSE	ENSG00000116014	KISS1R	KISS1 receptor [Source:HGNC Symbol;Acc:HGNC:4510]	0.156862745098039	0.755102845541498	FALSE	53	0.0000973364701388238	FALSE	c5	False
ENST00000234389	366	-0.062	-1.56784426229508	4.82525943091968	228.568306010929	71	192	157	5	12	9	86	0	NA	0.953551912568306	0.524590163934426	0.193989071038251	FALSE	ENSG00000116032	GRIN3B	glutamate ionotropic receptor NMDA type subunit 3B [Source:HGNC Symbol;Acc:HGNC:16768]	0.193989071038251	0.933820834598963	FALSE	0	0	FALSE	c4	False
ENST00000234392	107	0.993	0.182102803738318	4.30066683933045	233.943925233645	36	60	33	6	8	3	15	0	NA	0.869158878504673	0.560747663551402	0.336448598130841	FALSE	ENSG00000116035	VAX2	ventral anterior homeobox 2 [Source:HGNC Symbol;Acc:HGNC:12661]	0.336448598130841	1.61958974814742	enriched	21	0.0000385672806210434	FALSE	c4	False
ENST00000234396	224	0.732	0.0421651785714284	4.56148412777355	238.678571428571	64	103	67	28	26	14	28	1	NA	0.758928571428571	0.459821428571429	0.285714285714286	FALSE	ENSG00000116039	ATP6V1B1	ATPase H+ transporting V1 subunit B1 [Source:HGNC Symbol;Acc:HGNC:853]	0.285714285714286	1.3753658972363	enriched	0	0	FALSE	c1	False
ENST00000234420	451	0.246	0.296319290465632	1.63644883276914	237.90022172949	35	94	59	163	135	10	13	1	NA	0.339246119733925	0.208425720620843	0.0776053215077605	FALSE	ENSG00000116062	MSH6	mutS homolog 6 [Source:HGNC Symbol;Acc:HGNC:7329]	0.0776053215077605	0.373574994260414	FALSE	5	0.00000918268586215319	FALSE	c3	False
ENST00000234453	111	0.746	0.986225225225225	2.28051849241943	238.810810810811	27	19	15	45	32	8	5	0	NA	0.306306306306306	0.171171171171171	0.243243243243243	FALSE	ENSG00000116095	PLEKHA3	pleckstrin homology domain containing A3 [Source:HGNC Symbol;Acc:HGNC:14338]	0.243243243243243	1.17091961521469	enriched	0	0	FALSE	c4	False
ENST00000234454	99	0.449	0.0202121212121213	2.5137766135257	235.080808080808	7	42	35	13	9	3	14	0	NA	0.777777777777778	0.424242424242424	0.0707070707070707	FALSE	ENSG00000116096	SPR	sepiapterin reductase [Source:HGNC Symbol;Acc:HGNC:11257]	0.0707070707070707	0.340368328103933	FALSE	0	0	FALSE	c2	False
ENST00000234590	58	-1.215	-2.10637931034483	5.53668619247564	237.793103448276	12	10	15	28	5	11	8	0	NA	0.431034482758621	0.172413793103448	0.206896551724138	FALSE	ENSG00000074800	ENO1	enolase 1 [Source:HGNC Symbol;Acc:HGNC:3350]	0.206896551724138	0.99595461524008	FALSE	0	0	FALSE	c4	False
ENST00000234626	181	0.724	1.12976243093923	2.0173634950165	240.110497237569	38	30	10	68	73	11	3	0	NA	0.220994475138122	0.165745856353591	0.209944751381215	FALSE	ENSG00000097046	CDC7	cell division cycle 7 [Source:HGNC Symbol;Acc:HGNC:1745]	0.209944751381215	1.01062797973717	enriched	0	0	FALSE	c3	False
ENST00000234677	201	0.38	0.107696517412935	3.92625542119178	239.353233830846	51	75	54	29	43	11	12	0	NA	0.641791044776119	0.373134328358209	0.253731343283582	FALSE	ENSG00000031698	SARS1	seryl-tRNA synthetase 1 [Source:HGNC Symbol;Acc:HGNC:10537]	0.253731343283582	1.22140702814268	enriched	0	0	FALSE	c3	False
ENST00000234739	768	0.7265	1.04242317708333	3.81281327171132	240.389322916667	261	228	130	212	198	7	34	7	NA	0.466145833333333	0.296875	0.33984375	FALSE	ENSG00000116128	BCL9	BCL9 transcription coactivator [Source:HGNC Symbol;Acc:HGNC:1008]	0.33984375	1.63593326448615	enriched	0	0	FALSE	c3	False
ENST00000234816	83	0.057	-0.377048192771084	2.54374915307046	240.301204819277	7	9	18	28	28	4	3	0	NA	0.325301204819277	0.108433734939759	0.0843373493975904	FALSE	ENSG00000116194	ANGPTL1	angiopoietin like 1 [Source:HGNC Symbol;Acc:HGNC:489]	0.0843373493975904	0.405981499786619	FALSE	0	0	FALSE	c2	False
ENST00000234827	69	1.288	1.87911594202899	3.51214385900688	240.768115942029	28	17	19	20	13	4	8	1	NA	0.521739130434783	0.246376811594203	0.405797101449275	FALSE	ENSG00000116205	TCEANC2	transcription elongation factor A N-terminal and central domain containing 2 [Source:HGNC Symbol;Acc:HGNC:26494]	0.405797101449275	1.95341823085735	enriched	0	0	FALSE	c4	False
ENST00000234831	51	0.285	0.911117647058824	2.35468005170179	239.058823529412	11	2	17	22	10	8	9	1	NA	0.372549019607843	0.0392156862745098	0.215686274509804	FALSE	ENSG00000116209	TMEM59	transmembrane protein 59 [Source:HGNC Symbol;Acc:HGNC:1239]	0.215686274509804	1.03826641261956	enriched	0	0	FALSE	c4	False
ENST00000234875	20	-1.762	-1.3081	3.80053684435017	233.15	3	2	5	9	4	4	2	0	NA	0.35	0.1	0.15	FALSE	ENSG00000116251	RPL22	ribosomal protein L22 [Source:HGNC Symbol;Acc:HGNC:10315]	0.15	0.722067096049057	FALSE	0	0	FALSE	NA	NA
ENST00000234961	162	1.8595	1.58890740740741	3.56836797221954	234.864197530864	76	88	61	6	7	3	34	3	NA	0.919753086419753	0.54320987654321	0.469135802469136	FALSE	ENSG00000116329	OPRD1	opioid receptor delta 1 [Source:HGNC Symbol;Acc:HGNC:8153]	0.469135802469136	2.25831684361022	95th	0	0	FALSE	c2	False
ENST00000235090	89	0.24	0.101404494382022	2.3575551893622	238.370786516854	11	25	21	32	11	10	14	0	NA	0.51685393258427	0.280898876404494	0.123595505617978	FALSE	ENSG00000116455	WDR77	WD repeat domain 77 [Source:HGNC Symbol;Acc:HGNC:29652]	0.123595505617978	0.594961652175253	FALSE	0	0	FALSE	c3	False
ENST00000235150	122	1.124	1.19832786885246	2.73115380649902	240.508196721311	39	23	23	35	41	9	10	2	NA	0.377049180327869	0.188524590163934	0.319672131147541	FALSE	ENSG00000116514	RNF19B	ring finger protein 19B [Source:HGNC Symbol;Acc:HGNC:26886]	0.319672131147541	1.53883151617012	enriched	0	0	FALSE	c3	False
ENST00000235307	32	1.8375	2.475375	3.01367107341025	239.96875	14	10	5	7	10	5	4	0	NA	0.46875	0.3125	0.4375	FALSE	ENSG00000116667	C1orf21	chromosome 1 open reading frame 21 [Source:HGNC Symbol;Acc:HGNC:15494]	0.4375	2.10602903014308	95th	0	0	FALSE	c3	False
ENST00000235329	331	0.788	0.267320241691843	4.09653418334527	240.250755287009	98	143	108	55	25	17	25	2	NA	0.758308157099698	0.43202416918429	0.29607250755287	FALSE	ENSG00000116688	MFN2	mitofusin 2 [Source:HGNC Symbol;Acc:HGNC:16877]	0.29607250755287	1.42522810499109	enriched	0	0	FALSE	c3	False
ENST00000235332	117	0.024	-0.87008547008547	3.73768145810836	238.222222222222	17	47	38	10	22	9	11	0	NA	0.726495726495726	0.401709401709402	0.145299145299145	FALSE	ENSG00000116691	MIIP	migration and invasion inhibitory protein [Source:HGNC Symbol;Acc:HGNC:25715]	0.145299145299145	0.699438212697093	FALSE	0	0	FALSE	c3	False
ENST00000235345	56	1.091	1.59371428571429	3.02668705001051	240.053571428571	18	6	15	16	19	12	1	0	NA	0.375	0.107142857142857	0.321428571428571	FALSE	ENSG00000116704	SLC35D1	solute carrier family 35 member D1 [Source:HGNC Symbol;Acc:HGNC:20800]	0.321428571428571	1.54728663439084	enriched	0	0	FALSE	c3	False
ENST00000235372	603	-0.889	-1.60461028192371	3.76289239439395	240.334991708126	65	152	106	190	155	8	44	0	NA	0.427860696517413	0.252072968490879	0.107794361525705	FALSE	ENSG00000116731	PRDM2	PR/SET domain 2 [Source:HGNC Symbol;Acc:HGNC:9347]	0.107794361525705	0.518898410648853	FALSE	0	0	FALSE	c3	False
ENST00000235382	56	0.1495	0.0234285714285715	1.98654987221695	239.678571428571	7	18	6	17	15	5	0	0	NA	0.428571428571429	0.321428571428571	0.125	FALSE	ENSG00000116741	RGS2	regulator of G protein signaling 2 [Source:HGNC Symbol;Acc:HGNC:9998]	0.125	0.601722580040881	FALSE	1	0.00000183653717243064	FALSE	c5	False
ENST00000235521	77	-1.186	-2.5901038961039	4.76731741180017	240.714285714286	7	14	20	25	18	6	15	0	NA	0.441558441558442	0.181818181818182	0.0909090909090909	FALSE	ENSG00000116874	WARS2	tryptophanyl tRNA synthetase 2, mitochondrial [Source:HGNC Symbol;Acc:HGNC:12730]	0.0909090909090909	0.437616421847914	FALSE	0	0	FALSE	c3	False
ENST00000235532	66	0.2795	0.225484848484848	3.32726356608977	237.030303030303	17	14	19	18	15	10	9	0	NA	0.5	0.212121212121212	0.257575757575758	FALSE	ENSG00000116885	OSCP1	organic solute carrier partner 1 [Source:HGNC Symbol;Acc:HGNC:29971]	0.257575757575758	1.23991319523576	enriched	0	0	FALSE	c2	False
ENST00000235628	92	0.0755	-0.922152173913044	4.45638831474025	238.663043478261	24	24	38	16	14	6	18	1	NA	0.673913043478261	0.260869565217391	0.260869565217391	FALSE	ENSG00000116981	NT5C1A	5'-nucleotidase, cytosolic IA [Source:HGNC Symbol;Acc:HGNC:17819]	0.260869565217391	1.25576886269401	enriched	4	0.00000734614868972255	FALSE	c3	False
ENST00000235835	58	1.5595	0.755862068965517	4.11455669820535	234.189655172414	22	25	26	7	0	7	13	1	NA	0.879310344827586	0.431034482758621	0.379310344827586	FALSE	ENSG00000053371	AKR7A2	aldo-keto reductase family 7 member A2 [Source:HGNC Symbol;Acc:HGNC:389]	0.379310344827586	1.82591679460681	enriched	0	0	FALSE	c3	False
ENST00000236051	60	-0.0055	-0.0808	2.56504425441719	238.683333333333	5	8	16	20	16	9	10	0	NA	0.4	0.133333333333333	0.0833333333333333	FALSE	ENSG00000117395	EBNA1BP2	EBNA1 binding protein 2 [Source:HGNC Symbol;Acc:HGNC:15531]	0.0833333333333333	0.401148386693921	FALSE	0	0	FALSE	c3	False
ENST00000236137	95	-0.243	-0.348947368421052	2.86767619009591	237.189473684211	18	25	22	28	20	6	8	2	NA	0.494736842105263	0.263157894736842	0.189473684210526	FALSE	ENSG00000117479	SLC19A2	solute carrier family 19 member 2 [Source:HGNC Symbol;Acc:HGNC:10938]	0.189473684210526	0.912084752904073	FALSE	0	0	FALSE	c3	False
ENST00000236147	40	-0.336	-0.98945	3.9756850978713	238.85	3	2	12	11	15	9	1	0	NA	0.35	0.05	0.075	FALSE	ENSG00000188404	SELL	selectin L [Source:HGNC Symbol;Acc:HGNC:10720]	0.075	0.361033548024529	FALSE	0	0	FALSE	c2	False
ENST00000236192	18	0.974	1.32394444444444	2.88051501670064	238.388888888889	4	1	3	6	8	7	1	1	NA	0.222222222222222	0.0555555555555556	0.222222222222222	FALSE	ENSG00000117533	VAMP4	vesicle associated membrane protein 4 [Source:HGNC Symbol;Acc:HGNC:12645]	0.222222222222222	1.06972903118379	enriched	0	0	FALSE	c4	False
ENST00000236273	44	0.0175	0.0668863636363638	2.90410711744198	237.454545454545	5	3	17	12	12	7	7	3	NA	0.454545454545455	0.0681818181818182	0.113636363636364	FALSE	ENSG00000117614	SYF2	SYF2 pre-mRNA splicing factor [Source:HGNC Symbol;Acc:HGNC:19824]	0.113636363636364	0.547020527309892	FALSE	0	0	FALSE	c3	False
ENST00000236342	126	0.999	1.21214285714286	3.04540713787641	239.293650793651	37	43	37	19	27	8	5	0	NA	0.634920634920635	0.341269841269841	0.293650793650794	FALSE	ENSG00000117682	DHDDS	dehydrodolichyl diphosphate synthase subunit [Source:HGNC Symbol;Acc:HGNC:20603]	0.293650793650794	1.41357050549286	enriched	0	0	FALSE	c2	False
ENST00000236671	12	-3.16	-3.02158333333333	4.33706187639708	219.916666666667	0	6	5	1	0	9	3	0	NA	0.916666666666667	0.5	0	FALSE	ENSG00000117984	CTSD	cathepsin D [Source:HGNC Symbol;Acc:HGNC:2529]	0	0	FALSE	0	0	FALSE	c3	False
ENST00000236709	36	-1.0605	-2.53555555555556	5.10762750876118	237.388888888889	4	4	10	13	9	2	3	0	NA	0.388888888888889	0.111111111111111	0.111111111111111	FALSE	ENSG00000118017	A4GNT	alpha-1,4-N-acetylglucosaminyltransferase [Source:HGNC Symbol;Acc:HGNC:17968]	0.111111111111111	0.534864515591895	FALSE	0	0	FALSE	c2	False
ENST00000236826	48	-0.547	-1.24314583333333	2.69434157266577	238.4375	3	4	5	22	17	10	2	0	NA	0.1875	0.0833333333333333	0.0625	FALSE	ENSG00000118113	MMP8	matrix metallopeptidase 8 [Source:HGNC Symbol;Acc:HGNC:7175]	0.0625	0.300861290020441	FALSE	0	0	FALSE	c2	False
ENST00000236850	34	0.0965	-0.374264705882353	3.35941322716301	237	7	9	22	3	0	3	13	0	NA	0.911764705882353	0.264705882352941	0.205882352941176	FALSE	ENSG00000118137	APOA1	apolipoprotein A1 [Source:HGNC Symbol;Acc:HGNC:600]	0.205882352941176	0.991072484773216	FALSE	0	0	FALSE	c1	False
ENST00000236877	225	0.551	0.160355555555556	4.73872691592691	228.151111111111	79	103	99	16	7	9	73	4	NA	0.897777777777778	0.457777777777778	0.351111111111111	FALSE	ENSG00000118160	SLC8A2	solute carrier family 8 member A2 [Source:HGNC Symbol;Acc:HGNC:11069]	0.351111111111111	1.69017186927039	enriched	0	0	FALSE	c5	False
ENST00000236938	123	-0.146	-0.536642276422764	1.9555664146565	237.569105691057	4	39	21	36	27	5	7	0	NA	0.48780487804878	0.317073170731707	0.032520325203252	FALSE	ENSG00000132185	FCRLA	Fc receptor like A [Source:HGNC Symbol;Acc:HGNC:18504]	0.032520325203252	0.156545711880554	FALSE	0	0	FALSE	c2	False
ENST00000236959	254	-0.3705	-0.690047244094488	2.97124738942125	238.377952755906	29	65	31	96	62	16	21	0	NA	0.377952755905512	0.255905511811024	0.114173228346457	FALSE	ENSG00000138363	ATIC	5-aminoimidazole-4-carboxamide ribonucleotide formyltransferase/IMP cyclohydrolase [Source:HGNC Symbol;Acc:HGNC:794]	0.114173228346457	0.549604876257813	FALSE	3	0.00000550961151729192	FALSE	c3	False
ENST00000237014	64	-0.3085	-0.8021875	3.63410051697257	239.359375	10	28	12	14	10	4	3	0	NA	0.625	0.4375	0.15625	FALSE	ENSG00000118271	TTR	transthyretin [Source:HGNC Symbol;Acc:HGNC:12405]	0.15625	0.752153225051102	FALSE	0	0	FALSE	c2	False
ENST00000237172	237	-0.727	-1.0304641350211	3.84437069685694	239.388185654008	40	36	51	74	76	5	18	0	NA	0.367088607594937	0.151898734177215	0.168776371308017	FALSE	ENSG00000118407	FILIP1	filamin A interacting protein 1 [Source:HGNC Symbol;Acc:HGNC:21015]	0.168776371308017	0.812452428747181	FALSE	0	0	FALSE	c2	False
ENST00000237201	78	0.2905	0.373038461538462	1.64570896136422	240.435897435897	7	18	15	17	28	7	8	0	NA	0.423076923076923	0.230769230769231	0.0897435897435897	FALSE	ENSG00000118434	SPACA1	sperm acrosome associated 1 [Source:HGNC Symbol;Acc:HGNC:14967]	0.0897435897435897	0.432005954901146	FALSE	0	0	FALSE	c1	False
ENST00000237264	75	2.279	2.56134666666667	2.4744779656571	240.226666666667	38	7	7	28	33	6	0	0	NA	0.186666666666667	0.0933333333333333	0.506666666666667	FALSE	ENSG00000028839	TBPL1	TATA-box binding protein like 1 [Source:HGNC Symbol;Acc:HGNC:11589]	0.506666666666667	2.43898219109904	95th	0	0	FALSE	c4	False
ENST00000237275	67	0.454	0.284567164179105	3.05876218390599	240.358208955224	13	19	4	18	26	7	0	0	NA	0.343283582089552	0.283582089552239	0.194029850746269	FALSE	ENSG00000118491	ZC2HC1B	zinc finger C2HC-type containing 1B [Source:HGNC Symbol;Acc:HGNC:21174]	0.194029850746269	0.934017139167935	FALSE	0	0	FALSE	c2	False
ENST00000237281	124	0.5535	0.715895161290323	1.62485873716725	240.540322580645	19	11	11	50	52	2	5	0	NA	0.17741935483871	0.0887096774193548	0.153225806451613	FALSE	ENSG00000118496	FBXO30	F-box protein 30 [Source:HGNC Symbol;Acc:HGNC:15600]	0.153225806451613	0.737595420695274	FALSE	0	0	FALSE	c4	False
ENST00000237283	37	-0.615	-1.63721621621622	4.96544899578374	238.351351351351	7	5	8	17	7	6	6	0	NA	0.351351351351351	0.135135135135135	0.189189189189189	FALSE	ENSG00000189007	ADAT2	adenosine deaminase tRNA specific 2 [Source:HGNC Symbol;Acc:HGNC:21172]	0.189189189189189	0.910715256278091	FALSE	0	0	FALSE	c3	False
ENST00000237353	83	-0.236	-0.680060240963855	3.54300013888394	238.819277108434	13	12	34	20	17	20	16	1	NA	0.55421686746988	0.144578313253012	0.156626506024096	FALSE	ENSG00000118557	PMFBP1	polyamine modulated factor 1 binding protein 1 [Source:HGNC Symbol;Acc:HGNC:17728]	0.156626506024096	0.753965642460863	FALSE	0	0	FALSE	NA	NA
ENST00000237380	46	-0.538	-2.11923913043478	4.19236487059661	235.304347826087	3	10	11	15	10	4	6	0	NA	0.456521739130435	0.217391304347826	0.0652173913043478	FALSE	ENSG00000118579	MED28	mediator complex subunit 28 [Source:HGNC Symbol;Acc:HGNC:24628]	0.0652173913043478	0.313942215673503	FALSE	0	0	FALSE	c3	False
ENST00000237455	92	0.4785	1.0168152173913	2.77293271152097	239.25	25	16	17	33	26	4	6	0	NA	0.358695652173913	0.173913043478261	0.271739130434783	FALSE	ENSG00000239305	RNF103	ring finger protein 103 [Source:HGNC Symbol;Acc:HGNC:12859]	0.271739130434783	1.30809256530626	enriched	0	0	FALSE	c3	False
ENST00000237500	48	-0.1935	-0.556541666666667	4.12106998065563	233.104166666667	10	15	8	11	14	3	1	0	NA	0.479166666666667	0.3125	0.208333333333333	FALSE	ENSG00000118680	MYL12B	myosin light chain 12B [Source:HGNC Symbol;Acc:HGNC:29827]	0.208333333333333	1.0028709667348	enriched	0	0	FALSE	c3	False
ENST00000237530	300	0.475	0.397643333333333	3.19098504351693	239.53	71	105	60	86	49	17	22	4	NA	0.55	0.35	0.236666666666667	FALSE	ENSG00000118705	RPN2	ribophorin II [Source:HGNC Symbol;Acc:HGNC:10382]	0.236666666666667	1.13926141821074	enriched	0	0	FALSE	c4	False
ENST00000237536	365	-0.06	-1.79015890410959	5.14525368312303	239.041095890411	83	110	171	51	33	15	77	2	NA	0.76986301369863	0.301369863013699	0.227397260273973	FALSE	ENSG00000149639	SOGA1	suppressor of glucose, autophagy associated 1 [Source:HGNC Symbol;Acc:HGNC:16111]	0.227397260273973	1.09464052917026	enriched	0	0	FALSE	c4	False
ENST00000237596	256	0.2045	0.16627734375	2.9008549566708	237.96875	50	68	56	63	69	15	11	1	NA	0.484375	0.265625	0.1953125	FALSE	ENSG00000118762	PKD2	polycystin 2, transient receptor potential cation channel [Source:HGNC Symbol;Acc:HGNC:9009]	0.1953125	0.940191531313877	FALSE	0	0	FALSE	c3	False
ENST00000237612	93	0.102	-0.0919784946236559	3.34838427934148	237.913978494624	13	10	21	28	34	15	6	0	NA	0.333333333333333	0.10752688172043	0.139784946236559	FALSE	ENSG00000118777	ABCG2	ATP binding cassette subfamily G member 2 (Junior blood group) [Source:HGNC Symbol;Acc:HGNC:74]	0.139784946236559	0.672894068002706	FALSE	0	0	FALSE	c3	False
ENST00000237642	86	0.0615	-0.0905116279069766	2.44609279677845	235.523255813953	9	16	18	27	25	2	6	1	NA	0.395348837209302	0.186046511627907	0.104651162790698	FALSE	ENSG00000118804	STBD1	starch binding domain 1 [Source:HGNC Symbol;Acc:HGNC:24854]	0.104651162790698	0.503767741429575	FALSE	0	0	FALSE	c3	False
ENST00000237654	65	1.99	2.56324615384615	2.22492273061595	238.292307692308	30	7	14	24	20	6	1	1	NA	0.323076923076923	0.107692307692308	0.461538461538462	FALSE	ENSG00000118816	CCNI	cyclin I [Source:HGNC Symbol;Acc:HGNC:1595]	0.461538461538462	2.22174491092018	95th	0	0	FALSE	c3	False
ENST00000237696	21	-0.731	-0.957190476190476	3.10809609920684	239.095238095238	3	5	2	7	7	6	1	0	NA	0.333333333333333	0.238095238095238	0.142857142857143	FALSE	ENSG00000118849	RARRES1	retinoic acid receptor responder 1 [Source:HGNC Symbol;Acc:HGNC:9867]	0.142857142857143	0.68768294861815	FALSE	0	0	FALSE	c2	False
ENST00000237822	28	-0.129	-0.198678571428571	1.26636879695221	239.428571428571	1	4	5	11	8	6	2	0	NA	0.321428571428571	0.142857142857143	0.0357142857142857	FALSE	ENSG00000118961	LDAH	lipid droplet associated hydrolase [Source:HGNC Symbol;Acc:HGNC:26145]	0.0357142857142857	0.171920737154538	FALSE	0	0	FALSE	c3	False
ENST00000237837	40	-0.343	-0.857475	4.19463191739584	229.35	8	13	19	3	5	3	4	0	NA	0.8	0.325	0.2	FALSE	ENSG00000118972	FGF23	fibroblast growth factor 23 [Source:HGNC Symbol;Acc:HGNC:3680]	0.2	0.96275612806541	FALSE	0	0	FALSE	c2	False
ENST00000237853	102	1.023	1.1951568627451	2.81606855629694	240.098039215686	31	18	17	33	34	12	4	0	NA	0.343137254901961	0.176470588235294	0.303921568627451	FALSE	ENSG00000118985	ELL2	elongation factor for RNA polymerase II 2 [Source:HGNC Symbol;Acc:HGNC:17064]	0.303921568627451	1.46301176323665	enriched	0	0	FALSE	c3	False
ENST00000237858	17	-0.122	-0.718176470588235	3.03426933616839	235.647058823529	2	4	4	4	5	2	4	0	NA	0.470588235294118	0.235294117647059	0.117647058823529	FALSE	ENSG00000173221	GLRX	glutaredoxin [Source:HGNC Symbol;Acc:HGNC:4330]	0.117647058823529	0.566327134156124	FALSE	0	0	FALSE	c4	False
ENST00000237889	28	0.305	0.98525	2.4873186608013	234.892857142857	6	4	6	6	12	2	0	0	NA	0.357142857142857	0.142857142857143	0.214285714285714	FALSE	ENSG00000119013	NDUFB3	NADH:ubiquinone oxidoreductase subunit B3 [Source:HGNC Symbol;Acc:HGNC:7698]	0.214285714285714	1.03152442292723	enriched	0	0	FALSE	c4	False
ENST00000238044	46	0.202	-0.322108695652174	3.84630719422762	236.152173913043	8	19	14	7	6	4	5	0	NA	0.717391304347826	0.41304347826087	0.173913043478261	FALSE	ENSG00000119147	ECRG4	ECRG4 augurin precursor [Source:HGNC Symbol;Acc:HGNC:24642]	0.173913043478261	0.837179241796009	FALSE	0	0	FALSE	c2	False
ENST00000238081	47	0.739	1.86568085106383	2.75450160493362	230.468085106383	19	14	18	7	8	5	12	3	NA	0.680851063829787	0.297872340425532	0.404255319148936	FALSE	ENSG00000134308	YWHAQ	tyrosine 3-monooxygenase/tryptophan 5-monooxygenase activation protein theta [Source:HGNC Symbol;Acc:HGNC:12854]	0.404255319148936	1.94599642906838	enriched	0	0	FALSE	c3	False
ENST00000238112	238	-0.536	-1.11131512605042	3.52620860889442	239.352941176471	31	56	34	72	76	18	11	0	NA	0.378151260504202	0.235294117647059	0.130252100840336	FALSE	ENSG00000119203	CPSF3	cleavage and polyadenylation specific factor 3 [Source:HGNC Symbol;Acc:HGNC:2326]	0.130252100840336	0.627005041387137	FALSE	0	0	FALSE	c3	False
ENST00000238146	201	-0.084	-1.09969651741294	4.22296188976858	238.452736318408	36	64	64	38	35	14	20	0	NA	0.63681592039801	0.318407960199005	0.17910447761194	FALSE	ENSG00000111364	DDX55	DEAD-box helicase 55 [Source:HGNC Symbol;Acc:HGNC:20085]	0.17910447761194	0.862169666924248	FALSE	5	0.00000918268586215319	FALSE	c3	False
ENST00000238156	78	-0.4285	-0.393423076923077	3.5641506393137	232.833333333333	20	32	39	1	6	4	20	0	NA	0.91025641025641	0.41025641025641	0.256410256410256	FALSE	ENSG00000119242	CCDC92	coiled-coil domain containing 92 [Source:HGNC Symbol;Acc:HGNC:29563]	0.256410256410256	1.23430272828899	enriched	0	0	FALSE	NA	NA
ENST00000238256	227	0.273	0.337453744493392	2.31819769620532	238.933920704846	30	29	46	80	72	28	22	1	NA	0.330396475770925	0.127753303964758	0.13215859030837	FALSE	ENSG00000119321	FKBP15	FKBP prolyl isomerase family member 15 [Source:HGNC Symbol;Acc:HGNC:23397]	0.13215859030837	0.636182463479346	FALSE	0	0	FALSE	c4	False
ENST00000238379	46	-0.0675	-0.343	3.01199252618226	240.086956521739	8	3	23	10	10	1	3	0	NA	0.565217391304348	0.0652173913043478	0.173913043478261	FALSE	ENSG00000119431	HDHD3	haloacid dehalogenase like hydrolase domain containing 3 [Source:HGNC Symbol;Acc:HGNC:28171]	0.173913043478261	0.837179241796009	FALSE	0	0	FALSE	c2	False
ENST00000238497	95	-0.662	-0.984852631578947	3.43315161321607	239.863157894737	13	7	14	37	37	11	8	0	NA	0.221052631578947	0.0736842105263158	0.136842105263158	FALSE	ENSG00000119541	VPS4B	vacuolar protein sorting 4 homolog B [Source:HGNC Symbol;Acc:HGNC:10895]	0.136842105263158	0.658727877097386	FALSE	0	0	FALSE	c3	False
ENST00000238508	89	0.008	-0.43638202247191	2.25348529305979	227.123595505618	1	26	14	27	22	7	3	0	NA	0.449438202247191	0.292134831460674	0.0112359550561798	FALSE	ENSG00000242550	SERPINB10	serpin family B member 10 [Source:HGNC Symbol;Acc:HGNC:8942]	0.0112359550561798	0.054087422925023	FALSE	0	0	FALSE	c2	False
ENST00000238558	72	1.151	1.43951388888889	2.48774295008947	226.791666666667	25	32	37	1	2	3	38	8	NA	0.958333333333333	0.444444444444444	0.347222222222222	FALSE	ENSG00000133937	GSC	goosecoid homeobox [Source:HGNC Symbol;Acc:HGNC:4612]	0.347222222222222	1.67145161122467	enriched	60	0.000110192230345838	FALSE	c5	False
ENST00000238561	218	0.741	-0.113133027522935	4.34176728502776	237.940366972477	58	92	76	34	16	10	28	1	NA	0.770642201834862	0.422018348623853	0.26605504587156	FALSE	ENSG00000063761	ADCK1	aarF domain containing kinase 1 [Source:HGNC Symbol;Acc:HGNC:19038]	0.26605504587156	1.28073062907784	enriched	0	0	FALSE	c2	False
ENST00000238616	210	0.749	1.27430476190476	2.28928386505688	239.038095238095	63	29	50	68	63	22	12	4	NA	0.376190476190476	0.138095238095238	0.3	FALSE	ENSG00000119638	NEK9	NIMA related kinase 9 [Source:HGNC Symbol;Acc:HGNC:18591]	0.3	1.44413419209811	enriched	0	0	FALSE	NA	NA
ENST00000238618	16	0.888	1.7360625	2.56710354209435	239.75	3	1	5	4	6	2	0	0	NA	0.375	0.0625	0.1875	FALSE	ENSG00000119640	ACYP1	acylphosphatase 1 [Source:HGNC Symbol;Acc:HGNC:179]	0.1875	0.902583870061322	FALSE	0	0	FALSE	c2	False
ENST00000238647	242	0.2195	0.507173553719008	2.65033571091334	227.243801652893	50	102	106	18	16	1	86	4	NA	0.859504132231405	0.421487603305785	0.206611570247934	FALSE	ENSG00000119669	IRF2BPL	interferon regulatory factor 2 binding protein like [Source:HGNC Symbol;Acc:HGNC:14282]	0.206611570247934	0.994582776927077	FALSE	0	0	FALSE	c5	False
ENST00000238651	99	0.61	0.545717171717172	2.58577703570428	228.50505050505	18	27	26	36	10	3	4	1	NA	0.535353535353535	0.272727272727273	0.181818181818182	FALSE	ENSG00000119673	ACOT2	acyl-CoA thioesterase 2 [Source:HGNC Symbol;Acc:HGNC:18431]	0.181818181818182	0.875232843695827	FALSE	0	0	FALSE	NA	NA
ENST00000238667	207	0.534	0.0145217391304348	4.23051058547849	239.425120772947	56	91	57	36	23	10	13	1	NA	0.714975845410628	0.439613526570048	0.270531400966184	FALSE	ENSG00000119686	FLVCR2	FLVCR heme transporter 2 [Source:HGNC Symbol;Acc:HGNC:20105]	0.270531400966184	1.30227882057157	enriched	0	0	FALSE	c2	False
ENST00000238682	83	1.9	0.958180722891566	4.70099038383319	240.313253012048	36	24	39	10	10	7	11	1	NA	0.759036144578313	0.289156626506024	0.433734939759036	FALSE	ENSG00000119699	TGFB3	transforming growth factor beta 3 [Source:HGNC Symbol;Acc:HGNC:11769]	0.433734939759036	2.08790485604547	95th	0	0	FALSE	c4	False
ENST00000238714	280	0.926	1.02787142857143	1.63188394916842	240.564285714286	49	46	22	90	122	22	7	0	NA	0.242857142857143	0.164285714285714	0.175	FALSE	ENSG00000115421	PAPOLG	poly(A) polymerase gamma [Source:HGNC Symbol;Acc:HGNC:14982]	0.175	0.842411612057234	FALSE	0	0	FALSE	c3	False
ENST00000238721	65	0.17	-0.193676923076923	2.95221367741486	227.369230769231	11	9	15	20	21	5	10	0	NA	0.369230769230769	0.138461538461538	0.169230769230769	FALSE	ENSG00000115129	TP53I3	tumor protein p53 inducible protein 3 [Source:HGNC Symbol;Acc:HGNC:19373]	0.169230769230769	0.814639800670732	FALSE	0	0	FALSE	c3	False
ENST00000238738	52	1.745	2.18690384615385	2.94587817899436	238.211538461538	25	13	9	12	18	5	7	2	NA	0.423076923076923	0.25	0.480769230769231	FALSE	ENSG00000119729	RHOQ	ras homolog family member Q [Source:HGNC Symbol;Acc:HGNC:17736]	0.480769230769231	2.31431761554185	95th	0	0	FALSE	c4	False
ENST00000238788	268	0.5635	0.486276119402985	2.59496682778994	239.522388059701	55	93	88	42	45	17	19	0	NA	0.675373134328358	0.347014925373134	0.205223880597015	FALSE	ENSG00000119777	TMEM214	transmembrane protein 214 [Source:HGNC Symbol;Acc:HGNC:25983]	0.205223880597015	0.987902743350701	FALSE	0	0	FALSE	c3	False
ENST00000238789	283	1.304	1.64186925795053	2.27954698448554	238.901060070671	92	29	37	120	97	28	15	2	NA	0.23321554770318	0.102473498233216	0.325088339222615	FALSE	ENSG00000119778	ATAD2B	ATPase family AAA domain containing 2B [Source:HGNC Symbol;Acc:HGNC:29230]	0.325088339222615	1.5649039537459	enriched	0	0	FALSE	NA	NA
ENST00000238823	95	0.849	1.40709473684211	2.63850922638864	235.368421052632	31	10	9	41	35	8	4	1	NA	0.2	0.105263157894737	0.326315789473684	FALSE	ENSG00000119812	FAM98A	family with sequence similarity 98 member A [Source:HGNC Symbol;Acc:HGNC:24520]	0.326315789473684	1.57081263000146	enriched	0	0	FALSE	c3	False
ENST00000238831	109	1.492	1.55295412844037	2.13609160828543	235	34	21	19	37	32	6	4	1	NA	0.36697247706422	0.192660550458716	0.311926605504587	FALSE	ENSG00000119820	YIPF4	Yip1 domain family member 4 [Source:HGNC Symbol;Acc:HGNC:28145]	0.311926605504587	1.50154625478091	enriched	0	0	FALSE	c3	False
ENST00000238855	292	1.399	1.82184246575342	2.62129089335889	239.503424657534	106	55	30	110	97	9	8	2	NA	0.291095890410959	0.188356164383562	0.363013698630137	FALSE	ENSG00000119844	AFTPH	aftiphilin [Source:HGNC Symbol;Acc:HGNC:25951]	0.363013698630137	1.74746831463927	enriched	0	0	FALSE	NA	NA
ENST00000238875	66	0.618	0.555530303030303	3.22298525364629	240.636363636364	16	14	15	18	19	5	3	0	NA	0.439393939393939	0.212121212121212	0.242424242424242	FALSE	ENSG00000119862	LGALSL	galectin like [Source:HGNC Symbol;Acc:HGNC:25012]	0.242424242424242	1.16697712492777	enriched	0	0	FALSE	c3	False
ENST00000238892	26	0.496	0.607230769230769	2.03398720365085	239.769230769231	5	4	2	11	9	5	0	0	NA	0.230769230769231	0.153846153846154	0.192307692307692	FALSE	ENSG00000119878	CRIPT	CXXC repeat containing interactor of PDZ3 domain [Source:HGNC Symbol;Acc:HGNC:14312]	0.192307692307692	0.92572704621674	FALSE	1	0.00000183653717243064	FALSE	c4	False
ENST00000238936	224	1.545	0.762446428571429	3.84574392866065	239.892857142857	84	106	79	21	18	8	21	0	NA	0.825892857142857	0.473214285714286	0.375	FALSE	ENSG00000138111	MFSD13A	major facilitator superfamily domain containing 13A [Source:HGNC Symbol;Acc:HGNC:26196]	0.375	1.80516774012264	enriched	0	0	FALSE	c3	False
ENST00000238961	353	1.4	1.83609915014164	2.17589626748287	238.311614730878	119	61	44	126	122	20	13	8	NA	0.297450424929178	0.172804532577904	0.337110481586402	FALSE	ENSG00000119906	SLF2	SMC5-SMC6 complex localization factor 2 [Source:HGNC Symbol;Acc:HGNC:17814]	0.337110481586402	1.62277590991195	enriched	0	0	FALSE	c3	False
ENST00000238983	51	0.035	-0.185627450980392	1.45338984392742	214.176470588235	1	14	4	17	16	9	1	0	NA	0.352941176470588	0.274509803921569	0.0196078431372549	FALSE	ENSG00000182333	LIPF	lipase F, gastric type [Source:HGNC Symbol;Acc:HGNC:6622]	0.0196078431372549	0.0943878556926873	FALSE	0	0	FALSE	c2	False
ENST00000238994	43	0.14	-0.891209302325581	3.58503138432261	239.813953488372	5	8	12	11	12	2	6	0	NA	0.465116279069767	0.186046511627907	0.116279069767442	FALSE	ENSG00000119938	PPP1R3C	protein phosphatase 1 regulatory subunit 3C [Source:HGNC Symbol;Acc:HGNC:9293]	0.116279069767442	0.55974193492175	FALSE	1	0.00000183653717243064	FALSE	c2	False
ENST00000239032	86	0.2455	0.476604651162791	3.33806349736621	237.325581395349	25	35	43	4	4	1	30	3	NA	0.906976744186046	0.406976744186047	0.290697674418605	FALSE	ENSG00000119973	PRLHR	prolactin releasing hormone receptor [Source:HGNC Symbol;Acc:HGNC:4464]	0.290697674418605	1.39935483730438	enriched	0	0	FALSE	c5	False
ENST00000239144	38	3.0815	3.50068421052632	3.78903168194342	215.657894736842	25	21	12	3	2	2	13	7	NA	0.868421052631579	0.552631578947368	0.657894736842105	FALSE	ENSG00000120068	HOXB8	homeobox B8 [Source:HGNC Symbol;Acc:HGNC:5119]	0.657894736842105	3.16696094758359	99th	75	0.000137740287932298	TRUE	c5	True
ENST00000239151	62	4.766	3.98927419354839	3.35885215156077	233.016129032258	41	28	24	6	4	2	25	17	NA	0.838709677419355	0.451612903225806	0.661290322580645	FALSE	ENSG00000120075	HOXB5	homeobox B5 [Source:HGNC Symbol;Acc:HGNC:5116]	0.661290322580645	3.18330655247434	99th	90	0.000165288345518757	TRUE	c5	True
ENST00000239165	46	1.915	2.01210869565217	2.7878010548201	234.260869565217	20	23	15	1	7	2	29	11	NA	0.826086956521739	0.5	0.434782608695652	FALSE	ENSG00000260027	HOXB7	homeobox B7 [Source:HGNC Symbol;Acc:HGNC:5118]	0.434782608695652	2.09294810449002	95th	72	0.000132230676415006	TRUE	c5	True
ENST00000239174	72	0.015	-0.125194444444445	3.12810060102126	235.111111111111	13	25	28	6	13	2	19	0	NA	0.736111111111111	0.347222222222222	0.180555555555556	FALSE	ENSG00000120094	HOXB1	homeobox B1 [Source:HGNC Symbol;Acc:HGNC:5111]	0.180555555555556	0.869154837836829	FALSE	0	0	TRUE	c1	False
ENST00000239223	102	0.6185	-0.210607843137254	5.04610932598957	232.264705882353	29	43	38	11	10	4	26	2	NA	0.794117647058823	0.42156862745098	0.284313725490196	FALSE	ENSG00000120129	DUSP1	dual specificity phosphatase 1 [Source:HGNC Symbol;Acc:HGNC:3064]	0.284313725490196	1.36862390754397	enriched	0	0	FALSE	c5	False
ENST00000239231	77	0.498	1.1542987012987	2.20331469229608	238.077922077922	15	6	14	29	28	7	3	1	NA	0.25974025974026	0.0779220779220779	0.194805194805195	FALSE	ENSG00000120137	PANK3	pantothenate kinase 3 [Source:HGNC Symbol;Acc:HGNC:19365]	0.194805194805195	0.937749475388386	FALSE	0	0	FALSE	c3	False
ENST00000239243	132	0.8805	0.354969696969697	4.30274418194458	233.007575757576	40	57	44	10	21	2	33	3	NA	0.765151515151515	0.431818181818182	0.303030303030303	FALSE	ENSG00000120149	MSX2	msh homeobox 2 [Source:HGNC Symbol;Acc:HGNC:7392]	0.303030303030303	1.45872140615971	enriched	97	0.000178144105725772	FALSE	c5	True
ENST00000239367	74	-0.446	-1.84759459459459	4.39600476123403	236.554054054054	8	8	19	23	24	7	9	1	NA	0.364864864864865	0.108108108108108	0.108108108108108	FALSE	ENSG00000120256	LRP11	LDL receptor related protein 11 [Source:HGNC Symbol;Acc:HGNC:16936]	0.108108108108108	0.520408717873195	FALSE	0	0	FALSE	c4	False
ENST00000239374	167	-0.107	-0.650700598802395	3.17968178584218	237.682634730539	23	48	24	63	32	11	8	0	NA	0.431137724550898	0.287425149700599	0.137724550898204	FALSE	ENSG00000120262	CCDC170	coiled-coil domain containing 170 [Source:HGNC Symbol;Acc:HGNC:21177]	0.137724550898204	0.66297577681151	FALSE	0	0	FALSE	c3	False
ENST00000239440	400	0.2595	0.2856025	2.81826120507732	239.7575	79	95	129	86	90	32	31	2	NA	0.56	0.2375	0.1975	FALSE	ENSG00000120318	ARAP3	ArfGAP with RhoGAP domain, ankyrin repeat and PH domain 3 [Source:HGNC Symbol;Acc:HGNC:24097]	0.1975	0.950721676464592	FALSE	0	0	FALSE	c2	False
ENST00000239451	54	-0.657	-1.44855555555556	3.61076692667114	228.259259259259	5	12	15	15	12	1	9	0	NA	0.5	0.222222222222222	0.0925925925925926	FALSE	ENSG00000120329	SLC25A2	solute carrier family 25 member 2 [Source:HGNC Symbol;Acc:HGNC:22921]	0.0925925925925926	0.445720429659912	FALSE	0	0	FALSE	c1	False
ENST00000239461	116	2.2905	2.63185344827586	3.76652270785278	235.844827586207	58	44	40	18	14	4	20	5	NA	0.724137931034483	0.379310344827586	0.5	FALSE	ENSG00000116132	PRRX1	paired related homeobox 1 [Source:HGNC Symbol;Acc:HGNC:9142]	0.5	2.40689032016353	95th	48	0.0000881537842766706	FALSE	c5	False
ENST00000239462	331	0.138	-0.721969788519637	4.20476118577352	236.694864048338	64	143	94	58	36	18	25	0	NA	0.716012084592145	0.43202416918429	0.193353474320242	FALSE	ENSG00000120332	TNN	tenascin N [Source:HGNC Symbol;Acc:HGNC:22942]	0.193353474320242	0.930761211422753	FALSE	0	0	FALSE	c1	False
ENST00000239666	30	0.364	0.2767	1.74561211771609	237.2	2	5	5	11	9	6	2	0	NA	0.333333333333333	0.166666666666667	0.0666666666666667	FALSE	ENSG00000120509	PDZD11	PDZ domain containing 11 [Source:HGNC Symbol;Acc:HGNC:28034]	0.0666666666666667	0.320918709355137	FALSE	0	0	FALSE	NA	NA
ENST00000239690	85	0.444	0.653223529411765	2.1332862329797	238.976470588235	11	8	12	35	30	10	1	0	NA	0.235294117647059	0.0941176470588235	0.129411764705882	FALSE	ENSG00000120526	NUDCD1	NudC domain containing 1 [Source:HGNC Symbol;Acc:HGNC:24306]	0.129411764705882	0.622959847571736	FALSE	3	0.00000550961151729192	FALSE	c1	False
ENST00000239830	120	0.1275	-0.201741666666667	2.34710120334712	238.941666666667	7	39	20	34	27	11	3	0	NA	0.491666666666667	0.325	0.0583333333333333	FALSE	ENSG00000120647	CCDC77	coiled-coil domain containing 77 [Source:HGNC Symbol;Acc:HGNC:28203]	0.0583333333333333	0.280803870685745	FALSE	0	0	FALSE	c3	False
ENST00000239878	34	0.515	0.531470588235294	1.41286198333638	233.352941176471	1	4	9	9	12	6	5	0	NA	0.382352941176471	0.117647058823529	0.0294117647058824	FALSE	ENSG00000120686	UFM1	ubiquitin fold modifier 1 [Source:HGNC Symbol;Acc:HGNC:20597]	0.0294117647058824	0.141581783539031	FALSE	0	0	FALSE	c4	False
ENST00000239882	127	0.141	0.236692913385827	2.42960575713594	240.874015748031	21	20	19	45	43	8	9	0	NA	0.307086614173228	0.15748031496063	0.165354330708661	FALSE	ENSG00000120690	ELF1	E74 like ETS transcription factor 1 [Source:HGNC Symbol;Acc:HGNC:3316]	0.165354330708661	0.795979475959591	FALSE	0	0	FALSE	c2	False
ENST00000239891	53	0.183	0.267245283018868	2.24189225454457	238.792452830189	6	6	6	22	19	10	4	0	NA	0.226415094339623	0.113207547169811	0.113207547169811	FALSE	ENSG00000120697	ALG5	ALG5 dolichyl-phosphate beta-glucosyltransferase [Source:HGNC Symbol;Acc:HGNC:20266]	0.113207547169811	0.544956298904949	FALSE	0	0	FALSE	c4	False
ENST00000239906	189	2.731	2.94147619047619	3.406285317711	240.492063492063	105	80	46	33	30	4	9	2	NA	0.666666666666667	0.423280423280423	0.555555555555556	FALSE	ENSG00000120709	FAM53C	family with sequence similarity 53 member C [Source:HGNC Symbol;Acc:HGNC:1336]	0.555555555555556	2.67432257795947	95th	0	0	FALSE	c3	False
ENST00000239926	189	0.655	0.859661375661376	1.9663336878459	240.555555555556	37	36	20	60	73	9	6	1	NA	0.296296296296296	0.19047619047619	0.195767195767196	FALSE	ENSG00000120729	MYOT	myotilin [Source:HGNC Symbol;Acc:HGNC:12399]	0.195767195767196	0.942380336995243	FALSE	0	0	FALSE	c1	False
ENST00000239938	230	0.465	-0.510934782608696	4.30062032086067	235.965217391304	42	114	42	42	32	2	36	1	NA	0.678260869565217	0.495652173913044	0.182608695652174	FALSE	ENSG00000120738	EGR1	early growth response 1 [Source:HGNC Symbol;Acc:HGNC:3238]	0.182608695652174	0.879038203885809	FALSE	0	0	FALSE	c5	False
ENST00000239940	21	0.098	1.70557142857143	3.7475085666537	239.190476190476	8	5	4	8	4	3	4	1	NA	0.428571428571429	0.238095238095238	0.380952380952381	FALSE	ENSG00000070087	PFN2	profilin 2 [Source:HGNC Symbol;Acc:HGNC:8882]	0.380952380952381	1.83382119631507	enriched	0	0	FALSE	c4	False
ENST00000240050	35	-0.378	-0.949542857142857	2.04907099958604	240.057142857143	2	2	2	16	15	1	3	0	NA	0.114285714285714	0.0571428571428571	0.0571428571428571	FALSE	ENSG00000120832	MTERF2	mitochondrial transcription termination factor 2 [Source:HGNC Symbol;Acc:HGNC:30779]	0.0571428571428571	0.27507317944726	FALSE	0	0	FALSE	c2	False
ENST00000240055	36	-0.5815	-0.958194444444444	1.89234101154318	239.805555555556	2	0	3	13	20	7	1	0	NA	0.0833333333333333	0	0.0555555555555556	FALSE	ENSG00000120837	NFYB	nuclear transcription factor Y subunit beta [Source:HGNC Symbol;Acc:HGNC:7805]	0.0555555555555556	0.267432257795947	FALSE	0	0	FALSE	c3	False
ENST00000240079	42	0.5485	1.2872619047619	3.06321274879285	235.380952380952	12	2	8	15	17	7	2	1	NA	0.238095238095238	0.0476190476190476	0.285714285714286	FALSE	ENSG00000120860	WASHC3	WASH complex subunit 3 [Source:HGNC Symbol;Acc:HGNC:24256]	0.285714285714286	1.3753658972363	enriched	0	0	FALSE	c2	False
ENST00000240093	263	0.617	1.13704562737643	2.48446099293008	239.254752851711	63	57	34	99	73	6	8	1	NA	0.346007604562738	0.216730038022814	0.239543726235741	FALSE	ENSG00000104290	FZD3	frizzled class receptor 3 [Source:HGNC Symbol;Acc:HGNC:4041]	0.239543726235741	1.15311095186542	enriched	0	0	FALSE	c3	False
ENST00000240100	106	0.121	-0.0962169811320756	4.47539185835209	232.528301886792	31	39	57	6	4	4	33	1	NA	0.905660377358491	0.367924528301887	0.292452830188679	FALSE	ENSG00000120875	DUSP4	dual specificity phosphatase 4 [Source:HGNC Symbol;Acc:HGNC:3070]	0.292452830188679	1.40780377217112	enriched	31	0.0000569326523453498	FALSE	c4	False
ENST00000240123	264	0.636	0.381674242424243	3.41111741667751	237.848484848485	70	107	79	45	33	20	26	1	NA	0.704545454545455	0.40530303030303	0.265151515151515	FALSE	ENSG00000120896	SORBS3	sorbin and SH3 domain containing 3 [Source:HGNC Symbol;Acc:HGNC:30907]	0.265151515151515	1.27638123038975	enriched	0	0	FALSE	NA	NA
ENST00000240139	172	0.7175	0.804790697674419	2.13519271829042	239.918604651163	41	40	31	45	56	14	6	1	NA	0.412790697674419	0.232558139534884	0.238372093023256	FALSE	ENSG00000120910	PPP3CC	protein phosphatase 3 catalytic subunit gamma [Source:HGNC Symbol;Acc:HGNC:9316]	0.238372093023256	1.14747096658959	enriched	0	0	FALSE	c3	False
ENST00000240185	135	-0.117	-0.747511111111111	3.76674706619604	240.044444444444	17	25	25	39	46	5	10	1	NA	0.37037037037037	0.185185185185185	0.125925925925926	FALSE	ENSG00000120948	TARDBP	TAR DNA binding protein [Source:HGNC Symbol;Acc:HGNC:11571]	0.125925925925926	0.60617978433748	FALSE	0	0	FALSE	NA	NA
ENST00000240285	157	1.095	1.50825477707006	3.34176699939752	235.751592356688	64	56	50	33	18	6	21	3	NA	0.67515923566879	0.356687898089172	0.407643312101911	FALSE	ENSG00000121039	RDH10	retinol dehydrogenase 10 [Source:HGNC Symbol;Acc:HGNC:19975]	0.407643312101911	1.96230548395498	enriched	0	0	FALSE	c4	False
ENST00000240306	93	0.47	0.820935483870968	2.39123113554891	231.139784946237	21	44	30	8	11	3	22	1	NA	0.795698924731183	0.473118279569892	0.225806451612903	FALSE	ENSG00000108813	DLX4	distal-less homeobox 4 [Source:HGNC Symbol;Acc:HGNC:2917]	0.225806451612903	1.08698272523514	enriched	34	0.0000624422638626417	FALSE	c5	False
ENST00000240316	96	-0.2745	-0.508354166666667	2.61502267265674	238.270833333333	8	15	17	35	29	7	13	3	NA	0.333333333333333	0.15625	0.0833333333333333	FALSE	ENSG00000121058	COIL	coilin [Source:HGNC Symbol;Acc:HGNC:2184]	0.0833333333333333	0.401148386693921	FALSE	0	0	FALSE	c2	False
ENST00000240328	282	0.803	0.561117021276596	3.39979609454419	231.007092198582	79	137	107	15	23	7	69	1	NA	0.865248226950355	0.485815602836879	0.280141843971631	FALSE	ENSG00000121068	TBX2	T-box transcription factor 2 [Source:HGNC Symbol;Acc:HGNC:11597]	0.280141843971631	1.34854138505616	enriched	222	0.000407711252279602	FALSE	NA	NA
ENST00000240333	66	0.506	0.868090909090909	3.2336558102712	239.575757575758	18	8	24	20	14	9	4	0	NA	0.484848484848485	0.121212121212121	0.272727272727273	FALSE	ENSG00000121073	SLC35B1	solute carrier family 35 member B1 [Source:HGNC Symbol;Acc:HGNC:20798]	0.272727272727273	1.31284926554374	enriched	0	0	FALSE	c3	False
ENST00000240364	95	0.701	0.410578947368421	3.43022326851948	239.789473684211	28	29	24	21	21	8	7	0	NA	0.557894736842105	0.305263157894737	0.294736842105263	FALSE	ENSG00000121104	FAM117A	family with sequence similarity 117 member A [Source:HGNC Symbol;Acc:HGNC:24179]	0.294736842105263	1.41879850451745	enriched	0	0	FALSE	c3	False
ENST00000240423	223	-0.061	-0.825219730941704	3.4295995604727	239.798206278027	21	76	43	62	42	18	21	0	NA	0.533632286995516	0.340807174887892	0.0941704035874439	FALSE	ENSG00000121152	NCAPH	non-SMC condensin I complex subunit H [Source:HGNC Symbol;Acc:HGNC:1112]	0.094170403587444	0.453315665681023	FALSE	0	0	FALSE	c3	False
ENST00000240587	225	-1.257	-1.26676	4.48703222444572	237.702222222222	48	99	84	21	21	2	60	0	NA	0.813333333333333	0.44	0.213333333333333	FALSE	ENSG00000121297	TSHZ3	teashirt zinc finger homeobox 3 [Source:HGNC Symbol;Acc:HGNC:30700]	0.213333333333333	1.02693986993644	enriched	0	0	FALSE	c4	False
ENST00000240617	64	0.057	-0.029921875	2.90570423289049	240.125	11	11	12	23	18	11	2	1	NA	0.359375	0.171875	0.171875	FALSE	ENSG00000121316	PLBD1	phospholipase B domain containing 1 [Source:HGNC Symbol;Acc:HGNC:26215]	0.171875	0.827368547556212	FALSE	0	0	FALSE	c2	False
ENST00000240651	158	0.051	-0.11520253164557	2.38375325946956	238.56329113924	20	35	19	49	55	12	9	0	NA	0.341772151898734	0.221518987341772	0.126582278481013	FALSE	ENSG00000121350	PYROXD1	pyridine nucleotide-disulphide oxidoreductase domain 1 [Source:HGNC Symbol;Acc:HGNC:26162]	0.126582278481013	0.609339321560386	FALSE	0	0	FALSE	c2	False
ENST00000240652	14	-0.167	-2.09957142857143	4.39134357771997	214.5	0	7	0	2	5	2	0	0	NA	0.5	0.5	0	FALSE	ENSG00000121351	IAPP	islet amyloid polypeptide [Source:HGNC Symbol;Acc:HGNC:5329]	0	0	FALSE	0	0	FALSE	c2	False
ENST00000240662	90	-0.982	-2.14321111111111	5.25122423071263	239	15	13	36	19	22	2	7	0	NA	0.544444444444444	0.144444444444444	0.166666666666667	FALSE	ENSG00000121361	KCNJ8	potassium inwardly rectifying channel subfamily J member 8 [Source:HGNC Symbol;Acc:HGNC:6269]	0.166666666666667	0.802296773387842	FALSE	0	0	FALSE	c3	False
ENST00000240687	15	0.326	0.332333333333333	1.70458808039055	215.933333333333	1	3	3	5	4	1	1	0	NA	0.4	0.2	0.0666666666666667	FALSE	ENSG00000121377	TAS2R7	taste 2 receptor member 7 [Source:HGNC Symbol;Acc:HGNC:14913]	0.0666666666666667	0.320918709355137	FALSE	0	0	FALSE	c2	False
ENST00000240851	174	1.1625	1.1050632183908	2.13583312155888	240.022988505747	39	24	17	76	57	7	8	2	NA	0.235632183908046	0.137931034482759	0.224137931034483	FALSE	ENSG00000114354	TFG	trafficking from ER to golgi regulator [Source:HGNC Symbol;Acc:HGNC:11758]	0.224137931034483	1.07895083317675	enriched	0	0	FALSE	c3	False
ENST00000240874	669	1.42	1.17456801195815	4.10695215752324	240.295964125561	257	254	234	91	90	34	50	3	NA	0.729446935724963	0.379671150971599	0.384155455904335	FALSE	ENSG00000160145	KALRN	kalirin RhoGEF kinase [Source:HGNC Symbol;Acc:HGNC:4814]	0.384155455904335	1.8492400965083	enriched	0	0	FALSE	NA	NA
ENST00000240922	31	2.693	2.43993548387097	2.55642109123261	237.967741935484	18	5	5	5	16	5	3	0	NA	0.32258064516129	0.161290322580645	0.580645161290323	FALSE	ENSG00000121579	NAA50	N-alpha-acetyltransferase 50, NatE catalytic subunit [Source:HGNC Symbol;Acc:HGNC:29533]	0.580645161290323	2.79509843631893	95th	0	0	FALSE	NA	NA
ENST00000241014	270	0.7195	-0.231666666666666	4.87856491864436	235.551851851852	92	119	86	30	35	12	38	1	NA	0.759259259259259	0.440740740740741	0.340740740740741	FALSE	ENSG00000121653	MAPK8IP1	mitogen-activated protein kinase 8 interacting protein 1 [Source:HGNC Symbol;Acc:HGNC:6882]	0.340740740740741	1.64025118114848	enriched	0	0	FALSE	c3	False
ENST00000241051	143	0.3	0.394174825174825	2.24169701598464	240.307692307692	22	21	24	49	49	9	5	0	NA	0.314685314685315	0.146853146853147	0.153846153846154	FALSE	ENSG00000121690	DEPDC7	DEP domain containing 7 [Source:HGNC Symbol;Acc:HGNC:29899]	0.153846153846154	0.740581636973392	FALSE	0	0	FALSE	c2	False
ENST00000241052	206	-0.016	-0.758597087378641	3.71185386168799	240.364077669903	29	50	40	74	42	13	13	1	NA	0.436893203883495	0.242718446601942	0.140776699029126	FALSE	ENSG00000121691	CAT	catalase [Source:HGNC Symbol;Acc:HGNC:1516]	0.140776699029126	0.677668148395556	FALSE	0	0	FALSE	c3	False
ENST00000241069	177	0.464	0.180418079096045	3.94045884431778	237.180790960452	48	41	80	25	31	4	30	1	NA	0.68361581920904	0.231638418079096	0.271186440677966	FALSE	ENSG00000087085	ACHE	acetylcholinesterase (Cartwright blood group) [Source:HGNC Symbol;Acc:HGNC:108]	0.271186440677966	1.30543203805479	enriched	1	0.00000183653717243064	FALSE	c5	False
ENST00000241071	251	0.803	0.781223107569721	2.86997651523909	238.366533864542	63	108	64	39	40	10	15	0	NA	0.685258964143426	0.430278884462151	0.250996015936255	FALSE	ENSG00000106336	FBXO24	F-box protein 24 [Source:HGNC Symbol;Acc:HGNC:13595]	0.250996015936255	1.20823976231316	enriched	0	0	FALSE	c1	False
ENST00000241125	43	-0.262	-1.72127906976744	4.2433637899194	226.488372093023	7	15	28	0	0	1	16	0	NA	1	0.348837209302326	0.162790697674419	FALSE	ENSG00000121743	GJA3	gap junction protein alpha 3 [Source:HGNC Symbol;Acc:HGNC:4277]	0.162790697674419	0.78363870889045	FALSE	0	0	FALSE	c4	False
ENST00000241256	94	0.6955	0.239882978723404	3.66607225247298	235.989361702128	25	47	37	6	4	2	28	1	NA	0.893617021276596	0.5	0.265957446808511	FALSE	ENSG00000121853	GHSR	growth hormone secretagogue receptor [Source:HGNC Symbol;Acc:HGNC:4267]	0.265957446808511	1.28026080859762	enriched	24	0.0000440768921383353	FALSE	c5	False
ENST00000241261	18	-0.0585	-1.50883333333333	5.3317197893142	239.722222222222	2	3	3	7	5	5	0	0	NA	0.333333333333333	0.166666666666667	0.111111111111111	FALSE	ENSG00000121858	TNFSF10	TNF superfamily member 10 [Source:HGNC Symbol;Acc:HGNC:11925]	0.111111111111111	0.534864515591895	FALSE	0	0	FALSE	c3	False
ENST00000241305	140	-0.0215	-1.23263571428571	4.58974819172724	237.785714285714	34	36	59	22	23	14	24	0	NA	0.678571428571429	0.257142857142857	0.242857142857143	FALSE	ENSG00000121898	CPXM2	carboxypeptidase X, M14 family member 2 [Source:HGNC Symbol;Acc:HGNC:26977]	0.242857142857143	1.16906101265086	enriched	1	0.00000183653717243064	FALSE	c2	False
ENST00000241337	18	2.7635	2.07783333333333	2.19620863816554	222.277777777778	10	9	3	4	2	8	1	0	NA	0.666666666666667	0.5	0.555555555555556	FALSE	ENSG00000213366	GSTM2	glutathione S-transferase mu 2 [Source:HGNC Symbol;Acc:HGNC:4634]	0.555555555555556	2.67432257795947	95th	0	0	FALSE	c2	False
ENST00000241356	13	0.279	-0.105384615384615	4.10789811498252	241	4	5	5	0	3	2	2	0	NA	0.769230769230769	0.384615384615385	0.307692307692308	FALSE	ENSG00000282608	ADORA3	adenosine A3 receptor [Source:HGNC Symbol;Acc:HGNC:268]	0.307692307692308	1.48116327394678	enriched	0	0	FALSE	c1	False
ENST00000241393	61	-0.61	-1.62890163934426	3.73157192840103	240.229508196721	6	7	23	16	15	2	6	0	NA	0.491803278688525	0.114754098360656	0.0983606557377049	FALSE	ENSG00000121966	CXCR4	C-X-C motif chemokine receptor 4 [Source:HGNC Symbol;Acc:HGNC:2561]	0.0983606557377049	0.473486620360038	FALSE	0	0	FALSE	c5	False
ENST00000241416	192	1.3255	1.6016875	2.08387180074427	239.078125	68	36	23	73	60	11	5	1	NA	0.307291666666667	0.1875	0.354166666666667	FALSE	ENSG00000121989	ACVR2A	activin A receptor type 2A [Source:HGNC Symbol;Acc:HGNC:173]	0.354166666666667	1.70488064344916	enriched	0	0	FALSE	c4	False
ENST00000241436	201	0.418	0.507542288557214	1.38289271436823	239.940298507463	17	30	16	72	83	14	2	0	NA	0.228855721393035	0.149253731343284	0.0845771144278607	FALSE	ENSG00000122008	POLK	DNA polymerase kappa [Source:HGNC Symbol;Acc:HGNC:9183]	0.0845771144278607	0.407135676047561	FALSE	0	0	FALSE	c4	False
ENST00000241453	128	-0.4125	-0.8280078125	4.02076064707175	237.7109375	25	13	35	35	45	24	17	2	NA	0.375	0.1015625	0.1953125	FALSE	ENSG00000122025	FLT3	fms related receptor tyrosine kinase 3 [Source:HGNC Symbol;Acc:HGNC:3765]	0.1953125	0.940191531313877	FALSE	0	0	FALSE	c3	False
ENST00000241463	106	0.362	-0.0598301886792453	3.05086926401765	234.584905660377	17	55	33	11	7	4	13	0	NA	0.830188679245283	0.518867924528302	0.160377358490566	FALSE	ENSG00000122035	RASL11A	RAS like family 11 member A [Source:HGNC Symbol;Acc:HGNC:23802]	0.160377358490566	0.772021423448678	FALSE	0	0	FALSE	c5	False
ENST00000241502	121	1.027	1.21732231404959	2.01637115141234	236.900826446281	32	20	16	38	47	9	9	0	NA	0.297520661157025	0.165289256198347	0.264462809917355	FALSE	ENSG00000122068	FYTTD1	forty-two-three domain containing 1 [Source:HGNC Symbol;Acc:HGNC:25407]	0.264462809917355	1.27306595446666	enriched	0	0	FALSE	c3	False
ENST00000241600	76	0.387	-1.03760526315789	4.96971957110646	232.039473684211	14	50	22	0	4	4	11	0	NA	0.947368421052632	0.657894736842105	0.184210526315789	FALSE	ENSG00000122140	MRPS2	mitochondrial ribosomal protein S2 [Source:HGNC Symbol;Acc:HGNC:14495]	0.184210526315789	0.886749065323404	FALSE	0	0	FALSE	c4	False
ENST00000241651	60	0.814	-0.0394833333333336	4.40805848146196	235.566666666667	20	20	28	4	8	3	9	0	NA	0.8	0.333333333333333	0.333333333333333	FALSE	ENSG00000122180	MYOG	myogenin [Source:HGNC Symbol;Acc:HGNC:7612]	0.333333333333333	1.60459354677568	enriched	0	0	FALSE	c1	False
ENST00000241704	279	0.129	0.368731182795699	2.34946355337308	240.086021505376	42	38	79	84	78	33	12	1	NA	0.419354838709677	0.136200716845878	0.150537634408602	FALSE	ENSG00000122218	COPA	COPI coat complex subunit alpha [Source:HGNC Symbol;Acc:HGNC:2230]	0.150537634408602	0.72465515015676	FALSE	0	0	FALSE	c3	False
ENST00000241891	182	0.4925	-0.249186813186813	4.19344907794621	240.384615384615	45	94	52	19	17	10	16	0	NA	0.802197802197802	0.516483516483517	0.247252747252747	FALSE	ENSG00000122375	OPN4	opsin 4 [Source:HGNC Symbol;Acc:HGNC:14449]	0.247252747252747	1.19022048799295	enriched	0	0	FALSE	c1	False
ENST00000242057	196	-0.234	-0.666948979591837	2.49980213318492	239.515306122449	18	34	21	74	67	11	7	0	NA	0.280612244897959	0.173469387755102	0.0918367346938776	FALSE	ENSG00000106546	AHR	aryl hydrocarbon receptor [Source:HGNC Symbol;Acc:HGNC:348]	0.0918367346938775	0.442081895540239	FALSE	0	0	FALSE	c3	False
ENST00000242059	97	-0.1	-1.00863917525773	4.77024058658114	240.484536082474	18	20	25	31	21	7	12	0	NA	0.463917525773196	0.206185567010309	0.185567010309278	FALSE	ENSG00000136193	SCRN1	secernin 1 [Source:HGNC Symbol;Acc:HGNC:22192]	0.185567010309278	0.893278881710174	FALSE	0	0	FALSE	c3	False
ENST00000242067	320	0.1185	-0.0843562499999998	2.33940881755088	237.965625	31	61	47	119	93	22	15	1	NA	0.3375	0.190625	0.096875	FALSE	ENSG00000122507	BBS9	Bardet-Biedl syndrome 9 [Source:HGNC Symbol;Acc:HGNC:30000]	0.096875	0.466334999531683	FALSE	0	0	FALSE	c3	False
ENST00000242104	25	0.777	0.20192	3.41040062309401	236.44	7	7	5	5	8	4	2	0	NA	0.48	0.28	0.28	FALSE	ENSG00000122543	OCM	oncomodulin [Source:HGNC Symbol;Acc:HGNC:8105]	0.28	1.34785857929157	enriched	0	0	FALSE	c2	False
ENST00000242108	243	0.121	-1.03211522633745	4.31222539562823	239.473251028807	48	97	92	26	28	7	30	0	NA	0.777777777777778	0.39917695473251	0.197530864197531	FALSE	ENSG00000122547	EEPD1	endonuclease/exonuclease/phosphatase family domain containing 1 [Source:HGNC Symbol;Acc:HGNC:22223]	0.197530864197531	0.950870249941146	FALSE	0	0	FALSE	NA	NA
ENST00000242140	131	-0.278	-0.653702290076336	2.88726302575948	236.763358778626	15	39	23	31	38	8	19	0	NA	0.473282442748092	0.297709923664122	0.114503816793893	FALSE	ENSG00000122574	WIPF3	WAS/WASL interacting protein family member 3 [Source:HGNC Symbol;Acc:HGNC:22004]	0.114503816793893	0.551196256525998	FALSE	0	0	FALSE	NA	NA
ENST00000242152	47	0.512	0.45	2.98560244448616	239.170212765957	11	15	20	6	6	3	11	0	NA	0.74468085106383	0.319148936170213	0.234042553191489	FALSE	ENSG00000122585	NPY	neuropeptide Y [Source:HGNC Symbol;Acc:HGNC:7955]	0.234042553191489	1.12662951156591	enriched	1	0.00000183653717243064	FALSE	c3	False
ENST00000242159	30	1.7135	2.23423333333333	2.56704536562863	222	13	14	14	0	2	2	19	7	NA	0.933333333333333	0.466666666666667	0.433333333333333	FALSE	ENSG00000122592	HOXA7	homeobox A7 [Source:HGNC Symbol;Acc:HGNC:5108]	0.433333333333333	2.08597161080839	95th	66	0.000121211453380422	TRUE	c5	False
ENST00000242208	82	0.7165	0.429243902439024	3.50805314641167	235.378048780488	25	26	37	9	10	2	15	2	NA	0.768292682926829	0.317073170731707	0.304878048780488	FALSE	ENSG00000122641	INHBA	inhibin subunit beta A [Source:HGNC Symbol;Acc:HGNC:6066]	0.304878048780488	1.4676160488802	enriched	0	0	FALSE	c2	False
ENST00000242209	209	0.081	-0.424464114832536	4.05472397333135	237.947368421053	45	63	75	36	35	10	21	0	NA	0.660287081339713	0.301435406698565	0.215311004784689	FALSE	ENSG00000122642	FKBP9	FKBP prolyl isomerase 9 [Source:HGNC Symbol;Acc:HGNC:3725]	0.215311004784689	1.0364599464819	enriched	0	0	FALSE	c3	False
ENST00000242248	96	-0.179	-1.33163541666667	4.24818392187778	235.239583333333	13	26	42	11	17	11	20	0	NA	0.708333333333333	0.270833333333333	0.135416666666667	FALSE	ENSG00000122678	POLM	DNA polymerase mu [Source:HGNC Symbol;Acc:HGNC:9185]	0.135416666666667	0.651866128377621	FALSE	0	0	FALSE	c2	False
ENST00000242257	61	-0.635	-2.09459016393443	4.87354316138696	239.508196721311	7	8	17	21	15	3	7	0	NA	0.40983606557377	0.131147540983607	0.114754098360656	FALSE	ENSG00000122687	MRM2	mitochondrial rRNA methyltransferase 2 [Source:HGNC Symbol;Acc:HGNC:16352]	0.114754098360656	0.552401057086711	FALSE	0	0	FALSE	c3	False
ENST00000242261	20	4.0825	4.1608	2.60989311335884	227.65	16	6	13	0	1	1	5	1	NA	0.95	0.3	0.8	FALSE	ENSG00000122691	TWIST1	twist family bHLH transcription factor 1 [Source:HGNC Symbol;Acc:HGNC:12428]	0.8	3.85102451226164	99th	48	0.0000881537842766706	FALSE	c5	False
ENST00000242275	36	0.672	0.645944444444444	2.68242423346009	238.361111111111	6	4	8	9	15	1	1	0	NA	0.333333333333333	0.111111111111111	0.166666666666667	FALSE	ENSG00000122696	SLC25A51	solute carrier family 25 member 51 [Source:HGNC Symbol;Acc:HGNC:23323]	0.166666666666667	0.802296773387842	FALSE	0	0	FALSE	c3	False
ENST00000242310	322	0.9215	1.08035714285714	2.01763417943404	236.416149068323	63	40	67	103	112	1	12	1	NA	0.332298136645963	0.124223602484472	0.195652173913043	FALSE	ENSG00000122728	TAF1L	TATA-box binding protein associated factor 1 like [Source:HGNC Symbol;Acc:HGNC:18056]	0.195652173913043	0.94182664702051	FALSE	0	0	FALSE	c1	False
ENST00000242315	161	0.755	0.845652173913043	2.50492734989677	240.776397515528	36	56	41	31	33	7	11	0	NA	0.60248447204969	0.347826086956522	0.22360248447205	FALSE	ENSG00000122733	PHF24	PHD finger protein 24 [Source:HGNC Symbol;Acc:HGNC:29180]	0.22360248447205	1.07637331088058	enriched	0	0	FALSE	c2	False
ENST00000242317	236	0.4755	0.588588983050847	2.97767500415109	239.271186440678	55	86	64	43	43	20	15	1	NA	0.635593220338983	0.364406779661017	0.233050847457627	FALSE	ENSG00000122735	DNAI1	dynein axonemal intermediate chain 1 [Source:HGNC Symbol;Acc:HGNC:2954]	0.233050847457627	1.12185565770334	enriched	0	0	FALSE	c2	False
ENST00000242351	81	-0.399	-0.94641975308642	3.2850959227403	236.283950617284	10	20	27	15	19	13	15	0	NA	0.580246913580247	0.246913580246914	0.123456790123457	FALSE	ENSG00000105939	ZC3HAV1	zinc finger CCCH-type containing, antiviral 1 [Source:HGNC Symbol;Acc:HGNC:23721]	0.123456790123457	0.594293906213216	FALSE	7	0.0000128557602070145	FALSE	c3	False
ENST00000242375	90	0.0035	-0.204944444444444	2.12382697490893	238.744444444444	10	24	15	25	26	9	2	0	NA	0.433333333333333	0.266666666666667	0.111111111111111	FALSE	ENSG00000122787	AKR1D1	aldo-keto reductase family 1 member D1 [Source:HGNC Symbol;Acc:HGNC:388]	0.111111111111111	0.534864515591895	FALSE	0	0	FALSE	c2	False
ENST00000242462	63	-0.234	-0.388698412698413	2.53283785527745	234.873015873016	7	22	35	2	4	1	14	0	NA	0.904761904761905	0.349206349206349	0.111111111111111	FALSE	ENSG00000122859	NEUROG3	neurogenin 3 [Source:HGNC Symbol;Acc:HGNC:13806]	0.111111111111111	0.534864515591895	FALSE	14	0.0000257115204140289	FALSE	c5	False
ENST00000242465	18	-0.2555	-1.161	3.56290573747295	237.944444444444	3	3	2	6	7	3	0	0	NA	0.277777777777778	0.166666666666667	0.166666666666667	FALSE	ENSG00000122862	SRGN	serglycin [Source:HGNC Symbol;Acc:HGNC:9361]	0.166666666666667	0.802296773387842	FALSE	0	0	FALSE	c2	False
ENST00000242480	134	0.78	0.903074626865671	3.49189830663246	238.731343283582	44	39	36	24	35	2	13	4	NA	0.559701492537313	0.291044776119403	0.328358208955224	FALSE	ENSG00000122877	EGR2	early growth response 2 [Source:HGNC Symbol;Acc:HGNC:3239]	0.328358208955224	1.58064438936112	enriched	28	0.0000514230408280579	FALSE	c5	False
ENST00000242505	205	0.68	0.900834146341463	2.07137168292615	239.468292682927	45	47	25	61	72	14	14	1	NA	0.351219512195122	0.229268292682927	0.219512195121951	FALSE	ENSG00000138286	FAM149B1	family with sequence similarity 149 member B1 [Source:HGNC Symbol;Acc:HGNC:29162]	0.219512195121951	1.05668355519374	enriched	0	0	FALSE	c2	False
ENST00000242576	128	0.141	-0.4651796875	3.43444972596981	238.046875	21	51	34	26	17	7	18	2	NA	0.6640625	0.3984375	0.1640625	FALSE	ENSG00000076248	UNG	uracil DNA glycosylase [Source:HGNC Symbol;Acc:HGNC:12572]	0.1640625	0.789760886303657	FALSE	0	0	FALSE	c3	False
ENST00000242577	27	1.276	2.24318518518518	2.29895765740505	235	11	8	11	6	2	2	6	0	NA	0.703703703703704	0.296296296296296	0.407407407407407	FALSE	ENSG00000088986	DYNLL1	dynein light chain LC8-type 1 [Source:HGNC Symbol;Acc:HGNC:15476]	0.407407407407407	1.96116989050361	enriched	0	0	FALSE	c5	False
ENST00000242591	174	0.2805	0.15367816091954	2.13814157322436	239.402298850575	17	28	15	71	60	18	1	0	NA	0.247126436781609	0.160919540229885	0.0977011494252874	FALSE	ENSG00000122970	IFT81	intraflagellar transport 81 [Source:HGNC Symbol;Acc:HGNC:14313]	0.0977011494252874	0.470311901641149	FALSE	0	0	FALSE	c3	False
ENST00000242592	175	0.724	-0.919771428571429	5.15452005350038	238.874285714286	54	94	46	21	14	10	28	0	NA	0.8	0.537142857142857	0.308571428571429	FALSE	ENSG00000122971	ACADS	acyl-CoA dehydrogenase short chain [Source:HGNC Symbol;Acc:HGNC:90]	0.308571428571429	1.4853951690152	enriched	0	0	FALSE	c2	False
ENST00000242607	40	-2.8305	-3.18565	5.54316762885072	239.5	7	14	12	8	6	6	8	0	NA	0.65	0.35	0.175	FALSE	ENSG00000122986	HVCN1	hydrogen voltage gated channel 1 [Source:HGNC Symbol;Acc:HGNC:28240]	0.175	0.842411612057234	FALSE	0	0	FALSE	c3	False
ENST00000242719	69	2.92	3.13102898550725	2.67093620935462	232.63768115942	41	14	21	18	16	3	10	6	NA	0.507246376811594	0.202898550724638	0.594202898550725	FALSE	ENSG00000123091	RNF11	ring finger protein 11 [Source:HGNC Symbol;Acc:HGNC:10056]	0.594202898550725	2.8603624094697	99th	0	0	FALSE	c3	False
ENST00000242728	29	2.658	2.42255172413793	3.34055560590714	230.620689655172	18	9	14	1	5	5	8	4	NA	0.793103448275862	0.310344827586207	0.620689655172414	FALSE	ENSG00000123095	BHLHE41	basic helix-loop-helix family member e41 [Source:HGNC Symbol;Acc:HGNC:16617]	0.620689655172414	2.98786384572024	99th	33	0.0000606057266902111	FALSE	c5	False
ENST00000242729	79	0.902	0.956417721518987	3.47806725583221	235.620253164557	30	33	26	15	5	3	10	2	NA	0.746835443037975	0.417721518987342	0.379746835443038	FALSE	ENSG00000123096	SSPN	sarcospan [Source:HGNC Symbol;Acc:HGNC:11322]	0.379746835443038	1.82801796468116	enriched	0	0	FALSE	c3	False
ENST00000242776	80	0.1995	-1.6375875	5.14046459924045	238.9875	15	14	38	14	14	10	12	0	NA	0.65	0.175	0.1875	FALSE	ENSG00000123136	DDX39A	DExD-box helicase 39A [Source:HGNC Symbol;Acc:HGNC:17821]	0.1875	0.902583870061322	FALSE	0	0	FALSE	c3	False
ENST00000242783	441	0.283	-1.18042403628118	4.73459677022265	231.956916099773	87	179	181	37	44	22	68	0	NA	0.816326530612245	0.405895691609977	0.197278911564626	FALSE	ENSG00000123143	PKN1	protein kinase N1 [Source:HGNC Symbol;Acc:HGNC:9405]	0.197278911564626	0.949657405234588	FALSE	0	0	FALSE	c1	False
ENST00000242784	42	2.9615	2.85890476190476	3.64689607955844	231.904761904762	22	14	17	6	5	3	16	5	NA	0.738095238095238	0.333333333333333	0.523809523809524	FALSE	ENSG00000123144	TRIR	telomerase RNA component interacting RNase [Source:HGNC Symbol;Acc:HGNC:28424]	0.523809523809524	2.52150414493322	95th	0	0	FALSE	c5	False
ENST00000242786	178	0.3555	-0.35011797752809	3.90749237614336	234.85393258427	33	85	63	15	15	20	24	0	NA	0.831460674157303	0.47752808988764	0.185393258426966	FALSE	ENSG00000123146	ADGRE5	adhesion G protein-coupled receptor E5 [Source:HGNC Symbol;Acc:HGNC:1711]	0.185393258426966	0.89244247826288	FALSE	0	0	FALSE	c3	False
ENST00000242810	252	0.7145	0.842424603174603	2.19081910091593	241	54	47	27	100	78	6	9	0	NA	0.293650793650794	0.186507936507937	0.214285714285714	FALSE	ENSG00000114796	KLHL24	kelch like family member 24 [Source:HGNC Symbol;Acc:HGNC:25947]	0.214285714285714	1.03152442292723	enriched	0	0	FALSE	c3	False
ENST00000242819	26	0.0675	-0.538923076923077	2.66410522199221	231.115384615385	1	13	2	7	4	1	5	0	NA	0.576923076923077	0.5	0.0384615384615385	FALSE	ENSG00000123171	CCDC70	coiled-coil domain containing 70 [Source:HGNC Symbol;Acc:HGNC:25303]	0.0384615384615385	0.185145409243348	FALSE	0	0	FALSE	c1	False
ENST00000242827	17	0.026	0.703058823529412	3.12821993053934	233.058823529412	4	1	7	3	6	4	1	0	NA	0.470588235294118	0.0588235294117647	0.235294117647059	FALSE	ENSG00000123179	EBPL	EBP like [Source:HGNC Symbol;Acc:HGNC:18061]	0.235294117647059	1.13265426831225	enriched	0	0	FALSE	c3	False
ENST00000242839	278	-0.727	-1.61096762589928	4.62652059370779	239.377697841727	56	65	101	66	46	21	33	0	NA	0.597122302158273	0.233812949640288	0.201438848920863	FALSE	ENSG00000123191	ATP7B	ATPase copper transporting beta [Source:HGNC Symbol;Acc:HGNC:870]	0.201438848920863	0.969682431145017	FALSE	0	0	FALSE	NA	NA
ENST00000242994	128	0.464	0.45003125	1.47947824351408	240.96875	11	47	22	36	23	1	2	0	NA	0.5390625	0.3671875	0.0859375	FALSE	ENSG00000123307	NEUROD4	neuronal differentiation 4 [Source:HGNC Symbol;Acc:HGNC:13802]	0.0859375	0.413684273778106	FALSE	0	0	FALSE	c2	False
ENST00000243045	47	1.18	1.5858085106383	2.11720536308862	240.191489361702	15	16	12	9	10	3	0	0	NA	0.595744680851064	0.340425531914894	0.319148936170213	FALSE	ENSG00000123353	ORMDL2	ORMDL sphingolipid biosynthesis regulator 2 [Source:HGNC Symbol;Acc:HGNC:16037]	0.319148936170213	1.53631297031714	enriched	0	0	FALSE	c5	False
ENST00000243052	220	0.699	0.608513636363636	3.52121781870333	238.813636363636	64	85	71	36	28	14	13	1	NA	0.709090909090909	0.386363636363636	0.290909090909091	FALSE	ENSG00000123360	PDE1B	phosphodiesterase 1B [Source:HGNC Symbol;Acc:HGNC:8775]	0.290909090909091	1.40037254991332	enriched	0	0	FALSE	c3	False
ENST00000243056	148	2.316	2.58945945945946	3.01801717891447	224.243243243243	75	72	59	14	3	2	44	10	NA	0.885135135135135	0.486486486486487	0.506756756756757	FALSE	ENSG00000123364	HOXC13	homeobox C13 [Source:HGNC Symbol;Acc:HGNC:5125]	0.506756756756757	2.4394158650306	95th	174	0.000319557468002931	TRUE	c5	True
ENST00000243077	1912	0.7955	-0.18357949790795	4.66645312738898	237.594142259414	588	960	585	182	185	89	213	2	NA	0.808054393305439	0.502092050209205	0.307531380753138	FALSE	ENSG00000123384	LRP1	LDL receptor related protein 1 [Source:HGNC Symbol;Acc:HGNC:6692]	0.307531380753138	1.4803886069625	enriched	0	0	FALSE	c3	False
ENST00000243103	129	1.592	1.74548837209302	3.32442558035473	234.178294573643	55	54	63	6	6	2	48	12	NA	0.906976744186046	0.418604651162791	0.426356589147287	FALSE	ENSG00000123407	HOXC12	homeobox C12 [Source:HGNC Symbol;Acc:HGNC:5124]	0.426356589147287	2.05238709471308	95th	180	0.000330576691037515	TRUE	c5	True
ENST00000243108	87	5.832	5.13732183908046	2.9908967718506	239.103448275862	71	42	23	9	13	2	23	15	NA	0.747126436781609	0.482758620689655	0.816091954022989	FALSE	ENSG00000197757	HOXC6	homeobox C6 [Source:HGNC Symbol;Acc:HGNC:5128]	0.816091954022989	3.92848764900254	99th	258	0.000473826590487105	TRUE	c5	True
ENST00000243167	247	0.672	0.122813765182186	3.61743821306435	237.562753036437	60	93	95	33	26	15	31	1	NA	0.761133603238866	0.376518218623482	0.242914979757085	FALSE	ENSG00000117480	FAAH	fatty acid amide hydrolase [Source:HGNC Symbol;Acc:HGNC:3553]	0.242914979757085	1.16933942680009	enriched	4	0.00000734614868972255	FALSE	c2	False
ENST00000243189	37	-0.054	-0.150054054054054	1.80472338517486	234.216216216216	4	6	13	7	11	4	10	0	NA	0.513513513513513	0.162162162162162	0.108108108108108	FALSE	ENSG00000117616	RSRP1	arginine and serine rich protein 1 [Source:HGNC Symbol;Acc:HGNC:25234]	0.108108108108108	0.520408717873195	FALSE	0	0	FALSE	c5	False
ENST00000243213	20	0.371	0.6281	1.17762177379041	235.35	2	1	4	6	9	9	2	0	NA	0.25	0.05	0.1	FALSE	ENSG00000123496	IL13RA2	interleukin 13 receptor subunit alpha 2 [Source:HGNC Symbol;Acc:HGNC:5975]	0.1	0.481378064032705	FALSE	0	0	FALSE	NA	NA
ENST00000243253	241	-0.247	-1.48223651452282	4.39606788198209	239.02489626556	32	110	60	44	27	12	19	0	NA	0.705394190871369	0.45643153526971	0.132780082987552	FALSE	ENSG00000058262	SEC61A1	SEC61 translocon subunit alpha 1 [Source:HGNC Symbol;Acc:HGNC:18276]	0.132780082987552	0.639174192906496	FALSE	0	0	FALSE	c3	False
ENST00000243298	39	1.323	1.58217948717949	1.64596800620877	235.923076923077	7	1	9	11	18	1	1	0	NA	0.256410256410256	0.0256410256410256	0.17948717948718	FALSE	ENSG00000123570	RAB9B	RAB9B, member RAS oncogene family [Source:HGNC Symbol;Acc:HGNC:14090]	0.17948717948718	0.864011909802291	FALSE	0	0	FALSE	NA	NA
ENST00000243300	441	0.391	0.4179410430839	1.63312966310584	233.356009070295	39	78	54	142	167	29	10	1	NA	0.299319727891156	0.17687074829932	0.0884353741496599	FALSE	ENSG00000123572	NRK	Nik related kinase [Source:HGNC Symbol;Acc:HGNC:25391]	0.0884353741496599	0.425708492001712	FALSE	2	0.00000367307434486128	FALSE	NA	NA
ENST00000243344	170	0.2735	0.218458823529412	2.29897744211629	240.023529411765	22	6	24	72	68	29	6	0	NA	0.176470588235294	0.0352941176470588	0.129411764705882	FALSE	ENSG00000123607	TTC21B	tetratricopeptide repeat domain 21B [Source:HGNC Symbol;Acc:HGNC:25660]	0.129411764705882	0.622959847571736	FALSE	0	0	FALSE	c3	False
ENST00000243346	38	-0.57	-0.988052631578947	3.37291806414347	238.631578947368	5	3	7	16	12	7	4	0	NA	0.263157894736842	0.0789473684210526	0.131578947368421	FALSE	ENSG00000123609	NMI	N-myc and STAT interactor [Source:HGNC Symbol;Acc:HGNC:7854]	0.131578947368421	0.633392189516717	FALSE	0	0	FALSE	c2	False
ENST00000243347	89	0.267	-0.134134831460674	2.95114577976624	239.842696629213	9	24	11	22	32	6	5	0	NA	0.393258426966292	0.269662921348315	0.101123595505618	FALSE	ENSG00000123610	TNFAIP6	TNF alpha induced protein 6 [Source:HGNC Symbol;Acc:HGNC:11898]	0.101123595505618	0.486786806325207	FALSE	0	0	FALSE	c2	False
ENST00000243349	89	0.24	-0.188775280898876	3.13432685158454	239.831460674157	10	6	19	39	25	9	8	0	NA	0.280898876404494	0.0674157303370786	0.112359550561798	FALSE	ENSG00000123612	ACVR1C	activin A receptor type 1C [Source:HGNC Symbol;Acc:HGNC:18123]	0.112359550561798	0.54087422925023	FALSE	0	0	FALSE	c3	False
ENST00000243389	186	0.912	0.325569892473118	4.38515777126347	234.129032258065	63	78	69	16	23	10	15	0	NA	0.790322580645161	0.419354838709677	0.338709677419355	FALSE	ENSG00000123643	SLC36A1	solute carrier family 36 member 1 [Source:HGNC Symbol;Acc:HGNC:18761]	0.338709677419355	1.63047408785271	enriched	0	0	FALSE	c3	False
ENST00000243440	16	-0.252	-0.0384375000000002	3.23992934015029	237.375	4	3	8	4	1	3	2	0	NA	0.6875	0.1875	0.25	FALSE	ENSG00000123685	BATF3	basic leucine zipper ATF-like transcription factor 3 [Source:HGNC Symbol;Acc:HGNC:28915]	0.25	1.20344516008176	enriched	0	0	FALSE	c4	False
ENST00000243457	167	-0.432	-1.71807185628743	4.45112896815978	237.089820359281	29	62	43	35	27	1	11	0	NA	0.62874251497006	0.37125748502994	0.173652694610778	FALSE	ENSG00000123700	KCNJ2	potassium inwardly rectifying channel subfamily J member 2 [Source:HGNC Symbol;Acc:HGNC:6263]	0.173652694610778	0.835925979457991	FALSE	0	0	FALSE	c4	False
ENST00000243498	147	0.227	0.181122448979592	2.54285975592997	238.632653061224	20	33	17	53	44	12	4	0	NA	0.340136054421769	0.224489795918367	0.136054421768707	FALSE	ENSG00000123737	EXOSC9	exosome component 9 [Source:HGNC Symbol;Acc:HGNC:9137]	0.136054421768707	0.654936141541095	FALSE	0	0	FALSE	c2	False
ENST00000243563	139	0.314	-0.496956834532374	4.21118134630374	239.992805755396	33	61	36	24	18	6	18	1	NA	0.697841726618705	0.438848920863309	0.237410071942446	FALSE	ENSG00000077312	SNRPA	small nuclear ribonucleoprotein polypeptide A [Source:HGNC Symbol;Acc:HGNC:11151]	0.237410071942446	1.1428400081352	enriched	0	0	FALSE	c4	False
ENST00000243578	45	0.465	-1.21062222222222	5.25502161265726	239.333333333333	9	12	19	7	7	3	6	0	NA	0.688888888888889	0.266666666666667	0.2	FALSE	ENSG00000123810	B9D2	B9 domain containing 2 [Source:HGNC Symbol;Acc:HGNC:28636]	0.2	0.96275612806541	FALSE	0	0	FALSE	c2	False
ENST00000243662	39	0.305	0.631846153846154	3.30681449146632	238.897435897436	11	16	12	2	9	3	8	0	NA	0.717948717948718	0.41025641025641	0.282051282051282	FALSE	ENSG00000123892	RAB38	RAB38, member RAS oncogene family [Source:HGNC Symbol;Acc:HGNC:9776]	0.282051282051282	1.35773300111789	enriched	0	0	FALSE	c3	False
ENST00000243673	69	0.387	-0.206695652173913	3.88132081181723	234.63768115942	19	23	27	9	10	4	8	0	NA	0.72463768115942	0.333333333333333	0.27536231884058	FALSE	ENSG00000123901	GPR83	G protein-coupled receptor 83 [Source:HGNC Symbol;Acc:HGNC:4523]	0.27536231884058	1.32553379951035	enriched	0	0	FALSE	c3	False
ENST00000243776	276	0.039	-0.78543115942029	4.52926315487992	235.615942028986	64	83	116	35	42	4	57	3	NA	0.721014492753623	0.300724637681159	0.231884057971014	FALSE	ENSG00000123989	CHPF	chondroitin polymerizing factor [Source:HGNC Symbol;Acc:HGNC:24291]	0.231884057971014	1.11623898906135	enriched	0	0	FALSE	c5	False
ENST00000243786	169	0.103	-0.792195266272189	3.6592094063474	239.704142011834	23	62	44	37	26	2	12	0	NA	0.627218934911243	0.366863905325444	0.136094674556213	FALSE	ENSG00000123999	INHA	inhibin subunit alpha [Source:HGNC Symbol;Acc:HGNC:6065]	0.136094674556213	0.655129909630309	FALSE	0	0	FALSE	c5	False
ENST00000243878	78	0.1005	-0.072474358974359	1.8971360214148	239.179487179487	9	22	28	17	11	7	13	0	NA	0.641025641025641	0.282051282051282	0.115384615384615	FALSE	ENSG00000124074	ENKD1	enkurin domain containing 1 [Source:HGNC Symbol;Acc:HGNC:25246]	0.115384615384615	0.555436227730044	FALSE	0	0	FALSE	c5	False
ENST00000243903	223	0.123	-0.65157399103139	3.7055002230852	237.461883408072	36	72	72	44	35	9	20	1	NA	0.645739910313901	0.322869955156951	0.161434977578475	FALSE	ENSG00000101442	ACTR5	actin related protein 5 [Source:HGNC Symbol;Acc:HGNC:14671]	0.161434977578475	0.777112569738896	FALSE	7	0.0000128557602070145	FALSE	c3	False
ENST00000243911	110	0.123	-0.364609090909091	4.403664710498	236.009090909091	28	66	36	5	3	1	13	0	NA	0.927272727272727	0.6	0.254545454545455	FALSE	ENSG00000124089	MC3R	melanocortin 3 receptor [Source:HGNC Symbol;Acc:HGNC:6931]	0.254545454545455	1.22532598117416	enriched	0	0	FALSE	c1	False
ENST00000243913	34	-1.377	-1.38891176470588	2.60169418424654	233.088235294118	2	5	5	10	14	3	0	0	NA	0.294117647058824	0.147058823529412	0.0588235294117647	FALSE	ENSG00000124091	GCNT7	glucosaminyl (N-acetyl) transferase family member 7 [Source:HGNC Symbol;Acc:HGNC:16099]	0.0588235294117647	0.283163567078062	FALSE	0	0	FALSE	NA	NA
ENST00000243918	83	3.01	3.30884337349398	2.80221384815269	237.493975903614	48	39	34	6	4	3	11	3	NA	0.879518072289157	0.469879518072289	0.578313253012048	FALSE	ENSG00000204070	SYS1	SYS1 golgi trafficking protein [Source:HGNC Symbol;Acc:HGNC:16162]	0.578313253012048	2.78387314139396	95th	0	0	FALSE	c3	False
ENST00000243938	22	-0.5975	-1.59740909090909	3.69175397285679	227.409090909091	2	1	5	11	5	6	6	0	NA	0.272727272727273	0.0454545454545455	0.0909090909090909	FALSE	ENSG00000124116	WFDC3	WAP four-disulfide core domain 3 [Source:HGNC Symbol;Acc:HGNC:15957]	0.0909090909090909	0.437616421847914	FALSE	0	0	FALSE	NA	NA
ENST00000243964	555	1.279	0.760189189189189	3.91379554417649	239.403603603604	212	264	163	73	55	26	47	5	NA	0.769369369369369	0.475675675675676	0.381981981981982	FALSE	ENSG00000124140	SLC12A5	solute carrier family 12 member 5 [Source:HGNC Symbol;Acc:HGNC:13818]	0.381981981981982	1.83877746981862	enriched	16	0.0000293845947588902	FALSE	NA	NA
ENST00000244020	131	1.415	2.04426717557252	2.44093465019645	233.923664122137	49	44	12	39	36	6	12	4	NA	0.427480916030534	0.33587786259542	0.374045801526718	FALSE	ENSG00000124193	SRSF6	serine and arginine rich splicing factor 6 [Source:HGNC Symbol;Acc:HGNC:10788]	0.374045801526718	1.80057443798493	enriched	16	0.0000293845947588902	FALSE	c4	False
ENST00000244040	71	-1.063	-1.08838028169014	3.56773391611217	238.549295774648	11	15	8	16	32	7	5	0	NA	0.323943661971831	0.211267605633803	0.154929577464789	FALSE	ENSG00000124209	RAB22A	RAB22A, member RAS oncogene family [Source:HGNC Symbol;Acc:HGNC:9764]	0.154929577464789	0.74579700061405	FALSE	0	0	FALSE	c3	False
ENST00000244043	107	-0.99	-1.63251401869159	4.72503863289484	237.616822429907	24	31	40	21	15	10	15	2	NA	0.663551401869159	0.289719626168224	0.224299065420561	FALSE	ENSG00000124212	PTGIS	prostaglandin I2 synthase [Source:HGNC Symbol;Acc:HGNC:9603]	0.224299065420561	1.07972649876495	enriched	0	0	FALSE	c2	False
ENST00000244050	123	0.552	0.035691056910569	4.18690823394895	235.658536585366	37	77	29	8	9	3	14	1	NA	0.861788617886179	0.626016260162602	0.300813008130081	FALSE	ENSG00000124216	SNAI1	snail family transcriptional repressor 1 [Source:HGNC Symbol;Acc:HGNC:11128]	0.300813008130081	1.44804783489513	enriched	0	0	FALSE	c2	False
ENST00000244051	220	0.1755	-0.148513636363636	3.24213547569123	237.690909090909	44	82	87	28	23	1	39	1	NA	0.768181818181818	0.372727272727273	0.2	FALSE	ENSG00000124217	MOCS3	molybdenum cofactor synthesis 3 [Source:HGNC Symbol;Acc:HGNC:15765]	0.2	0.96275612806541	FALSE	0	0	FALSE	c5	False
ENST00000244061	84	1.709	1.73840476190476	3.44551870338832	233.654761904762	36	29	26	18	11	6	14	3	NA	0.654761904761905	0.345238095238095	0.428571428571429	FALSE	ENSG00000124226	RNF114	ring finger protein 114 [Source:HGNC Symbol;Acc:HGNC:13094]	0.428571428571429	2.06304884585445	95th	0	0	FALSE	c3	False
ENST00000244137	111	-0.371	-1.69492792792793	4.9495384719858	239.459459459459	26	42	42	17	10	15	26	0	NA	0.756756756756757	0.378378378378378	0.234234234234234	FALSE	ENSG00000124299	PEPD	peptidase D [Source:HGNC Symbol;Acc:HGNC:8840]	0.234234234234234	1.12755222205859	enriched	0	0	FALSE	c2	False
ENST00000244174	87	-0.127	-1.53593103448276	4.21962898951341	231.51724137931	11	34	32	15	6	9	8	0	NA	0.758620689655172	0.390804597701149	0.126436781609195	FALSE	ENSG00000124334	IL9R	interleukin 9 receptor [Source:HGNC Symbol;Acc:HGNC:6030]	0.126436781609195	0.608638931535604	FALSE	0	0	FALSE	NA	NA
ENST00000244204	148	1.057	1.02023648648649	3.22423101491988	239.918918918919	52	54	47	21	26	10	15	1	NA	0.682432432432432	0.364864864864865	0.351351351351351	FALSE	ENSG00000124357	NAGK	N-acetylglucosamine kinase [Source:HGNC Symbol;Acc:HGNC:17174]	0.351351351351351	1.69132833308788	enriched	0	0	FALSE	NA	NA
ENST00000244217	32	-0.0115	-0.35415625	2.08453361550089	237.71875	5	2	9	7	14	3	1	0	NA	0.34375	0.0625	0.15625	FALSE	ENSG00000124370	MCEE	methylmalonyl-CoA epimerase [Source:HGNC Symbol;Acc:HGNC:16732]	0.15625	0.752153225051102	FALSE	0	0	FALSE	c4	False
ENST00000244221	13	0.954	1.06107692307692	2.10542586592905	239.923076923077	4	2	3	1	7	3	0	0	NA	0.384615384615385	0.153846153846154	0.307692307692308	FALSE	ENSG00000124374	PAIP2B	poly(A) binding protein interacting protein 2B [Source:HGNC Symbol;Acc:HGNC:29200]	0.307692307692308	1.48116327394678	enriched	0	0	FALSE	c3	False
ENST00000244227	52	0.4375	0.447884615384615	1.67185385717732	237.730769230769	8	23	10	9	10	6	2	0	NA	0.634615384615385	0.442307692307692	0.153846153846154	FALSE	ENSG00000124380	SNRNP27	small nuclear ribonucleoprotein U4/U6.U5 subunit 27 [Source:HGNC Symbol;Acc:HGNC:30240]	0.153846153846154	0.740581636973392	FALSE	0	0	FALSE	NA	NA
ENST00000244230	138	-0.6195	-1.26746376811594	3.16988092562154	239.797101449275	7	32	20	41	45	11	8	0	NA	0.376811594202899	0.231884057971014	0.0507246376811594	FALSE	ENSG00000124383	MPHOSPH10	M-phase phosphoprotein 10 [Source:HGNC Symbol;Acc:HGNC:7213]	0.0507246376811594	0.244177278857169	FALSE	0	0	FALSE	c3	False
ENST00000244241	75	0.233	-1.57522666666667	5.09587733096591	225.386666666667	13	33	32	6	4	3	10	0	NA	0.866666666666667	0.44	0.173333333333333	FALSE	ENSG00000124391	IL17C	interleukin 17C [Source:HGNC Symbol;Acc:HGNC:5983]	0.173333333333333	0.834388644323355	FALSE	6	0.0000110192230345838	FALSE	c2	False
ENST00000244289	231	-0.021	-1.1382380952381	4.32952757132811	236.978354978355	39	67	83	36	45	10	49	1	NA	0.649350649350649	0.29004329004329	0.168831168831169	FALSE	ENSG00000079435	LIPE	lipase E, hormone sensitive type [Source:HGNC Symbol;Acc:HGNC:6621]	0.168831168831169	0.812716212003268	FALSE	0	0	FALSE	NA	NA
ENST00000244314	225	0.287	-0.361124444444444	4.65839924151773	232.008888888889	75	128	85	8	4	1	48	1	NA	0.946666666666667	0.568888888888889	0.333333333333333	FALSE	ENSG00000124449	IRGC	immunity related GTPase cinema [Source:HGNC Symbol;Acc:HGNC:28835]	0.333333333333333	1.60459354677568	enriched	0	0	FALSE	c1	False
ENST00000244333	80	-0.08	-0.5452375	3.56016366514611	236.65	15	24	32	10	14	5	20	0	NA	0.7	0.3	0.1875	FALSE	ENSG00000124466	LYPD3	LY6/PLAUR domain containing 3 [Source:HGNC Symbol;Acc:HGNC:24880]	0.1875	0.902583870061322	FALSE	0	0	FALSE	c5	False
ENST00000244360	90	0.0565	-0.5395	4.00912458782141	226.1	17	34	42	3	11	4	29	2	NA	0.844444444444444	0.377777777777778	0.188888888888889	FALSE	ENSG00000204618	RNF39	ring finger protein 39 [Source:HGNC Symbol;Acc:HGNC:18064]	0.188888888888889	0.909269676506221	FALSE	17	0.0000312211319313209	FALSE	c5	False
ENST00000244364	801	-0.298	-0.812609238451935	3.44175377509266	240.499375780275	111	92	169	258	282	84	43	2	NA	0.325842696629214	0.114856429463171	0.138576779026217	FALSE	ENSG00000151914	DST	dystonin [Source:HGNC Symbol;Acc:HGNC:1090]	0.138576779026217	0.667078216075284	FALSE	0	0	FALSE	NA	NA
ENST00000244458	170	1.1665	0.642023529411765	3.89007918562708	236.482352941176	57	84	63	13	10	9	17	0	NA	0.864705882352941	0.494117647058824	0.335294117647059	FALSE	ENSG00000124507	PACSIN1	protein kinase C and casein kinase substrate in neurons 1 [Source:HGNC Symbol;Acc:HGNC:8570]	0.335294117647059	1.61403233234495	enriched	0	0	FALSE	c2	False
ENST00000244496	65	0.568	0.545492307692308	2.3153661300853	240.369230769231	9	16	16	15	18	7	2	0	NA	0.492307692307692	0.246153846153846	0.138461538461538	FALSE	ENSG00000124541	RRP36	ribosomal RNA processing 36 [Source:HGNC Symbol;Acc:HGNC:21374]	0.138461538461538	0.666523473276053	FALSE	0	0	FALSE	c2	False
ENST00000244513	140	-0.17	-0.597657142857143	2.41069040760433	235.042857142857	12	43	41	32	24	7	8	0	NA	0.6	0.307142857142857	0.0857142857142857	FALSE	ENSG00000124557	BTN1A1	butyrophilin subfamily 1 member A1 [Source:HGNC Symbol;Acc:HGNC:1135]	0.0857142857142857	0.41260976917089	FALSE	8	0.0000146922973794451	FALSE	c2	False
ENST00000244520	69	0.195	0.100159420289855	2.21665177173876	235.246376811594	9	15	10	22	22	6	5	0	NA	0.36231884057971	0.217391304347826	0.130434782608696	FALSE	ENSG00000124562	SNRPC	small nuclear ribonucleoprotein polypeptide C [Source:HGNC Symbol;Acc:HGNC:11157]	0.130434782608696	0.627884431347007	FALSE	0	0	FALSE	c3	False
ENST00000244527	29	-0.314	-0.819586206896552	2.16418857306912	216.379310344828	1	3	5	9	12	11	1	0	NA	0.275862068965517	0.103448275862069	0.0344827586206897	FALSE	ENSG00000124568	SLC17A1	solute carrier family 17 member 1 [Source:HGNC Symbol;Acc:HGNC:10929]	0.0344827586206897	0.165992435873347	FALSE	0	0	FALSE	c2	False
ENST00000244534	46	-1.181	-2.55358695652174	3.82797202228303	222.260869565217	2	16	16	11	3	1	8	0	NA	0.695652173913043	0.347826086956522	0.0434782608695652	FALSE	ENSG00000124575	H1-3	H1.3 linker histone, cluster member [Source:HGNC Symbol;Acc:HGNC:4717]	0.0434782608695652	0.209294810449002	FALSE	0	0	FALSE	c5	False
ENST00000244565	107	-0.128	-1.69076635514019	5.31720554281266	237.990654205607	22	26	54	10	17	8	14	0	NA	0.747663551401869	0.242990654205607	0.205607476635514	FALSE	ENSG00000124602	UNC5CL	unc-5 family C-terminal like [Source:HGNC Symbol;Acc:HGNC:21203]	0.205607476635514	0.989749290534534	FALSE	0	0	FALSE	c1	False
ENST00000244571	263	0.14	-0.557634980988593	3.56009372086847	238.749049429658	44	50	112	51	50	22	19	0	NA	0.61596958174905	0.190114068441065	0.167300380228137	FALSE	ENSG00000124608	AARS2	alanyl-tRNA synthetase 2, mitochondrial [Source:HGNC Symbol;Acc:HGNC:21022]	0.167300380228137	0.80534733146156	FALSE	0	0	FALSE	c2	False
ENST00000244573	41	-3.794	-4.03553658536585	4.56029431669471	230.390243902439	3	17	12	10	2	1	11	0	NA	0.707317073170732	0.414634146341463	0.0731707317073171	FALSE	ENSG00000124610	H1-1	H1.1 linker histone, cluster member [Source:HGNC Symbol;Acc:HGNC:4715]	0.0731707317073171	0.352227851731248	FALSE	0	0	FALSE	c5	False
ENST00000244669	83	0.928	-0.403385542168675	4.38564051787006	240.927710843373	24	35	30	10	8	2	5	0	NA	0.783132530120482	0.421686746987952	0.289156626506024	FALSE	ENSG00000124701	APOBEC2	apolipoprotein B mRNA editing enzyme catalytic subunit 2 [Source:HGNC Symbol;Acc:HGNC:605]	0.289156626506024	1.39193657069698	enriched	0	0	FALSE	c1	False
ENST00000244711	41	0.05	0.836682926829268	2.37233505684826	239.19512195122	8	5	10	10	16	4	2	0	NA	0.365853658536585	0.121951219512195	0.195121951219512	FALSE	ENSG00000124733	MEA1	male-enhanced antigen 1 [Source:HGNC Symbol;Acc:HGNC:6986]	0.195121951219512	0.939274271283327	FALSE	0	0	FALSE	c5	False
[truncated: 15,330 more rows]
