# Supplementary material for: Interpreting mammalian synonymous site conservation in light of the unwanted transcript hypothesis
Source: Nat Commun. 2025 Feb 27;16:2007. doi: 10.1038/s41467-025-57179-w (PMC11865589; doi:10.1038/s41467-025-57179-w)
Supplement: Supplementary file 14 — Source Data [file 41467_2025_57179_MOESM14_ESM.zip › source_data/fig4C_source_data.txt]

variant_type	proportion_variable	Obs_Exp	TOPMed_props_long.constrained
AtoG	0.0081824373772725	prop	TRUE
CtoT	0.0718304603322972	prop	TRUE
GtoA	0.0486417552478462	prop	TRUE
TtoC	0.00819511770971458	prop	TRUE
AtoC	0.00257229600968053	prop	TRUE
AtoT	0.00187850067749205	prop	TRUE
CtoA	0.0161003992493243	prop	TRUE
CtoG	0.0216507619068322	prop	TRUE
GtoC	0.0133107261120652	prop	TRUE
GtoT	0.0121006601018774	prop	TRUE
TtoA	0.00199624662159714	prop	TRUE
TtoG	0.00285488627553276	prop	TRUE
AtoG	0.0166669644670051	exp_prop	TRUE
CtoT	0.0607153705583756	exp_prop	TRUE
GtoA	0.0501709644670051	exp_prop	TRUE
TtoC	0.013988345177665	exp_prop	TRUE
AtoC	0.00497457868020305	exp_prop	TRUE
AtoT	0.00352897461928934	exp_prop	TRUE
CtoA	0.0124151878172589	exp_prop	TRUE
CtoG	0.0165819289340102	exp_prop	TRUE
GtoC	0.0113522436548223	exp_prop	TRUE
GtoT	0.0109695837563452	exp_prop	TRUE
TtoA	0.00323135025380711	exp_prop	TRUE
TtoG	0.0048045076142132	exp_prop	TRUE
