# Supplementary material for: Interpreting mammalian synonymous site conservation in light of the unwanted transcript hypothesis
Source: Nat Commun. 2025 Feb 27;16:2007. doi: 10.1038/s41467-025-57179-w (PMC11865589; doi:10.1038/s41467-025-57179-w)
Supplement: Supplementary file 14 — Source Data [file 41467_2025_57179_MOESM14_ESM.zip › source_data/fig1EF_source_data.txt]

sites_4d_base_counts_phyloP.prop_G	sites_4d_base_counts_phyloP.prop_C	sites_4d_base_counts_phyloP.prop_A	sites_4d_base_counts_phyloP.prop_T	sites_4d_base_counts_phyloP.phyloP.am
0.00888888888888889	0.968888888888889	0	0.0222222222222222	4.002
0.969026548672566	0	0.00442477876106195	0.0265486725663717	3.92
0	0.995535714285714	0	0.00446428571428571	6.822
1	0	0	0	8.478
0.0497737556561086	0.936651583710407	0	0.0135746606334842	4.07
0.995689655172414	0	0.00431034482758621	0	6.816
0	1	0	0	8.692
0.00865800865800866	0.965367965367965	0	0.025974025974026	3.372
0.951327433628319	0.00442477876106195	0.0442477876106195	0	2.658
0.0448430493273543	0.94170403587444	0	0.0134529147982063	3.357
0	0.987179487179487	0.00427350427350427	0.00854700854700855	4.922
0.844155844155844	0.00865800865800866	0.147186147186147	0	2.277
0.95475113122172	0	0.0452488687782805	0	4.065
0.923809523809524	0.0428571428571429	0.0333333333333333	0	2.788
0	0.972350230414747	0.00921658986175115	0.0184331797235023	3.352
0.0308370044052863	0.964757709251101	0.00440528634361234	0	2.84
0.956730769230769	0.00480769230769231	0.0192307692307692	0.0192307692307692	2.66
0	0.00966183574879227	0.990338164251208	0	4.429
0	0.957345971563981	0.00947867298578199	0.033175355450237	2.472
0.00462962962962963	0.902777777777778	0.087962962962963	0.00462962962962963	3.208
0.00440528634361234	0.977973568281938	0.013215859030837	0.00440528634361234	3.901
0	0	0.995708154506438	0.00429184549356223	4.616
0.013215859030837	0.964757709251101	0	0.0220264317180617	3.877
0	0.955947136563877	0.00440528634361234	0.039647577092511	2.848
0.921397379912664	0	0.0786026200873362	0	6.651
0.0129310344827586	0.974137931034483	0	0.0129310344827586	3.436
0.00851063829787234	0.987234042553191	0	0.00425531914893617	4.89
0.969565217391304	0.00869565217391304	0.0130434782608696	0.00869565217391304	2.828
0.00423728813559322	0.98728813559322	0	0.00847457627118644	4.173
0.00858369098712446	0.939914163090129	0.0171673819742489	0.0343347639484979	2.357
0.96969696969697	0	0.0303030303030303	0	4.745
0.955947136563877	0	0.0176211453744493	0.026431718061674	3.428
0.881057268722467	0	0.092511013215859	0.026431718061674	4.077
0.965665236051502	0	0.0257510729613734	0.00858369098712446	2.87
0.883116883116883	0.00432900432900433	0.112554112554113	0	2.429
1	0	0	0	8.796
0.948051948051948	0.00865800865800866	0.025974025974026	0.0173160173160173	2.374
0.991341991341991	0	0.00865800865800866	0	5.778
0.965367965367965	0.00865800865800866	0.025974025974026	0	2.385
0.986725663716814	0	0.0132743362831858	0	4.799
0.93859649122807	0.0131578947368421	0.0482456140350877	0	2.347
0.00442477876106195	0.964601769911504	0.0176991150442478	0.0132743362831858	3.991
0.970588235294118	0.00840336134453781	0.0168067226890756	0.00420168067226891	2.887
0.974576271186441	0.00423728813559322	0.0211864406779661	0	4.919
0.929824561403509	0.0394736842105263	0.0175438596491228	0.0131578947368421	2.983
0.957142857142857	0.00952380952380952	0.0333333333333333	0	2.842
0	0.918454935622318	0	0.0815450643776824	2.298
0.973799126637555	0.00436681222707424	0.0218340611353712	0	3.449
0.96	0.00888888888888889	0.0266666666666667	0.00444444444444444	2.396
0	0.964444444444444	0.00888888888888889	0.0266666666666667	2.297
0.986425339366516	0.0135746606334842	0	0	4.654
0.0555555555555556	0.914529914529915	0.0213675213675214	0.00854700854700855	2.337
0.887931034482759	0.00431034482758621	0.103448275862069	0.00431034482758621	3.819
0	0.952789699570815	0.00858369098712446	0.0386266094420601	2.872
0.935064935064935	0.012987012987013	0.00432900432900433	0.0476190476190476	2.595
0	0.948275862068966	0	0.0517241379310345	5.613
0.977678571428571	0.00446428571428571	0.0133928571428571	0.00446428571428571	3.988
0.978632478632479	0	0.0170940170940171	0.00427350427350427	3.368
0.965665236051502	0	0.0171673819742489	0.0171673819742489	3.32
0.0171673819742489	0.948497854077253	0.0214592274678112	0.0128755364806867	2.335
0.922374429223744	0	0.0776255707762557	0	4.543
0	0.96875	0	0.03125	4.142
0.924107142857143	0	0.0714285714285714	0.00446428571428571	3.159
0.0173160173160173	0.943722943722944	0.00865800865800866	0.0303030303030303	2.314
0.963963963963964	0.018018018018018	0.018018018018018	0	4.029
0.00427350427350427	0.961538461538462	0.00427350427350427	0.0299145299145299	2.849
0.950892857142857	0	0.0491071428571429	0	5.633
0	0.88034188034188	0.0769230769230769	0.0427350427350427	2.696
0.00429184549356223	0.901287553648069	0.0815450643776824	0.0128755364806867	2.693
0.960176991150443	0.00442477876106195	0.0353982300884956	0	3.256
0.0297872340425532	0.957446808510638	0.00425531914893617	0.00851063829787234	2.41
0.970212765957447	0.0127659574468085	0	0.0170212765957447	4.858
0.974248927038627	0.00858369098712446	0.0128755364806867	0.00429184549356223	3.35
0.995744680851064	0.00425531914893617	0	0	6.897
0.995744680851064	0.00425531914893617	0	0	6.845
0	1	0	0	8.734
0.923076923076923	0.0683760683760684	0.00854700854700855	0	4.007
0.953271028037383	0.014018691588785	0.0280373831775701	0.00467289719626168	4.744
0.990654205607477	0	0.00934579439252336	0	5.716
0.982905982905983	0	0.0170940170940171	0	5.774
0.869198312236287	0.029535864978903	0.10126582278481	0	3.194
0.967592592592593	0.0185185185185185	0	0.0138888888888889	3.372
0.952991452991453	0.0341880341880342	0.00854700854700855	0.00427350427350427	4.145
0.817777777777778	0.0133333333333333	0	0.168888888888889	3.574
0.965811965811966	0	0.0299145299145299	0.00427350427350427	4.079
0.102127659574468	0.821276595744681	0.00425531914893617	0.0723404255319149	3.352
0.964912280701754	0	0.0350877192982456	0	4.077
0.962264150943396	0	0.00943396226415094	0.0283018867924528	3.943
0.0043859649122807	0.956140350877193	0.0175438596491228	0.0219298245614035	2.46
0.948497854077253	0.00858369098712446	0.0343347639484979	0.00858369098712446	2.318
0.00434782608695652	0.952173913043478	0.00869565217391304	0.0347826086956522	3.303
0.899563318777293	0	0.091703056768559	0.00873362445414847	2.998
0.960869565217391	0.0130434782608696	0.0217391304347826	0.00434782608695652	2.719
0.981735159817352	0	0.0136986301369863	0.0045662100456621	5.692
0.930735930735931	0.051948051948052	0.012987012987013	0.00432900432900433	2.787
0.0043859649122807	0.771929824561403	0.0789473684210526	0.144736842105263	2.697
0.952789699570815	0.0214592274678112	0.0171673819742489	0.00858369098712446	3.33
0.0129310344827586	0.978448275862069	0	0.00862068965517241	4.142
0.968609865470852	0	0.031390134529148	0	4.76
0.771551724137931	0.00862068965517241	0.219827586206897	0	3.359
0	0.974137931034483	0.00862068965517241	0.0172413793103448	3.455
0.15929203539823	0.836283185840708	0	0.00442477876106195	4.921
0.982532751091703	0.00436681222707424	0.00873362445414847	0.00436681222707424	4.079
0.00425531914893617	0.987234042553191	0	0.00851063829787234	4.926
0.00425531914893617	0.940425531914894	0	0.0553191489361702	4.029
0.961538461538462	0.00427350427350427	0.0341880341880342	0	3.334
1	0	0	0	8.655
0.995726495726496	0	0.00427350427350427	0	6.881
0.0128205128205128	0.965811965811966	0	0.0213675213675214	2.912
0.874458874458874	0.00432900432900433	0.108225108225108	0.012987012987013	2.734
0	0.969957081545064	0.00429184549356223	0.0257510729613734	3.427
0.0175438596491228	0.969298245614035	0	0.0131578947368421	3.376
0.00888888888888889	0.933333333333333	0.0488888888888889	0.00888888888888889	3.377
0.947368421052632	0	0.0526315789473684	0	4.725
0.969026548672566	0.00442477876106195	0.0265486725663717	0	2.733
0.00440528634361234	0.969162995594714	0.00440528634361234	0.0220264317180617	2.366
0.0221238938053097	0.853982300884956	0	0.123893805309735	2.786
0.0178571428571429	0.946428571428571	0.0133928571428571	0.0223214285714286	2.313
0.00444444444444444	0.964444444444444	0	0.0311111111111111	2.307
0	1	0	0	8.657
0.982300884955752	0	0.0176991150442478	0	5.544
0.00444444444444444	0.982222222222222	0	0.0133333333333333	4.64
0.982456140350877	0.0175438596491228	0	0	3.86
0.982758620689655	0.00862068965517241	0	0.00862068965517241	4.729
0.0214592274678112	0.96137339055794	0.0128755364806867	0.00429184549356223	2.885
0.0133333333333333	0.977777777777778	0.00444444444444444	0.00444444444444444	3.401
0.00925925925925926	0.967592592592593	0.00925925925925926	0.0138888888888889	3.373
0.00480769230769231	0.927884615384615	0	0.0673076923076923	2.821
0	0.877272727272727	0.00454545454545455	0.118181818181818	2.537
0.96078431372549	0.00490196078431373	0.0294117647058824	0.00490196078431373	3.201
0.995391705069124	0.00460829493087558	0	0	6.811
0.00854700854700855	0.841880341880342	0.145299145299145	0.00427350427350427	2.844
0.00429184549356223	0.974248927038627	0.00858369098712446	0.0128755364806867	3.428
0.91025641025641	0	0.0854700854700855	0.00427350427350427	3.21
0.96137339055794	0.00429184549356223	0.0300429184549356	0.00429184549356223	3.377
0.977578475336323	0	0.0179372197309417	0.00448430493273543	3.414
0.00432900432900433	0.952380952380952	0.00865800865800866	0.0346320346320346	2.78
0	0	1	0	6.254
0.00467289719626168	0.985981308411215	0	0.00934579439252336	4.756
0.972350230414747	0.00460829493087558	0.00921658986175115	0.0138248847926267	3.876
0.932432432432432	0.018018018018018	0.0495495495495495	0	2.61
0.00869565217391304	0.817391304347826	0.0739130434782609	0.1	2.623
0.913636363636364	0.00454545454545455	0.0227272727272727	0.0590909090909091	3.253
0.945701357466063	0	0.0316742081447964	0.0226244343891403	2.619
0.00884955752212389	0.911504424778761	0.00442477876106195	0.0752212389380531	2.657
0.0180995475113122	0.950226244343891	0	0.0316742081447964	2.319
0.974248927038627	0	0.0214592274678112	0.00429184549356223	4.774
0.0128755364806867	0.982832618025751	0	0.00429184549356223	5.874
0	0.995391705069124	0.00460829493087558	0	6.497
0.947368421052632	0.0087719298245614	0.0307017543859649	0.0131578947368421	2.825
0.00440528634361234	0.903083700440529	0	0.092511013215859	2.36
0.00436681222707424	0.965065502183406	0	0.0305676855895196	2.472
0.91304347826087	0	0.0869565217391304	0	3.783
0.00925925925925926	0.00925925925925926	0.981481481481482	0	2.292
0.00444444444444444	0.875555555555556	0	0.12	2.383
0.943965517241379	0.0258620689655172	0.0172413793103448	0.0129310344827586	2.346
0.00429184549356223	0	0.995708154506438	0	4.596
0.91304347826087	0	0.0869565217391304	0	4.665
0	0	1	0	6.226
0.00476190476190476	0.885714285714286	0	0.10952380952381	4.745
0.971830985915493	0.00469483568075117	0.0234741784037559	0	5.661
0.978448275862069	0	0.021551724137931	0	4.843
0.969162995594714	0.00440528634361234	0.026431718061674	0	2.902
0	1	0	0	8.6
0.978165938864629	0	0.0131004366812227	0.00873362445414847	4.113
0.972727272727273	0	0.0227272727272727	0.00454545454545455	4.133
0.762931034482759	0.228448275862069	0	0.00862068965517241	2.825
0.94273127753304	0	0.0572687224669604	0	3.253
0.978632478632479	0	0.0213675213675214	0	5.698
0.982608695652174	0.00434782608695652	0.0130434782608696	0	4.059
0.982978723404255	0.00851063829787234	0.00425531914893617	0.00425531914893617	3.983
0.977973568281938	0.00440528634361234	0.0176211453744493	0	3.337
0.915178571428571	0.0223214285714286	0.00446428571428571	0.0580357142857143	2.746
0.978540772532189	0	0.0128755364806867	0.00858369098712446	3.391
0.102564102564103	0.897435897435897	0	0	4.866
0.0256410256410256	0.965811965811966	0.00427350427350427	0.00427350427350427	2.854
0.974468085106383	0.00851063829787234	0.0127659574468085	0.00425531914893617	2.847
0.931914893617021	0.0212765957446809	0.0468085106382979	0	3.299
0	0.974468085106383	0	0.025531914893617	5.647
0	0.948936170212766	0.00851063829787234	0.0425531914893617	4.859
0.970212765957447	0	0.0297872340425532	0	4.852
0.991489361702128	0.00851063829787234	0	0	5.777
0.963133640552995	0.00460829493087558	0.032258064516129	0	2.804
0.00851063829787234	0.88936170212766	0	0.102127659574468	2.816
0.955752212389381	0.00442477876106195	0.0398230088495575	0	3.415
0.866379310344828	0.0905172413793103	0.0344827586206897	0.00862068965517241	2.845
0	0.923076923076923	0	0.0769230769230769	3.165
0.00921658986175115	0.976958525345622	0.00460829493087558	0.00921658986175115	3.207
0.890909090909091	0.0909090909090909	0.0181818181818182	0	3.885
0.954128440366973	0	0.0458715596330275	0	3.194
0.967592592592593	0.00925925925925926	0.0138888888888889	0.00925925925925926	2.644
0.00467289719626168	0.967289719626168	0.00934579439252336	0.0186915887850467	3.931
0.0135135135135135	0.959459459459459	0.00900900900900901	0.018018018018018	3.274
0.00900900900900901	0.887387387387387	0.0765765765765766	0.027027027027027	3.201
0	0.981735159817352	0.0045662100456621	0.0136986301369863	4.091
0.00440528634361234	0.977973568281938	0.00440528634361234	0.013215859030837	3.385
0.982062780269058	0	0.0134529147982063	0.00448430493273543	2.781
0.00881057268722467	0.982378854625551	0.00881057268722467	0	4.04
0.964912280701754	0.0043859649122807	0.0263157894736842	0.0043859649122807	2.336
0.895652173913044	0.0130434782608696	0.091304347826087	0	2.61
0.0043859649122807	0.978070175438597	0	0.0175438596491228	4.085
0.0135135135135135	0.977477477477477	0.0045045045045045	0.0045045045045045	3.994
0.978070175438597	0.0043859649122807	0.0175438596491228	0	3.331
0	0.991111111111111	0.00888888888888889	0	5.713
0.977973568281938	0.00440528634361234	0.0176211453744493	0	2.81
0	0.955555555555556	0.00444444444444444	0.04	2.849
0.97787610619469	0.00884955752212389	0.0132743362831858	0	3.318
0.898230088495575	0	0.0973451327433628	0.00442477876106195	2.618
0.0176211453744493	0.881057268722467	0	0.101321585903084	3.883
0.00436681222707424	0.943231441048035	0	0.0524017467248908	3.378
0.978070175438597	0	0.0131578947368421	0.0087719298245614	4.737
0	0.805309734513274	0	0.194690265486726	2.672
0.973094170403587	0	0.0269058295964126	0	4.62
0.00442477876106195	0.973451327433628	0	0.0221238938053097	3.368
0.00888888888888889	0.968888888888889	0.0133333333333333	0.00888888888888889	2.303
0.00444444444444444	0.991111111111111	0	0.00444444444444444	5.665
0.00436681222707424	0.943231441048035	0	0.0524017467248908	2.317
0.978260869565217	0.00434782608695652	0.0130434782608696	0.00434782608695652	3.293
0.00442477876106195	0.969026548672566	0	0.0265486725663717	2.776
0	0.964601769911504	0.00884955752212389	0.0265486725663717	2.721
0.00446428571428571	0.96875	0	0.0267857142857143	4.766
0.00452488687782805	0.950226244343891	0.00452488687782805	0.0407239819004525	3.926
0.00869565217391304	0.978260869565217	0	0.0130434782608696	3.477
0	0.960698689956332	0.0305676855895196	0.00873362445414847	4.011
0.0043859649122807	0.929824561403509	0	0.0657894736842105	3.348
0	0.956521739130435	0.00869565217391304	0.0347826086956522	2.862
0	0.904347826086957	0	0.0956521739130435	3.837
0	0.96551724137931	0	0.0344827586206897	4.126
0	0.872246696035242	0.00881057268722467	0.118942731277533	3.058
0.962616822429907	0.014018691588785	0.0233644859813084	0	2.783
0.120535714285714	0.852678571428571	0.00446428571428571	0.0223214285714286	2.312
0.0311111111111111	0.946666666666667	0	0.0222222222222222	2.792
0.977272727272727	0	0.0227272727272727	0	3.323
0.00436681222707424	0.982532751091703	0	0.0131004366812227	4.043
0	0.980392156862745	0.00490196078431373	0.0147058823529412	3.979
0.980769230769231	0	0.0192307692307692	0	2.687
0	0.973451327433628	0	0.0265486725663717	2.752
0.904761904761905	0.0142857142857143	0.080952380952381	0	2.761
0.00934579439252336	0.981308411214953	0.00934579439252336	0	4.709
0	0.995535714285714	0	0.00446428571428571	6.812
0	0.991304347826087	0	0.00869565217391304	5.687
0	0.947826086956522	0	0.0521739130434783	2.771
0.986301369863014	0.0045662100456621	0.0045662100456621	0.0045662100456621	4.712
0.00458715596330275	0.834862385321101	0	0.160550458715596	2.697
0.967741935483871	0.00460829493087558	0.0230414746543779	0.00460829493087558	3.937
0.965217391304348	0	0.0347826086956522	0	3.956
0.00869565217391304	0.969565217391304	0.00869565217391304	0.0130434782608696	2.791
0.97196261682243	0.00467289719626168	0.0233644859813084	0	3.442
0	0.957943925233645	0	0.0420560747663551	2.602
0	0.946078431372549	0	0.053921568627451	3.136
0.0091743119266055	0.990825688073395	0	0	5.614
0.00458715596330275	0.981651376146789	0.00458715596330275	0.0091743119266055	3.976
0.976190476190476	0	0.0238095238095238	0	4.722
0.0230414746543779	0.972350230414747	0.00460829493087558	0	4.008
0.991304347826087	0	0.00869565217391304	0	5.722
0.00432900432900433	0.926406926406926	0	0.0692640692640693	5.477
0.956937799043062	0.00956937799043062	0.0239234449760766	0.00956937799043062	2.306
0.96969696969697	0.0303030303030303	0	0	4.724
0.991150442477876	0.00442477876106195	0.00442477876106195	0	4.8
0.981900452488688	0.00904977375565611	0.00904977375565611	0	3.991
0.955156950672646	0.0179372197309417	0.0224215246636771	0.00448430493273543	2.341
0	0.995633187772926	0.00436681222707424	0	6.925
0.977777777777778	0.00444444444444444	0.00888888888888889	0.00888888888888889	3.431
0.914414414414414	0.00900900900900901	0.0765765765765766	0	2.615
0.87793427230047	0.0140845070422535	0.00938967136150235	0.0985915492957746	2.98
0.00436681222707424	0.991266375545852	0.00436681222707424	0	5.672
0.963963963963964	0	0.036036036036036	0	4.761
0.95852534562212	0.00460829493087558	0.0368663594470046	0	2.733
0.973451327433628	0.00442477876106195	0.0221238938053097	0	3.941
0.012987012987013	0.965367965367965	0	0.0216450216450216	3.259
0.802690582959641	0.0941704035874439	0.0896860986547085	0.0134529147982063	2.733
0.0303030303030303	0.922077922077922	0.00432900432900433	0.0432900432900433	2.363
0.00854700854700855	0.965811965811966	0	0.0256410256410256	2.887
0	0.974137931034483	0	0.0258620689655172	2.893
0	0.943965517241379	0.00862068965517241	0.0474137931034483	2.337
0.921658986175115	0.0599078341013825	0.0138248847926267	0.00460829493087558	2.341
0	0.952789699570815	0	0.0472103004291846	2.449
0.0341880341880342	0.863247863247863	0	0.102564102564103	2.615
0.966824644549763	0.014218009478673	0.018957345971564	0	2.321
0.00862068965517241	0.857758620689655	0.133620689655172	0	3.406
0.91219512195122	0.00975609756097561	0.0780487804878049	0	4.534
0.0128755364806867	0.948497854077253	0.00429184549356223	0.0343347639484979	2.35
0.00429184549356223	0.978540772532189	0.0171673819742489	0	3.965
0.0171673819742489	0.982832618025751	0	0	4.845
0.974248927038627	0	0.0214592274678112	0.00429184549356223	3.32
0	0.965065502183406	0	0.0349344978165939	4.011
0.0173913043478261	0.956521739130435	0.00434782608695652	0.0217391304347826	2.27
0	0.987012987012987	0	0.012987012987013	4.869
0.965367965367965	0.00865800865800866	0.0173160173160173	0.00865800865800866	3.317
0.907488986784141	0.00881057268722467	0.0704845814977974	0.013215859030837	2.733
0.00881057268722467	0.885462555066079	0	0.105726872246696	3.105
0.964912280701754	0	0.0263157894736842	0.0087719298245614	2.291
0.00434782608695652	0.952173913043478	0.00434782608695652	0.0391304347826087	2.728
0	0.978260869565217	0	0.0217391304347826	4.071
0	0.960869565217391	0	0.0391304347826087	6.904
0.965217391304348	0.0130434782608696	0.0173913043478261	0.00434782608695652	2.275
0.981132075471698	0.00943396226415094	0	0.00943396226415094	3.932
0.00444444444444444	0.964444444444444	0.00444444444444444	0.0266666666666667	2.746
0.965217391304348	0.00434782608695652	0.0304347826086957	0	3.912
0.0173913043478261	0.978260869565217	0	0.00434782608695652	3.896
0.977578475336323	0	0.0179372197309417	0.00448430493273543	3.296
0.00454545454545455	0.972727272727273	0.00454545454545455	0.0181818181818182	3.357
0.004739336492891	0.962085308056872	0	0.033175355450237	3.084
0.958139534883721	0	0.0372093023255814	0.00465116279069767	2.724
0.926940639269406	0.0228310502283105	0.0045662100456621	0.045662100456621	4.527
0.836283185840708	0	0.146017699115044	0.0176991150442478	3.159
0.0087719298245614	0	0.991228070175439	0	3.479
0.00436681222707424	0.982532751091703	0.00436681222707424	0.00873362445414847	3.893
0.842105263157895	0.0043859649122807	0.153508771929825	0	3.286
0.977678571428571	0.0133928571428571	0.00446428571428571	0.00446428571428571	4.709
0.973094170403587	0.00448430493273543	0.0224215246636771	0	4.67
0.00925925925925926	0.912037037037037	0	0.0787037037037037	3.625
0.00862068965517241	0	0.991379310344828	0	4.597
0.978260869565217	0	0.0173913043478261	0.00434782608695652	4.038
1	0	0	0	8.685
1	0	0	0	8.685
0	0.990825688073395	0	0.0091743119266055	5.727
0.00448430493273543	0.968609865470852	0.00448430493273543	0.0224215246636771	2.859
0.0045662100456621	0.0136986301369863	0.981735159817352	0	2.821
0	0.00469483568075117	0.995305164319249	0	4.437
0.0045045045045045	0.954954954954955	0.0135135135135135	0.027027027027027	2.771
0.00448430493273543	0.982062780269058	0.00448430493273543	0.00896860986547085	3.974
0.00896860986547085	0.905829596412556	0	0.0852017937219731	3.814
0	1	0	0	8.594
0.0221238938053097	0.946902654867257	0	0.0309734513274336	2.28
0.00462962962962963	0.958333333333333	0	0.037037037037037	3.867
0	0.866666666666667	0.12	0.0133333333333333	2.515
0.0133333333333333	0.973333333333333	0.00444444444444444	0.00888888888888889	2.837
0.981900452488688	0	0.0180995475113122	0	4.038
0	0.954545454545455	0.0409090909090909	0.00454545454545455	2.281
0.964757709251101	0.00881057268722467	0.00881057268722467	0.0176211453744493	2.828
0.973684210526316	0	0.0175438596491228	0.0087719298245614	3.48
0.00429184549356223	0.965665236051502	0	0.0300429184549356	2.923
0.0185185185185185	0.888888888888889	0	0.0925925925925926	2.43
0.00423728813559322	0.974576271186441	0.00423728813559322	0.0169491525423729	3.532
0.0384615384615385	0.923076923076923	0	0.0384615384615385	2.361
0	0.897196261682243	0.00467289719626168	0.0981308411214953	3.337
0	0.983050847457627	0.00847457627118644	0.00847457627118644	4.923
0.012987012987013	0.913419913419913	0	0.0735930735930736	2.936
0.00909090909090909	0.981818181818182	0.00454545454545455	0.00454545454545455	3.486
0.0173160173160173	0.982683982683983	0	0	4.861
0.0353982300884956	0.964601769911504	0	0	3.374
0.00460829493087558	0.953917050691244	0.0368663594470046	0.00460829493087558	3.387
0.0172413793103448	0.982758620689655	0	0	5.757
0.021551724137931	0.926724137931034	0	0.0517241379310345	2.742
0.964757709251101	0.00881057268722467	0.0176211453744493	0.00881057268722467	2.632
0.0176991150442478	0.946902654867257	0	0.0353982300884956	3.241
0.00440528634361234	0.964757709251101	0.00881057268722467	0.0220264317180617	2.554
0.837004405286344	0.158590308370044	0.00440528634361234	0	3.857
0.899521531100478	0.00478468899521531	0.0956937799043062	0	2.59
0.00440528634361234	0.00440528634361234	0.991189427312775	0	3.515
0.968036529680365	0.0182648401826484	0.0091324200913242	0.0045662100456621	4.74
0.969298245614035	0.0043859649122807	0.0263157894736842	0	3.929
1	0	0	0	8.772
0.00432900432900433	0.995670995670996	0	0	6.895
0.961206896551724	0.00862068965517241	0.0301724137931034	0	4.084
0.960352422907489	0.039647577092511	0	0	4.116
0.0303030303030303	0.922077922077922	0	0.0476190476190476	2.341
0.982683982683983	0.012987012987013	0	0.00432900432900433	5.845
0.974025974025974	0.00865800865800866	0.012987012987013	0.00432900432900433	2.866
0.946902654867257	0.0176991150442478	0.0176991150442478	0.0176991150442478	2.411
0.969565217391304	0.0130434782608696	0.0130434782608696	0.00434782608695652	2.918
0.951754385964912	0.0087719298245614	0.0350877192982456	0.0043859649122807	2.821
0.95475113122172	0	0.0407239819004525	0.00452488687782805	5.689
0.917874396135266	0	0.0772946859903382	0.00483091787439614	2.318
0	0.966346153846154	0.0192307692307692	0.0144230769230769	2.827
0.957345971563981	0	0.042654028436019	0	3.881
0	0.972350230414747	0.00460829493087558	0.0230414746543779	3.992
0.0175438596491228	0.973684210526316	0	0.0087719298245614	3.482
0.891891891891892	0.0630630630630631	0.0045045045045045	0.0405405405405405	2.787
0.951541850220264	0.0176211453744493	0.0308370044052863	0	2.785
0.991150442477876	0	0	0.00884955752212389	6.843
0.976851851851852	0	0.0138888888888889	0.00925925925925926	2.787
0.905172413793103	0	0.0905172413793103	0.00431034482758621	3.902
0.955156950672646	0.0224215246636771	0.0224215246636771	0	2.39
0.938864628820961	0	0.0480349344978166	0.0131004366812227	2.714
0.00434782608695652	0.98695652173913	0	0.00869565217391304	4.965
0.965957446808511	0.00425531914893617	0.025531914893617	0.00425531914893617	2.785
0.910714285714286	0.00892857142857143	0.0803571428571429	0	2.387
0.973333333333333	0	0.0177777777777778	0.00888888888888889	4.044
0.971014492753623	0.00483091787439614	0	0.0241545893719807	4.009
0.990990990990991	0.00900900900900901	0	0	5.721
0.00454545454545455	0.977272727272727	0.00909090909090909	0.00909090909090909	3.205
0.981900452488688	0	0.0180995475113122	0	5.53
0.990867579908676	0	0.0045662100456621	0.0045662100456621	5.463
0.954337899543379	0	0.0228310502283105	0.0228310502283105	3.883
0	0.981132075471698	0	0.0188679245283019	5.475
0.981651376146789	0.00458715596330275	0.0137614678899083	0	4.529
0.978165938864629	0	0.0218340611353712	0	4.652
0	0.914691943127962	0.004739336492891	0.0805687203791469	3.229
0.983050847457627	0.00847457627118644	0.00847457627118644	0	4.274
0.978723404255319	0.00425531914893617	0.00851063829787234	0.00851063829787234	4.253
0.974358974358974	0	0.0170940170940171	0.00854700854700855	4.222
0.983122362869198	0	0.0126582278481013	0.00421940928270042	4.988
0.903508771929825	0.0043859649122807	0.0921052631578947	0	3.035
0.0214592274678112	0.952789699570815	0.00858369098712446	0.0171673819742489	2.94
0.987068965517241	0.00862068965517241	0	0.00431034482758621	4.919
0	0.952380952380952	0.0303030303030303	0.0173160173160173	2.373
0.969827586206897	0	0.0258620689655172	0.00431034482758621	2.912
0.00847457627118644	0.0169491525423729	0	0.974576271186441	2.363
0	0.958904109589041	0	0.0410958904109589	2.883
0.987124463519313	0	0.0128755364806867	0	6.965
0	1	0	0	8.622
0.00854700854700855	0.978632478632479	0.00427350427350427	0.00854700854700855	3.584
0.0338983050847458	0.936440677966102	0.0127118644067797	0.0169491525423729	3.051
0.900862068965517	0.0862068965517241	0	0.0129310344827586	2.321
0	0.98728813559322	0	0.0127118644067797	5.036
0.983122362869198	0	0.00843881856540084	0.00843881856540084	4.191
0.00444444444444444	0.968888888888889	0.00888888888888889	0.0177777777777778	3.039
0.004739336492891	0.995260663507109	0	0	6.623
0.0140845070422535	0.906103286384977	0.0140845070422535	0.0657276995305164	2.315
0.972222222222222	0	0.0277777777777778	0	2.805
0.976525821596244	0.0187793427230047	0.00469483568075117	0	3.929
0	0.903846153846154	0	0.0961538461538462	2.976
0.990521327014218	0	0.00947867298578199	0	5.766
0.985507246376812	0	0.0144927536231884	0	5.755
0.971830985915493	0	0.028169014084507	0	4.76
0.985915492957746	0	0.0140845070422535	0	4.824
0	0.973214285714286	0.00446428571428571	0.0223214285714286	2.8
0.964444444444444	0.0133333333333333	0.0222222222222222	0	2.372
0.946902654867257	0.00442477876106195	0.0309734513274336	0.0176991150442478	2.816
0.938053097345133	0.00884955752212389	0.0176991150442478	0.0353982300884956	2.288
0.00442477876106195	0.991150442477876	0.00442477876106195	0	5.643
0.92	0	0.08	0	4.638
0.00460829493087558	0.00460829493087558	0.990783410138249	0	3.519
0.00448430493273543	0.982062780269058	0.00448430493273543	0.00896860986547085	3.867
0.0091324200913242	0.963470319634703	0	0.0273972602739726	2.745
0.00452488687782805	0.963800904977376	0	0.0316742081447964	3.788
0	0.941441441441441	0	0.0585585585585586	2.681
0.991150442477876	0	0.00884955752212389	0	5.661
0.97787610619469	0	0.00884955752212389	0.0132743362831858	3.293
0.973568281938326	0.00440528634361234	0	0.0220264317180617	5.539
0.00444444444444444	0.964444444444444	0	0.0311111111111111	3.278
0.964601769911504	0.0176991150442478	0.0132743362831858	0.00442477876106195	2.761
0.986784140969163	0	0.013215859030837	0	4.765
0.974025974025974	0	0.0173160173160173	0.00865800865800866	2.725
0.893333333333333	0.00888888888888889	0.0977777777777778	0	2.5
0.0130434782608696	0.969565217391304	0	0.0173913043478261	3.125
0.882096069868996	0	0.117903930131004	0	3.089
0.982608695652174	0.0130434782608696	0.00434782608695652	0	4.706
1	0	0	0	8.499
0.995652173913044	0	0.00434782608695652	0	6.759
0.917391304347826	0.00434782608695652	0.00434782608695652	0.0739130434782609	4.503
0.916279069767442	0.00930232558139535	0.0697674418604651	0.00465116279069767	3.154
0	0.930434782608696	0	0.0695652173913043	2.647
0.873362445414847	0.00436681222707424	0.122270742358079	0	2.486
0	0.877729257641921	0	0.122270742358079	2.789
0.862068965517241	0.0991379310344828	0.00862068965517241	0.0301724137931034	2.856
0.995708154506438	0	0.00429184549356223	0	6.964
0.991266375545852	0	0.00873362445414847	0	5.81
0.987179487179487	0.00427350427350427	0.00854700854700855	0	5.785
0.9004329004329	0.0649350649350649	0.00432900432900433	0.0303030303030303	2.759
0.961538461538462	0.0213675213675214	0.0170940170940171	0	3.463
0.966019417475728	0.0145631067961165	0.0194174757281553	0	2.353
0.00478468899521531	0.875598086124402	0.0956937799043062	0.0239234449760766	2.546
0.00454545454545455	0.977272727272727	0.00454545454545455	0.0136363636363636	3.824
0.00432900432900433	0.965367965367965	0	0.0303030303030303	2.326
0	0.896103896103896	0.00432900432900433	0.0995670995670996	2.671
0	0.978260869565217	0	0.0217391304347826	2.903
0	0.956709956709957	0.0303030303030303	0.012987012987013	2.325
0.00462962962962963	0.967592592592593	0.00462962962962963	0.0231481481481481	2.368
0.947115384615385	0	0.0528846153846154	0	2.936
0.0175438596491228	0.960526315789474	0	0.0219298245614035	3.455
0.957081545064378	0	0.0343347639484979	0.00858369098712446	2.736
0.931034482758621	0.0129310344827586	0.0258620689655172	0.0301724137931034	2.75
0.991416309012876	0.00858369098712446	0	0	5.721
0.974025974025974	0.00432900432900433	0.0216450216450216	0	2.855
0	0.964757709251101	0	0.0352422907488987	2.685
0.955752212389381	0	0.0442477876106195	0	2.345
0.965367965367965	0.00865800865800866	0.012987012987013	0.012987012987013	3.096
0.0043859649122807	0.960526315789474	0	0.0350877192982456	3.33
0.961206896551724	0.0172413793103448	0.021551724137931	0	2.766
1	0	0	0	6.807
0.00865800865800866	0.891774891774892	0.012987012987013	0.0865800865800866	2.535
0.956709956709957	0.012987012987013	0.012987012987013	0.0173160173160173	2.317
0.974025974025974	0	0.0173160173160173	0.00865800865800866	3.378
0.982683982683983	0	0.0173160173160173	0	4.818
0.96969696969697	0	0.0216450216450216	0.00865800865800866	2.785
0.96551724137931	0.00862068965517241	0.021551724137931	0.00431034482758621	3.391
0.96969696969697	0	0.00865800865800866	0.0216450216450216	4.044
0.995708154506438	0.00429184549356223	0	0	6.976
0.927038626609442	0.00429184549356223	0.0300429184549356	0.0386266094420601	2.407
0.978448275862069	0.00431034482758621	0.0129310344827586	0.00431034482758621	3.435
0.978540772532189	0.00429184549356223	0.0171673819742489	0	3.419
0.96137339055794	0.00429184549356223	0.0343347639484979	0	4.837
0.927350427350427	0.047008547008547	0.0213675213675214	0.00427350427350427	2.32
0	0.97008547008547	0	0.0299145299145299	3.442
0.982978723404255	0.00851063829787234	0.00851063829787234	0	4.856
0.965665236051502	0.0214592274678112	0.00858369098712446	0.00429184549356223	2.274
0.0229357798165138	0.958715596330275	0	0.018348623853211	2.909
0.0964912280701754	0.885964912280702	0	0.0175438596491228	2.841
0.0305676855895196	0.947598253275109	0.0131004366812227	0.00873362445414847	2.923
0.95260663507109	0.033175355450237	0.014218009478673	0	2.314
0.962790697674419	0	0.0325581395348837	0.00465116279069767	3.294
0.97196261682243	0.00467289719626168	0.0233644859813084	0	2.336
0.00423728813559322	0.953389830508475	0.00423728813559322	0.038135593220339	2.432
0.00425531914893617	0.978723404255319	0	0.0170212765957447	4.122
0.964285714285714	0	0.0267857142857143	0.00892857142857143	2.81
0.0427350427350427	0.935897435897436	0	0.0213675213675214	2.834
0.00851063829787234	0.902127659574468	0	0.0893617021276596	2.821
0	0.978260869565217	0	0.0217391304347826	3.433
0.959276018099548	0.00452488687782805	0.0361990950226244	0	2.857
0	0.969957081545064	0.0128755364806867	0.0171673819742489	4.929
0.0127659574468085	0.948936170212766	0	0.0382978723404255	3.475
0.00854700854700855	0.952991452991453	0	0.0384615384615385	2.43
0	0.970212765957447	0	0.0297872340425532	3.473
0.0169491525423729	0.974576271186441	0.00423728813559322	0.00423728813559322	4.127
0.00858369098712446	0.987124463519313	0	0.00429184549356223	4.907
0	0.978813559322034	0.00423728813559322	0.0169491525423729	4.169
0.895927601809955	0.0135746606334842	0.0904977375565611	0	2.548
0.865116279069767	0.0604651162790698	0.0744186046511628	0	2.748
0.0219298245614035	0.942982456140351	0.0043859649122807	0.0307017543859649	3.295
0.991150442477876	0	0.00442477876106195	0.00442477876106195	5.575
0.977578475336323	0	0.0179372197309417	0.00448430493273543	3.938
0.0220264317180617	0.960352422907489	0	0.0176211453744493	2.723
0	0.953051643192488	0	0.0469483568075117	3.325
0.0180995475113122	0.981900452488688	0	0	5.661
0.84070796460177	0.079646017699115	0.079646017699115	0	2.407
0	0.986486486486487	0.0045045045045045	0.00900900900900901	5.636
0	0.986301369863014	0	0.0136986301369863	4.74
0.969026548672566	0.00884955752212389	0.0221238938053097	0	3.188
0.00884955752212389	0.951327433628319	0	0.0398230088495575	3.886
0.946188340807175	0.0179372197309417	0.0358744394618834	0	2.7
0.981395348837209	0.00930232558139535	0.00930232558139535	0	3.208
0.982532751091703	0	0.0174672489082969	0	4.698
0.0136363636363636	0.954545454545455	0.00454545454545455	0.0272727272727273	2.819
0.00881057268722467	0.973568281938326	0.00440528634361234	0.013215859030837	3.276
0.981651376146789	0.0091743119266055	0.0091743119266055	0	2.591
0	0.973214285714286	0.0133928571428571	0.0133928571428571	3.948
0.899543378995434	0.0136986301369863	0.0045662100456621	0.0821917808219178	2.991
0.013953488372093	0.976744186046512	0	0.00930232558139535	3.403
0.946428571428571	0.0267857142857143	0.0267857142857143	0	2.817
0.00865800865800866	0.974025974025974	0.012987012987013	0.00432900432900433	2.914
0.00436681222707424	0.982532751091703	0.00873362445414847	0.00436681222707424	4.033
0.964912280701754	0.0131578947368421	0.0219298245614035	0	3.913
0.950980392156863	0	0.0392156862745098	0.00980392156862745	2.32
0.00436681222707424	0.982532751091703	0.00436681222707424	0.00873362445414847	4.022
0.972972972972973	0	0.0225225225225225	0.0045045045045045	3.338
0.00896860986547085	0.986547085201794	0	0.00448430493273543	4.791
0.004739336492891	0.876777251184834	0.0995260663507109	0.018957345971564	3.267
0.0186046511627907	0.902325581395349	0.00465116279069767	0.0744186046511628	3.268
0.957345971563981	0.004739336492891	0.037914691943128	0	3.217
0.20627802690583	0.771300448430493	0.00448430493273543	0.0179372197309417	2.365
0	0.965367965367965	0.00432900432900433	0.0303030303030303	2.377
0.943127962085308	0	0.0568720379146919	0	4.057
0.991228070175439	0	0.0087719298245614	0	5.826
0.838095238095238	0	0.123809523809524	0.0380952380952381	2.574
0.872146118721461	0.0091324200913242	0.118721461187215	0	2.691
0.014218009478673	0.976303317535545	0	0.00947867298578199	3.927
0.966183574879227	0.0144927536231884	0.00483091787439614	0.0144927536231884	3.255
0.963470319634703	0.0182648401826484	0.0182648401826484	0	2.319
0	0.990950226244344	0	0.00904977375565611	4.748
0.00440528634361234	0.960352422907489	0.00881057268722467	0.026431718061674	3.403
0	0.977777777777778	0	0.0222222222222222	5.72
0.982456140350877	0.0087719298245614	0.0087719298245614	0	3.48
0.938325991189427	0.00440528634361234	0.052863436123348	0.00440528634361234	3.281
0.921739130434783	0.00434782608695652	0.0739130434782609	0	3.339
0.978070175438597	0	0.0175438596491228	0.0043859649122807	4.132
0.991341991341991	0	0.00865800865800866	0	5.824
0.916666666666667	0.0043859649122807	0.0087719298245614	0.0701754385964912	2.716
0.995555555555556	0.00444444444444444	0	0	6.888
0.0535714285714286	0.941964285714286	0.00446428571428571	0	4.709
0	0.995515695067265	0.00448430493273543	0	6.815
0.0138248847926267	0.981566820276498	0	0.00460829493087558	5.702
0.0267857142857143	0.973214285714286	0	0	4.737
0.977678571428571	0.0178571428571429	0	0.00446428571428571	4.003
0.982456140350877	0.0043859649122807	0.0087719298245614	0.0043859649122807	4.017
0.898678414096916	0	0.101321585903084	0	4.485
0.981481481481482	0	0.0185185185185185	0	6.643
0.958333333333333	0.0138888888888889	0.0277777777777778	0	3.789
0.897196261682243	0	0.00934579439252336	0.0934579439252336	4.377
0.990867579908676	0.0091324200913242	0	0	5.376
0.945205479452055	0.0045662100456621	0.0136986301369863	0.0365296803652968	2.569
0	0.977678571428571	0	0.0223214285714286	4.372
0.00452488687782805	0.88235294117647	0.00452488687782805	0.108597285067873	2.516
0.952173913043478	0	0.0304347826086957	0.0173913043478261	2.361
0	0.965957446808511	0.00851063829787234	0.025531914893617	2.352
0.978540772532189	0	0.0214592274678112	0	4.843
0.00425531914893617	0.965957446808511	0	0.0297872340425532	2.325
0.0171673819742489	0.978540772532189	0	0.00429184549356223	5.751
0.969565217391304	0	0.0260869565217391	0.00434782608695652	3.901
0.934782608695652	0	0.0608695652173913	0.00434782608695652	2.313
0	0.956140350877193	0.0219298245614035	0.0219298245614035	2.721
0.960352422907489	0	0.039647577092511	0	3.956
0.986666666666667	0.0133333333333333	0	0	6.848
0.951327433628319	0.0132743362831858	0.0353982300884956	0	3.39
0.87280701754386	0.0087719298245614	0.0219298245614035	0.0964912280701754	2.319
0.973684210526316	0.0043859649122807	0.0219298245614035	0	3.385
0.986175115207373	0.00460829493087558	0.00921658986175115	0	4.762
0.0375586854460094	0.957746478873239	0	0.00469483568075117	2.61
0.921296296296296	0.00462962962962963	0.0740740740740741	0	4.659
0.00462962962962963	0.990740740740741	0	0.00462962962962963	5.526
0.00462962962962963	0.967592592592593	0	0.0277777777777778	3.224
0.902325581395349	0	0.0883720930232558	0.00930232558139535	3.153
0.981395348837209	0.00465116279069767	0.013953488372093	0	4.65
0.976744186046512	0.00465116279069767	0.00930232558139535	0.00930232558139535	3.332
0.962790697674419	0.00465116279069767	0.00930232558139535	0.0232558139534884	2.744
0.990384615384615	0.00480769230769231	0.00480769230769231	0	5.39
0.838427947598253	0	0.161572052401747	0	2.817
0.945945945945946	0.0135135135135135	0.036036036036036	0.0045045045045045	2.775
0	0.99537037037037	0	0.00462962962962963	5.446
0.981566820276498	0.00460829493087558	0.0138248847926267	0	3.962
0.00467289719626168	0.934579439252336	0	0.0607476635514019	3.76
0.947368421052632	0.00956937799043062	0.0430622009569378	0	2.705
0.00440528634361234	0	0.995594713656388	0	4.568
0.916299559471366	0	0.079295154185022	0.00440528634361234	3.563
0.00440528634361234	0.929515418502203	0.013215859030837	0.052863436123348	2.454
0.968181818181818	0.0181818181818182	0.0136363636363636	0	3.336
0.00970873786407767	0.966019417475728	0.00485436893203883	0.0194174757281553	3.818
0.00485436893203883	0.970873786407767	0.00970873786407767	0.0145631067961165	2.986
0.968325791855204	0.0180995475113122	0.00452488687782805	0.00904977375565611	3.992
0.949152542372881	0.0211864406779661	0.0296610169491525	0	2.348
0.969827586206897	0	0.0301724137931034	0	3.335
0.0043859649122807	0.951754385964912	0.0175438596491228	0.0263157894736842	2.422
0.00452488687782805	0.909502262443439	0	0.085972850678733	3.161
0.96137339055794	0.00429184549356223	0.0343347639484979	0	2.422
0.00836820083682008	0.903765690376569	0.00836820083682008	0.0794979079497908	2.371
1	0	0	0	8.903
0.919491525423729	0	0.0720338983050847	0.00847457627118644	2.67
0.982832618025751	0.0128755364806867	0	0.00429184549356223	4.037
0.94017094017094	0	0.00427350427350427	0.0555555555555556	4.146
0.985781990521327	0	0.014218009478673	0	5.516
0.942583732057416	0	0.0526315789473684	0.00478468899521531	3.22
0	0.957142857142857	0.00476190476190476	0.0380952380952381	2.548
0.933649289099526	0.00947867298578199	0.037914691943128	0.018957345971564	2.647
0.90521327014218	0	0.0805687203791469	0.014218009478673	3.708
0.942583732057416	0.0143540669856459	0.0430622009569378	0	2.729
0.00452488687782805	0.936651583710407	0.0452488687782805	0.0135746606334842	2.741
0.995798319327731	0	0	0.00420168067226891	7.084
0.853881278538813	0.0045662100456621	0.132420091324201	0.0091324200913242	3
0.963470319634703	0	0.0365296803652968	0	3.13
0	0.904761904761905	0	0.0952380952380952	3.411
0.977678571428571	0	0.0178571428571429	0.00446428571428571	3.382
0.991150442477876	0.00442477876106195	0	0.00442477876106195	5.694
0	0.957142857142857	0	0.0428571428571429	4.419
0	0.920353982300885	0.00442477876106195	0.0752212389380531	2.383
0.973451327433628	0.0132743362831858	0.0132743362831858	0	2.361
0.974248927038627	0.00429184549356223	0.00429184549356223	0.0171673819742489	4.12
0	0.974468085106383	0	0.025531914893617	4.218
0.987012987012987	0	0.00865800865800866	0.00432900432900433	4.877
0.986547085201794	0	0.0134529147982063	0	4.902
0.957081545064378	0.00858369098712446	0.0343347639484979	0	2.839
0.862068965517241	0.116379310344828	0.021551724137931	0	4.147
0.00858369098712446	0.892703862660944	0	0.0987124463519313	3.34
0.00432900432900433	0.922077922077922	0	0.0735930735930736	2.978
0.00432900432900433	0.974025974025974	0.00432900432900433	0.0173160173160173	3.171
0.995454545454545	0	0	0.00454545454545455	6.931
0.00888888888888889	0.968888888888889	0	0.0222222222222222	4.228
0.0256410256410256	0.97008547008547	0	0.00427350427350427	3.497
0.969565217391304	0.0130434782608696	0.00434782608695652	0.0130434782608696	3.375
0.902654867256637	0.00884955752212389	0.00442477876106195	0.084070796460177	3.253
0.949308755760369	0	0.0414746543778802	0.00921658986175115	3.38
0.964125560538117	0	0.031390134529148	0.00448430493273543	2.347
0.97787610619469	0.00442477876106195	0.0176991150442478	0	4.788
0	0.991416309012876	0	0.00858369098712446	5.895
0	0.902777777777778	0	0.0972222222222222	2.461
0.961206896551724	0.00431034482758621	0.00862068965517241	0.0258620689655172	2.891
0.973799126637555	0.0174672489082969	0.00873362445414847	0	3.367
0.0218340611353712	0.947598253275109	0.00436681222707424	0.0262008733624454	2.419
0.964125560538117	0.00896860986547085	0	0.0269058295964126	3.966
0.968325791855204	0.00904977375565611	0.0226244343891403	0	2.806
0.976851851851852	0	0.00462962962962963	0.0185185185185185	3.349
0.0135746606334842	0.959276018099548	0	0.0271493212669683	4.839
0.957746478873239	0	0.0375586854460094	0.00469483568075117	3.362
0.976744186046512	0	0.0232558139534884	0	3.385
0.960698689956332	0.0174672489082969	0.0218340611353712	0	2.371
0.986301369863014	0	0.0136986301369863	0	5.569
0.96875	0.00446428571428571	0.00446428571428571	0.0223214285714286	3.28
0.982062780269058	0	0.00896860986547085	0.00896860986547085	3.946
0.00446428571428571	0.959821428571429	0.00446428571428571	0.03125	2.783
0.978540772532189	0.00858369098712446	0.0128755364806867	0	3.328
0.956521739130435	0.0391304347826087	0.00434782608695652	0	3.297
0.0643776824034335	0.892703862660944	0	0.0429184549356223	2.3
0.0087719298245614	0.894736842105263	0	0.0964912280701754	3.202
0.982378854625551	0.00440528634361234	0.013215859030837	0	4.77
0.00431034482758621	0.96551724137931	0	0.0301724137931034	2.389
0.00431034482758621	0.887931034482759	0.00431034482758621	0.103448275862069	3.459
0.00429184549356223	0.987124463519313	0	0.00858369098712446	4.922
0.978540772532189	0.00429184549356223	0.0171673819742489	0	3.402
0.965065502183406	0.0262008733624454	0.00873362445414847	0	4.809
0.0905172413793103	0.900862068965517	0	0.00862068965517241	2.934
0	0.965217391304348	0	0.0347826086956522	4.142
0.982683982683983	0	0.0173160173160173	0	5.554
0.0854700854700855	0.897435897435897	0	0.0170940170940171	2.371
0.965367965367965	0.012987012987013	0.0216450216450216	0	2.844
0.00425531914893617	0.953191489361702	0.00425531914893617	0.0382978723404255	2.394
0.982222222222222	0	0.0177777777777778	0	5.76
0.00854700854700855	0.982905982905983	0	0.00854700854700855	4.913
0.987068965517241	0	0.0129310344827586	0	4.086
0.991452991452991	0.00854700854700855	0	0	5.681
0.00854700854700855	0.897435897435897	0	0.094017094017094	4.027
0.0184331797235023	0.967741935483871	0.00460829493087558	0.00921658986175115	2.644
0.0135135135135135	0.941441441441441	0	0.045045045045045	2.739
0.880382775119617	0.0191387559808612	0.00478468899521531	0.0956937799043062	2.44
0	0.976190476190476	0.00476190476190476	0.019047619047619	3.937
0	0.995260663507109	0	0.004739336492891	6.838
0.0138888888888889	0.976851851851852	0.00925925925925926	0	5.639
0.967136150234742	0.00469483568075117	0.00469483568075117	0.0234741784037559	3.922
0.013953488372093	0.925581395348837	0.0511627906976744	0.00930232558139535	2.33
0.965853658536585	0.0195121951219512	0.0146341463414634	0	3.25
0.960698689956332	0.0174672489082969	0.0218340611353712	0	2.371
0.986842105263158	0	0.0131578947368421	0	5.595
0.00873362445414847	0.965065502183406	0.0131004366812227	0.0131004366812227	2.351
0.973333333333333	0	0.0266666666666667	0	3.343
0.885714285714286	0.0904761904761905	0.019047619047619	0.00476190476190476	2.314
0.967889908256881	0.00458715596330275	0.00458715596330275	0.0229357798165138	3.3
0.973799126637555	0.00436681222707424	0.0131004366812227	0.00873362445414847	2.787
0.00434782608695652	0.960869565217391	0.00434782608695652	0.0304347826086957	2.802
0.978540772532189	0.00858369098712446	0.0128755364806867	0	3.328
0.956521739130435	0.0391304347826087	0.00434782608695652	0	3.297
0.0087719298245614	0.894736842105263	0	0.0964912280701754	3.202
0.982378854625551	0.00440528634361234	0.013215859030837	0	4.77
0.00431034482758621	0.96551724137931	0	0.0301724137931034	2.389
0.00431034482758621	0.887931034482759	0.00431034482758621	0.103448275862069	3.459
0.00429184549356223	0.987124463519313	0	0.00858369098712446	4.922
0.978540772532189	0.00429184549356223	0.0171673819742489	0	3.402
0.965217391304348	0.0260869565217391	0.00869565217391304	0	4.809
0.0905172413793103	0.900862068965517	0	0.00862068965517241	2.934
0	0.965217391304348	0	0.0347826086956522	4.142
0.0854700854700855	0.897435897435897	0	0.0170940170940171	2.371
0.965367965367965	0.012987012987013	0.0216450216450216	0	2.844
0.00425531914893617	0.953191489361702	0.00425531914893617	0.0382978723404255	2.394
0.982222222222222	0	0.0177777777777778	0	5.76
0.00854700854700855	0.982905982905983	0	0.00854700854700855	4.913
0.987068965517241	0	0.0129310344827586	0	4.086
0.991452991452991	0.00854700854700855	0	0	5.681
0.00854700854700855	0.897435897435897	0	0.094017094017094	4.027
0.0182648401826484	0.968036529680365	0.0045662100456621	0.0091324200913242	2.657
0.0133333333333333	0.942222222222222	0	0.0444444444444444	2.751
0.882075471698113	0.0188679245283019	0.00471698113207547	0.0943396226415094	2.452
0	0.975961538461538	0.00480769230769231	0.0192307692307692	3.933
0	0.995238095238095	0	0.00476190476190476	6.834
0.013953488372093	0.976744186046512	0.00930232558139535	0	5.635
0.966981132075472	0.00471698113207547	0.00471698113207547	0.0235849056603774	3.919
0.014018691588785	0.925233644859813	0.0514018691588785	0.00934579439252336	2.328
0.960526315789474	0.0175438596491228	0.0219298245614035	0	2.371
0.986784140969163	0	0.013215859030837	0	5.594
0.00873362445414847	0.965065502183406	0.0131004366812227	0.0131004366812227	2.351
0.973333333333333	0	0.0266666666666667	0	3.343
0.885714285714286	0.0904761904761905	0.019047619047619	0.00476190476190476	2.314
0.967741935483871	0.00460829493087558	0.00460829493087558	0.0230414746543779	3.299
0.973684210526316	0.0043859649122807	0.0131578947368421	0.0087719298245614	2.786
0.00436681222707424	0.960698689956332	0.00436681222707424	0.0305676855895196	2.802
0.978448275862069	0.00862068965517241	0.0129310344827586	0	3.327
0.956331877729258	0.0393013100436681	0.00436681222707424	0	3.296
0.0689655172413793	0.892241379310345	0	0.0387931034482759	2.299
0.00881057268722467	0.894273127753304	0	0.0969162995594714	3.201
0.982300884955752	0.00442477876106195	0.0132743362831858	0	4.769
0.00432900432900433	0.965367965367965	0	0.0303030303030303	2.388
0.00432900432900433	0.887445887445887	0.00432900432900433	0.103896103896104	3.458
0.00431034482758621	0.987068965517241	0	0.00862068965517241	4.921
0.978448275862069	0.00431034482758621	0.0172413793103448	0	3.401
0.965065502183406	0.0262008733624454	0.00873362445414847	0	4.808
0.0909090909090909	0.9004329004329	0	0.00865800865800866	2.933
0	0.965065502183406	0	0.0349344978165939	4.141
0.982608695652174	0	0.0173913043478261	0	5.553
0.0858369098712446	0.896995708154506	0	0.0171673819742489	2.37
0.965367965367965	0.012987012987013	0.0216450216450216	0	2.844
0.00425531914893617	0.953191489361702	0.00425531914893617	0.0382978723404255	2.394
0.982222222222222	0	0.0177777777777778	0	5.76
0.00854700854700855	0.982905982905983	0	0.00854700854700855	4.913
0.987068965517241	0	0.0129310344827586	0	4.086
0.991452991452991	0.00854700854700855	0	0	5.681
0.00854700854700855	0.897435897435897	0	0.094017094017094	4.027
0.0181818181818182	0.968181818181818	0.00454545454545455	0.00909090909090909	2.657
0.0133333333333333	0.942222222222222	0	0.0444444444444444	2.751
0.882075471698113	0.0188679245283019	0.00471698113207547	0.0943396226415094	2.452
0.981818181818182	0.00909090909090909	0.00909090909090909	0	4.825
0.968888888888889	0	0.0311111111111111	0	4.037
0.910714285714286	0.0625	0.00446428571428571	0.0223214285714286	2.281
0.971014492753623	0.0241545893719807	0.00483091787439614	0	2.845
0.508771929824561	0.491228070175439	0	0	5.742
0.995614035087719	0.0043859649122807	0	0	6.881
0.986842105263158	0.0087719298245614	0.0043859649122807	0	5.765
1	0	0	0	8.691
0.973684210526316	0	0.0175438596491228	0.0087719298245614	3.363
0	0.981735159817352	0	0.0182648401826484	4.515
0.0091324200913242	0.972602739726027	0.0136986301369863	0.0045662100456621	3.743
0	0.995433789954338	0.0045662100456621	0	6.582
0.986301369863014	0.0091324200913242	0.0045662100456621	0	5.564
0.0091324200913242	0.986301369863014	0	0.0045662100456621	5.453
0.995433789954338	0.0045662100456621	0	0	6.628
0.0474137931034483	0.939655172413793	0.00431034482758621	0.00862068965517241	2.278
0	0.995614035087719	0	0.0043859649122807	6.744
0.973684210526316	0.0043859649122807	0.0219298245614035	0	3.356
0.00884955752212389	0.933628318584071	0.00442477876106195	0.0530973451327434	2.623
0.991189427312775	0.00881057268722467	0	0	6.899
0.0382978723404255	0.829787234042553	0	0.131914893617021	3.836
0	0.982142857142857	0.0178571428571429	0	3.792
0.0311111111111111	0.875555555555556	0.08	0.0133333333333333	2.525
0.977777777777778	0.0177777777777778	0.00444444444444444	0	3.871
0.00444444444444444	0.982222222222222	0	0.0133333333333333	4.551
0.97737556561086	0	0.0180995475113122	0.00452488687782805	3.274
0.995454545454545	0	0.00454545454545455	0	6.726
0.945205479452055	0.0091324200913242	0.045662100456621	0	2.641
0.995391705069124	0	0.00460829493087558	0	6.681
0	0.981735159817352	0.0182648401826484	0	3.791
0	0.991071428571429	0.00892857142857143	0	5.478
0.775784753363229	0.174887892376682	0.0493273542600897	0	3.746
0.00452488687782805	0.990950226244344	0.00452488687782805	0	5.506
0.93939393939394	0.00865800865800866	0.00865800865800866	0.0432900432900433	2.745
0.956709956709957	0.0432900432900433	0	0	6.908
0	1	0	0	8.771
0.978448275862069	0.00862068965517241	0.00862068965517241	0.00431034482758621	3.396
0	0.995594713656388	0.00440528634361234	0	6.968
0.973568281938326	0.00440528634361234	0.013215859030837	0.00881057268722467	3.329
0	0.995594713656388	0	0.00440528634361234	6.941
0.986666666666667	0	0.0133333333333333	0	4.791
0.986725663716814	0.00442477876106195	0.00884955752212389	0	5.627
0.0136986301369863	0.97716894977169	0.0045662100456621	0.0045662100456621	4.818
0	1	0	0	8.64
0.965853658536585	0.00975609756097561	0.00975609756097561	0.0146341463414634	2.774
0.970588235294118	0	0.0147058823529412	0.0147058823529412	2.75
0.0087719298245614	0.964912280701754	0	0.0263157894736842	3.427
0.0995670995670996	0.852813852813853	0	0.0476190476190476	2.405
0	0.982608695652174	0	0.0173913043478261	4.931
0	0.98695652173913	0	0.0130434782608696	6.896
0.973913043478261	0.0173913043478261	0	0.00869565217391304	4.798
0	0.982758620689655	0.0129310344827586	0.00431034482758621	5.826
0.982683982683983	0	0.012987012987013	0.00432900432900433	4.708
0.917391304347826	0	0.0826086956521739	0	3.36
0	0.986547085201794	0	0.0134529147982063	6.94
0.959641255605381	0	0.0224215246636771	0.0179372197309417	2.812
0.956521739130435	0	0.0434782608695652	0	3.309
0.00869565217391304	0.98695652173913	0	0.00434782608695652	5.748
0.0262008733624454	0.960698689956332	0.00873362445414847	0.00436681222707424	3.996
0.978165938864629	0.00873362445414847	0.0131004366812227	0	4.014
0.0176211453744493	0.964757709251101	0.00881057268722467	0.00881057268722467	2.734
0.0355555555555556	0.933333333333333	0	0.0311111111111111	3.273
0	1	0	0	8.02
0.927272727272727	0	0.0727272727272727	0	4.981
0.00947867298578199	0.95260663507109	0	0.037914691943128	2.835
0.990825688073395	0	0.00458715596330275	0.00458715596330275	5.567
0.00440528634361234	0.973568281938326	0	0.0220264317180617	3.134
0.970212765957447	0.00425531914893617	0.0170212765957447	0.00851063829787234	2.349
0.903930131004367	0.0262008733624454	0.00436681222707424	0.0655021834061135	2.828
0.974576271186441	0.00423728813559322	0.0211864406779661	0	3.356
0.981900452488688	0.0135746606334842	0.00452488687782805	0	4.767
0.00869565217391304	0.965217391304348	0.00869565217391304	0.0173913043478261	2.802
0.9004329004329	0	0.0995670995670996	0	5.672
0	0.969565217391304	0.0260869565217391	0.00434782608695652	4.846
0.925438596491228	0	0.0745614035087719	0	2.805
0.00865800865800866	0.956709956709957	0	0.0346320346320346	2.393
0	0.990950226244344	0	0.00904977375565611	5.841
0.949308755760369	0	0.0276497695852535	0.0230414746543779	4.048
0.0174672489082969	0.96943231441048	0.00873362445414847	0.00436681222707424	2.299
0.981308411214953	0.00467289719626168	0.014018691588785	0	3.352
0.00476190476190476	0.966666666666667	0.00476190476190476	0.0238095238095238	2.311
0.950892857142857	0.00892857142857143	0.0401785714285714	0	3.045
0.962790697674419	0.00930232558139535	0.0232558139534884	0.00465116279069767	2.778
0.00436681222707424	0.978165938864629	0.00436681222707424	0.0131004366812227	3.467
0	0.98695652173913	0	0.0130434782608696	4.841
0.961165048543689	0.00485436893203883	0.00970873786407767	0.0242718446601942	3.266
0.982142857142857	0	0.00446428571428571	0.0133928571428571	4.792
0	0.978540772532189	0.00429184549356223	0.0171673819742489	4.082
0	0.982832618025751	0	0.0171673819742489	4.906
0.0170940170940171	0.94017094017094	0	0.0427350427350427	2.816
0.930232558139535	0	0.0418604651162791	0.027906976744186	2.334
0.00425531914893617	0.970212765957447	0	0.025531914893617	4.18
0.977777777777778	0.00888888888888889	0.00444444444444444	0.00888888888888889	2.826
0.939914163090129	0.0257510729613734	0.0343347639484979	0	2.383
0.00429184549356223	0.965665236051502	0	0.0300429184549356	4.174
0.991031390134529	0	0.00896860986547085	0	5.748
0.965665236051502	0.0214592274678112	0.00429184549356223	0.00858369098712446	2.888
0.956331877729258	0.0305676855895196	0.00873362445414847	0.00436681222707424	2.734
0.972222222222222	0.0138888888888889	0.00462962962962963	0.00925925925925926	4.79
0.958139534883721	0.013953488372093	0.0232558139534884	0.00465116279069767	2.79
0.95852534562212	0.00921658986175115	0.032258064516129	0	3.958
0.959276018099548	0.0180995475113122	0.0180995475113122	0.00452488687782805	2.483
0.96	0.0311111111111111	0	0.00888888888888889	4.027
0.890909090909091	0.00454545454545455	0.1	0.00454545454545455	2.639
0.901785714285714	0	0.00892857142857143	0.0892857142857143	4.632
0	0.968036529680365	0	0.0319634703196347	2.345
0.0194174757281553	0.961165048543689	0.00485436893203883	0.0145631067961165	2.722
0	0.880733944954128	0.091743119266055	0.0275229357798165	3.738
0.976303317535545	0.004739336492891	0.018957345971564	0	3.244
0	0.980769230769231	0.00480769230769231	0.0144230769230769	5.454
0.985576923076923	0	0.00480769230769231	0.00961538461538462	4.473
0.0485436893203883	0.91747572815534	0.029126213592233	0.00485436893203883	3.135
0.0195121951219512	0.946341463414634	0	0.0341463414634146	3.135
0.0048780487804878	0.995121951219512	0	0	6.638
0.00943396226415094	0.985849056603774	0	0.00471698113207547	4.631
0.0327102803738318	0.869158878504673	0.00467289719626168	0.0934579439252336	2.581
0.962616822429907	0	0.0373831775700935	0	4.385
0.889400921658986	0.0184331797235023	0	0.0921658986175115	2.422
0.990867579908676	0.0045662100456621	0	0.0045662100456621	5.432
0.0045662100456621	0.972602739726027	0.0091324200913242	0.0136986301369863	2.77
0.990338164251208	0.00966183574879227	0	0	5.571
0.972477064220184	0	0.0229357798165138	0.00458715596330275	3.237
0	0.977777777777778	0.0177777777777778	0.00444444444444444	4.782
0.027027027027027	0.95045045045045	0	0.0225225225225225	2.281
0.0324074074074074	0.949074074074074	0.00462962962962963	0.0138888888888889	2.766
0.990610328638498	0	0.00469483568075117	0.00469483568075117	5.6
0.976851851851852	0.00462962962962963	0.0138888888888889	0.00462962962962963	3.242
0.972477064220184	0	0.0275229357798165	0	3.866
0.00925925925925926	0.958333333333333	0	0.0324074074074074	3.225
0.967592592592593	0.0277777777777778	0.00462962962962963	0	3.912
0.967592592592593	0.0185185185185185	0.0138888888888889	0	3.874
0.00921658986175115	0.981566820276498	0	0.00921658986175115	3.995
0.00462962962962963	0.986111111111111	0	0.00925925925925926	4.786
0.00465116279069767	0.990697674418605	0	0.00465116279069767	5.684
0.00480769230769231	0.8125	0.153846153846154	0.0288461538461538	2.667
0.942028985507246	0.0241545893719807	0.0241545893719807	0.00966183574879227	3.226
0.966183574879227	0.0144927536231884	0.0144927536231884	0.00483091787439614	2.585
0.97716894977169	0	0.0091324200913242	0.0136986301369863	3.216
0.0131004366812227	0.973799126637555	0.00436681222707424	0.00873362445414847	2.704
0.986784140969163	0	0.00440528634361234	0.00881057268722467	5.507
0.978165938864629	0.00873362445414847	0.0131004366812227	0	3.826
0	0.982608695652174	0.00434782608695652	0.0130434782608696	5.445
0.0176211453744493	0.969162995594714	0.00440528634361234	0.00881057268722467	2.752
0.991031390134529	0.00448430493273543	0.00448430493273543	0	4.587
0.138392857142857	0.84375	0.00446428571428571	0.0133928571428571	2.742
0	0.995575221238938	0	0.00442477876106195	6.546
0.995535714285714	0	0.00446428571428571	0	6.706
0	0.969827586206897	0.00431034482758621	0.0258620689655172	3.81
0.00425531914893617	0.953191489361702	0	0.0425531914893617	2.357
0.961538461538462	0.0128205128205128	0.0256410256410256	0	4.162
0.966101694915254	0	0.0169491525423729	0.0169491525423729	4.162
0.965811965811966	0.0213675213675214	0.0128205128205128	0	2.872
0.974468085106383	0	0.00851063829787234	0.0170212765957447	2.901
0.974358974358974	0.00427350427350427	0.0170940170940171	0.00427350427350427	3.413
0.811158798283262	0.0944206008583691	0.0901287553648069	0.00429184549356223	2.307
0.965665236051502	0	0.0257510729613734	0.00858369098712446	3.459
0	0	1	0	6.226
0	0	0	1	6.201
0.0219298245614035	0.951754385964912	0	0.0263157894736842	2.297
0.0043859649122807	0.978070175438597	0	0.0175438596491228	2.782
0.0231481481481481	0	0	0.976851851851852	2.411
0.00421940928270042	0.966244725738397	0.00421940928270042	0.0253164556962025	3.406
0	0.940928270042194	0	0.0590717299578059	2.815
0.943231441048035	0.0393013100436681	0.0174672489082969	0	2.774
1	0	0	0	8.506
0.968888888888889	0.0177777777777778	0.0133333333333333	0	5.362
0.986725663716814	0.00442477876106195	0.00884955752212389	0	4.556
0.991304347826087	0	0.00869565217391304	0	5.747
0.973451327433628	0	0.00884955752212389	0.0176991150442478	3.441
0.96551724137931	0.00862068965517241	0.0258620689655172	0	2.854
0.957805907172996	0	0.0421940928270042	0	2.971
0	0.974248927038627	0	0.0257510729613734	3.427
0	0.995575221238938	0	0.00442477876106195	6.546
0.995535714285714	0	0.00446428571428571	0	6.706
0	0.969827586206897	0.00431034482758621	0.0258620689655172	3.81
0.00425531914893617	0.953191489361702	0	0.0425531914893617	2.357
0.961538461538462	0.0128205128205128	0.0256410256410256	0	4.162
0.966101694915254	0	0.0169491525423729	0.0169491525423729	4.162
0.965811965811966	0.0213675213675214	0.0128205128205128	0	2.872
0.974468085106383	0	0.00851063829787234	0.0170212765957447	2.901
0.974358974358974	0.00427350427350427	0.0170940170940171	0.00427350427350427	3.413
0.811158798283262	0.0944206008583691	0.0901287553648069	0.00429184549356223	2.307
0.965665236051502	0	0.0257510729613734	0.00858369098712446	3.459
0	0	1	0	6.226
0	0	0	1	6.201
0.0219298245614035	0.951754385964912	0	0.0263157894736842	2.297
0.0043859649122807	0.978070175438597	0	0.0175438596491228	2.782
0.982978723404255	0.0127659574468085	0.00425531914893617	0	3.997
0.111111111111111	0.82051282051282	0	0.0683760683760684	2.782
0.982905982905983	0	0.00854700854700855	0.00854700854700855	4.872
0.965957446808511	0.00425531914893617	0.025531914893617	0.00425531914893617	3.423
0.974358974358974	0.00427350427350427	0.0213675213675214	0	3.494
0.00847457627118644	0.983050847457627	0.00423728813559322	0.00423728813559322	3.988
0	0.966101694915254	0	0.0338983050847458	3.432
0.961206896551724	0	0.0387931034482759	0	3.494
0.936170212765957	0.00425531914893617	0.051063829787234	0.00851063829787234	2.876
0.98728813559322	0.00847457627118644	0.00423728813559322	0	4.884
0.957446808510638	0.025531914893617	0.0170212765957447	0	3.42
0.987124463519313	0.00858369098712446	0	0.00429184549356223	5.752
0.88412017167382	0.0987124463519313	0.0171673819742489	0	3.461
0.00431034482758621	0.896551724137931	0.00431034482758621	0.0948275862068965	3.307
0.990909090909091	0.00909090909090909	0	0	4.908
0.00432900432900433	0.96969696969697	0	0.025974025974026	3.463
0.987234042553191	0.00425531914893617	0.00425531914893617	0.00425531914893617	4.911
0.00421940928270042	0	0.9957805907173	0	4.649
0.00421940928270042	0.966244725738397	0.0210970464135021	0.00843881856540084	3.983
0.983122362869198	0.0126582278481013	0.00421940928270042	0	4.923
0	0.711206896551724	0.00862068965517241	0.280172413793103	2.325
0.995475113122172	0	0.00452488687782805	0	6.755
0.883116883116883	0	0.112554112554113	0.00432900432900433	2.679
0.974025974025974	0	0.0216450216450216	0.00432900432900433	3.255
0	0.974137931034483	0.00431034482758621	0.021551724137931	4.31
0	0.995652173913044	0	0.00434782608695652	6.493
0.0257510729613734	0.957081545064378	0.0128755364806867	0.00429184549356223	3.152
0	0.982532751091703	0	0.0174672489082969	5.022
0.00436681222707424	0.986899563318777	0	0.00873362445414847	4.181
0.978070175438597	0	0.0175438596491228	0.0043859649122807	2.878
0.00432900432900433	0	0.995670995670996	0	4.529
0.991452991452991	0	0.00854700854700855	0	6.828
0.991452991452991	0	0.00427350427350427	0.00427350427350427	5.66
0.961538461538462	0.0128205128205128	0.00427350427350427	0.0213675213675214	3.231
0.914529914529915	0.00427350427350427	0.0769230769230769	0.00427350427350427	4.54
0.987179487179487	0	0.00854700854700855	0.00427350427350427	4.75
0	0.969565217391304	0.0217391304347826	0.00869565217391304	4.344
0.00429184549356223	0.974248927038627	0	0.0214592274678112	2.663
0.991416309012876	0	0.00858369098712446	0	5.628
0.943965517241379	0.0172413793103448	0.0387931034482759	0	2.734
0.944206008583691	0	0.055793991416309	0	4.644
0.978540772532189	0.00429184549356223	0.0171673819742489	0	4.715
0.19047619047619	0	0.80952380952381	0	2.3
0.964912280701754	0.0350877192982456	0	0	5.521
0	0.914798206278027	0.00448430493273543	0.0807174887892377	3.114
0.99047619047619	0	0.00476190476190476	0.00476190476190476	5.055
0.0143540669856459	0.971291866028708	0	0.0143540669856459	2.33
0.96078431372549	0.0147058823529412	0.00490196078431373	0.0196078431372549	2.809
0.965665236051502	0.00429184549356223	0.0214592274678112	0.00858369098712446	2.387
0	0.968325791855204	0.00904977375565611	0.0226244343891403	2.387
0.969565217391304	0.00434782608695652	0.0260869565217391	0	2.942
0.956709956709957	0.00432900432900433	0.025974025974026	0.012987012987013	2.355
0.943722943722944	0.0346320346320346	0.00432900432900433	0.0173160173160173	2.914
0	0.986899563318777	0.00436681222707424	0.00873362445414847	4.807
0.956331877729258	0.0262008733624454	0	0.0174672489082969	4.115
0.014018691588785	0.962616822429907	0	0.0233644859813084	2.86
0.973214285714286	0	0.0267857142857143	0	4.894
0.995594713656388	0	0.00440528634361234	0	6.965
0	0.954545454545455	0	0.0454545454545455	2.788
0.967889908256881	0.0137614678899083	0.0137614678899083	0.00458715596330275	4.032
0.896551724137931	0	0.103448275862069	0	2.901
0.991304347826087	0	0.00869565217391304	0	5.781
0	0.920704845814978	0	0.079295154185022	4.007
0	0.958333333333333	0.00462962962962963	0.037037037037037	4.761
0	0.982300884955752	0.00442477876106195	0.0132743362831858	4.698
0.986842105263158	0.0043859649122807	0.0043859649122807	0.0043859649122807	4.004
0.982758620689655	0	0.0129310344827586	0.00431034482758621	4.84
0.00444444444444444	0.626666666666667	0	0.368888888888889	2.58
0.0170940170940171	0.961538461538462	0.00427350427350427	0.0170940170940171	2.396
0.973214285714286	0.0133928571428571	0.0133928571428571	0	3.482
0.982456140350877	0	0.0175438596491228	0	4.054
0.96551724137931	0.00431034482758621	0.0301724137931034	0	2.888
0.938864628820961	0.00873362445414847	0.0349344978165939	0.0174672489082969	2.79
0.930555555555556	0	0.0694444444444444	0	2.751
0.982683982683983	0.00432900432900433	0.00432900432900433	0.00865800865800866	4.066
0	0.978260869565217	0.00434782608695652	0.0173913043478261	3.295
0.968325791855204	0.00904977375565611	0.0226244343891403	0	2.775
0	0.991071428571429	0	0.00892857142857143	6.555
0.981818181818182	0.00454545454545455	0.0136363636363636	0	4.554
0.991111111111111	0	0.00888888888888889	0	5.577
0.96875	0.00446428571428571	0.0267857142857143	0	3.251
0.977678571428571	0.00446428571428571	0.00446428571428571	0.0133928571428571	3.935
0.931192660550459	0.0412844036697248	0.0229357798165138	0.00458715596330275	2.738
0.972477064220184	0.00458715596330275	0.018348623853211	0.00458715596330275	2.729
0.973214285714286	0	0.0267857142857143	0	3.904
0	0.953191489361702	0	0.0468085106382979	3.376
0.991341991341991	0.00432900432900433	0.00432900432900433	0	4.766
0.987234042553191	0	0.0127659574468085	0	4.776
0.961206896551724	0.00862068965517241	0.0301724137931034	0	2.335
0.00423728813559322	0.98728813559322	0.00423728813559322	0.00423728813559322	4.826
0.973913043478261	0.00434782608695652	0.0217391304347826	0	2.299
0.973333333333333	0	0.0266666666666667	0	3.348
0	0.991489361702128	0	0.00851063829787234	5.787
0	0.987179487179487	0	0.0128205128205128	5.798
0.975961538461538	0.0144230769230769	0.00961538461538462	0	3.982
0.00427350427350427	0.982905982905983	0	0.0128205128205128	4.064
0.974358974358974	0.0128205128205128	0.00427350427350427	0.00854700854700855	4.687
0.00427350427350427	0.987179487179487	0	0.00854700854700855	4.875
0.905982905982906	0.0854700854700855	0	0.00854700854700855	2.768
0.97008547008547	0.00427350427350427	0.0213675213675214	0.00427350427350427	2.288
0.0173160173160173	0.965367965367965	0.00432900432900433	0.012987012987013	3.432
0.96969696969697	0	0.025974025974026	0.00432900432900433	2.739
0.00865800865800866	0.978354978354978	0	0.012987012987013	4.828
0.00865800865800866	0.978354978354978	0	0.012987012987013	3.427
0.00432900432900433	0.831168831168831	0.00432900432900433	0.16017316017316	2.31
0.878787878787879	0.0216450216450216	0.0216450216450216	0.0779220779220779	2.273
0.982142857142857	0.00892857142857143	0.00892857142857143	0	5.653
0	0.956709956709957	0.00865800865800866	0.0346320346320346	2.761
0.00434782608695652	0.960869565217391	0	0.0347826086956522	2.34
0.00881057268722467	0.973568281938326	0	0.0176211453744493	3.341
0.0303030303030303	0.865800865800866	0.00865800865800866	0.0952380952380952	2.271
0.00432900432900433	0.991341991341991	0	0.00432900432900433	5.76
1	0	0	0	8.584
0.136170212765957	0.863829787234043	0	0	2.71
0.907894736842105	0.0263157894736842	0.0657894736842105	0	2.275
0	0.961538461538462	0.00427350427350427	0.0341880341880342	4.83
0	0.961206896551724	0.00862068965517241	0.0301724137931034	2.88
0.00431034482758621	0.96551724137931	0	0.0301724137931034	3.425
0.974358974358974	0	0.0170940170940171	0.00854700854700855	2.799
0.00854700854700855	0.987179487179487	0	0.00427350427350427	4.887
0	0.978354978354978	0.00432900432900433	0.0173160173160173	3.453
0.991416309012876	0	0.00858369098712446	0	6.811
0.93859649122807	0.0526315789473684	0.0087719298245614	0	3.903
0.0216450216450216	0.961038961038961	0.00865800865800866	0.00865800865800866	2.316
0.969026548672566	0.00884955752212389	0.0221238938053097	0	3.907
0.975728155339806	0.0194174757281553	0.00485436893203883	0	4.776
0.0177777777777778	0.911111111111111	0	0.0711111111111111	3.35
0.97196261682243	0.0280373831775701	0	0	3.907
0	0.991189427312775	0	0.00881057268722467	5.678
0.951327433628319	0	0.0486725663716814	0	2.484
0.0087719298245614	0.982456140350877	0.0043859649122807	0.0043859649122807	3.938
0.0043859649122807	0.991228070175439	0	0.0043859649122807	5.6
0.0131004366812227	0.978165938864629	0	0.00873362445414847	3.313
0	0.982532751091703	0	0.0174672489082969	5.601
0	1	0	0	6.788
0.00873362445414847	0.991266375545852	0	0	5.53
0	0.194805194805195	0	0.805194805194805	2.338
0.0226244343891403	0.868778280542986	0	0.108597285067873	3.745
0.978260869565217	0.00869565217391304	0.0130434782608696	0	3.949
0.953488372093023	0.027906976744186	0	0.0186046511627907	2.562
0.976415094339623	0	0.0235849056603774	0	3.696
0.00884955752212389	0.982300884955752	0	0.00884955752212389	3.735
0.00440528634361234	0.995594713656388	0	0	6.535
0.995192307692308	0	0.00480769230769231	0	5.332
0	0.986842105263158	0.0087719298245614	0.0043859649122807	5.551
0.973684210526316	0.0219298245614035	0.0043859649122807	0	3.729
0.978723404255319	0	0.0127659574468085	0.00851063829787234	3.313
0	0.974468085106383	0	0.025531914893617	4.042
0.968888888888889	0.0177777777777778	0.0133333333333333	0	3.285
0.0474137931034483	0.844827586206897	0.103448275862069	0.00431034482758621	3.321
0	0.978540772532189	0	0.0214592274678112	4.709
0.995433789954338	0	0.0045662100456621	0	5.963
0.00452488687782805	0.986425339366516	0.00452488687782805	0.00452488687782805	4.041
0.018018018018018	0.977477477477477	0	0.0045045045045045	4.94
0.144796380090498	0.846153846153846	0	0.00904977375565611	4.061
0.00458715596330275	0.981651376146789	0	0.0137614678899083	4.077
0.00485436893203883	0.985436893203884	0	0.00970873786407767	3.475
0	0.995098039215686	0.00490196078431373	0	5.319
0.981651376146789	0	0.018348623853211	0	3.675
0.985981308411215	0.00467289719626168	0.00934579439252336	0	4.466
0.976958525345622	0	0.0230414746543779	0	5.029
0.784403669724771	0.201834862385321	0.0091743119266055	0.00458715596330275	2.791
0.141552511415525	0.849315068493151	0	0.0091324200913242	2.346
0	0.972602739726027	0.0182648401826484	0.0091324200913242	4.216
0.0176991150442478	0.902654867256637	0.00442477876106195	0.0752212389380531	3.983
0.00444444444444444	0.964444444444444	0	0.0311111111111111	3.39
0.973333333333333	0.00444444444444444	0.0177777777777778	0.00444444444444444	3.356
0	0.908296943231441	0.0218340611353712	0.0698689956331878	2.289
0.986363636363636	0.00454545454545455	0.00454545454545455	0.00454545454545455	4.748
0	0.991189427312775	0.00440528634361234	0.00440528634361234	5.529
0.0260869565217391	0.873913043478261	0.0956521739130435	0.00434782608695652	2.681
0	0.891304347826087	0	0.108695652173913	3.737
0.978260869565217	0	0.0217391304347826	0	6.694
0.90521327014218	0.00947867298578199	0.00947867298578199	0.0758293838862559	2.583
0	0.940092165898618	0	0.0599078341013825	3.289
0	0.986175115207373	0	0.0138248847926267	5.614
0	0.995433789954338	0	0.0045662100456621	6.785
0.932126696832579	0.0135746606334842	0.0497737556561086	0.00452488687782805	2.623
0.995475113122172	0	0.00452488687782805	0	6.693
0.942028985507246	0.0434782608695652	0.0144927536231884	0	3.847
0.027027027027027	0.959459459459459	0	0.0135135135135135	3.944
0.986547085201794	0.00448430493273543	0.00896860986547085	0	4.604
0.981132075471698	0.00471698113207547	0.00943396226415094	0.00471698113207547	4.337
0.0654205607476635	0.929906542056075	0	0.00467289719626168	5.321
0.995145631067961	0	0.00485436893203883	0	5.907
0.00476190476190476	0.995238095238095	0	0	6.061
0	1	0	0	7.827
0	1	0	0	6.117
1	0	0	0	7.734
0.00476190476190476	0.961904761904762	0	0.0333333333333333	3.843
0.829383886255924	0.161137440758294	0.00947867298578199	0	2.604
0.995238095238095	0	0.00476190476190476	0	5.897
0.00952380952380952	0.99047619047619	0	0	5.926
0.00476190476190476	0.99047619047619	0	0.00476190476190476	5.015
0	0.985645933014354	0.00478468899521531	0.00956937799043062	2.779
0.966019417475728	0.00485436893203883	0.00970873786407767	0.0194174757281553	2.443
0.00980392156862745	0.985294117647059	0	0.00490196078431373	4.097
0.995169082125604	0	0.00483091787439614	0	6.023
0.971428571428571	0	0.00476190476190476	0.0238095238095238	3.164
1	0	0	0	7.592
0	0.995475113122172	0	0.00452488687782805	5.72
0	0.995535714285714	0	0.00446428571428571	6.849
0.946428571428571	0	0.00892857142857143	0.0446428571428571	2.664
0.995305164319249	0	0.00469483568075117	0	6.744
0	0.986111111111111	0.00462962962962963	0.00925925925925926	3.993
0.980861244019139	0.0143540669856459	0.00478468899521531	0	4.656
0.91743119266055	0	0.018348623853211	0.0642201834862385	2.598
0.981308411214953	0.0186915887850467	0	0	4.664
0.0280373831775701	0.957943925233645	0	0.014018691588785	4.015
0.990610328638498	0	0.00938967136150235	0	5.585
0	0.981735159817352	0.0045662100456621	0.0136986301369863	3.359
0.94170403587444	0.0493273542600897	0	0.00896860986547085	2.676
0.0226244343891403	0.959276018099548	0.0180995475113122	0	3.331
0.990825688073395	0.00458715596330275	0.00458715596330275	0	5.479
0.995260663507109	0	0	0.004739336492891	6.635
0.990697674418605	0.00930232558139535	0	0	5.507
0.97716894977169	0.0182648401826484	0.0045662100456621	0	3.808
0.018018018018018	0.887387387387387	0.0765765765765766	0.018018018018018	3.215
0.00448430493273543	0.977578475336323	0.0134529147982063	0.00448430493273543	4.811
0.00446428571428571	0.995535714285714	0	0	6.861
0.95067264573991	0.0134529147982063	0.0134529147982063	0.0224215246636771	3.319
1	0	0	0	6.819
0	0.862222222222222	0	0.137777777777778	3.745
0	0.942477876106195	0.0132743362831858	0.0442477876106195	2.874
0	0.964444444444444	0	0.0355555555555556	4.078
0.963963963963964	0.036036036036036	0	0	5.629
0.0311111111111111	0.968888888888889	0	0	4.057
0.986111111111111	0	0	0.0138888888888889	6.818
0.812785388127854	0.17351598173516	0.0136986301369863	0	3.855
0	1	0	0	8.675
0.0176991150442478	0.938053097345133	0.0265486725663717	0.0176991150442478	2.311
0.991031390134529	0.00448430493273543	0	0.00448430493273543	5.636
0	0.978070175438597	0.0043859649122807	0.0175438596491228	4.777
0.977578475336323	0.00448430493273543	0.0134529147982063	0.00448430493273543	3.343
0.96969696969697	0	0.012987012987013	0.0173160173160173	3.31
1	0	0	0	8.587
0.960352422907489	0.0308370044052863	0.00881057268722467	0	2.475
0	0.97787610619469	0	0.0221238938053097	4.817
0.00446428571428571	0.986607142857143	0.00446428571428571	0.00446428571428571	4.078
0.00448430493273543	0.977578475336323	0.00896860986547085	0.00896860986547085	3.434
0	0.973684210526316	0.0043859649122807	0.0219298245614035	3.462
0.00462962962962963	0.958333333333333	0.00462962962962963	0.0324074074074074	3.27
0.827272727272727	0.145454545454545	0.0272727272727273	0	3.294
0.0180995475113122	0.968325791855204	0	0.0135746606334842	2.846
0.982222222222222	0	0.00888888888888889	0.00888888888888889	3.862
0.00884955752212389	0.964601769911504	0.0132743362831858	0.0132743362831858	2.322
0.995535714285714	0	0.00446428571428571	0	6.759
0.972477064220184	0.0137614678899083	0.0137614678899083	0	3.325
0	0.986486486486487	0.0135135135135135	0	6.842
0.0452488687782805	0.945701357466063	0	0.00904977375565611	2.821
0.0141509433962264	0.962264150943396	0.00943396226415094	0.0141509433962264	2.295
0.971563981042654	0.00947867298578199	0.018957345971564	0	3.323
0.00892857142857143	0.977678571428571	0	0.0133928571428571	3.993
0.986046511627907	0.00930232558139535	0.00465116279069767	0	5.639
0.940639269406393	0.0228310502283105	0.0273972602739726	0.0091324200913242	2.669
0.977777777777778	0.00444444444444444	0.0177777777777778	0	4.684
0.00448430493273543	0.905829596412556	0	0.0896860986547085	3.191
0.970873786407767	0.00970873786407767	0.0194174757281553	0	3.21
0.957547169811321	0.0377358490566038	0	0.00471698113207547	4.616
0.990566037735849	0	0.00943396226415094	0	5.567
1	0	0	0	8.435
0.864077669902913	0.00485436893203883	0.00485436893203883	0.12621359223301	2.337
0.931372549019608	0.0637254901960784	0.00490196078431373	0	3.665
0.977578475336323	0.0224215246636771	0	0	3.817
0.00448430493273543	0	0.995515695067265	0	4.103
0.0577777777777778	0.928888888888889	0	0.0133333333333333	3.147
0.00483091787439614	0.971014492753623	0.0193236714975845	0.00483091787439614	3.198
0.968609865470852	0.00448430493273543	0.0269058295964126	0	3.343
0.977678571428571	0.00446428571428571	0.0178571428571429	0	2.871
0.00421940928270042	0	0.9957805907173	0	4.58
0.981566820276498	0.00921658986175115	0.00921658986175115	0	4.562
0.986666666666667	0.0133333333333333	0	0	6.627
0.00446428571428571	0.96875	0.00892857142857143	0.0178571428571429	2.81
0.893518518518518	0.087962962962963	0.00462962962962963	0.0138888888888889	3.833
0.96875	0.0178571428571429	0.0133928571428571	0	3.221
0.968468468468468	0.0135135135135135	0.00900900900900901	0.00900900900900901	2.693
0.972350230414747	0.0276497695852535	0	0	2.698
1	0	0	0	8.757
0	0	1	0	6.307
0	0.944915254237288	0.00423728813559322	0.0508474576271186	2.81
0.991489361702128	0.00425531914893617	0.00425531914893617	0	5.72
0.0550847457627119	0.817796610169492	0	0.127118644067797	2.838
0.983050847457627	0.00423728813559322	0.0127118644067797	0	4.073
0.991150442477876	0.00884955752212389	0	0	5.719
0.983193277310924	0.00840336134453781	0.00840336134453781	0	4.154
0.0595744680851064	0.936170212765957	0.00425531914893617	0	4.079
0.00858369098712446	0.939914163090129	0.00858369098712446	0.0429184549356223	3.213
0	0.969162995594714	0	0.0308370044052863	3.35
0.0091324200913242	0.97716894977169	0.0091324200913242	0.0045662100456621	3.957
0.982300884955752	0	0.0132743362831858	0.00442477876106195	4.104
0.973214285714286	0.0133928571428571	0.0133928571428571	0	3.171
0.897674418604651	0	0.102325581395349	0	2.766
0.957081545064378	0.00429184549356223	0.0386266094420601	0	3.047
0.982758620689655	0	0.0172413793103448	0	3.995
0.0087719298245614	0.969298245614035	0.0043859649122807	0.0175438596491228	2.508
0.971291866028708	0.00478468899521531	0.0239234449760766	0	3.131
0.985436893203884	0	0.00970873786407767	0.00485436893203883	4.292
1	0	0	0	8.292
0	0.985915492957746	0	0.0140845070422535	4.625
0	1	0	0	8.43
0.129032258064516	0.861751152073733	0	0.00921658986175115	3.127
0.0045662100456621	0.97716894977169	0.0045662100456621	0.0136986301369863	3.253
0.967889908256881	0.018348623853211	0.0091743119266055	0.00458715596330275	3.173
0.00458715596330275	0.986238532110092	0	0.0091743119266055	4.643
0.00465116279069767	0.972093023255814	0.00465116279069767	0.0186046511627907	3.254
0	0.995121951219512	0	0.0048780487804878	6.438
0.883495145631068	0.00485436893203883	0.0922330097087379	0.0194174757281553	2.865
0	0.966183574879227	0	0.0338164251207729	3.743
0.942028985507246	0.0386473429951691	0.00483091787439614	0.0144927536231884	3.02
0.0328638497652582	0.957746478873239	0	0.00938967136150235	3.065
0.00934579439252336	0.985981308411215	0	0.00467289719626168	5.385
0.0516431924882629	0.938967136150235	0	0.00938967136150235	3.086
1	0	0	0	8.258
0.986238532110092	0.00458715596330275	0.0091743119266055	0	4.517
0.966981132075472	0.00471698113207547	0.0141509433962264	0.0141509433962264	2.513
0.976076555023923	0	0.0143540669856459	0.00956937799043062	3.722
0.976958525345622	0.0184331797235023	0.00460829493087558	0	3.048
0.842592592592593	0.00925925925925926	0.143518518518519	0.00462962962962963	3.003
0.0133928571428571	0.96875	0.00446428571428571	0.0133928571428571	3.239
0.963302752293578	0.0229357798165138	0.0137614678899083	0	4.549
0.0045045045045045	0.977477477477477	0.00900900900900901	0.00900900900900901	3.821
0.934579439252336	0	0.0607476635514019	0.00467289719626168	2.628
0.990566037735849	0.00471698113207547	0.00471698113207547	0	5.295
0.0138248847926267	0.976958525345622	0	0.00921658986175115	3.047
0.0091324200913242	0.986301369863014	0	0.0045662100456621	4.481
0.972350230414747	0.00460829493087558	0.0184331797235023	0.00460829493087558	2.496
0.0318181818181818	0.959090909090909	0	0.00909090909090909	3.112
0.00896860986547085	0.955156950672646	0	0.0358744394618834	3.08
0	0.986547085201794	0.00896860986547085	0.00448430493273543	4.427
0.97737556561086	0	0.0226244343891403	0	3.603
0.995475113122172	0	0.00452488687782805	0	6.303
0.00448430493273543	0.968609865470852	0	0.0269058295964126	3.319
0.976851851851852	0.00925925925925926	0.0138888888888889	0	3.578
0.00448430493273543	0.959641255605381	0.00448430493273543	0.031390134529148	2.422
0.00458715596330275	0.972477064220184	0	0.0229357798165138	3.036
0	0.85972850678733	0	0.14027149321267	2.39
0.969827586206897	0.00862068965517241	0.0172413793103448	0.00431034482758621	2.868
0.965217391304348	0.0217391304347826	0.0130434782608696	0	2.832
0.00432900432900433	0.926406926406926	0.0692640692640693	0	2.871
0.840182648401826	0.0958904109589041	0.0091324200913242	0.0547945205479452	2.397
0.905579399141631	0.0901287553648069	0	0.00429184549356223	3.382
0.00873362445414847	0.930131004366812	0.00873362445414847	0.0524017467248908	2.393
0.860262008733624	0.00873362445414847	0.131004366812227	0	2.309
0.968468468468468	0	0.027027027027027	0.0045045045045045	2.798
0	0.972727272727273	0.00454545454545455	0.0227272727272727	3.033
0.962962962962963	0.0277777777777778	0.00462962962962963	0.00462962962962963	2.545
0.00452488687782805	0.986425339366516	0.00452488687782805	0.00452488687782805	4.589
0.00454545454545455	0.995454545454545	0	0	6.618
0	0.995475113122172	0	0.00452488687782805	6.636
0.00458715596330275	0.885321100917431	0	0.110091743119266	3.741
0.967441860465116	0.00930232558139535	0.0232558139534884	0	2.96
0.995475113122172	0	0.00452488687782805	0	6.511
0.986425339366516	0	0.0135746606334842	0	4.461
0.986425339366516	0.00904977375565611	0	0.00452488687782805	5.394
0.968325791855204	0.00452488687782805	0.0271493212669683	0	2.593
0.00896860986547085	0.959641255605381	0.00448430493273543	0.0269058295964126	2.274
0.0131004366812227	0.899563318777293	0.0786026200873362	0.00873362445414847	2.774
0.0765765765765766	0.918918918918919	0	0.0045045045045045	2.832
0.00448430493273543	0.959641255605381	0.00448430493273543	0.031390134529148	2.305
0.977678571428571	0	0.0223214285714286	0	4.739
0.991341991341991	0.00432900432900433	0.00432900432900433	0	5.707
0.960869565217391	0.00869565217391304	0.0304347826086957	0	2.324
0	0	0	1	6.215
0.00452488687782805	0.990950226244344	0.00452488687782805	0	5.734
0.954128440366973	0.0275229357798165	0.018348623853211	0	3.363
0.00448430493273543	0.986547085201794	0	0.00896860986547085	4.849
0.991031390134529	0.00896860986547085	0	0	5.638
0	0	0	1	6.214
0	0	0	1	6.214
0.0330188679245283	0.943396226415094	0.0141509433962264	0.00943396226415094	3.244
0.967136150234742	0.00938967136150235	0.0140845070422535	0.00938967136150235	2.319
0.00465116279069767	0.893023255813953	0	0.102325581395349	2.403
0	0.0271493212669683	0	0.972850678733032	2.886
0	0.941441441441441	0.0135135135135135	0.045045045045045	2.29
0.0045045045045045	0.977477477477477	0.0045045045045045	0.0135135135135135	3.386
0.0227272727272727	0.95	0	0.0272727272727273	2.771
0.00925925925925926	0.981481481481482	0	0.00925925925925926	4.857
0	0.958904109589041	0	0.0410958904109589	4.788
0.976851851851852	0	0.00462962962962963	0.0185185185185185	3.968
0.029126213592233	0.87378640776699	0.00485436893203883	0.0922330097087379	2.275
0.00462962962962963	0.962962962962963	0.00462962962962963	0.0277777777777778	3.145
0.995305164319249	0	0.00469483568075117	0	6.747
0.0177777777777778	0.951111111111111	0	0.0311111111111111	2.334
0.0048780487804878	0.980487804878049	0	0.0146341463414634	4.365
0	0.925925925925926	0	0.0740740740740741	2.42
0.939252336448598	0.0186915887850467	0.0373831775700935	0.00467289719626168	2.574
0.00925925925925926	0.949074074074074	0.00462962962962963	0.037037037037037	3.659
0.981818181818182	0.0181818181818182	0	0	3.698
0.00458715596330275	0.986238532110092	0	0.0091743119266055	4.041
0.398104265402844	0.597156398104265	0	0.004739336492891	3.871
0.0135135135135135	0.941441441441441	0	0.045045045045045	3.214
0.783410138248848	0.184331797235023	0.00921658986175115	0.0230414746543779	2.302
0.0187793427230047	0.971830985915493	0.00469483568075117	0.00469483568075117	3.74
0.00467289719626168	0.88785046728972	0.00934579439252336	0.0981308411214953	2.593
0	0.981481481481482	0.00462962962962963	0.0138888888888889	3.984
0	0.967741935483871	0.00921658986175115	0.0230414746543779	2.664
0.986425339366516	0	0.0135746606334842	0	5.814
0.969026548672566	0.0176991150442478	0.00884955752212389	0.00442477876106195	3.409
0.00442477876106195	0.986725663716814	0	0.00884955752212389	4.809
0.977777777777778	0.00444444444444444	0.0177777777777778	0	3.488
0.982222222222222	0.00888888888888889	0.00888888888888889	0	5.772
0.995594713656388	0	0.00440528634361234	0	6.977
0.919642857142857	0	0.0803571428571429	0	4.687
0	0.995535714285714	0	0.00446428571428571	6.822
0.0178571428571429	0.933035714285714	0.0401785714285714	0.00892857142857143	2.725
0.968325791855204	0.00452488687782805	0.0271493212669683	0	3.379
0.995454545454545	0	0.00454545454545455	0	6.95
0.982532751091703	0.0174672489082969	0	0	5.763
0	0.00436681222707424	0	0.995633187772926	4.617
0.00869565217391304	0.991304347826087	0	0	6.825
0	0	1	0	6.245
0	0	1	0	6.245
0	1	0	0	8.643
0.987012987012987	0	0.012987012987013	0	6.99
0.977578475336323	0.00896860986547085	0.00896860986547085	0.00448430493273543	4.032
0.911504424778761	0	0.084070796460177	0.00442477876106195	3.028
0.986363636363636	0.00909090909090909	0	0.00454545454545455	3.979
0.990825688073395	0	0.0091743119266055	0	5.663
0.991266375545852	0	0.00873362445414847	0	5.764
0.96943231441048	0.0131004366812227	0.0131004366812227	0.00436681222707424	2.822
0.973799126637555	0.0174672489082969	0.00436681222707424	0.00436681222707424	2.755
0.991111111111111	0	0.00444444444444444	0.00444444444444444	5.731
0.981566820276498	0	0.0138248847926267	0.00460829493087558	4.762
0	0.986486486486487	0	0.0135135135135135	4.009
0.00436681222707424	0.96943231441048	0	0.0262008733624454	3.914
0.982378854625551	0	0	0.0176211453744493	5.671
0.990990990990991	0	0.00900900900900901	0	5.767
0.45374449339207	0.54625550660793	0	0	3.395
0.00452488687782805	0.968325791855204	0	0.0271493212669683	2.35
0.986842105263158	0.0043859649122807	0.0087719298245614	0	4.911
0.991031390134529	0.00896860986547085	0	0	6.97
0.0349344978165939	0.943231441048035	0	0.0218340611353712	2.356
0	0.982378854625551	0.00440528634361234	0.013215859030837	4.639
0.973684210526316	0.0263157894736842	0	0	4.906
0.960869565217391	0.0304347826086957	0.00434782608695652	0.00434782608695652	3.535
0.976190476190476	0	0.0238095238095238	0	3.378
0.981042654028436	0.004739336492891	0.014218009478673	0	4.564
0.899038461538462	0	0.100961538461538	0	2.627
0	0.99047619047619	0	0.00952380952380952	4.771
0.995283018867924	0	0.00471698113207547	0	6.954
0.980582524271845	0.00970873786407767	0.00970873786407767	0	3.256
0.903846153846154	0.0144230769230769	0.00480769230769231	0.0769230769230769	2.296
0.966183574879227	0.00966183574879227	0.0193236714975845	0.00483091787439614	4.267
0.00478468899521531	0.980861244019139	0	0.0143540669856459	3.195
0	0.990697674418605	0.00465116279069767	0.00465116279069767	4.365
0.960526315789474	0	0.0394736842105263	0	2.838
0.987124463519313	0	0.0128755364806867	0	4.953
0.97787610619469	0	0.0132743362831858	0.00884955752212389	5.756
0.956896551724138	0.0172413793103448	0.0258620689655172	0	3.238
0.986547085201794	0	0.0134529147982063	0	4.928
0.978165938864629	0.00436681222707424	0.0174672489082969	0	4.105
0.965957446808511	0.00425531914893617	0.0297872340425532	0	2.901
0.870689655172414	0.00431034482758621	0.120689655172414	0.00431034482758621	2.732
0.96551724137931	0.00862068965517241	0.0258620689655172	0	3.331
0	0.92822966507177	0.0669856459330144	0.00478468899521531	5.515
0.962616822429907	0	0.0280373831775701	0.00934579439252336	2.319
0.971830985915493	0.0234741784037559	0.00469483568075117	0	3.972
0.962264150943396	0	0.0377358490566038	0	3.937
0.981735159817352	0.0045662100456621	0.0136986301369863	0	3.791
0.972477064220184	0.00458715596330275	0.0229357798165138	0	2.799
0.981566820276498	0.00460829493087558	0.00921658986175115	0.00460829493087558	4.011
0.97737556561086	0	0.0226244343891403	0	3.921
0.958904109589041	0.0228310502283105	0.0182648401826484	0	4.545
0.963636363636364	0.00454545454545455	0.0318181818181818	0	3.202
0.00446428571428571	0.964285714285714	0.00446428571428571	0.0267857142857143	3.88
0	0	1	0	6.091
0	0.914691943127962	0.0758293838862559	0.00947867298578199	4.526
0.910798122065728	0.00469483568075117	0.0845070422535211	0	2.408
0.861607142857143	0.00446428571428571	0.133928571428571	0	3.745
0.883928571428571	0	0.116071428571429	0	3.441
0.96943231441048	0	0.0262008733624454	0.00436681222707424	3.499
0.891402714932127	0.00452488687782805	0.00904977375565611	0.0950226244343891	3.282
0.896860986547085	0	0.103139013452915	0	4.788
0.986486486486487	0	0.0135135135135135	0	4.829
0.982683982683983	0.00865800865800866	0.00432900432900433	0.00432900432900433	4.914
0.977777777777778	0.00888888888888889	0.0133333333333333	0	3.458
0	0.972602739726027	0	0.0273972602739726	2.809
0.978070175438597	0.0087719298245614	0.0087719298245614	0.0043859649122807	3.336
0.951111111111111	0.0222222222222222	0.0266666666666667	0	2.743
0.978165938864629	0	0.0218340611353712	0	3.346
0.973451327433628	0.0132743362831858	0.0132743362831858	0	3.974
0.978070175438597	0	0.0175438596491228	0.0043859649122807	4.747
0.00909090909090909	0.886363636363636	0	0.104545454545455	3.165
0.981651376146789	0.0091743119266055	0.00458715596330275	0.00458715596330275	3.863
0.957943925233645	0.00934579439252336	0.0186915887850467	0.014018691588785	2.622
0.033175355450237	0.957345971563981	0.004739336492891	0.004739336492891	3.794
0.995121951219512	0	0.0048780487804878	0	6.493
0.967441860465116	0.0232558139534884	0.00930232558139535	0	3.249
0.0132743362831858	0.986725663716814	0	0	3.855
0.977578475336323	0.00448430493273543	0.0179372197309417	0	3.986
0.973913043478261	0.00434782608695652	0.0217391304347826	0	4.047
0	0.981981981981982	0.00900900900900901	0.00900900900900901	3.98
0.919642857142857	0	0.0803571428571429	0	4.9
0.911504424778761	0	0.0884955752212389	0	4.634
0.972350230414747	0.00460829493087558	0.0230414746543779	0	3.376
0.968325791855204	0.00452488687782805	0.0180995475113122	0.00904977375565611	3.875
0.954545454545455	0.00909090909090909	0.0363636363636364	0	3.873
0.975490196078431	0.00490196078431373	0.0196078431372549	0	4.062
0.94170403587444	0.0538116591928251	0.00448430493273543	0	3.432
0.00442477876106195	0.991150442477876	0	0.00442477876106195	5.623
0.964757709251101	0.00440528634361234	0.0308370044052863	0	3.413
0.977973568281938	0.00881057268722467	0.00881057268722467	0.00440528634361234	3.394
0.972602739726027	0.0045662100456621	0.0228310502283105	0	3.99
0.00462962962962963	0.99537037037037	0	0	6.633
0.966981132075472	0	0.0188679245283019	0.0141509433962264	3.957
0.982683982683983	0	0.0173160173160173	0	2.746
0.00865800865800866	0.965367965367965	0.00432900432900433	0.0216450216450216	2.855
0	0.884615384615385	0.00427350427350427	0.111111111111111	3.348
0.961206896551724	0.00431034482758621	0.0129310344827586	0.021551724137931	2.727
0.968888888888889	0	0.0311111111111111	0	2.763
0.00460829493087558	0.986175115207373	0	0.00921658986175115	4.856
0.0173913043478261	0.956521739130435	0.00434782608695652	0.0217391304347826	2.786
0.982456140350877	0	0.0175438596491228	0	2.797
0.961538461538462	0	0.0256410256410256	0.0128205128205128	3.339
0.977477477477477	0.0045045045045045	0.018018018018018	0	3.368
0.906382978723404	0.0765957446808511	0.0127659574468085	0.00425531914893617	2.277
0.977777777777778	0.0177777777777778	0.00444444444444444	0	4.738
0.00478468899521531	0.880382775119617	0.00478468899521531	0.110047846889952	3.988
0	0.98728813559322	0	0.0127118644067797	4.812
0.943965517241379	0.0517241379310345	0.00431034482758621	0	4.899
0.995475113122172	0.00452488687782805	0	0	5.809
0.00420168067226891	0.978991596638655	0.00840336134453781	0.00840336134453781	3.521
0.0251046025104603	0.97489539748954	0	0	4.954
0.991304347826087	0.00434782608695652	0	0.00434782608695652	5.773
0.00858369098712446	0.987124463519313	0	0.00429184549356223	4.979
0.956709956709957	0.00432900432900433	0.0303030303030303	0.00865800865800866	2.605
0.986363636363636	0.00454545454545455	0.00454545454545455	0.00454545454545455	4.739
0.968609865470852	0.0269058295964126	0.00448430493273543	0	4.414
0.985714285714286	0	0.0142857142857143	0	4.645
0.0854700854700855	0.905982905982906	0.00427350427350427	0.00427350427350427	3.954
0.896103896103896	0.00865800865800866	0.0952380952380952	0	2.534
0	0.987179487179487	0	0.0128205128205128	4.747
0	0.982758620689655	0	0.0172413793103448	3.92
0.00881057268722467	0.986784140969163	0	0.00440528634361234	4.764
0.00429184549356223	0.974248927038627	0	0.0214592274678112	3.482
0.957547169811321	0.0330188679245283	0	0.00943396226415094	2.895
0.974025974025974	0.00865800865800866	0.00865800865800866	0.00865800865800866	2.822
0	0.982378854625551	0.00440528634361234	0.013215859030837	4.11
0.946666666666667	0	0.0533333333333333	0	2.684
0.964601769911504	0	0.0176991150442478	0.0176991150442478	2.784
0.00436681222707424	0.986899563318777	0	0.00873362445414847	4.873
0	0.995633187772926	0	0.00436681222707424	6.947
0	0.991266375545852	0	0.00873362445414847	5.791
0.00434782608695652	0.973913043478261	0	0.0217391304347826	2.951
0.00434782608695652	0.921739130434783	0.00434782608695652	0.0695652173913043	3.347
0.00869565217391304	0.991304347826087	0	0	6.949
0	0.973799126637555	0	0.0262008733624454	5.766
0.0394736842105263	0.93421052631579	0	0.0263157894736842	2.772
0.0305676855895196	0.960698689956332	0.00873362445414847	0	2.869
0	0.995633187772926	0	0.00436681222707424	6.894
0.0176211453744493	0.973568281938326	0.00440528634361234	0.00440528634361234	2.797
0.0301724137931034	0.969827586206897	0	0	3.517
0.0128755364806867	0.987124463519313	0	0	5.826
0.991379310344828	0.00862068965517241	0	0	6.917
0.0212765957446809	0.974468085106383	0.00425531914893617	0	3.568
0.0595744680851064	0.936170212765957	0.00425531914893617	0	3.499
0.0212765957446809	0.970212765957447	0	0.00851063829787234	4.223
0.936170212765957	0	0.0553191489361702	0.00851063829787234	2.917
0.00851063829787234	0.991489361702128	0	0	5.906
0.0230414746543779	0.95852534562212	0	0.0184331797235023	2.877
0.990338164251208	0.00483091787439614	0	0.00483091787439614	5.72
0.0145631067961165	0.961165048543689	0.00485436893203883	0.0194174757281553	2.389
0.00490196078431373	0.990196078431373	0.00490196078431373	0	5.791
0.909502262443439	0.00904977375565611	0.081447963800905	0	4.419
0	1	0	0	8.719
0.00896860986547085	0.986547085201794	0	0.00448430493273543	4.829
0.950226244343891	0.0180995475113122	0.0316742081447964	0	3.921
0.00448430493273543	0.982062780269058	0	0.0134529147982063	4.134
0.894977168949772	0	0.105022831050228	0	2.498
0.00909090909090909	0.95	0.00454545454545455	0.0363636363636364	4.03
0.0275229357798165	0.963302752293578	0	0.0091743119266055	3.85
0	0.990867579908676	0	0.0091324200913242	5.678
0.966346153846154	0	0.0288461538461538	0.00480769230769231	3.25
0.00452488687782805	0.981900452488688	0.00452488687782805	0.00904977375565611	4.022
0	0.995412844036697	0	0.00458715596330275	6.838
0.958715596330275	0.00458715596330275	0.036697247706422	0	2.742
0.990697674418605	0	0.00930232558139535	0	5.59
0	1	0	0	8.581
0.00892857142857143	0.986607142857143	0	0.00446428571428571	5.665
0.00448430493273543	0.991031390134529	0	0.00448430493273543	5.686
0.0179372197309417	0.968609865470852	0	0.0134529147982063	3.325
0.972602739726027	0	0.0273972602739726	0	4.679
0.00892857142857143	0.96875	0	0.0223214285714286	3.29
0.00478468899521531	0.961722488038278	0	0.0334928229665072	3.948
0	0.959276018099548	0.0180995475113122	0.0226244343891403	2.795
0.0672645739910314	0.919282511210762	0.0134529147982063	0	2.778
0.946188340807175	0.0448430493273543	0.00896860986547085	0	4.696
0	0.991031390134529	0	0.00896860986547085	5.691
0.957345971563981	0.023696682464455	0	0.018957345971564	2.556
0.018018018018018	0.963963963963964	0.0045045045045045	0.0135135135135135	2.789
0	0.968181818181818	0.00909090909090909	0.0227272727272727	2.667
0	0.990950226244344	0	0.00904977375565611	5.538
0.00452488687782805	0.995475113122172	0	0	6.65
0.0181818181818182	0.981818181818182	0	0	3.799
0.00462962962962963	0.972222222222222	0	0.0231481481481481	4.417
0.952153110047847	0	0.0478468899521531	0	2.437
0.0143540669856459	0.961722488038278	0.00478468899521531	0.0191387559808612	3.8
0.0558139534883721	0.916279069767442	0.0232558139534884	0.00465116279069767	3.149
0.995169082125604	0	0.00483091787439614	0	5.449
0.970873786407767	0.0242718446601942	0.00485436893203883	0	3.729
0	0.880184331797235	0.00460829493087558	0.115207373271889	4.308
0.815668202764977	0.165898617511521	0.0184331797235023	0	3.776
0	0.977272727272727	0	0.0227272727272727	5.506
0.982532751091703	0.0174672489082969	0	0	5.584
0.851528384279476	0.139737991266376	0.00873362445414847	0	4.716
0.986725663716814	0.00442477876106195	0.00884955752212389	0	4.748
0.026431718061674	0.969162995594714	0	0.00440528634361234	3.977
0	0.991189427312775	0	0.00881057268722467	5.81
0.0619469026548673	0.933628318584071	0.00442477876106195	0	2.352
0.00444444444444444	0.982222222222222	0	0.0133333333333333	4.761
0.0232558139534884	0.962790697674419	0	0.013953488372093	2.403
0	0.986784140969163	0	0.013215859030837	5.812
0.0179372197309417	0.973094170403587	0	0.00896860986547085	4.044
0.00446428571428571	0.991071428571429	0.00446428571428571	0	4.903
0.0173160173160173	0.93939393939394	0	0.0432900432900433	2.81
0	0.991341991341991	0	0.00865800865800866	5.831
0.982532751091703	0	0.0174672489082969	0	4.062
0.0945945945945946	0.891891891891892	0.0045045045045045	0.00900900900900901	2.898
1	0	0	0	8.58
0.977272727272727	0.00454545454545455	0.0181818181818182	0	3.328
0	1	0	0	8.679
0.986046511627907	0	0.013953488372093	0	5.65
0.00431034482758621	0.987068965517241	0	0.00862068965517241	4.907
0	0.944444444444444	0.047008547008547	0.00854700854700855	4.735
0	0.981900452488688	0	0.0180995475113122	4.065
0.00440528634361234	0.969162995594714	0.00440528634361234	0.0220264317180617	2.333
0.933333333333333	0	0.0488888888888889	0.0177777777777778	2.677
0	0.995614035087719	0	0.0043859649122807	6.872
0	0.968181818181818	0.0181818181818182	0.0136363636363636	4.87
0	0.0811965811965812	0	0.918803418803419	3.814
0.995726495726496	0.00427350427350427	0	0	6.778
0.995726495726496	0.00427350427350427	0	0	6.778
0.961538461538462	0.0341880341880342	0.00427350427350427	0	4.798
0.147186147186147	0.848484848484849	0	0.00432900432900433	2.845
0.94017094017094	0.0512820512820513	0.00427350427350427	0.00427350427350427	2.763
0	0.957264957264957	0.00427350427350427	0.0384615384615385	3.457
0	0.965665236051502	0.0128755364806867	0.0214592274678112	4.864
0.995689655172414	0	0.00431034482758621	0	6.843
0	0.00427350427350427	0	0.995726495726496	4.624
0.0133333333333333	0.968888888888889	0	0.0177777777777778	2.816
1	0	0	0	8.6
0.00421940928270042	0.856540084388186	0.130801687763713	0.00843881856540084	4.824
0.00423728813559322	0.995762711864407	0	0	6.915
0.00873362445414847	0.982532751091703	0	0.00873362445414847	4.873
0.968181818181818	0	0.0272727272727273	0.00454545454545455	3.365
0.975490196078431	0.00980392156862745	0.0147058823529412	0	3.333
0.00934579439252336	0.981308411214953	0	0.00934579439252336	4.085
0.00431034482758621	0.875	0	0.120689655172414	3.089
0.00436681222707424	0.960698689956332	0.00436681222707424	0.0305676855895196	4.052
0.978354978354978	0.00432900432900433	0.0173160173160173	0	3.416
0.985849056603774	0	0.00943396226415094	0.00471698113207547	4.003
0.00442477876106195	0.995575221238938	0	0	6.82
0.981735159817352	0.0045662100456621	0.0091324200913242	0.0045662100456621	3.98
0.97716894977169	0.0045662100456621	0.0182648401826484	0	2.708
0.00469483568075117	0.976525821596244	0	0.0187793427230047	2.854
0	0.982532751091703	0.0131004366812227	0.00436681222707424	4.779
0.968609865470852	0.00448430493273543	0.0269058295964126	0	5.195
0.00881057268722467	0.916299559471366	0	0.0748898678414097	4.074
0	0.94273127753304	0.00440528634361234	0.052863436123348	3.055
0.991031390134529	0	0.00448430493273543	0.00448430493273543	5.242
0.928888888888889	0.0666666666666667	0.00444444444444444	0	2.396
0.00884955752212389	0.97787610619469	0	0.0132743362831858	2.79
0.00440528634361234	0.951541850220264	0.00440528634361234	0.039647577092511	3.453
0.986238532110092	0	0.00458715596330275	0.0091743119266055	5.682
0	0.9	0	0.1	2.901
0.977272727272727	0.00454545454545455	0.0136363636363636	0.00454545454545455	2.794
0.973333333333333	0.0133333333333333	0.0133333333333333	0	2.783
0.0324074074074074	0.958333333333333	0	0.00925925925925926	3.293
0.0174672489082969	0.908296943231441	0.00436681222707424	0.0698689956331878	2.415
0.236842105263158	0.679824561403509	0.0833333333333333	0	2.322
0.991228070175439	0.0087719298245614	0	0	5.799
0.948051948051948	0.038961038961039	0.00432900432900433	0.00865800865800866	2.345
0.00862068965517241	0.987068965517241	0	0.00431034482758621	5.878
0.981981981981982	0.0135135135135135	0.0045045045045045	0	3.322
0.969298245614035	0.0219298245614035	0.0087719298245614	0	3.396
0.03125	0.941964285714286	0	0.0267857142857143	2.909
0.973333333333333	0.00444444444444444	0.0177777777777778	0.00444444444444444	2.831
0.861751152073733	0.0184331797235023	0.101382488479263	0.0184331797235023	2.703
0.00909090909090909	0.895454545454546	0	0.0954545454545455	4.035
0.977064220183486	0.00458715596330275	0.0137614678899083	0.00458715596330275	3.389
0.0219298245614035	0.973684210526316	0	0.0043859649122807	4.878
0.981981981981982	0	0.018018018018018	0	5.65
0.982222222222222	0	0.0133333333333333	0.00444444444444444	3.335
0.969298245614035	0.0043859649122807	0.0263157894736842	0	2.275
0.00975609756097561	0.824390243902439	0	0.165853658536585	2.654
0	0.976076555023923	0	0.0239234449760766	3.733
0.00460829493087558	0.963133640552995	0	0.032258064516129	3.038
0.962616822429907	0.00467289719626168	0.0327102803738318	0	2.343
0.00925925925925926	0.990740740740741	0	0	4.881
0.511415525114155	0.465753424657534	0.0136986301369863	0.0091324200913242	2.733
0.967889908256881	0.0091743119266055	0.00458715596330275	0.018348623853211	2.594
0.97787610619469	0.00442477876106195	0.0176991150442478	0	3.908
0.976303317535545	0.018957345971564	0.004739336492891	0	5.005
0.976415094339623	0.00471698113207547	0.0188679245283019	0	2.909
0.957746478873239	0.0187793427230047	0.00469483568075117	0.0187793427230047	2.707
0.99047619047619	0	0.00952380952380952	0	4.711
0.978165938864629	0.00873362445414847	0.00873362445414847	0.00436681222707424	3.307
0.96875	0	0.0223214285714286	0.00892857142857143	3.853
0.973913043478261	0	0.0260869565217391	0	4.721
0	0.956937799043062	0.00956937799043062	0.0334928229665072	2.302
0.986842105263158	0.0043859649122807	0.0043859649122807	0.0043859649122807	4.809
0.103896103896104	0.878787878787879	0.00432900432900433	0.012987012987013	3.336
0.964912280701754	0.0043859649122807	0.0307017543859649	0	3.253
0.978070175438597	0.0043859649122807	0	0.0175438596491228	3.98
1	0	0	0	8.579
0.985576923076923	0.00480769230769231	0.00961538461538462	0	4.58
0.9375	0	0.0625	0	2.572
0.985645933014354	0	0.0143540669856459	0	4.652
0.00476190476190476	0.89047619047619	0.0904761904761905	0.0142857142857143	2.685
0.985507246376812	0	0.00483091787439614	0.00966183574879227	3.842
0.980769230769231	0.0144230769230769	0.00480769230769231	0	3.881
0.946601941747573	0.0242718446601942	0	0.029126213592233	3.777
0.977578475336323	0.00896860986547085	0.0134529147982063	0	3.42
0.973684210526316	0	0.0263157894736842	0	4.798
0.982378854625551	0	0.013215859030837	0.00440528634361234	4.045
0.0562770562770563	0.930735930735931	0.00432900432900433	0.00865800865800866	3.469
0.0211864406779661	0.944915254237288	0.0211864406779661	0.0127118644067797	2.421
0.982608695652174	0.00434782608695652	0.00869565217391304	0.00434782608695652	4.85
0.0174672489082969	0.965065502183406	0.00436681222707424	0.0131004366812227	2.963
0	1	0	0	8.875
0.987341772151899	0	0.00843881856540084	0.00421940928270042	4.962
0.910798122065728	0	0.0845070422535211	0.00469483568075117	4.08
0	0.978723404255319	0	0.0212765957446809	5.006
0.00423728813559322	0.995762711864407	0	0	7.037
0.0127118644067797	0.970338983050847	0	0.0169491525423729	2.988
0.96551724137931	0.00431034482758621	0.0258620689655172	0.00431034482758621	2.854
0.974025974025974	0	0.025974025974026	0	3.448
0.974468085106383	0.0127659574468085	0.0127659574468085	0	4.115
0.974468085106383	0.0212765957446809	0.00425531914893617	0	4.16
0.977064220183486	0.0137614678899083	0.0091743119266055	0	4.179
0.963302752293578	0	0.0275229357798165	0.0091743119266055	2.943
0.978813559322034	0	0.0169491525423729	0.00423728813559322	4.212
0.948275862068966	0.00431034482758621	0.0387931034482759	0.00862068965517241	3.473
0.974468085106383	0.0170212765957447	0.00851063829787234	0	3.536
0	0.953389830508475	0.038135593220339	0.00847457627118644	2.819
0.986725663716814	0	0.00884955752212389	0.00442477876106195	5.847
1	0	0	0	8.775
0.831896551724138	0.15948275862069	0	0.00862068965517241	2.899
0.969827586206897	0.00431034482758621	0.0258620689655172	0	4.17
0.0043859649122807	0.978070175438597	0	0.0175438596491228	4.092
0.978354978354978	0	0.00432900432900433	0.0173160173160173	3.265
0.982832618025751	0.00429184549356223	0.00858369098712446	0.00429184549356223	4.178
1	0	0	0	8.518
0	0.959641255605381	0.00896860986547085	0.031390134529148	3.925
0.00909090909090909	0.990909090909091	0	0	6.578
0.905660377358491	0.00471698113207547	0.0849056603773585	0.00471698113207547	2.637
0	0.97716894977169	0.0045662100456621	0.0182648401826484	3.125
0	0.995515695067265	0	0.00448430493273543	6.784
0.0220264317180617	0.964757709251101	0	0.013215859030837	3.896
0.00896860986547085	0.982062780269058	0	0.00896860986547085	4.018
0.0179372197309417	0.968609865470852	0.00448430493273543	0.00896860986547085	3.351
0.0779816513761468	0.922018348623853	0	0	5.634
0.0045662100456621	0.963470319634703	0	0.0319634703196347	3.189
0	0.917808219178082	0.0045662100456621	0.0776255707762557	3.306
0	0.968036529680365	0	0.0319634703196347	3.284
0.00458715596330275	0.990825688073395	0	0.00458715596330275	5.549
0	0.986238532110092	0	0.0137614678899083	5.561
0.0091743119266055	0.944954128440367	0.00458715596330275	0.0412844036697248	2.669
0.00925925925925926	0.990740740740741	0	0	5.59
0.00900900900900901	0.972972972972973	0.0045045045045045	0.0135135135135135	2.766
0.00452488687782805	0.97737556561086	0.00452488687782805	0.0135746606334842	3.884
0.0045045045045045	0.981981981981982	0	0.0135135135135135	3.944
0	0.972972972972973	0.00900900900900901	0.018018018018018	2.749
0.95045045045045	0.0225225225225225	0.027027027027027	0	4.581
0.00869565217391304	0.965217391304348	0	0.0260869565217391	4.02
0.00434782608695652	0.952173913043478	0.00434782608695652	0.0391304347826087	3.926
0.982300884955752	0.00442477876106195	0.00442477876106195	0.00884955752212389	3.873
0.00884955752212389	0.973451327433628	0	0.0176991150442478	2.845
0.00436681222707424	0.96943231441048	0.00436681222707424	0.0218340611353712	3.293
0	0.978260869565217	0	0.0217391304347826	3.408
0.943231441048035	0.0480349344978166	0.00873362445414847	0	2.64
0.00436681222707424	0.956331877729258	0.00873362445414847	0.0305676855895196	2.754
0.00873362445414847	0.965065502183406	0.00436681222707424	0.0218340611353712	2.769
0.00442477876106195	0.915929203539823	0	0.079646017699115	3.689
0.977777777777778	0.00444444444444444	0.0177777777777778	0	3.757
0.00884955752212389	0.97787610619469	0.0132743362831858	0	4.647
0.973214285714286	0	0.0223214285714286	0.00446428571428571	3.107
0.0177777777777778	0.964444444444444	0	0.0177777777777778	2.639
0.00888888888888889	0.973333333333333	0.00444444444444444	0.0133333333333333	2.642
0	0.982142857142857	0.00892857142857143	0.00892857142857143	3.838
0.0358744394618834	0.94170403587444	0	0.0224215246636771	2.674
0.0807174887892377	0.887892376681614	0.00448430493273543	0.0269058295964126	2.643
0.950226244343891	0.0180995475113122	0.00452488687782805	0.0271493212669683	2.788
0.0135135135135135	0.959459459459459	0	0.027027027027027	2.878
0	0.982532751091703	0	0.0174672489082969	5.679
0.025974025974026	0.93939393939394	0.012987012987013	0.0216450216450216	3.384
0.0530973451327434	0.907079646017699	0.0353982300884956	0.00442477876106195	2.282
0.960698689956332	0.0218340611353712	0.0174672489082969	0	3.349
0.0307017543859649	0.951754385964912	0	0.0175438596491228	3.345
0.986725663716814	0	0.0132743362831858	0	6.825
0.96943231441048	0.00436681222707424	0.0218340611353712	0.00436681222707424	2.335
0.00440528634361234	0.982378854625551	0.00440528634361234	0.00881057268722467	4.068
0.968609865470852	0.00896860986547085	0.0224215246636771	0	2.67
0	0.959276018099548	0	0.0407239819004525	2.282
0	0.976076555023923	0.00478468899521531	0.0191387559808612	3.971
0.0134529147982063	0.901345291479821	0	0.0852017937219731	2.602
0	0.964285714285714	0.0223214285714286	0.0133928571428571	3.379
0.00896860986547085	0.986547085201794	0	0.00448430493273543	4.733
0.938864628820961	0.0174672489082969	0.0393013100436681	0.00436681222707424	3.333
0.97787610619469	0.00884955752212389	0	0.0132743362831858	4.735
0.0134529147982063	0.95067264573991	0	0.0358744394618834	2.298
0.027906976744186	0.962790697674419	0	0.00930232558139535	2.528
0.0577777777777778	0.937777777777778	0	0.00444444444444444	3.387
0.964601769911504	0.00884955752212389	0.0221238938053097	0.00442477876106195	2.769
0	0.986607142857143	0.00446428571428571	0.00892857142857143	4.849
0	0.942477876106195	0	0.0575221238938053	2.372
0.00442477876106195	0.938053097345133	0.0309734513274336	0.0265486725663717	2.361
0.00909090909090909	0.972727272727273	0	0.0181818181818182	3.821
0.965217391304348	0	0.0304347826086957	0.00434782608695652	3.286
0.973333333333333	0.00444444444444444	0.0222222222222222	0	2.737
0.0045662100456621	0.926940639269406	0.0045662100456621	0.0639269406392694	2.281
0.00947867298578199	0.971563981042654	0.00947867298578199	0.00947867298578199	4.026
0.977477477477477	0.0135135135135135	0.00900900900900901	0	4.645
0	1	0	0	8.611
0.00444444444444444	0.982222222222222	0	0.0133333333333333	4.088
0.0230414746543779	0.972350230414747	0	0.00460829493087558	3.482
0.976635514018692	0.014018691588785	0.00934579439252336	0	4.174
0	1	0	0	7.936
0.990740740740741	0.00462962962962963	0	0.00462962962962963	4.166
0.972093023255814	0.00465116279069767	0.0186046511627907	0.00465116279069767	2.275
0.959276018099548	0.0180995475113122	0.0135746606334842	0.00904977375565611	2.288
0	0.964285714285714	0.0223214285714286	0.0133928571428571	2.835
0.968609865470852	0.0134529147982063	0.0179372197309417	0	2.905
0.976851851851852	0.00925925925925926	0.00925925925925926	0.00462962962962963	3.497
1	0	0	0	8.707
0.987012987012987	0.00432900432900433	0.00432900432900433	0.00432900432900433	4.805
0.973214285714286	0.00446428571428571	0.0133928571428571	0.00892857142857143	2.861
0.00961538461538462	0.966346153846154	0.00480769230769231	0.0192307692307692	2.281
0.955947136563877	0.00440528634361234	0.0176211453744493	0.0220264317180617	4.058
0.917748917748918	0	0.0779220779220779	0.00432900432900433	3.904
0.978260869565217	0	0.0217391304347826	0	3.511
0	0.990196078431373	0	0.00980392156862745	5.254
0.965853658536585	0.0048780487804878	0.0146341463414634	0.0146341463414634	2.442
0.974137931034483	0	0.0258620689655172	0	4.783
0.995614035087719	0	0.0043859649122807	0	5.684
0.939655172413793	0	0.0560344827586207	0.00431034482758621	3.246
0	0.987068965517241	0.0129310344827586	0	6.667
0.965367965367965	0	0.0346320346320346	0	4.067
0.0186915887850467	0.976635514018692	0	0.00467289719626168	4.034
0.991304347826087	0.00434782608695652	0.00434782608695652	0	5.843
0	0.982683982683983	0	0.0173160173160173	4.026
0.978723404255319	0.0127659574468085	0.00851063829787234	0	4.884
0.903508771929825	0.0131578947368421	0.0087719298245614	0.0745614035087719	3.433
0.970212765957447	0.0170212765957447	0.00851063829787234	0.00425531914893617	2.385
0.986784140969163	0.00881057268722467	0.00440528634361234	0	4.868
0.973451327433628	0	0.0176991150442478	0.00884955752212389	3.477
0.96	0.0133333333333333	0.0133333333333333	0.0133333333333333	2.55
0.943478260869565	0.00869565217391304	0.00434782608695652	0.0434782608695652	3.319
0.00892857142857143	0.941964285714286	0.0357142857142857	0.0133928571428571	2.332
0.974468085106383	0	0.0127659574468085	0.0127659574468085	4.176
0.936170212765957	0.00851063829787234	0.051063829787234	0.00425531914893617	3.974
0.00843881856540084	0.966244725738397	0	0.0253164556962025	3.39
0	0.966386554621849	0	0.0336134453781513	3.494
0.00420168067226891	0.995798319327731	0	0	7.004
0.981566820276498	0.00460829493087558	0.0138248847926267	0	4.646
0.972093023255814	0.013953488372093	0.00930232558139535	0.00465116279069767	3.251
0.00469483568075117	0.924882629107981	0.0187793427230047	0.0516431924882629	2.789
0	0.90990990990991	0	0.0900900900900901	4.126
0.912663755458515	0.0611353711790393	0.0262008733624454	0	2.822
0.201716738197425	0.793991416309013	0	0.00429184549356223	2.815
0.969298245614035	0.0043859649122807	0.0175438596491228	0.0087719298245614	2.323
0.967289719626168	0.00934579439252336	0.0186915887850467	0.00467289719626168	3.314
0.961904761904762	0.00476190476190476	0.0333333333333333	0	3.234
0.977678571428571	0.00892857142857143	0.0133928571428571	0	4.694
0.0427350427350427	0.944444444444444	0.0128205128205128	0	3.39
0	0.982222222222222	0.00444444444444444	0.0133333333333333	4.629
0.00925925925925926	0.981481481481482	0	0.00925925925925926	4.562
1	0	0	0	8.751
0.974025974025974	0	0.0173160173160173	0.00865800865800866	2.924
0.00423728813559322	0.970338983050847	0.0127118644067797	0.0127118644067797	2.964
0.987234042553191	0.00851063829787234	0.00425531914893617	0	4.821
0.995575221238938	0	0.00442477876106195	0	6.105
0.974137931034483	0	0.00862068965517241	0.0172413793103448	3.625
0.00434782608695652	0	0.995652173913044	0	4.128
0.175438596491228	0.807017543859649	0	0.0175438596491228	3.526
0.018348623853211	0.977064220183486	0.00458715596330275	0	4.633
0.00452488687782805	0.97737556561086	0.00452488687782805	0.0135746606334842	3.22
0.0318181818181818	0	0.968181818181818	0	2.703
0	0.990950226244344	0	0.00904977375565611	5.518
0.00442477876106195	0.982300884955752	0	0.0132743362831858	3.905
0.0752212389380531	0.907079646017699	0	0.0176991150442478	3.199
0	0.898148148148148	0.0231481481481481	0.0787037037037037	2.852
0.0177777777777778	0.973333333333333	0	0.00888888888888889	3.296
0.995614035087719	0	0.0043859649122807	0	6.642
0	0.969162995594714	0	0.0308370044052863	2.734
0.014018691588785	0.985981308411215	0	0	6.699
0	0	1	0	6.052
0.00467289719626168	0.995327102803738	0	0	6.882
0.0552995391705069	0.930875576036866	0.00921658986175115	0.00460829493087558	2.85
0	1	0	0	8.733
0.00448430493273543	0.986547085201794	0.00448430493273543	0.00448430493273543	4.85
0.571428571428571	0.428571428571429	0	0	4.628
0.0186046511627907	0	0.981395348837209	0	2.822
0	0.0147058823529412	0	0.985294117647059	3.634
0	1	0	0	8.733
0.973799126637555	0.00873362445414847	0.0131004366812227	0.00436681222707424	2.733
0	0.995689655172414	0.00431034482758621	0	6.817
0.995495495495496	0	0.0045045045045045	0	5.588
0.00862068965517241	0.974137931034483	0	0.0172413793103448	4.759
0.94273127753304	0.0484581497797357	0.00881057268722467	0	4.017
0.969162995594714	0	0.0308370044052863	0	4.619
0.00432900432900433	0.96969696969697	0	0.025974025974026	3.379
0.948051948051948	0.0173160173160173	0.025974025974026	0.00865800865800866	2.332
1	0	0	0	8.627
0	1	0	0	8.732
0.991489361702128	0	0.00851063829787234	0	5.721
0	0.995762711864407	0	0.00423728813559322	6.973
0.952991452991453	0.00427350427350427	0.0427350427350427	0	2.427
0.121621621621622	0.864864864864865	0.00900900900900901	0.0045045045045045	2.317
0.88646288209607	0.109170305676856	0	0.00436681222707424	4.044
0.965217391304348	0	0.0347826086956522	0	4.134
0.882608695652174	0.0130434782608696	0.091304347826087	0.0130434782608696	4.01
0	0.966824644549763	0	0.033175355450237	2.589
0.00442477876106195	0.00884955752212389	0.982300884955752	0.00442477876106195	2.763
0.990610328638498	0	0.00938967136150235	0	5.763
0.968888888888889	0	0.0266666666666667	0.00444444444444444	2.347
0.908695652173913	0.00434782608695652	0.0869565217391304	0	2.276
0.986899563318777	0.00873362445414847	0.00436681222707424	0	4.73
0.957264957264957	0	0.0341880341880342	0.00854700854700855	3.348
0.00436681222707424	0.991266375545852	0.00436681222707424	0	5.571
0.964125560538117	0.00896860986547085	0.0224215246636771	0.00448430493273543	2.287
0.963636363636364	0.0227272727272727	0.00454545454545455	0.00909090909090909	2.637
0.990990990990991	0	0.0045045045045045	0.0045045045045045	5.531
0.978448275862069	0	0.0172413793103448	0.00431034482758621	4.371
0.987012987012987	0	0.00865800865800866	0.00432900432900433	4.674
0.96969696969697	0.00865800865800866	0.0216450216450216	0	3.238
0.96551724137931	0.00431034482758621	0	0.0301724137931034	3.304
0.00865800865800866	0.852813852813853	0.0735930735930736	0.0649350649350649	3.657
0	0.973684210526316	0	0.0263157894736842	3.259
0.978354978354978	0.0216450216450216	0	0	4.883
0.936170212765957	0.051063829787234	0.0127659574468085	0	2.347
0.986666666666667	0	0.0133333333333333	0	4.157
0.902127659574468	0.0936170212765957	0	0.00425531914893617	3.358
0.96551724137931	0.00431034482758621	0.0301724137931034	0	3.302
0.986725663716814	0.00884955752212389	0.00442477876106195	0	3.998
0.00925925925925926	0.962962962962963	0.0138888888888889	0.0138888888888889	4.729
0.948717948717949	0.0384615384615385	0	0.0128205128205128	2.271
1	0	0	0	8.687
0.939252336448598	0.0420560747663551	0.014018691588785	0.00467289719626168	3.352
0.986899563318777	0.00436681222707424	0.00873362445414847	0	4.718
0.991266375545852	0	0.00873362445414847	0	5.676
0	0.915178571428571	0	0.0848214285714286	3.149
0.969957081545064	0.0171673819742489	0.00858369098712446	0.00429184549356223	2.386
0.981981981981982	0.0045045045045045	0.0135135135135135	0	4.753
0.995762711864407	0.00423728813559322	0	0	6.852
0	0.991379310344828	0.00431034482758621	0.00431034482758621	5.755
0.00865800865800866	0.961038961038961	0.00432900432900433	0.025974025974026	3.415
0.982222222222222	0.00888888888888889	0.00888888888888889	0	4.139
0.978070175438597	0.0087719298245614	0.0131578947368421	0	4.082
0.948275862068966	0.0344827586206897	0.0172413793103448	0	2.892
0.93421052631579	0.0175438596491228	0.0482456140350877	0	2.587
0.987012987012987	0.00432900432900433	0.00432900432900433	0.00432900432900433	4.014
0.111111111111111	0.844444444444444	0.0311111111111111	0.0133333333333333	2.746
0.973913043478261	0.0130434782608696	0.00869565217391304	0.00434782608695652	2.87
0.961538461538462	0	0.0128205128205128	0.0256410256410256	4.031
0.0217391304347826	0.969565217391304	0	0.00869565217391304	4.797
0.978070175438597	0.0087719298245614	0.0131578947368421	0	5.535
0.0131004366812227	0.978165938864629	0	0.00873362445414847	4.76
1	0	0	0	8.474
0.0175438596491228	0.978070175438597	0	0.0043859649122807	4.785
0.963470319634703	0	0.0365296803652968	0	5.595
0.961538461538462	0	0.0341880341880342	0.00427350427350427	2.281
0.961206896551724	0.0258620689655172	0.00431034482758621	0.00862068965517241	2.735
0.0429184549356223	0.944206008583691	0.00429184549356223	0.00858369098712446	2.337
0	1	0	0	8.612
0.193965517241379	0.806034482758621	0	0	4.018
0.0429184549356223	0.948497854077253	0	0.00858369098712446	3.397
0.987234042553191	0	0.0127659574468085	0	5.627
0.00425531914893617	0.995744680851064	0	0	6.87
0.00854700854700855	0.957264957264957	0.0213675213675214	0.0128205128205128	3.404
0.0521739130434783	0.943478260869565	0.00434782608695652	0	2.871
0	1	0	0	8.775
0.982456140350877	0.0131578947368421	0.0043859649122807	0	4.821
0.966101694915254	0.00847457627118644	0.0254237288135593	0	3.317
0.00421940928270042	0.987341772151899	0	0.00843881856540084	4.912
0	0.978902953586498	0.00843881856540084	0.0126582278481013	4.943
0	0.987124463519313	0.00858369098712446	0.00429184549356223	4.753
0.00854700854700855	0.974358974358974	0.00854700854700855	0.00854700854700855	2.731
0.0341880341880342	0.952991452991453	0.00427350427350427	0.00854700854700855	2.3
0.00427350427350427	0.982905982905983	0.0128205128205128	0	5.682
0	0.995670995670996	0	0.00432900432900433	6.729
0.00858369098712446	0.939914163090129	0.0472103004291846	0.00429184549356223	3.312
0.0214592274678112	0.957081545064378	0.00858369098712446	0.0128755364806867	2.296
0.0171673819742489	0	0.982832618025751	0	2.741
0	0.965217391304348	0.00869565217391304	0.0260869565217391	2.741
0.961038961038961	0.025974025974026	0.00865800865800866	0.00432900432900433	2.826
0.965065502183406	0.0131004366812227	0.0218340611353712	0	3.388
0.982978723404255	0.00425531914893617	0.00851063829787234	0.00425531914893617	4.756
0	0.961702127659574	0	0.0382978723404255	2.836
0.00427350427350427	0.961538461538462	0	0.0341880341880342	2.872
0.131914893617021	0.851063829787234	0.00851063829787234	0.00851063829787234	2.926
0.965957446808511	0	0.0340425531914894	0	4.781
0	0.00425531914893617	0.995744680851064	0	4.61
0.00427350427350427	0.97008547008547	0	0.0256410256410256	2.925
0.0170212765957447	0	0.88936170212766	0.0936170212765957	2.876
0	0.995762711864407	0	0.00423728813559322	6.915
0.00423728813559322	0.995762711864407	0	0	6.957
0.00847457627118644	0.919491525423729	0.00847457627118644	0.0635593220338983	3.312
0.00843881856540084	0.970464135021097	0.0126582278481013	0.00843881856540084	2.371
0	0.987394957983193	0	0.0126050420168067	4.949
0	0.983193277310924	0	0.0168067226890756	4.145
0.962085308056872	0.033175355450237	0.004739336492891	0	3.22
0.00869565217391304	0.973913043478261	0	0.0173913043478261	3.336
0.0409090909090909	0.954545454545455	0.00454545454545455	0	4.725
0.981308411214953	0.00467289719626168	0.014018691588785	0	3.241
0	0.954337899543379	0	0.045662100456621	3.959
0.0180995475113122	0.950226244343891	0	0.0316742081447964	3.325
0	0.940092165898618	0.0368663594470046	0.0230414746543779	2.384
0.0173160173160173	0.978354978354978	0	0.00432900432900433	4.076
0.982222222222222	0.00444444444444444	0.0133333333333333	0	3.999
0.0177777777777778	0.977777777777778	0	0.00444444444444444	5.656
0.922018348623853	0.00458715596330275	0.073394495412844	0	3.826
0.00884955752212389	0.97787610619469	0.0132743362831858	0	4.003
0.974468085106383	0.00851063829787234	0.0170212765957447	0	3.973
0.960869565217391	0.0173913043478261	0.0217391304347826	0	2.853
0	0.961538461538462	0	0.0384615384615385	2.436
0.00423728813559322	0.957627118644068	0.00423728813559322	0.0338983050847458	2.411
0.972093023255814	0.00465116279069767	0.0186046511627907	0.00465116279069767	2.875
0	0.991561181434599	0	0.00843881856540084	5.913
0	0.970464135021097	0.00843881856540084	0.0210970464135021	3.528
0.00847457627118644	0.974576271186441	0.00423728813559322	0.0127118644067797	3.522
0.00847457627118644	0.983050847457627	0	0.00847457627118644	4.945
0.995726495726496	0	0.00427350427350427	0	6.933
0.961538461538462	0.0170940170940171	0.00854700854700855	0.0128205128205128	2.301
0.982905982905983	0.00427350427350427	0.0128205128205128	0	5.762
0	0.00854700854700855	0.987179487179487	0.00427350427350427	2.814
0.965811965811966	0.00427350427350427	0.0256410256410256	0.00427350427350427	2.353
0.00854700854700855	0.00427350427350427	0.987179487179487	0	2.833
0	0.991416309012876	0.00429184549356223	0.00429184549356223	5.672
1	0	0	0	8.699
0.986725663716814	0.00442477876106195	0.00884955752212389	0	4.822
0.00432900432900433	0.96969696969697	0	0.025974025974026	2.818
0.943478260869565	0.0260869565217391	0.0304347826086957	0	2.36
0.0172413793103448	0.961206896551724	0.00431034482758621	0.0172413793103448	2.733
1	0	0	0	8.729
0.874458874458874	0.112554112554113	0.00865800865800866	0.00432900432900433	2.898
0.968888888888889	0.00888888888888889	0.0222222222222222	0	3.354
0.991111111111111	0.00444444444444444	0.00444444444444444	0	5.712
0.957446808510638	0.0297872340425532	0.0127659574468085	0	2.378
0.970212765957447	0.00425531914893617	0.0212765957446809	0.00425531914893617	4.17
0.986725663716814	0	0.0132743362831858	0	4.127
0.00869565217391304	0.943478260869565	0.0130434782608696	0.0347826086956522	2.792
0.974576271186441	0.0127118644067797	0.00423728813559322	0.00847457627118644	4.878
0.995594713656388	0	0.00440528634361234	0	7.007
0.873417721518987	0.0970464135021097	0.029535864978903	0	2.409
[truncated: 542,504 more rows]
