# Supplementary material for: Interpreting mammalian synonymous site conservation in light of the unwanted transcript hypothesis
Source: Nat Commun. 2025 Feb 27;16:2007. doi: 10.1038/s41467-025-57179-w (PMC11865589; doi:10.1038/s41467-025-57179-w)
Supplement: Supplementary file 14 — Source Data [file 41467_2025_57179_MOESM14_ESM.zip › source_data/figS1_source_data.txt]

enstxid	total_4d_sites	median_phylop_4DS	mean_phylop_4DS	constrained_4D_sites	C_bases	G_bases	T_bases	A_bases	prop_4D_constraint	prop_GC	prop_C	total_sites	median_phylop_gene	mean_phylop_gene	constrained_sites	prop_constraint	initial_alias	converted_alias	name	description	total_0d_sites	Median_0D_phyloP	Mean_0D_phyloP	Mean_0D_NSpecies	C_0D_bases	G_0D_bases	T_0D_bases	A_0D_bases	prop_0D_GC	prop_0D_C	gene_ID	gene_name	five_prime_UTR_mean_phylop	three_prime_UTR_mean_phylop	GC_prop_5prime	GC_prop_3prime
ENST00000333305	19	6.36	7.109631579	19	6	5	4	4	1	0.578947368	0.315789474	166	6.346	6.367277108	161	0.969879518	ENST00000333305	ENSG00000182700	IGIP	IgA inducing protein [Source:HGNC Symbol;Acc:HGNC:33847]	109	6.346	6.45949541284404	240.706422018349	17	28	30	34	0.412844036697248	0.155963302752294	ENSG00000182700	IGIP	4.7548192913386	2.06491677675033	0.361668634395907	0.316622691292876
ENST00000648485	18	8.4335	7.822444444	18	15	2	1	0	1	0.944444444	0.833333333	121	6.348	6.008347107	105	0.867768595	ENST00000648485	ENSG00000285938	None	BCL6 antisense 1	79	6.321	5.48715189873418	235.493670886076	5	39	9	26	0.556962025316456	0.0632911392405063	NA	NA	NA	NA	NA	NA
ENST00000675071	75	6.25	5.97572	71	15	31	14	15	0.946666667	0.613333333	0.2	345	6.025	5.726643478	313	0.907246377	ENST00000675071	None	None	None	202	5.8905	5.69684653465347	211.331683168317	71	78	24	29	0.737623762376238	0.351485148514851	NA	NA	NA	NA	NA	NA
ENST00000675818	61	5.838	5.876688525	57	40	10	5	6	0.93442623	0.819672131	0.655737705	265	5.858	5.664766038	241	0.909433962	ENST00000675818	ENSG00000288623	None	novel protein	167	5.775	5.5968502994012	224.892215568862	64	56	20	27	0.718562874251497	0.383233532934132	ENSG00000288623	ENSG00000288623	NA	5.69633333333333	NA	NA
ENST00000370651	15	4.356	4.494466667	14	2	1	6	6	0.933333333	0.2	0.133333333	143	5.95	5.982230769	138	0.965034965	ENST00000370651	ENSG00000285976	None	novel protein	91	5.96	6.24743956043956	196.076923076923	18	23	22	28	0.450549450549451	0.197802197802198	NA	NA	NA	NA	NA	NA
ENST00000678782	14	5.1205	4.904428571	13	8	3	1	2	0.928571429	0.785714286	0.571428571	76	5.816	5.867013158	72	0.947368421	ENST00000678782	ENSG00000288646	None	novel protein	45	6.233	6.51313333333333	226.911111111111	9	18	13	5	0.6	0.2	ENSG00000288646	ENSG00000288646	NA	4.66233333333333	NA	NA
ENST00000453744	62	4.7105	4.870225806	54	9	9	18	26	0.870967742	0.290322581	0.14516129	472	6.315	6.470923729	457	0.968220339	ENST00000453744	ENSG00000109332	UBE2D3	ubiquitin conjugating enzyme E2 D3 [Source:HGNC Symbol;Acc:HGNC:12476]	287	6.357	7.22765853658537	234.533101045296	66	67	66	88	0.463414634146341	0.229965156794425	ENSG00000109332	UBE2D3	4.2033557312253	3.07195749588137	0.722222222222222	0.349802371541502
ENST00000312492	100	6.315	5.7336	87	38	29	18	15	0.87	0.67	0.38	677	6.34	6.762001477	655	0.967503693	ENST00000312492	ENSG00000172789	HOXC5	homeobox C5 [Source:HGNC Symbol;Acc:HGNC:5127]	440	6.34	7.13242045454545	236.359090909091	114	118	70	138	0.527272727272727	0.259090909090909	ENSG00000172789	HOXC5	6.8276301369863	1.63191169724771	0.45945945945946	0.607101947308133
ENST00000521688	36	4.735	4.932805556	31	7	6	12	11	0.861111111	0.361111111	0.194444444	326	6.357	6.629852761	310	0.950920245	ENST00000521688	ENSG00000120533	ENY2	ENY2 transcription and export complex 2 subunit [Source:HGNC Symbol;Acc:HGNC:24449]	192	6.36	7.41802604166667	240.734375	30	57	36	69	0.453125	0.15625	ENSG00000120533	ENY2	7.22981147540984	1.43337600969306	0.634146341463415	0.36818732337505
ENST00000249501	147	4.973	4.982993197	123	70	25	34	18	0.836734694	0.646258503	0.476190476	1031	6.357	6.641339476	994	0.964112512	ENST00000249501	ENSG00000128710	HOXD10	homeobox D10 [Source:HGNC Symbol;Acc:HGNC:5133]	672	6.36	7.16752678571429	240.845238095238	150	169	128	225	0.474702380952381	0.223214285714286	ENSG00000128710	HOXD10	7.18819642857143	4.09693935119887	0.403508771929825	0.397183098591549
ENST00000676296	59	6.22	5.655745763	49	12	19	17	11	0.830508475	0.525423729	0.203389831	406	6.273	5.761157635	359	0.884236453	ENST00000676296	ENSG00000288645	None	novel protein	247	6.195	5.62654251012146	236.004048582996	60	70	62	55	0.526315789473684	0.242914979757085	ENSG00000288645	ENSG00000288645	NA	7.01333333333333	NA	NA
ENST00000430889	125	5.703	5.094296	103	54	36	16	19	0.824	0.72	0.432	803	6.34	6.690048568	764	0.95143213	ENST00000430889	ENSG00000198353	HOXC4	homeobox C4 [Source:HGNC Symbol;Acc:HGNC:5126]	516	6.9335	7.21627519379845	233.5	163	121	83	149	0.550387596899225	0.315891472868217	ENSG00000198353	HOXC4	7.25692045454546	4.35424154589372	0.393258426966292	0.408926417370326
ENST00000546463	175	4.732	4.624148571	142	57	34	48	36	0.811428571	0.52	0.325714286	1145	6.352	6.676689956	1085	0.947598253	ENST00000546463	ENSG00000197111	PCBP2	poly(rC) binding protein 2 [Source:HGNC Symbol;Acc:HGNC:8648]	712	6.973	7.51726685393258	238.901685393258	154	205	137	216	0.504213483146067	0.216292134831461	ENSG00000197111	PCBP2	3.76263142857143	2.8070638421358	0.786231884057971	0.420533642691415
ENST00000583195	10	3.5075	3.2419	8	5	5	0	0	0.8	1	0.5	82	4.953	4.68952439	65	0.792682927	ENST00000583195	ENSG00000263874	LINC00672	long intergenic non-protein coding RNA 672 [Source:HGNC Symbol;Acc:HGNC:44353]	49	6.326	6.11467346938776	239	3	7	26	13	0.204081632653061	0.0612244897959184	ENSG00000263874	LINC00672	0.816769961977186	0.441961177612421	0.548387096774194	0.588709677419355
ENST00000642841	5	4.054	4.2512	4	1	2	0	2	0.8	0.6	0.2	113	5.005	4.923168142	88	0.778761062	ENST00000642841	ENSG00000285133	None	novel protein	67	6.303	5.33279104477612	238.776119402985	9	19	14	25	0.417910447761194	0.134328358208955	NA	NA	NA	NA	NA	NA
ENST00000293406	84	3.979	4.16	67	25	20	19	20	0.797619048	0.535714286	0.297619048	608	6.337	6.241866776	573	0.942434211	ENST00000293406	ENSG00000161654	LSM12	LSM12 homolog [Source:HGNC Symbol;Acc:HGNC:26407]	380	6.36	7.08847894736842	234.707894736842	80	97	75	128	0.46578947368421	0.210526315789474	ENSG00000161654	LSM12	6.074	2.98875305363781	0.823529411764706	0.420912951167728
ENST00000243108	108	4.804	4.814916667	86	50	31	11	16	0.796296296	0.75	0.462962963	716	6.352	6.654097765	677	0.945530726	ENST00000243108	ENSG00000197757	HOXC6	homeobox C6 [Source:HGNC Symbol;Acc:HGNC:5128]	459	6.352	7.38391721132898	238.9825708061	98	122	91	148	0.479302832244009	0.213507625272331	ENSG00000197757	HOXC6	7.071	3.48814583333333	0.373493975903614	0.516763005780347
ENST00000265192	34	4.4715	4.545205882	27	5	7	12	10	0.794117647	0.352941176	0.147058824	396	6.121	5.997792929	361	0.911616162	ENST00000265192	ENSG00000120727	PAIP2	poly(A) binding protein interacting protein 2 [Source:HGNC Symbol;Acc:HGNC:17970]	258	6.289	6.91835658914729	236.833333333333	36	73	52	97	0.422480620155039	0.13953488372093	ENSG00000120727	PAIP2	4.77734640522876	3.79092190889371	0.6875	0.344528710725894
ENST00000504123	238	3.909	4.267407563	188	37	48	69	84	0.789915966	0.357142857	0.155462185	1716	6.339	6.303581585	1612	0.939393939	ENST00000504123	ENSG00000138767	CNOT6L	CCR4-NOT transcription complex subunit 6 like [Source:HGNC Symbol;Acc:HGNC:18042]	1067	6.36	7.15983223992502	239.979381443299	212	260	256	339	0.442361761949391	0.198687910028116	ENSG00000138767	CNOT6L	3.45281666666667	2.87956392791254	0.59016393442623	0.340805902383655
ENST00000376962	93	4.464	3.906698925	73	13	10	38	32	0.784946237	0.247311828	0.139784946	662	6.335	6.077986405	607	0.916918429	ENST00000376962	ENSG00000107372	ZFAND5	zinc finger AN1-type containing 5 [Source:HGNC Symbol;Acc:HGNC:13008]	419	6.36	7.09145584725537	238.045346062052	96	117	72	134	0.508353221957041	0.229116945107399	ENSG00000107372	ZFAND5	1.62420030349014	1.68808012326656	0.756809338521401	0.379401408450704
ENST00000375078	37	3.911	4.218405405	29	17	14	5	1	0.783783784	0.837837838	0.459459459	245	6.319	6.02764898	231	0.942857143	ENST00000375078	ENSG00000162545	CAMK2N1	calcium/calmodulin dependent protein kinase II inhibitor 1 [Source:HGNC Symbol;Acc:HGNC:24190]	150	6.345	6.57196666666667	220.26	23	50	29	48	0.486666666666667	0.153333333333333	ENSG00000162545	CAMK2N1	2.04769554753309	3.31530134813641	0.742788461538462	0.358161648177496
ENST00000617114	55	4.845	4.814090909	43	13	15	20	7	0.781818182	0.509090909	0.236363636	328	5.4135	4.636368902	250	0.762195122	ENST00000617114	ENSG00000288636	None	novel protein	194	5.651	4.7150412371134	228.164948453608	56	69	28	41	0.644329896907217	0.288659793814433	ENSG00000288636	ENSG00000288636	NA	4.61133333333333	NA	NA
ENST00000326005	84	4.4475	4.59872619	65	29	18	19	18	0.773809524	0.55952381	0.345238095	591	6.332	6.227143824	546	0.923857868	ENST00000326005	ENSG00000180304	OAZ2	ornithine decarboxylase antizyme 2 [Source:HGNC Symbol;Acc:HGNC:8096]	361	6.358	6.96141551246537	238.459833795014	73	102	90	96	0.484764542936288	0.202216066481994	ENSG00000180304	OAZ2	4.42469527896996	2.92027248677249	0.730769230769231	0.489867841409692
ENST00000303450	135	5.729	4.788888889	104	70	51	8	6	0.77037037	0.896296296	0.518518519	791	6.317	6.6687067	744	0.940581542	ENST00000303450	ENSG00000180806	HOXC9	homeobox C9 [Source:HGNC Symbol;Acc:HGNC:5130]	513	6.935	7.36807212475634	231.159844054581	138	142	96	137	0.545808966861598	0.269005847953216	ENSG00000180806	HOXC9	6.71471428571428	3.31457507507508	0.344827586206897	0.484257871064468
ENST00000642384	394	5.0475	4.881944162	303	159	128	53	54	0.769035533	0.728426396	0.403553299	2524	6.36	6.758740887	2375	0.940966719	ENST00000642384	ENSG00000119866	BCL11A	BAF chromatin remodeling complex subunit BCL11A [Source:HGNC Symbol;Acc:HGNC:13221]	1617	7.124	7.44635250463822	240.092764378479	399	469	289	460	0.536796536796537	0.246753246753247	ENSG00000119866	BCL11A	5.4198125	4.96402987861812	0.501298701298701	0.322650902302427
ENST00000321358	164	4.71	4.632195122	126	55	23	43	43	0.768292683	0.475609756	0.335365854	1003	6.328	6.287838485	923	0.920239282	ENST00000321358	ENSG00000065978	YBX1	Y-box binding protein 1 [Source:HGNC Symbol;Acc:HGNC:8014]	630	6.9185	7.1021619047619	228.490476190476	162	218	64	186	0.603174603174603	0.257142857142857	ENSG00000065978	YBX1	6.3445	1.08204787520173	0.691275167785235	0.514285714285714
ENST00000579991	29	3.691	3.450517241	22	11	4	7	7	0.75862069	0.517241379	0.379310345	278	6.3475	6.320197842	257	0.924460432	ENST00000579991	ENSG00000264364	DYNLL2	dynein light chain LC8-type 2 [Source:HGNC Symbol;Acc:HGNC:24596]	182	6.36	7.20618681318681	240.604395604396	26	44	42	70	0.384615384615385	0.142857142857143	ENSG00000264364	DYNLL2	2.62798175182482	1.02388270028726	0.774436090225564	0.464656135311951
ENST00000300574	144	4.7215	4.752930556	109	46	52	24	22	0.756944444	0.680555556	0.319444444	927	6.335	6.212137001	851	0.918015102	ENST00000300574	ENSG00000167193	CRK	CRK proto-oncogene, adaptor protein [Source:HGNC Symbol;Acc:HGNC:2362]	582	6.335	6.72452577319588	234.958762886598	130	178	113	161	0.529209621993127	0.223367697594502	ENSG00000167193	CRK	3.45078260869565	2.49170952887	0.78448275862069	0.400495750708215
ENST00000331327	170	4.861	4.4948	127	84	63	15	8	0.747058824	0.864705882	0.494117647	973	6.316	6.392755396	906	0.931140802	ENST00000331327	ENSG00000185129	PURA	purine rich element binding protein A [Source:HGNC Symbol;Acc:HGNC:9701]	626	6.342	7.03523642172524	228.728434504792	124	218	108	176	0.546325878594249	0.198083067092652	ENSG00000185129	PURA	6.56428767123288	3.12442121848737	0.810810810810811	0.333428816957892
ENST00000677315	35	3.722	3.520028571	26	13	12	5	5	0.742857143	0.714285714	0.371428571	184	5.262	4.961630435	166	0.902173913	ENST00000677315	ENSG00000288661	None	novel protein	114	5.274	5.60624561403509	234.921052631579	24	26	36	28	0.43859649122807	0.210526315789474	NA	NA	NA	NA	NA	NA
ENST00000298316	81	4.419	3.966061728	60	35	30	8	8	0.740740741	0.802469136	0.432098765	532	5.926	6.053592105	489	0.919172932	ENST00000298316	ENSG00000165527	ARF6	ADP ribosylation factor 6 [Source:HGNC Symbol;Acc:HGNC:659]	341	5.942	6.83731085043988	221.797653958944	57	95	77	112	0.44574780058651	0.167155425219941	ENSG00000165527	ARF6	3.22456912028725	3.24177013963479	0.792207792207792	0.338582677165354
ENST00000303460	159	4.122	4.103742138	117	73	50	17	19	0.735849057	0.773584906	0.459119497	1037	6.312	6.028922854	949	0.915139826	ENST00000303460	ENSG00000180818	HOXC10	homeobox C10 [Source:HGNC Symbol;Acc:HGNC:5122]	666	6.327	6.71016816816817	234.936936936937	156	185	114	211	0.512012012012012	0.234234234234234	ENSG00000180818	HOXC10	5.34942105263158	3.62483253588517	0.539130434782609	0.469534050179211
ENST00000233143	15	4.245	4.127533333	11	6	7	0	2	0.733333333	0.866666667	0.4	143	5.265	4.948391608	126	0.881118881	ENST00000233143	ENSG00000034510	TMSB10	thymosin beta 10 [Source:HGNC Symbol;Acc:HGNC:11879]	88	5.841	5.68461363636364	220.818181818182	15	20	11	42	0.397727272727273	0.170454545454545	ENSG00000034510	TMSB10	1.57405128205128	3.52103585657371	0.625	0.535714285714286
ENST00000260653	194	4.45	4.212618557	141	105	61	10	18	0.726804124	0.855670103	0.541237113	1007	6.112	6.058510427	919	0.912611718	ENST00000260653	ENSG00000138083	SIX3	SIX homeobox 3 [Source:HGNC Symbol;Acc:HGNC:10889]	648	6.158	6.7047700617284	214.813271604938	161	217	115	155	0.583333333333333	0.248456790123457	ENSG00000138083	SIX3	4.61550124069479	3.46477625570776	0.603960396039604	0.416730038022814
ENST00000358664	62	4.1895	3.692532258	45	22	16	10	14	0.725806452	0.612903226	0.35483871	503	6.18	5.820634195	459	0.912524851	ENST00000358664	ENSG00000125952	MAX	MYC associated factor X [Source:HGNC Symbol;Acc:HGNC:6913]	306	6.298	6.54384967320261	227.137254901961	67	81	46	112	0.483660130718954	0.218954248366013	ENSG00000125952	MAX	4.81887078651685	3.69866937869823	0.631284916201117	0.458980044345898
ENST00000368885	131	3.744	3.847938931	95	23	24	49	35	0.72519084	0.358778626	0.175572519	1041	6.282	5.60621902	927	0.890489914	ENST00000368885	ENSG00000123505	AMD1	adenosylmethionine decarboxylase 1 [Source:HGNC Symbol;Acc:HGNC:457]	662	6.305	6.24977945619335	225.291540785498	123	164	165	210	0.433534743202417	0.185800604229607	ENSG00000123505	AMD1	5.30947975077882	1.69586333333333	0.428571428571429	0.347453593526892
ENST00000296238	40	4.4005	4.415875	29	21	14	0	5	0.725	0.875	0.525	248	5.9595	6.063532258	230	0.927419355	ENST00000296238	ENSG00000163888	CAMK2N2	calcium/calmodulin dependent protein kinase II inhibitor 2 [Source:HGNC Symbol;Acc:HGNC:24197]	155	6.012	6.70816774193548	214.161290322581	28	51	32	44	0.509677419354839	0.180645161290323	ENSG00000163888	CAMK2N2	3.99098880597015	3.76184477296726	0.828996282527881	0.679324894514768
ENST00000311177	120	4.119	4.109591667	87	48	57	12	3	0.725	0.875	0.4	761	6.358	6.235703022	698	0.917214192	ENST00000311177	ENSG00000170689	HOXB9	homeobox B9 [Source:HGNC Symbol;Acc:HGNC:5120]	484	6.358	6.95190702479339	228.00826446281	123	136	86	139	0.535123966942149	0.254132231404959	ENSG00000170689	HOXB9	5.06303370786517	1.06986949055524	0.7	0.517162471395881
ENST00000327111	218	4.475	4.090477064	158	113	73	14	18	0.724770642	0.853211009	0.518348624	1284	6.197	6.041950156	1185	0.922897196	ENST00000327111	ENSG00000175745	NR2F1	nuclear receptor subfamily 2 group F member 1 [Source:HGNC Symbol;Acc:HGNC:7975]	825	6.349	6.83754424242424	211.077575757576	205	242	171	207	0.541818181818182	0.248484848484848	ENSG00000175745	NR2F1	4.16099334073252	4.36151683937825	0.631724902939545	0.391979301423027
ENST00000612363	75	3.793	3.73548	54	48	26	1	0	0.72	0.986666667	0.64	487	5.993	5.760985626	450	0.924024641	ENST00000612363	ENSG00000233608	TWIST2	twist family bHLH transcription factor 2 [Source:HGNC Symbol;Acc:HGNC:20670]	317	6.018	6.40936277602524	224.703470031546	70	91	59	97	0.50788643533123	0.220820189274448	ENSG00000233608	TWIST2	2.98052671755725	0.886900136798905	0.765151515151515	0.82051282051282
ENST00000677770	7	5.861	3.926428571	5	3	2	1	1	0.714285714	0.714285714	0.428571429	82	3.748	4.108158537	59	0.719512195	ENST00000677770	ENSG00000288654	None	novel protein	49	3.731	4.10412244897959	240.30612244898	12	8	10	19	0.408163265306122	0.244897959183673	ENSG00000288654	ENSG00000288654	NA	4.99133333333333	NA	NA
ENST00000368694	146	4.196	4.093958904	104	38	28	36	44	0.712328767	0.452054795	0.260273973	767	6.358	6.293773142	689	0.898305085	ENST00000368694	ENSG00000160679	CHTOP	chromatin target of PRMT1 [Source:HGNC Symbol;Acc:HGNC:24511]	458	7.1185	7.31756550218341	239.973799126638	94	188	66	110	0.615720524017467	0.205240174672489	ENSG00000160679	CHTOP	2.45911186440678	1.39634326923077	0.645161290322581	0.41402497598463
ENST00000360668	48	3.5515	3.210958333	34	25	19	2	2	0.708333333	0.916666667	0.520833333	382	6.204	5.753811518	349	0.913612565	ENST00000360668	ENSG00000101460	MAP1LC3A	microtubule associated protein 1 light chain 3 alpha [Source:HGNC Symbol;Acc:HGNC:6838]	236	6.221	6.91016949152542	230.233050847458	46	55	56	79	0.427966101694915	0.194915254237288	ENSG00000101460	MAP1LC3A	3.26447682119205	2.36074888888889	0.796052631578947	0.658536585365854
ENST00000222728	111	4.03	3.748036036	78	54	40	10	7	0.702702703	0.846846847	0.486486486	710	5.7325	5.531395775	635	0.894366197	ENST00000222728	ENSG00000106006	HOXA6	homeobox A6 [Source:HGNC Symbol;Acc:HGNC:5107]	460	5.838	6.29448043478261	221.85652173913	109	126	91	134	0.510869565217391	0.23695652173913	ENSG00000106006	HOXA6	5.92672	1.55511320754717	0.653846153846154	0.545112781954887
ENST00000382226	262	3.7525	4.153755725	184	52	31	89	90	0.702290076	0.316793893	0.198473282	1837	6.335	5.955043005	1647	0.896570495	ENST00000382226	ENSG00000178177	LCORL	ligand dependent nuclear receptor corepressor like [Source:HGNC Symbol;Acc:HGNC:30776]	1160	6.357	6.73313620689655	236.463793103448	243	305	225	387	0.472413793103448	0.20948275862069	ENSG00000178177	LCORL	6.63994495412844	4.54361893988364	0.763636363636364	0.296607431340872
ENST00000262158	234	3.8785	3.846076923	164	83	97	28	26	0.700854701	0.769230769	0.354700855	1297	6.318	5.822990748	1161	0.895142637	ENST00000262158	ENSG00000101665	SMAD7	SMAD family member 7 [Source:HGNC Symbol;Acc:HGNC:6773]	815	6.343	6.68680858895706	230.304294478528	187	273	170	185	0.56441717791411	0.229447852760736	ENSG00000101665	SMAD7	4.48937707948244	2.91089290407358	0.72140221402214	0.460275771503611
ENST00000360663	223	3.639	3.792349776	156	40	41	74	68	0.69955157	0.3632287	0.179372197	1631	6.332	6.255890251	1520	0.931943593	ENST00000360663	ENSG00000107758	PPP3CB	protein phosphatase 3 catalytic subunit beta [Source:HGNC Symbol;Acc:HGNC:9315]	1002	6.351	7.31088023952096	237.428143712575	205	279	230	288	0.483033932135729	0.204590818363273	ENSG00000107758	PPP3CB	5.03448888888889	3.83879801324504	0.75735294117647	0.36900165471594
ENST00000368408	126	3.4265	3.697277778	88	48	64	6	8	0.698412698	0.888888889	0.380952381	737	6.091	5.450573948	641	0.869742198	ENST00000368408	ENSG00000143590	EFNA3	ephrin A3 [Source:HGNC Symbol;Acc:HGNC:3223]	459	6.203	6.24995860566449	224.366013071895	103	127	106	123	0.501089324618736	0.224400871459695	ENSG00000143590	EFNA3	4.77693333333333	2.78841282565131	0.811320754716981	0.577577577577578
ENST00000311445	69	4.12	3.922898551	48	34	22	8	5	0.695652174	0.811594203	0.492753623	507	6.301	6.283635108	470	0.927021696	ENST00000311445	ENSG00000174871	CNIH2	cornichon family AMPA receptor auxiliary protein 2 [Source:HGNC Symbol;Acc:HGNC:28744]	315	6.319	7.08021904761905	225.139682539683	55	75	109	76	0.412698412698413	0.174603174603175	ENSG00000174871	CNIH2	3.67886170212766	3.92652614379084	0.855123674911661	0.6557911908646
ENST00000274711	215	3.259	3.383739535	149	60	43	48	64	0.693023256	0.479069767	0.279069767	1559	6.335	5.917675433	1412	0.905708788	ENST00000274711	ENSG00000146006	LRRTM2	leucine rich repeat transmembrane neuronal 2 [Source:HGNC Symbol;Acc:HGNC:19409]	980	6.36	7.0022693877551	240.894897959184	197	226	255	302	0.431632653061225	0.201020408163265	ENSG00000146006	LRRTM2	4.34201179245283	1.58449853372434	0.437647058823529	0.356462252626435
ENST00000322813	342	3.4895	3.572020468	237	120	85	77	60	0.692982456	0.599415205	0.350877193	1645	5.935	5.283438906	1402	0.852279635	ENST00000322813	ENSG00000005238	FAM214B	family with sequence similarity 214 member B [Source:HGNC Symbol;Acc:HGNC:25666]	1024	6.331	6.0674423828125	239.181640625	315	321	188	200	0.62109375	0.3076171875	ENSG00000005238	FAM214B	4.39450902527076	2.90769105691056	0.593220338983051	0.498194945848375
ENST00000257572	65	3.893	3.486907692	45	31	31	2	1	0.692307692	0.953846154	0.476923077	280	5.277	4.908653571	237	0.846428571	ENST00000257572	ENSG00000135116	HRK	harakiri, BCL2 interacting protein [Source:HGNC Symbol;Acc:HGNC:5185]	174	5.6475	5.42349425287356	195.14367816092	56	68	30	20	0.71264367816092	0.32183908045977	ENSG00000135116	HRK	3.65570895522388	1.12787439613527	0.77037037037037	0.7
ENST00000339728	94	3.888	3.540106383	65	45	44	4	1	0.691489362	0.946808511	0.478723404	614	6.1835	5.916180782	550	0.895765472	ENST00000339728	ENSG00000188042	ARL4C	ADP ribosylation factor like GTPase 4C [Source:HGNC Symbol;Acc:HGNC:698]	388	6.24	6.79939432989691	229.737113402062	68	100	87	133	0.43298969072165	0.175257731958763	ENSG00000188042	ARL4C	1.6824	1.55752348265896	0.804435483870968	0.425424340917299
ENST00000239151	136	4.5915	4.014823529	94	70	40	14	12	0.691176471	0.808823529	0.514705882	818	6.3085	6.199625917	748	0.914425428	ENST00000239151	ENSG00000120075	HOXB5	homeobox B5 [Source:HGNC Symbol;Acc:HGNC:5116]	528	6.33	6.93710606060606	233.344696969697	138	145	100	145	0.535984848484849	0.261363636363636	ENSG00000120075	HOXB5	7.03062886597939	3.05077591623037	0.397959183673469	0.502092050209205
ENST00000222726	126	4.2465	4.09684127	87	68	37	11	10	0.69047619	0.833333333	0.53968254	821	5.831	5.902390987	743	0.90499391	ENST00000222726	ENSG00000106004	HOXA5	homeobox A5 [Source:HGNC Symbol;Acc:HGNC:5106]	532	6.224	6.58322744360902	220.15037593985	130	170	84	148	0.56390977443609	0.244360902255639	ENSG00000106004	HOXA5	6.61393243243243	4.92364122137406	0.426666666666667	0.371029224904701
ENST00000398733	61	3.634	3.804114754	42	6	9	18	28	0.68852459	0.245901639	0.098360656	472	6.313	6.084103814	436	0.923728814	ENST00000398733	ENSG00000131508	UBE2D2	ubiquitin conjugating enzyme E2 D2 [Source:HGNC Symbol;Acc:HGNC:12475]	284	6.339	7.01891549295775	231.137323943662	65	67	65	87	0.464788732394366	0.22887323943662	ENSG00000131508	UBE2D2	2.73343046357616	3.19506907090464	0.744493392070485	0.367135003054368
ENST00000505139	121	3.292	3.341834711	83	58	49	7	7	0.685950413	0.884297521	0.479338843	722	5.831	5.213254848	616	0.853185596	ENST00000505139	ENSG00000251246	None	novel ephrin-A4 (EFNA4) and ephrin-A3 (EFNA3) protein	455	6.185	5.99716263736264	224.230769230769	99	128	107	121	0.498901098901099	0.217582417582418	NA	NA	NA	NA	NA	NA
ENST00000272369	164	3.5715	3.70572561	112	47	33	34	50	0.682926829	0.487804878	0.286585366	1221	6.356	6.525399672	1136	0.93038493	ENST00000272369	ENSG00000143995	MEIS1	Meis homeobox 1 [Source:HGNC Symbol;Acc:HGNC:7000]	768	7.117	7.54973177083333	239.97265625	170	223	141	234	0.51171875	0.221354166666667	ENSG00000143995	MEIS1	5.15962295081967	4.57176801801803	0.454297407912688	0.439024390243902
ENST00000397572	41	3.642	3.575731707	28	7	12	13	9	0.682926829	0.463414634	0.170731707	332	6.329	5.891737952	306	0.921686747	ENST00000397572	ENSG00000214114	MYCBP	MYC binding protein [Source:HGNC Symbol;Acc:HGNC:7554]	196	6.36	6.6732193877551	238.984693877551	40	49	34	73	0.454081632653061	0.204081632653061	ENSG00000214114	MYCBP	4.42779069767442	2.31932752293578	0.727272727272727	0.380100871160018
ENST00000310015	397	3.59	3.459055416	271	70	55	150	122	0.682619647	0.314861461	0.176322418	2374	6.335	5.867608256	2135	0.899326032	ENST00000310015	ENSG00000172845	SP3	Sp3 transcription factor [Source:HGNC Symbol;Acc:HGNC:11208]	1519	6.36	6.91588940092166	229.883475971034	399	409	257	454	0.531928900592495	0.262672811059908	ENSG00000172845	SP3	6.51959900990099	1.07552437561348	0.625615763546798	0.350490730643402
ENST00000369622	275	3.675	3.731290909	187	46	24	120	85	0.68	0.254545455	0.167272727	1912	6.342	6.30727249	1758	0.919456067	ENST00000369622	ENSG00000135316	SYNCRIP	synaptotagmin binding cytoplasmic RNA interacting protein [Source:HGNC Symbol;Acc:HGNC:16918]	1212	6.36	7.41806188118812	238.799504950495	230	399	209	374	0.518976897689769	0.18976897689769	ENSG00000135316	SYNCRIP	5.05346078431373	4.96685440613027	0.659340659340659	0.322704081632653
ENST00000332830	490	3.5435	3.58605102	333	173	125	99	93	0.679591837	0.608163265	0.353061224	3075	6.344	5.888188618	2737	0.890081301	ENST00000332830	ENSG00000109118	PHF12	PHD finger protein 12 [Source:HGNC Symbol;Acc:HGNC:20816]	1926	6.36	6.88594080996885	240.401869158878	489	514	356	567	0.520768431983385	0.253894080996885	ENSG00000109118	PHF12	4.06515232974911	5.20664209401709	0.754919499105546	0.398078975453575
ENST00000229195	233	3.667	3.843446352	158	32	32	64	105	0.678111588	0.274678112	0.137339056	1683	6.339	6.412531788	1558	0.925727867	ENST00000229195	ENSG00000111596	CNOT2	CCR4-NOT transcription complex subunit 2 [Source:HGNC Symbol;Acc:HGNC:7878]	1051	6.36	7.39943292102759	240.259752616556	236	269	211	335	0.480494766888677	0.224548049476689	ENSG00000111596	CNOT2	7.03363636363636	5.68282701202592	0.551020408163265	0.365988909426987
ENST00000539517	290	3.635	3.802651724	196	67	41	88	94	0.675862069	0.372413793	0.231034483	1544	6.335	6.163174223	1388	0.898963731	ENST00000539517	ENSG00000139910	NOVA1	NOVA alternative splicing regulator 1 [Source:HGNC Symbol;Acc:HGNC:7886]	979	6.783	7.23873442288049	232.829417773238	251	286	160	282	0.548518896833504	0.256384065372829	ENSG00000139910	NOVA1	3.29631825795645	5.6221976600984	0.575250836120401	0.339626513441412
ENST00000412278	197	3.698	3.999639594	133	69	62	34	32	0.675126904	0.664974619	0.350253807	1028	6.344	6.193109922	928	0.902723735	ENST00000412278	ENSG00000248643	RBM14-RBM4	RBM14-RBM4 readthrough [Source:HGNC Symbol;Acc:HGNC:38840]	661	6.886	7.05833888048411	238.021180030257	164	217	124	156	0.576399394856278	0.248108925869894	ENSG00000248643	RBM14-RBM4	3.57415789473684	3.58558370044053	0.635416666666667	0.416666666666667
ENST00000258111	92	3.3595	3.278684783	62	44	35	10	3	0.673913043	0.858695652	0.47826087	645	6.226	5.60767907	562	0.871317829	ENST00000258111	ENSG00000135643	KCNMB4	potassium calcium-activated channel subfamily M regulatory beta subunit 4 [Source:HGNC Symbol;Acc:HGNC:6289]	408	6.311	6.7128137254902	233.154411764706	79	103	110	116	0.446078431372549	0.193627450980392	ENSG00000135643	KCNMB4	2.18051011235955	0.501684239428883	0.79372197309417	0.40406258578095
ENST00000313899	156	3.6235	3.859807692	105	35	42	37	42	0.673076923	0.493589744	0.224358974	1100	6.357	6.162929091	1005	0.913636364	ENST00000313899	ENSG00000138668	HNRNPD	heterogeneous nuclear ribonucleoprotein D [Source:HGNC Symbol;Acc:HGNC:5036]	707	6.36	6.86855728429986	232.783592644979	109	252	116	230	0.510608203677511	0.154172560113154	ENSG00000138668	HNRNPD	4.41907348242812	1.90882662721894	0.671974522292994	0.352941176470588
ENST00000450525	180	4.054	3.692594444	121	78	61	17	24	0.672222222	0.772222222	0.433333333	1265	6.332	6.272457708	1154	0.912252964	ENST00000450525	ENSG00000126351	THRA	thyroid hormone receptor alpha [Source:HGNC Symbol;Acc:HGNC:11796]	795	6.356	7.29511949685535	236.485534591195	146	222	177	250	0.462893081761006	0.183647798742138	ENSG00000126351	THRA	4.30324941176471	3.61548717948719	0.821705426356589	0.584225352112676
ENST00000327827	131	4.627	4.095946565	88	45	24	30	32	0.671755725	0.526717557	0.34351145	844	6.2305	5.983363744	776	0.91943128	ENST00000327827	ENSG00000182831	C16orf72	chromosome 16 open reading frame 72 [Source:HGNC Symbol;Acc:HGNC:30103]	530	6.353	6.7960358490566	217.062264150943	129	155	91	155	0.535849056603774	0.243396226415094	ENSG00000182831	C16orf72	2.0156957605985	1.46718493440541	0.796019900497512	0.38544531415274
ENST00000370298	243	3.694	3.782423868	163	43	27	80	93	0.670781893	0.288065844	0.176954733	1842	6.314	5.929571118	1640	0.890336591	ENST00000370298	ENSG00000143033	MTF2	metal response element binding transcription factor 2 [Source:HGNC Symbol;Acc:HGNC:29535]	1148	6.339	6.94499738675958	239.56968641115	227	311	240	370	0.468641114982578	0.197735191637631	ENSG00000143033	MTF2	4.13239344262295	4.91306091617934	0.583673469387755	0.314174378957623
ENST00000603017	103	4.074	3.840019417	69	54	34	7	8	0.669902913	0.854368932	0.524271845	624	6.334	6.248921474	565	0.905448718	ENST00000603017	ENSG00000270885	RASL10B	RAS like family 10 member B [Source:HGNC Symbol;Acc:HGNC:30295]	397	6.36	7.30532493702771	239.221662468514	76	119	101	101	0.491183879093199	0.191435768261965	ENSG00000270885	RASL10B	3.95211627906977	1.73942902208202	0.813278008298755	0.595045045045045
ENST00000373489	199	4.706	4.118140704	133	57	44	44	54	0.668341709	0.507537688	0.286432161	1341	6.356	6.314142431	1223	0.912005966	ENST00000373489	ENSG00000167081	PBX3	PBX homeobox 3 [Source:HGNC Symbol;Acc:HGNC:8634]	849	6.36	7.22427090694935	235.065959952886	192	233	152	272	0.500588928150766	0.226148409893993	ENSG00000167081	PBX3	4.03620987654321	4.58661015785861	0.853658536585366	0.359396433470508
ENST00000244766	69	3.527	3.475202899	46	25	33	5	6	0.666666667	0.84057971	0.362318841	441	6.29	5.70131746	387	0.87755102	ENST00000244766	ENSG00000124785	NRN1	neuritin 1 [Source:HGNC Symbol;Acc:HGNC:17972]	278	6.335	6.53014748201439	238.863309352518	51	82	70	75	0.47841726618705	0.183453237410072	ENSG00000124785	NRN1	5.09084090909091	3.20928367346939	0.485875706214689	0.404689092762487
ENST00000420826	33	2.761	3.248727273	22	5	8	6	14	0.666666667	0.393939394	0.151515152	304	6.044	5.687950658	279	0.917763158	ENST00000420826	ENSG00000188612	SUMO2	small ubiquitin like modifier 2 [Source:HGNC Symbol;Acc:HGNC:11125]	187	6.07	6.55072727272727	217.689839572192	32	51	34	70	0.443850267379679	0.171122994652406	ENSG00000188612	SUMO2	4.624448	0.598006894049347	0.650793650793651	0.429089590134204
ENST00000448552	63	3.189	3.736825397	42	19	18	14	12	0.666666667	0.587301587	0.301587302	378	6.276	5.518571429	326	0.862433862	ENST00000448552	ENSG00000168802	CHTF8	chromosome transmission fidelity factor 8 [Source:HGNC Symbol;Acc:HGNC:24353]	235	6.301	6.07325106382979	237.365957446809	45	67	51	72	0.476595744680851	0.191489361702128	ENSG00000168802	CHTF8	4.7186	3.62944665012406	0.773584905660377	0.550227366680446
ENST00000416569	349	4.028	3.894174785	232	149	130	34	36	0.664756447	0.799426934	0.426934097	1938	6.2	5.565239938	1679	0.866357069	ENST00000416569	ENSG00000171044	XKR6	XK related 6 [Source:HGNC Symbol;Acc:HGNC:27806]	1248	6.335	6.22369070512821	213.427884615385	271	402	317	258	0.53926282051282	0.217147435897436	ENSG00000171044	XKR6	5.06278542510122	2.60894921465968	0.686868686868687	0.372056514913658
ENST00000373656	159	3.577	3.432949686	105	42	24	44	49	0.660377358	0.41509434	0.264150943	1330	6.357	6.016122556	1210	0.909774436	ENST00000373656	ENSG00000171448	ZBTB26	zinc finger and BTB domain containing 26 [Source:HGNC Symbol;Acc:HGNC:23383]	859	6.36	7.01351920838184	240.440046565774	166	208	192	293	0.435389988358556	0.193247962747381	ENSG00000171448	ZBTB26	5.42898837209302	1.53704432042022	0.779220779220779	0.360026255333115
ENST00000377126	120	3.729	3.422483333	79	51	41	15	13	0.658333333	0.766666667	0.425	743	6.339	6.019014805	669	0.900403769	ENST00000377126	ENSG00000119138	KLF9	Kruppel like factor 9 [Source:HGNC Symbol;Acc:HGNC:1123]	473	6.357	7.02293868921776	234.23467230444	117	135	84	137	0.53276955602537	0.247357293868922	ENSG00000119138	KLF9	3.17679907264297	3.17298393700788	0.606177606177606	0.3705919395466
ENST00000398532	319	3.658	3.613175549	210	108	85	66	60	0.65830721	0.605015674	0.338557994	1881	6.335	5.922843169	1688	0.897395003	ENST00000398532	ENSG00000188895	MSL1	MSL complex subunit 1 [Source:HGNC Symbol;Acc:HGNC:27905]	1165	6.36	6.84871931330472	230.312446351931	331	336	190	308	0.572532188841202	0.28412017167382	ENSG00000188895	MSL1	3.97209813084112	2.97522853782831	0.771384136858476	0.392241379310345
ENST00000372068	152	3.987	3.889828947	100	58	52	23	19	0.657894737	0.723684211	0.381578947	918	5.232	5.105115468	801	0.87254902	ENST00000372068	ENSG00000157600	TMEM164	transmembrane protein 164 [Source:HGNC Symbol;Acc:HGNC:26217]	567	5.251	5.58430511463845	232.911816578483	111	152	164	140	0.46384479717813	0.195767195767196	NA	NA	NA	NA	0.621212121212121	0.507026030868464
ENST00000370544	73	4.064	3.875643836	48	29	24	10	10	0.657534247	0.726027397	0.397260274	514	6.36	6.481616732	470	0.914396887	ENST00000370544	ENSG00000143013	LMO4	LIM domain only 4 [Source:HGNC Symbol;Acc:HGNC:6644]	321	6.931	7.48958566978193	239.88785046729	64	98	75	84	0.504672897196262	0.199376947040498	ENSG00000143013	LMO4	3.48694293478261	2.31287869249395	0.658469945355191	0.374969740982813
ENST00000239144	112	3.8815	3.643714286	73	48	41	7	16	0.651785714	0.794642857	0.428571429	740	5.98	5.753647297	676	0.913513514	ENST00000239144	ENSG00000120068	HOXB8	homeobox B8 [Source:HGNC Symbol;Acc:HGNC:5119]	468	6.006	6.53805769230769	210.641025641026	103	135	88	142	0.508547008547009	0.22008547008547	ENSG00000120068	HOXB8	4.67171428571428	4.07028637951106	0.526315789473684	0.556976744186046
ENST00000469257	43	3.612	3.778697674	28	10	8	17	8	0.651162791	0.418604651	0.23255814	358	6.216	6.218544693	330	0.921787709	ENST00000469257	ENSG00000173812	EIF1	eukaryotic translation initiation factor 1 [Source:HGNC Symbol;Acc:HGNC:3249]	220	6.245	7.04615454545455	233.436363636364	39	56	45	80	0.431818181818182	0.177272727272727	ENSG00000173812	EIF1	5.51257142857142	1.01918211382114	0.690322580645161	0.447995666305525
ENST00000306087	131	3.499	3.391221374	85	70	39	13	9	0.648854962	0.832061069	0.534351145	727	6.318	6.190265475	651	0.895460798	ENST00000306087	ENSG00000168875	SOX14	SRY-box transcription factor 14 [Source:HGNC Symbol;Acc:HGNC:11193]	469	6.979	7.38834541577825	238.138592750533	134	117	88	130	0.535181236673774	0.285714285714286	ENSG00000168875	SOX14	2.22163829787234	3.0562578313253	0.656050955414013	0.445246690734055
ENST00000592199	271	4.044	3.626442804	175	99	94	37	41	0.645756458	0.712177122	0.365313653	1553	6.314	6.198956858	1407	0.90598841	ENST00000592199	ENSG00000008441	NFIX	nuclear factor I X [Source:HGNC Symbol;Acc:HGNC:7788]	969	6.36	7.20228173374613	234.923632610939	258	244	210	257	0.518059855521156	0.26625386996904	ENSG00000008441	NFIX	3.59056749311295	3.13137999999999	0.848901098901099	0.591423753312455
ENST00000398841	76	3.2135	3.399026316	49	39	24	6	7	0.644736842	0.828947368	0.513157895	490	6.195	5.666202041	420	0.857142857	ENST00000398841	ENSG00000090238	YPEL3	yippee like 3 [Source:HGNC Symbol;Acc:HGNC:18327]	308	6.197	6.56530844155844	237.314935064935	71	88	65	84	0.516233766233766	0.23051948051948	ENSG00000090238	YPEL3	2.57178385772914	3.11824561403509	0.702185792349727	0.6
ENST00000372491	246	3.286	3.447378049	158	120	101	15	10	0.642276423	0.898373984	0.487804878	1219	5.491	4.980130435	1002	0.821985234	ENST00000372491	ENSG00000188483	IER5L	immediate early response 5 like [Source:HGNC Symbol;Acc:HGNC:23679]	780	6.081	5.50822307692308	199.721794871795	278	228	124	150	0.648717948717949	0.356410256410256	ENSG00000188483	IER5L	3.58416746411483	3.20867183863459	0.738095238095238	0.547286821705426
ENST00000287218	106	2.999	2.937320755	68	31	29	18	28	0.641509434	0.566037736	0.29245283	708	6.324	5.628902542	618	0.872881356	ENST00000287218	ENSG00000156639	ZFAND3	zinc finger AN1-type containing 3 [Source:HGNC Symbol;Acc:HGNC:18019]	444	6.349	6.6282027027027	233.378378378378	105	123	81	135	0.513513513513513	0.236486486486486	ENSG00000156639	ZFAND3	3.4466803652968	2.52461170688115	0.827272727272727	0.519874944171505
ENST00000553456	131	3.304	3.188587786	84	60	47	8	16	0.641221374	0.816793893	0.458015267	771	6.335	5.977836576	691	0.896238651	ENST00000553456	ENSG00000170370	EMX2	empty spiracles homeobox 2 [Source:HGNC Symbol;Acc:HGNC:3341]	483	6.632	7.27748447204969	226.509316770186	147	111	95	130	0.53416149068323	0.304347826086957	ENSG00000170370	EMX2	3.35984291187739	2.96197798025817	0.541108986615679	0.429438543247344
ENST00000310092	186	3.3715	3.558677419	119	60	52	35	39	0.639784946	0.602150538	0.322580645	1103	6.328	5.823985494	976	0.884859474	ENST00000310092	ENSG00000173933	RBM4	RNA binding motif protein 4 [Source:HGNC Symbol;Acc:HGNC:9901]	705	6.36	6.79862978723404	239.668085106383	157	212	129	207	0.523404255319149	0.222695035460993	ENSG00000173933	RBM4	2.56770967741935	3.58362030905077	0.705882352941177	0.416666666666667
ENST00000225388	305	2.922	3.417504918	195	54	48	123	80	0.639344262	0.33442623	0.17704918	2104	6.303	5.497626426	1835	0.872148289	ENST00000225388	ENSG00000108256	NUFIP2	nuclear FMR1 interacting protein 2 [Source:HGNC Symbol;Acc:HGNC:17634]	1361	6.335	6.34689199118295	238.537105069802	327	317	222	495	0.473181484202792	0.240264511388685	ENSG00000108256	NUFIP2	4.81510112359551	2.32933241411009	0.6	0.353515625
ENST00000257552	201	3.337	2.59360199	128	75	73	27	26	0.63681592	0.736318408	0.373134328	1145	6.337	5.966757205	1013	0.884716157	ENST00000257552	ENSG00000135097	MSI1	musashi RNA binding protein 1 [Source:HGNC Symbol;Acc:HGNC:7330]	719	6.506	7.34776216968011	230.86230876217	171	221	144	183	0.545201668984701	0.237830319888734	ENSG00000135097	MSI1	4.9673698630137	2.91403666666666	0.905405405405405	0.68
ENST00000380953	245	3.688	3.616881633	156	60	28	68	89	0.636734694	0.359183673	0.244897959	1529	6.357	6.335179856	1364	0.892086331	ENST00000380953	ENSG00000147862	NFIB	nuclear factor I B [Source:HGNC Symbol;Acc:HGNC:7785]	963	6.36	7.46004672897196	240.492211838006	275	216	194	278	0.509865005192108	0.285565939771547	ENSG00000147862	NFIB	3.93743174603174	4.39446101485147	0.573692551505547	0.368136117556071
ENST00000256078	66	3.9875	3.943651515	42	11	7	19	29	0.636363636	0.272727273	0.166666667	586	6.336	6.195549488	532	0.907849829	ENST00000256078	ENSG00000133703	KRAS	KRAS proto-oncogene, GTPase [Source:HGNC Symbol;Acc:HGNC:6407]	364	6.36	7.20021703296703	240.222527472527	54	102	80	128	0.428571428571429	0.148351648351648	ENSG00000133703	KRAS	3.16721052631579	2.02864840573507	0.788888888888889	0.375
ENST00000399816	77	3.625	2.925311688	49	38	31	5	3	0.636363636	0.896103896	0.493506494	494	6.252	5.743004049	447	0.9048583	ENST00000399816	ENSG00000215218	UBE2QL1	ubiquitin conjugating enzyme E2 Q family like 1 [Source:HGNC Symbol;Acc:HGNC:37269]	319	6.252	6.68441692789969	220.8934169279	58	92	76	93	0.470219435736677	0.181818181818182	ENSG00000215218	UBE2QL1	5.1876	-0.178534684768458	0.694444444444444	0.457419114912607
ENST00000539008	351	3.908	3.389373219	223	163	124	25	39	0.635327635	0.817663818	0.464387464	2113	6.26	5.761354472	1859	0.879791765	ENST00000539008	ENSG00000011347	SYT7	synaptotagmin 7 [Source:HGNC Symbol;Acc:HGNC:11514]	1326	6.314	6.66772549019608	231.115384615385	294	384	247	401	0.51131221719457	0.221719457013575	ENSG00000011347	SYT7	3.72161328125	0.931808787632222	0.848249027237354	0.578401464307505
ENST00000300105	156	3.4195	3.290115385	99	80	38	21	17	0.634615385	0.756410256	0.512820513	988	6.306	6.019633603	879	0.889676113	ENST00000300105	ENSG00000166862	CACNG2	calcium voltage-gated channel auxiliary subunit gamma 2 [Source:HGNC Symbol;Acc:HGNC:1406]	631	6.357	7.16175911251981	237.358161648177	127	167	151	186	0.465927099841521	0.201267828843106	ENSG00000166862	CACNG2	3.71059353741497	1.72358164140691	0.553101104502974	0.495711835334477
ENST00000332822	128	3.361	3.287625	81	54	62	3	9	0.6328125	0.90625	0.421875	703	6.199	5.530318634	623	0.886201991	ENST00000332822	ENSG00000183691	NOG	noggin [Source:HGNC Symbol;Acc:HGNC:7866]	446	6.267	6.35415695067265	228.087443946188	99	146	99	102	0.54932735426009	0.221973094170404	ENSG00000183691	NOG	3.80227238095238	5.11843208092484	0.76425855513308	0.376623376623377
ENST00000265260	87	3.189	3.498298851	55	13	9	28	37	0.632183908	0.252873563	0.149425287	557	6.273	5.700556553	498	0.894075404	ENST00000265260	ENSG00000081154	PCNP	PEST proteolytic signal containing nuclear protein [Source:HGNC Symbol;Acc:HGNC:30023]	356	6.328	6.62882865168539	237.691011235955	83	101	47	125	0.51685393258427	0.23314606741573	ENSG00000081154	PCNP	4.77663888888889	3.37022274052478	0.72972972972973	0.304195804195804
ENST00000457361	152	3.3755	3.779328947	96	43	21	48	40	0.631578947	0.421052632	0.282894737	1256	6.323	6.097484076	1124	0.894904459	ENST00000457361	ENSG00000030419	IKZF2	IKAROS family zinc finger 2 [Source:HGNC Symbol;Acc:HGNC:13177]	800	6.36	7.0200875	237.6925	163	218	148	271	0.47625	0.20375	ENSG00000030419	IKZF2	5.69168089887639	1.79237812825861	0.444444444444444	0.327251401016552
ENST00000401088	65	3.423	3.093061538	41	32	14	11	8	0.630769231	0.707692308	0.492307692	475	6.323	5.935814737	428	0.901052632	ENST00000401088	ENSG00000055070	SZRD1	SUZ RNA binding domain containing 1 [Source:HGNC Symbol;Acc:HGNC:30232]	289	6.36	6.85182352941176	238.276816608997	72	84	38	95	0.539792387543253	0.249134948096886	ENSG00000055070	SZRD1	5.9455625	3.00349900265957	0.529411764705882	0.533067464273845
ENST00000256015	78	3.2765	3.361269231	49	29	18	11	20	0.628205128	0.602564103	0.371794872	524	6.1265	5.719108779	463	0.883587786	ENST00000256015	ENSG00000133639	BTG1	BTG anti-proliferation factor 1 [Source:HGNC Symbol;Acc:HGNC:1130]	335	6.266	6.61900298507463	230.961194029851	69	92	74	100	0.480597014925373	0.205970149253731	ENSG00000133639	BTG1	3.58369131832798	1.82644152431013	0.653846153846154	0.34419337887546
ENST00000323534	86	2.787	2.990011628	54	37	45	2	2	0.627906977	0.953488372	0.430232558	556	6.166	5.957406475	503	0.904676259	ENST00000323534	ENSG00000181467	RAP2B	RAP2B, member of RAS oncogene family [Source:HGNC Symbol;Acc:HGNC:9862]	361	6.192	7.01981163434903	229.745152354571	56	109	89	107	0.457063711911357	0.155124653739612	ENSG00000181467	RAP2B	2.10812179487179	0.790491536899128	0.748400852878465	0.37584619550501
ENST00000420428	241	3.591	3.513215768	151	111	71	31	28	0.626556017	0.755186722	0.460580913	1509	6.342	6.468177601	1376	0.91186216	ENST00000420428	ENSG00000101489	CELF4	CUGBP Elav-like family member 4 [Source:HGNC Symbol;Acc:HGNC:14015]	970	8.1895	7.4420969072165	232.098969072165	252	274	172	272	0.542268041237113	0.25979381443299	ENSG00000101489	CELF4	4.81889171974523	4.51135782312926	0.544303797468354	0.770833333333333
ENST00000371761	80	2.8915	2.9956125	50	19	25	23	13	0.625	0.55	0.2375	515	6.332	5.530994175	445	0.86407767	ENST00000371761	ENSG00000123080	CDKN2C	cyclin dependent kinase inhibitor 2C [Source:HGNC Symbol;Acc:HGNC:1789]	312	6.357	6.61953525641026	240.955128205128	59	104	56	93	0.522435897435897	0.189102564102564	ENSG00000123080	CDKN2C	5.47745967741935	2.07135694822888	0.448	0.347826086956522
ENST00000256429	223	3.582	3.294363229	139	80	52	44	47	0.623318386	0.591928251	0.358744395	1260	6.328	5.558088889	1081	0.857936508	ENST00000256429	ENSG00000134046	MBD2	methyl-CpG binding domain protein 2 [Source:HGNC Symbol;Acc:HGNC:6917]	793	6.354	6.59124716267339	219.47288776797	165	315	106	207	0.605296343001261	0.208070617906683	ENSG00000134046	MBD2	6.44085454545455	1.21376511690406	0.747747747747748	0.3125
ENST00000372257	167	3.498	3.466173653	104	63	36	31	37	0.622754491	0.592814371	0.377245509	1050	6.337	6.239147619	947	0.901904762	ENST00000372257	ENSG00000117419	ERI3	ERI1 exoribonuclease family member 3 [Source:HGNC Symbol;Acc:HGNC:17276]	665	6.36	7.25552180451128	240.281203007519	158	190	161	156	0.523308270676692	0.237593984962406	ENSG00000117419	ERI3	5.11251948051948	3.88849287169043	0.767241379310345	0.632113821138211
ENST00000295057	265	3.444	3.213475472	165	132	111	12	10	0.622641509	0.916981132	0.498113208	1573	6.309	5.599905912	1352	0.859504132	ENST00000295057	ENSG00000162951	LRRTM1	leucine rich repeat transmembrane neuronal 1 [Source:HGNC Symbol;Acc:HGNC:19408]	1000	6.332	6.640227	238.282	223	264	248	265	0.487	0.223	ENSG00000162951	LRRTM1	4.42984696969697	4.36511436170213	0.654485049833887	0.416445623342175
ENST00000040584	98	4.3825	4.284918367	61	41	31	13	13	0.62244898	0.734693878	0.418367347	737	6.266	5.104115332	535	0.725915875	ENST00000040584	ENSG00000037965	HOXC8	homeobox C8 [Source:HGNC Symbol;Acc:HGNC:5129]	469	6.322	5.70394029850746	233.746268656716	95	132	90	152	0.484008528784648	0.202558635394456	ENSG00000037965	HOXC8	3.60564333333333	3.21055571531273	0.757475083056478	0.41235632183908
ENST00000371953	135	2.914	3.180674074	84	20	15	35	65	0.622222222	0.259259259	0.148148148	1248	6.323	6.08488141	1136	0.91025641	ENST00000371953	ENSG00000171862	PTEN	phosphatase and tensin homolog [Source:HGNC Symbol;Acc:HGNC:9588]	780	6.339	7.1319141025641	238.978205128205	129	187	177	287	0.405128205128205	0.165384615384615	ENSG00000171862	PTEN	4.60405207100592	2.77828973843059	0.699763593380615	0.32033426183844
ENST00000649451	45	3.491	3.283444444	28	10	24	3	8	0.622222222	0.755555556	0.222222222	258	6.302	5.801186047	231	0.895348837	ENST00000649451	ENSG00000053438	NNAT	neuronatin [Source:HGNC Symbol;Acc:HGNC:7860]	153	6.31	6.72943137254902	235.790849673203	32	48	43	30	0.522875816993464	0.209150326797386	ENSG00000053438	NNAT	2.1254512195122	2.88400321199144	0.590361445783133	0.561497326203209
ENST00000312504	82	2.944	2.990207317	51	16	14	30	22	0.62195122	0.365853659	0.195121951	681	6.335	6.040320117	605	0.888399413	ENST00000312504	ENSG00000174453	VWC2L	von Willebrand factor C domain containing 2 like [Source:HGNC Symbol;Acc:HGNC:37203]	441	6.356	7.19368707482993	240.02947845805	79	134	96	132	0.482993197278912	0.179138321995465	ENSG00000174453	VWC2L	3.95118327183272	1.78640645773979	0.455040871934605	0.39873417721519
ENST00000272233	97	3.324	3.245628866	60	50	44	1	2	0.618556701	0.969072165	0.515463918	595	6.208	6.077892437	535	0.899159664	ENST00000272233	ENSG00000143878	RHOB	ras homolog family member B [Source:HGNC Symbol;Acc:HGNC:668]	387	6.233	7.24775710594315	233.025839793282	71	118	85	113	0.488372093023256	0.183462532299742	ENSG00000143878	RHOB	1.76367857142857	2.69952487382841	0.745547073791349	0.498559077809798
ENST00000642680	858	3.48	3.439893939	530	177	109	273	299	0.617715618	0.333333333	0.206293706	5224	6.332	5.640692381	4479	0.857388974	ENST00000642680	ENSG00000204406	MBD5	methyl-CpG binding domain protein 5 [Source:HGNC Symbol;Acc:HGNC:20444]	3331	6.357	6.64240108075653	240.4404082858	905	815	622	989	0.516361453017112	0.27169018312819	ENSG00000204406	MBD5	3.52258563899868	2.1421544755765	0.576470588235294	0.350768468021815
ENST00000378733	81	3.536	3.179654321	50	31	47	0	3	0.617283951	0.962962963	0.382716049	538	6.038	5.743317844	481	0.894052045	ENST00000378733	ENSG00000205090	TMEM240	transmembrane protein 240 [Source:HGNC Symbol;Acc:HGNC:25186]	337	6.211	6.63194658753709	215.492581602374	55	109	86	87	0.486646884272997	0.163204747774481	ENSG00000205090	TMEM240	2.72052158273382	1.30670547945206	0.838709677419355	0.694017094017094
ENST00000006015	167	3.551	3.668161677	103	85	48	18	16	0.616766467	0.796407186	0.508982036	950	6.327	5.854831579	830	0.873684211	ENST00000006015	ENSG00000005073	HOXA11	homeobox A11 [Source:HGNC Symbol;Acc:HGNC:5101]	611	6.36	6.75121767594108	230.73977086743	162	171	115	163	0.545008183306056	0.265139116202946	ENSG00000005073	HOXA11	6.69189772727273	1.84723995127893	0.528089887640449	0.493000608642727
ENST00000534980	200	3.464	3.359215	123	46	36	60	58	0.615	0.41	0.23	1500	6.334	6.037778667	1336	0.890666667	ENST00000534980	ENSG00000110367	DDX6	DEAD-box helicase 6 [Source:HGNC Symbol;Acc:HGNC:2747]	928	6.36	7.21076293103448	240.047413793103	173	230	201	324	0.43426724137931	0.186422413793103	ENSG00000110367	DDX6	4.33547305389222	2.93173785960876	0.720588235294118	0.272727272727273
ENST00000371833	184	3.2455	3.13576087	113	58	67	29	30	0.614130435	0.679347826	0.315217391	1290	6.336	5.928885271	1148	0.889922481	ENST00000371833	ENSG00000162373	BEND5	BEN domain containing 5 [Source:HGNC Symbol;Acc:HGNC:25668]	804	6.337	6.94269402985075	233.720149253731	151	233	153	267	0.477611940298507	0.187810945273632	ENSG00000162373	BEND5	4.21233333333333	1.69520810810811	0.885245901639344	0.45822102425876
ENST00000270792	44	2.983	2.673681818	27	21	16	2	5	0.613636364	0.840909091	0.477272727	294	6.156	5.418	252	0.857142857	ENST00000270792	ENSG00000142669	SH3BGRL3	SH3 domain binding glutamate rich protein like 3 [Source:HGNC Symbol;Acc:HGNC:15568]	179	6.332	6.65213966480447	237.262569832402	34	50	37	58	0.46927374301676	0.189944134078212	ENSG00000142669	SH3BGRL3	1.42627142857143	2.10186815920398	0.746478873239437	0.555831265508685
ENST00000621281	44	3.4245	3.202613636	27	6	12	15	11	0.613636364	0.409090909	0.136363636	353	6.294	5.31313881	290	0.821529745	ENST00000621281	ENSG00000274944	None	novel protein	207	6.335	6.08733333333333	236.589371980676	41	52	40	74	0.449275362318841	0.198067632850242	NA	NA	NA	NA	NA	NA
ENST00000254976	75	3.536	3.118853333	46	21	18	19	17	0.613333333	0.52	0.28	649	6.335	6.321523883	579	0.892141757	ENST00000254976	ENSG00000132639	SNAP25	synaptosome associated protein 25 [Source:HGNC Symbol;Acc:HGNC:11132]	406	6.36	7.51294088669951	240.692118226601	56	139	63	148	0.480295566502463	0.137931034482759	ENSG00000132639	SNAP25	3.18754028436019	3.58663153594771	0.604026845637584	0.358367346938776
ENST00000297146	173	3.042	3.223387283	106	54	33	42	44	0.612716763	0.502890173	0.312138728	1117	6.335	5.999752014	985	0.881826321	ENST00000297146	ENSG00000164604	GPR85	G protein-coupled receptor 85 [Source:HGNC Symbol;Acc:HGNC:4536]	702	6.36	7.32665527065527	240.945868945869	135	187	220	160	0.458689458689459	0.192307692307692	ENSG00000164604	GPR85	2.73754801324503	1.9691955423477	0.365930599369085	0.341057635175282
ENST00000380986	49	3.496	2.940510204	30	22	12	6	9	0.612244898	0.693877551	0.448979592	343	6.335	6.051970845	305	0.889212828	ENST00000380986	ENSG00000119782	FKBP1B	FKBP prolyl isomerase 1B [Source:HGNC Symbol;Acc:HGNC:3712]	212	6.36	7.31587264150943	237.132075471698	41	62	43	66	0.485849056603774	0.193396226415094	ENSG00000119782	FKBP1B	3.24890825688073	2.85458130081301	0.8	0.466531440162272
ENST00000562767	49	6.335	4.158306122	30	12	13	11	13	0.612244898	0.510204082	0.244897959	291	3.856	3.694501718	186	0.639175258	ENST00000562767	ENSG00000260007	None	novel protein	173	3.472	3.50047398843931	225.456647398844	42	66	23	42	0.624277456647399	0.242774566473988	NA	NA	NA	NA	NA	NA
ENST00000456793	18	4.822	4.038777778	11	10	6	2	0	0.611111111	0.888888889	0.555555556	118	6.302	5.778805085	103	0.872881356	ENST00000456793	ENSG00000228474	OST4	oligosaccharyltransferase complex subunit 4, non-catalytic [Source:HGNC Symbol;Acc:HGNC:32483]	76	6.304	6.93576315789474	235.197368421053	14	15	24	23	0.381578947368421	0.184210526315789	ENSG00000228474	OST4	0.197581818181818	4.68221739130434	0.654545454545455	0.592592592592593
ENST00000672264	156	2.9595	3.166262821	95	52	32	38	34	0.608974359	0.538461538	0.333333333	906	6.335	5.983384106	804	0.887417219	ENST00000672264	ENSG00000165588	OTX2	orthodenticle homeobox 2 [Source:HGNC Symbol;Acc:HGNC:8522]	582	6.36	7.1211323024055	238.178694158076	159	144	121	158	0.520618556701031	0.27319587628866	ENSG00000165588	OTX2	3.38845644599303	3.2596230223677	0.504761904761905	0.365866957470011
ENST00000216727	173	3.162	3.137878613	105	55	56	31	31	0.606936416	0.641618497	0.317919075	949	6.27	5.590789252	833	0.87776607	ENST00000216727	ENSG00000100836	PABPN1	poly(A) binding protein nuclear 1 [Source:HGNC Symbol;Acc:HGNC:8565]	586	6.337	6.65433959044369	227.51023890785	135	223	87	141	0.610921501706485	0.23037542662116	ENSG00000100836	PABPN1	7.11369230769231	5.12935454545453	0.642857142857143	0.454029511918275
ENST00000355243	221	3.135	3.201040724	134	86	62	45	28	0.606334842	0.669683258	0.389140271	1225	6.345	6.201017959	1086	0.886530612	ENST00000355243	ENSG00000075891	PAX2	paired box 2 [Source:HGNC Symbol;Acc:HGNC:8616]	764	7.8165	7.43773691099476	235.958115183246	195	226	141	202	0.551047120418848	0.255235602094241	ENSG00000075891	PAX2	3.09989837997055	1.82265206185567	0.739705882352941	0.62473164448261
ENST00000341217	248	2.932	2.951467742	150	100	60	41	47	0.60483871	0.64516129	0.403225806	1309	5.921	5.38510084	1126	0.860198625	ENST00000341217	ENSG00000173065	FAM222B	family with sequence similarity 222 member B [Source:HGNC Symbol;Acc:HGNC:25563]	844	6.3185	6.33075355450237	209.535545023697	295	212	124	213	0.600710900473934	0.349526066350711	ENSG00000173065	FAM222B	2.15389700996678	3.48387628865978	0.741071428571429	0.523520084566596
ENST00000354422	124	2.996	2.841451613	75	54	45	13	12	0.60483871	0.798387097	0.435483871	794	6.335	5.929829975	697	0.877833753	ENST00000354422	ENSG00000188859	FAM78B	family with sequence similarity 78 member B [Source:HGNC Symbol;Acc:HGNC:13495]	512	6.36	7.226267578125	237.37109375	107	143	109	153	0.48828125	0.208984375	ENSG00000188859	FAM78B	2.46988047808765	1.66860211640212	0.79973474801061	0.420718816067653
ENST00000578372	43	2.486	2.591976744	26	19	18	6	0	0.604651163	0.860465116	0.441860465	215	5.497	4.890483721	184	0.855813953	ENST00000578372	ENSG00000286075	None	novel protein	133	5.872	6.08282706766917	208.759398496241	30	35	43	25	0.488721804511278	0.225563909774436	NA	NA	NA	NA	NA	NA
ENST00000492112	111	3.418	3.152324324	67	24	15	44	28	0.603603604	0.351351351	0.216216216	813	6.309	5.83896556	720	0.885608856	ENST00000492112	ENSG00000188529	SRSF10	serine and arginine rich splicing factor 10 [Source:HGNC Symbol;Acc:HGNC:16713]	486	6.36	7.02903703703704	235.41975308642	109	133	96	148	0.497942386831276	0.224279835390947	ENSG00000188529	SRSF10	1.69936111111111	2.33356987349219	0.753424657534247	0.345344903662303
ENST00000360541	179	2.908	3.02952514	108	33	24	54	68	0.603351955	0.318435754	0.184357542	1354	6.315	5.928092319	1215	0.897341211	ENST00000360541	ENSG00000120705	ETF1	eukaryotic translation termination factor 1 [Source:HGNC Symbol;Acc:HGNC:3477]	844	6.355	7.16768838862559	237.055687203792	129	235	198	282	0.431279620853081	0.152843601895735	ENSG00000120705	ETF1	6.92291139240507	4.0709308630818	0.709219858156028	0.406955736224029
ENST00000303004	209	3.338	3.437421053	126	105	94	6	4	0.602870813	0.95215311	0.502392344	1042	5.683	5.28506142	919	0.881957774	ENST00000303004	ENSG00000172216	CEBPB	CCAAT enhancer binding protein beta [Source:HGNC Symbol;Acc:HGNC:1834]	673	5.82	5.86120505200594	190.723625557207	219	198	100	156	0.61961367013373	0.325408618127786	ENSG00000172216	CEBPB	3.73651960784313	3.19362166666667	0.760975609756098	0.500831946755408
ENST00000647337	282	3.1835	3.346762411	170	99	68	60	55	0.602836879	0.592198582	0.35106383	1598	6.357	6.013288486	1397	0.874217772	ENST00000647337	ENSG00000124813	RUNX2	RUNX family transcription factor 2 [Source:HGNC Symbol;Acc:HGNC:10472]	1020	6.4015	7.04073333333333	230.371568627451	316	251	190	263	0.555882352941176	0.309803921568627	ENSG00000124813	RUNX2	6.24975634517767	2.26909338624339	0.492424242424242	0.379529225072732
ENST00000369709	73	2.935	2.93869863	44	13	15	22	23	0.602739726	0.383561644	0.178082192	579	6.332	6.000858377	518	0.894645941	ENST00000369709	ENSG00000116473	RAP1A	RAP1A, member of RAS oncogene family [Source:HGNC Symbol;Acc:HGNC:9855]	353	6.344	7.28898016997167	240.059490084986	52	95	86	120	0.41643059490085	0.147308781869688	ENSG00000116473	RAP1A	3.03264161849711	1.62151339389705	0.782312925170068	0.606060606060606
ENST00000257868	216	2.9345	2.975518519	130	80	83	16	37	0.601851852	0.75462963	0.37037037	1236	6.332	5.789063916	1087	0.879449838	ENST00000257868	ENSG00000135414	GDF11	growth differentiation factor 11 [Source:HGNC Symbol;Acc:HGNC:4216]	784	6.358	6.85952168367347	225.008928571429	187	238	163	196	0.542091836734694	0.238520408163265	ENSG00000135414	GDF11	4.03650256410256	1.42850318212593	0.862244897959184	0.449905226103439
ENST00000346618	243	2.992	3.226674897	146	101	52	41	49	0.600823045	0.62962963	0.41563786	1426	6.325	5.493056101	1220	0.855539972	ENST00000346618	ENSG00000112242	E2F3	E2F transcription factor 3 [Source:HGNC Symbol;Acc:HGNC:3115]	887	6.339	6.44941375422773	230.613303269448	217	250	160	260	0.526493799323563	0.244644870349493	ENSG00000112242	E2F3	5.23429096045197	2.97375418314571	0.574647887323944	0.416362530413625
ENST00000675268	30	2.6565	2.955666667	18	14	8	6	2	0.6	0.733333333	0.466666667	163	4.885	4.852110429	134	0.82208589	ENST00000675268	ENSG00000288634	None	novel protein	102	5.8065	5.2665	233.941176470588	33	23	24	22	0.549019607843137	0.323529411764706	ENSG00000288634	ENSG00000288634	NA	7.07966666666667	NA	NA
ENST00000379613	223	3.04	3.194829596	133	93	69	28	33	0.596412556	0.726457399	0.417040359	1348	6.316	6.010577893	1199	0.889465875	ENST00000379613	ENSG00000137203	TFAP2A	transcription factor AP-2 alpha [Source:HGNC Symbol;Acc:HGNC:11742]	839	6.36	7.13329916567342	233.92252681764	221	205	159	254	0.507747318235995	0.263408820023838	ENSG00000137203	TFAP2A	4.26414457831325	3.38878600114745	0.630952380952381	0.390481651376147
ENST00000242719	69	2.92	3.131028986	41	12	21	19	17	0.594202899	0.47826087	0.173913043	477	6.153	5.752708595	422	0.884696017	ENST00000242719	ENSG00000123091	RNF11	ring finger protein 11 [Source:HGNC Symbol;Acc:HGNC:10056]	301	6.34	6.82895681063123	232.332225913621	73	77	68	83	0.498338870431894	0.242524916943522	ENSG00000123091	RNF11	3.23726239669422	3.51924201127819	0.762886597938144	0.319398778769375
ENST00000371674	69	3.271	2.993391304	41	15	11	12	31	0.594202899	0.376811594	0.217391304	460	5.874	5.298619565	396	0.860869565	ENST00000371674	ENSG00000244687	UBE2V1	ubiquitin conjugating enzyme E2 V1 [Source:HGNC Symbol;Acc:HGNC:12494]	292	6.335	6.23843150684932	222.469178082192	52	89	60	91	0.482876712328767	0.178082191780822	ENSG00000244687	UBE2V1	4.92372727272727	1.74127747419551	0.565217391304348	0.440533980582524
ENST00000258962	133	3.502	3.43875188	79	35	24	41	33	0.593984962	0.443609023	0.263157895	763	6.357	6.475031455	682	0.893840105	ENST00000258962	ENSG00000136450	SRSF1	serine and arginine rich splicing factor 1 [Source:HGNC Symbol;Acc:HGNC:10780]	471	8.572	7.6833991507431	238.845010615711	86	194	78	113	0.59447983014862	0.182590233545648	ENSG00000136450	SRSF1	4.73100917431193	2.71884832962139	0.690909090909091	0.35226007570697
ENST00000454349	940	2.975	3.290698936	558	243	167	268	262	0.593617021	0.436170213	0.258510638	5594	6.335	5.880350912	4795	0.857168395	ENST00000454349	ENSG00000100354	TNRC6B	trinucleotide repeat containing adaptor 6B [Source:HGNC Symbol;Acc:HGNC:29190]	3654	6.36	6.92418664477285	239.918719211823	931	1097	541	1085	0.555008210180624	0.254789272030651	ENSG00000100354	TNRC6B	6.19206161137441	2.13942617342881	0.386792452830189	0.409195768037547
ENST00000602593	59	2.405	2.909288136	35	8	6	22	23	0.593220339	0.237288136	0.13559322	480	6.323	6.12359375	438	0.9125	ENST00000602593	ENSG00000104343	UBE2W	ubiquitin conjugating enzyme E2 W [Source:HGNC Symbol;Acc:HGNC:25616]	300	6.348	7.21720666666667	235.953333333333	61	70	70	99	0.436666666666667	0.203333333333333	ENSG00000104343	UBE2W	4.9334	1.5825563023079	0.658536585365854	0.341067579561303
ENST00000518156	137	2.94	3.048649635	81	46	54	18	19	0.591240876	0.729927007	0.335766423	894	6.276	5.567944072	772	0.863534676	ENST00000518156	ENSG00000006377	DLX6	distal-less homeobox 6 [Source:HGNC Symbol;Acc:HGNC:2919]	584	6.311	6.5313955479452	215.270547945206	193	123	93	175	0.541095890410959	0.330479452054795	ENSG00000006377	DLX6	5.25811294117647	2.56010642570281	0.502347417840376	0.401203610832498
ENST00000326043	225	3.184	3.252102222	133	116	84	14	11	0.591111111	0.888888889	0.515555556	1220	5.375	5.019822951	1039	0.851639344	ENST00000326043	ENSG00000178573	MAF	MAF bZIP transcription factor [Source:HGNC Symbol;Acc:HGNC:6776]	786	5.62	5.5065534351145	186.424936386768	189	278	127	192	0.594147582697201	0.240458015267176	ENSG00000178573	MAF	3.62658323353293	0.1855264	0.680622009569378	0.365814696485623
ENST00000615541	61	2.474	2.736131148	36	25	17	13	6	0.590163934	0.68852459	0.409836066	335	4.264	4.363862687	249	0.743283582	ENST00000615541	ENSG00000281991	TMEM265	transmembrane protein 265 [Source:HGNC Symbol;Acc:HGNC:51241]	210	5.0265	4.88544761904762	240.290476190476	45	73	52	40	0.561904761904762	0.214285714285714	ENSG00000281991	TMEM265	3.46423188405797	0.807859872611466	0.567164179104478	0.424025457438345
ENST00000302909	222	2.944	3.091337838	131	114	97	4	7	0.59009009	0.95045045	0.513513514	1193	6.128	5.61731601	1031	0.864207879	ENST00000302909	ENSG00000171303	KCNK3	potassium two pore domain channel subfamily K member 3 [Source:HGNC Symbol;Acc:HGNC:6278]	766	6.306	6.44205483028721	225.340731070496	162	231	191	182	0.513054830287206	0.211488250652742	ENSG00000171303	KCNK3	3.9112987012987	0.813330175077241	0.890322580645161	0.540980230642504
ENST00000394800	361	2.939	3.329684211	213	48	45	151	117	0.590027701	0.257617729	0.132963989	2744	6.335	5.741902697	2344	0.854227405	ENST00000394800	ENSG00000280987	MATR3	matrin 3 [Source:NCBI gene (formerly Entrezgene);Acc:9782]	1724	6.36	6.77065139211137	236.604988399072	348	495	306	575	0.488979118329466	0.201856148491879	NA	NA	NA	NA	NA	NA
ENST00000328345	234	2.9155	3.166700855	138	95	106	16	17	0.58974359	0.858974359	0.405982906	1336	5.6455	5.309468563	1182	0.884730539	ENST00000328345	ENSG00000184486	POU3F2	POU class 3 homeobox 2 [Source:HGNC Symbol;Acc:HGNC:9215]	859	5.855	6.05784400465658	198.316647264261	250	264	119	226	0.59837019790454	0.291036088474971	ENSG00000184486	POU3F2	4.39059666666667	2.87918703931204	0.644518272425249	0.360761436905127
ENST00000526816	268	3.14	3.056264925	158	120	68	38	42	0.589552239	0.701492537	0.447761194	1496	6.225	5.795570187	1310	0.875668449	ENST00000526816	ENSG00000028277	POU2F2	POU class 2 homeobox 2 [Source:HGNC Symbol;Acc:HGNC:9213]	928	6.334	6.89121982758621	234.619612068966	298	224	152	254	0.5625	0.321120689655172	ENSG00000028277	POU2F2	4.89175	2.96333031161473	0.88235294117647	0.557191392978482
ENST00000222718	182	3.334	3.313813187	107	74	38	38	32	0.587912088	0.615384615	0.406593407	1139	6.332	5.767532046	983	0.863037752	ENST00000222718	ENSG00000105996	HOXA2	homeobox A2 [Source:HGNC Symbol;Acc:HGNC:5103]	725	6.357	6.78252551724138	236.652413793103	190	183	136	216	0.51448275862069	0.262068965517241	ENSG00000105996	HOXA2	6.36766120218579	3.119952	0.478260869565217	0.335106382978723
ENST00000374023	138	2.8395	3.095985507	81	35	33	33	37	0.586956522	0.492753623	0.253623188	917	6.069	5.432968375	786	0.857142857	ENST00000374023	ENSG00000196821	ILRUN	inflammation and lipid regulator with UBA-like and NBR1-like domains [Source:HGNC Symbol;Acc:HGNC:21215]	594	6.334	6.23202693602694	235.410774410774	124	171	131	168	0.496632996632997	0.208754208754209	ENSG00000196821	ILRUN	2.44823170731707	1.60609359756098	0.709090909090909	0.505638524839988
ENST00000397312	162	2.965	3.134592593	95	38	25	47	52	0.586419753	0.388888889	0.234567901	1104	6.36	6.225862319	985	0.892210145	ENST00000397312	ENSG00000107105	ELAVL2	ELAV like RNA binding protein 2 [Source:HGNC Symbol;Acc:HGNC:3313]	701	6.36	7.42097432239658	240.132667617689	141	176	145	239	0.452211126961484	0.20114122681883	ENSG00000107105	ELAVL2	5.68767333333332	6.11858184039097	0.396788990825688	0.318681318681319
ENST00000284073	164	3.556	2.989835366	96	53	41	24	46	0.585365854	0.573170732	0.323170732	1039	6.335	6.078053898	919	0.884504331	ENST00000284073	ENSG00000153944	MSI2	musashi RNA binding protein 2 [Source:HGNC Symbol;Acc:HGNC:18585]	651	6.434	7.26095238095238	230.119815668203	138	213	130	170	0.539170506912442	0.211981566820276	ENSG00000153944	MSI2	1.88734545454545	3.91335826086956	0.737556561085973	0.542857142857143
ENST00000424859	106	2.688	2.754462264	62	47	29	15	15	0.58490566	0.716981132	0.443396226	681	6.328	6.006343612	608	0.892804699	ENST00000424859	ENSG00000187416	LHFPL3	LHFPL tetraspan subfamily member 3 [Source:HGNC Symbol;Acc:HGNC:6589]	439	6.353	7.09701822323462	230.744874715262	75	122	136	106	0.44874715261959	0.170842824601367	ENSG00000187416	LHFPL3	3.82220903954802	1.96315325670498	0.696629213483146	0.326382978723404
ENST00000371824	166	3.001	3.157186747	97	71	30	30	35	0.584337349	0.608433735	0.427710843	1129	6.335	6.168685562	1014	0.898139947	ENST00000371824	ENSG00000162374	ELAVL4	ELAV like RNA binding protein 4 [Source:HGNC Symbol;Acc:HGNC:3315]	722	6.36	7.36975069252078	240.236842105263	147	183	154	238	0.457063711911357	0.203601108033241	ENSG00000162374	ELAVL4	4.51177037037037	5.5258371197536	0.3690036900369	0.314857582755966
ENST00000292782	79	2.958	3.10421519	46	10	10	20	39	0.582278481	0.253164557	0.126582278	808	6.335	6.083858911	732	0.905940594	ENST00000292782	ENSG00000043093	DCUN1D1	defective in cullin neddylation 1 domain containing 1 [Source:HGNC Symbol;Acc:HGNC:18184]	509	6.358	7.10968172888016	239.165029469548	79	127	120	183	0.404715127701375	0.155206286836935	ENSG00000043093	DCUN1D1	5.09695918367347	1.56295101808344	0.68	0.325597949886105
ENST00000546378	160	2.9195	2.873975	93	81	50	16	13	0.58125	0.81875	0.50625	923	6.264	5.803535211	813	0.880823402	ENST00000546378	ENSG00000123388	HOXC11	homeobox C11 [Source:HGNC Symbol;Acc:HGNC:5123]	586	6.341	6.83498805460751	230.430034129693	146	159	124	157	0.520477815699659	0.249146757679181	ENSG00000123388	HOXC11	5.58997413793103	1.83344111061352	0.572649572649573	0.487914055505819
ENST00000253023	74	2.932	3.031135135	43	34	30	4	6	0.581081081	0.864864865	0.459459459	576	6.327	5.932289931	513	0.890625	ENST00000253023	ENSG00000130725	UBE2M	ubiquitin conjugating enzyme E2 M [Source:HGNC Symbol;Acc:HGNC:12491]	355	6.353	7.00098873239437	231.67323943662	60	85	83	127	0.408450704225352	0.169014084507042	ENSG00000130725	UBE2M	3.77959565217391	3.19185	0.857142857142857	0.606299212598425
ENST00000264710	74	2.799	3.070351351	43	20	13	15	26	0.581081081	0.445945946	0.27027027	627	6.173	5.88453748	549	0.875598086	ENST00000264710	ENSG00000084733	RAB10	RAB10, member RAS oncogene family [Source:HGNC Symbol;Acc:HGNC:9759]	393	6.274	7.00837913486005	237.47582697201	49	112	86	146	0.409669211195929	0.124681933842239	ENSG00000084733	RAB10	3.6612	3.56212027914613	0.699619771863118	0.345917111202298
ENST00000264867	336	2.83	2.581553571	195	88	48	103	97	0.580357143	0.404761905	0.261904762	2449	6.319	5.265653328	2037	0.831768069	ENST00000264867	ENSG00000109819	PPARGC1A	PPARG coactivator 1 alpha [Source:HGNC Symbol;Acc:HGNC:9237]	1516	6.346	6.32907519788918	240.374670184697	356	368	301	491	0.477572559366755	0.234828496042216	ENSG00000109819	PPARGC1A	5.6017	4.17217770767612	0.527472527472527	0.359789750328515
ENST00000258484	326	2.462	3.149095092	189	68	39	103	116	0.579754601	0.328220859	0.208588957	2480	6.335	5.703056452	2148	0.866129032	ENST00000258484	ENSG00000135999	EPC2	enhancer of polycomb homolog 2 [Source:HGNC Symbol;Acc:HGNC:24543]	1538	6.36	6.82114499349805	239.42977893368	346	369	294	529	0.464889466840052	0.224967490247074	ENSG00000135999	EPC2	5.80433333333333	5.40666359832635	0.753731343283582	0.322742474916388
ENST00000332674	133	2.793	2.835172932	77	44	37	23	29	0.578947368	0.609022556	0.330827068	912	5.432	5.020177632	772	0.846491228	ENST00000332674	ENSG00000119950	MXI1	MAX interactor 1, dimerization protein [Source:HGNC Symbol;Acc:HGNC:7534]	562	6.223	5.82672241992883	208.772241992883	131	156	93	182	0.51067615658363	0.233096085409253	ENSG00000119950	MXI1	2.8030637254902	2.82063670726586	0.68780487804878	0.373635600335852
ENST00000603700	64	3.318	3.124046875	37	17	13	11	23	0.578125	0.46875	0.265625	357	3.673	3.589005602	217	0.607843137	ENST00000603700	ENSG00000270617	URGCP-MRPS24	URGCP-MRPS24 readthrough [Source:HGNC Symbol;Acc:HGNC:49188]	211	3.862	3.87215165876777	228.218009478673	58	82	27	44	0.663507109004739	0.274881516587678	ENSG00000270617	URGCP-MRPS24	2.99357142857143	2.60213747228381	0.733333333333333	0.592592592592593
ENST00000329565	45	2.786	1.651822222	26	20	20	2	3	0.577777778	0.888888889	0.444444444	271	6.267	5.157623616	227	0.837638376	ENST00000329565	ENSG00000184602	SNN	stannin [Source:HGNC Symbol;Acc:HGNC:11149]	172	6.294	6.60736627906977	238.610465116279	31	54	40	47	0.494186046511628	0.180232558139535	ENSG00000184602	SNN	2.02450292397661	0.9225737009544	0.873563218390805	0.515194346289753
ENST00000284727	78	2.889	2.908025641	45	17	10	30	21	0.576923077	0.346153846	0.217948718	445	6.312	5.396883146	382	0.858426966	ENST00000284727	ENSG00000154518	ATP5MC3	ATP synthase membrane subunit c locus 3 [Source:HGNC Symbol;Acc:HGNC:843]	271	6.328	6.30076383763838	239.531365313653	57	87	74	53	0.531365313653137	0.210332103321033	ENSG00000154518	ATP5MC3	2.4675703125	0.816778160354156	0.732142857142857	0.345132743362832
ENST00000262493	144	3.0715	3.1145625	83	74	31	18	21	0.576388889	0.729166667	0.513888889	1097	6.321	6.031127621	975	0.888787603	ENST00000262493	ENSG00000087258	GNAO1	G protein subunit alpha o1 [Source:HGNC Symbol;Acc:HGNC:4389]	697	6.335	7.17694548063128	234.944045911047	115	187	157	238	0.433285509325681	0.164992826398852	ENSG00000087258	GNAO1	3.7274859437751	2.44819592134013	0.692513368983957	0.4375
ENST00000673968	184	2.895	3.277815217	106	82	50	26	26	0.576086957	0.717391304	0.445652174	1280	6.358	6.294627344	1141	0.89140625	ENST00000673968	ENSG00000198728	LDB1	LIM domain binding 1 [Source:HGNC Symbol;Acc:HGNC:6532]	816	6.358	7.43114828431372	238.984068627451	182	216	167	251	0.487745098039216	0.223039215686275	ENSG00000198728	LDB1	4.20240310077519	2.04030740510268	0.791505791505791	0.538557213930348
ENST00000287585	132	2.839	2.922992424	76	66	46	10	10	0.575757576	0.848484848	0.5	756	6.282	5.963652116	668	0.883597884	ENST00000287585	ENSG00000156959	LHFPL4	LHFPL tetraspan subfamily member 4 [Source:HGNC Symbol;Acc:HGNC:29568]	488	6.307	7.0754118852459	237.180327868852	94	143	147	104	0.485655737704918	0.192622950819672	ENSG00000156959	LHFPL4	2.58116013071895	0.64761847910719	0.79136690647482	0.588220031136482
ENST00000397323	106	2.9115	3.161311321	61	33	16	36	21	0.575471698	0.462264151	0.311320755	619	6.344	6.078709208	539	0.870759289	ENST00000397323	ENSG00000157110	RBPMS	RNA binding protein, mRNA processing factor [Source:HGNC Symbol;Acc:HGNC:19097]	384	6.36	7.14322135416667	236.6640625	111	91	76	106	0.526041666666667	0.2890625	ENSG00000157110	RBPMS	1.61805797101449	1.05079930795848	0.748643761301989	0.272727272727273
ENST00000373042	73	3.099	3.309780822	42	29	28	7	9	0.575342466	0.780821918	0.397260274	345	5.86	5.246475362	285	0.826086957	ENST00000373042	ENSG00000197982	C1orf122	chromosome 1 open reading frame 122 [Source:HGNC Symbol;Acc:HGNC:24789]	212	6.268	6.13541509433962	221.41037735849	62	89	25	36	0.712264150943396	0.292452830188679	ENSG00000197982	C1orf122	3.66130569105691	3.17724739583333	0.761363636363636	0.542857142857143
ENST00000335325	127	2.83	2.896984252	73	53	54	14	6	0.57480315	0.842519685	0.417322835	700	6.317	5.991178571	617	0.881428571	ENST00000335325	ENSG00000186187	ZNRF1	zinc and ring finger 1 [Source:HGNC Symbol;Acc:HGNC:18452]	444	6.8335	7.14606306306306	233.97972972973	100	158	90	96	0.581081081081081	0.225225225225225	ENSG00000186187	ZNRF1	2.84155092592592	1.41889626933576	0.7442218798151	0.583333333333333
ENST00000243918	87	3.01	3.256413793	50	38	35	7	7	0.574712644	0.83908046	0.436781609	483	6.307	5.731091097	418	0.865424431	ENST00000243918	ENSG00000204070	SYS1	SYS1 golgi trafficking protein [Source:HGNC Symbol;Acc:HGNC:16162]	303	6.313	6.73541254125413	237.300330033003	59	83	99	62	0.468646864686469	0.194719471947195	ENSG00000204070	SYS1	1.42866871165644	0.865600858369099	0.658385093167702	0.465204957102002
ENST00000302386	47	2.473	2.836148936	27	15	14	10	8	0.574468085	0.617021277	0.319148936	370	6.245	5.625745946	321	0.867567568	ENST00000302386	ENSG00000170296	GABARAP	GABA type A receptor-associated protein [Source:HGNC Symbol;Acc:HGNC:4067]	226	6.3555	6.85578761061947	234.106194690265	37	56	56	77	0.411504424778761	0.163716814159292	ENSG00000170296	GABARAP	3.66542016806723	1.69090812720848	0.758333333333333	0.450588235294118
ENST00000336083	82	2.91	3.228329268	47	12	14	21	35	0.573170732	0.317073171	0.146341463	659	6.303	5.978135053	591	0.896813354	ENST00000336083	ENSG00000175582	RAB6A	RAB6A, member RAS oncogene family [Source:HGNC Symbol;Acc:HGNC:9786]	400	6.335	7.130405	237.6825	58	121	89	132	0.4475	0.145	ENSG00000175582	RAB6A	1.66446241457859	2.85811665930182	0.695454545454545	0.344081272084806
ENST00000302271	278	2.8195	3.148046763	159	51	44	93	90	0.571942446	0.341726619	0.183453237	1942	6.33	6.061121009	1727	0.889289392	ENST00000302271	ENSG00000125944	HNRNPR	heterogeneous nuclear ribonucleoprotein R [Source:HGNC Symbol;Acc:HGNC:5047]	1223	6.679	7.25322485690924	237.089125102208	234	407	211	371	0.524121013900245	0.191332788225675	ENSG00000125944	HNRNPR	5.32955421686747	2.24372040214941	0.666666666666667	0.309358752166378
ENST00000316788	70	2.7705	3.0699	40	9	14	19	28	0.571428571	0.328571429	0.128571429	606	6.29	5.775034653	525	0.866336634	ENST00000316788	ENSG00000177879	AP3S1	adaptor related protein complex 3 subunit sigma 1 [Source:HGNC Symbol;Acc:HGNC:2013]	372	6.315	7.04005913978495	230.844086021505	55	91	97	129	0.39247311827957	0.147849462365591	ENSG00000177879	AP3S1	3.61028155339806	3.74695791245791	0.778846153846154	0.334453781512605
ENST00000245451	198	2.868	2.801070707	113	70	65	35	28	0.570707071	0.681818182	0.353535354	1235	6.289	5.518419433	1048	0.848582996	ENST00000245451	ENSG00000125378	BMP4	bone morphogenetic protein 4 [Source:HGNC Symbol;Acc:HGNC:1071]	785	6.314	6.77665859872611	238.526114649682	172	233	157	223	0.515923566878981	0.219108280254777	ENSG00000125378	BMP4	3.52441176470588	3.72865551839465	0.657039711191336	0.326666666666667
ENST00000394805	340	2.8935	3.276241176	194	46	42	138	114	0.570588235	0.258823529	0.135294118	2600	6.335	5.832648462	2222	0.854615385	ENST00000394805	ENSG00000015479	MATR3	matrin 3 [Source:HGNC Symbol;Acc:HGNC:6912]	1628	6.36	6.93420761670762	236.545454545454	335	461	287	545	0.488943488943489	0.205773955773956	ENSG00000015479	MATR3	4.91271193415638	1.99220087527351	0.626865671641791	0.34076990376203
ENST00000342192	58	2.766	2.3395	33	10	13	17	18	0.568965517	0.396551724	0.172413793	481	6.055	5.672648649	425	0.883575884	ENST00000342192	ENSG00000185651	UBE2L3	ubiquitin conjugating enzyme E2 L3 [Source:HGNC Symbol;Acc:HGNC:12488]	303	6.334	6.71034323432343	230.904290429043	62	71	58	112	0.438943894389439	0.204620462046205	ENSG00000185651	UBE2L3	4.26364516129032	1.68414569256757	0.5	0.50443224989447
ENST00000373537	44	3.479	3.260090909	25	22	13	5	4	0.568181818	0.795454545	0.5	268	6.331	5.973839552	238	0.888059701	ENST00000373537	ENSG00000166619	BLCAP	BLCAP apoptosis inducing factor [Source:HGNC Symbol;Acc:HGNC:1055]	171	6.335	7.06422807017544	240.485380116959	39	41	60	31	0.467836257309941	0.228070175438596	ENSG00000166619	BLCAP	4.54476923076923	3.12839545758182	0.741176470588235	0.483978638184246
ENST00000269439	169	2.517	3.077911243	96	74	41	29	25	0.568047337	0.680473373	0.437869822	1073	6.332	5.95223206	934	0.870456664	ENST00000269439	ENSG00000141622	RNF165	ring finger protein 165 [Source:HGNC Symbol;Acc:HGNC:31696]	658	6.357	7.19052431610942	236.682370820669	192	161	134	171	0.536474164133739	0.291793313069909	ENSG00000141622	RNF165	5.20705058365759	1.83560627017059	0.806201550387597	0.514136447449293
ENST00000361725	134	3.088	2.898626866	76	52	44	21	17	0.567164179	0.71641791	0.388059701	780	6.33	6.084433333	694	0.88974359	ENST00000361725	ENSG00000144355	DLX1	distal-less homeobox 1 [Source:HGNC Symbol;Acc:HGNC:2914]	505	6.355	7.29352475247525	238.041584158416	136	134	101	134	0.534653465346535	0.269306930693069	ENSG00000144355	DLX1	6.35184210526316	2.23231056338028	0.465116279069767	0.466572836030964
ENST00000608872	187	2.922	3.088663102	106	55	49	43	40	0.56684492	0.556149733	0.294117647	1389	6.332	5.800074874	1214	0.874010079	ENST00000608872	ENSG00000119402	FBXW2	F-box and WD repeat domain containing 2 [Source:HGNC Symbol;Acc:HGNC:13608]	874	6.357	6.96312585812357	239.202517162471	150	243	220	261	0.449656750572082	0.17162471395881	ENSG00000119402	FBXW2	4.92346875	0.412055350553503	0.765625	0.405587033864804
ENST00000344255	120	2.7945	2.763258333	68	66	39	7	8	0.566666667	0.875	0.55	726	6.312	5.703815427	627	0.863636364	ENST00000344255	ENSG00000107831	FGF8	fibroblast growth factor 8 [Source:HGNC Symbol;Acc:HGNC:3686]	444	6.329	6.76728378378378	231.813063063063	96	136	84	128	0.522522522522523	0.216216216216216	ENSG00000107831	FGF8	2.08208878504673	1.43079104477612	0.813953488372093	0.495049504950495
ENST00000389554	357	2.786	3.059210084	202	157	130	44	26	0.565826331	0.803921569	0.43977591	2073	6.332	6.030389291	1848	0.89146165	ENST00000389554	ENSG00000136535	TBR1	T-box brain transcription factor 1 [Source:HGNC Symbol;Acc:HGNC:11590]	1343	6.357	7.08679523454952	232.678332092331	366	353	261	363	0.535368577810871	0.272524199553239	ENSG00000136535	TBR1	5.67265789473684	3.94967861482381	0.443478260869565	0.40983606557377
ENST00000378204	304	2.802	2.933667763	172	105	65	75	59	0.565789474	0.559210526	0.345394737	2285	6.35	6.006153173	2022	0.884901532	ENST00000378204	ENSG00000182197	EXT1	exostosin glycosyltransferase 1 [Source:HGNC Symbol;Acc:HGNC:3512]	1441	6.36	7.09104857737682	240.096460791117	292	360	356	433	0.452463566967384	0.20263705759889	ENSG00000182197	EXT1	4.33723846153847	0.907198851674644	0.604353393085788	0.383658629927287
ENST00000332503	145	2.863	2.805048276	82	67	48	15	15	0.565517241	0.793103448	0.462068966	764	5.8565	4.973390052	603	0.789267016	ENST00000332503	ENSG00000182742	HOXB4	homeobox B4 [Source:HGNC Symbol;Acc:HGNC:5115]	492	6.311	5.82153861788618	223.636178861789	165	138	77	112	0.615853658536585	0.335365853658537	ENSG00000182742	HOXB4	3.58216129032258	2.52686042692939	0.3125	0.517637407711239
ENST00000263228	92	2.8	2.90751087	52	32	22	19	19	0.565217391	0.586956522	0.347826087	737	5.977	5.377105834	635	0.861601085	ENST00000263228	ENSG00000107341	UBE2R2	ubiquitin conjugating enzyme E2 R2 [Source:HGNC Symbol;Acc:HGNC:19907]	468	6.244	6.39892948717949	226.636752136752	89	120	98	161	0.446581196581197	0.19017094017094	ENSG00000107341	UBE2R2	2.5765033444816	2.17243222748815	0.792988313856427	0.437776373973468
ENST00000262844	186	2.572	2.811209677	105	69	43	34	40	0.564516129	0.602150538	0.370967742	1026	5.262	4.870133528	875	0.852826511	ENST00000262844	ENSG00000101935	AMMECR1	AMMECR nuclear protein 1 [Source:HGNC Symbol;Acc:HGNC:467]	644	5.276	5.67655434782609	228.402173913043	151	199	142	152	0.543478260869565	0.234472049689441	NA	NA	NA	NA	0.533333333333333	0.354310742277547
ENST00000313401	165	2.82	2.419187879	93	82	60	12	11	0.563636364	0.860606061	0.496969697	928	6.335	5.913875	823	0.886853448	ENST00000313401	ENSG00000176749	CDK5R1	cyclin dependent kinase 5 regulatory subunit 1 [Source:HGNC Symbol;Acc:HGNC:1775]	595	6.36	7.06287394957983	239.796638655462	143	137	142	173	0.470588235294118	0.240336134453782	ENSG00000176749	CDK5R1	2.64215873015873	2.04953908554571	0.847953216374269	0.483597493549576
ENST00000324000	158	2.753	2.793202532	89	41	46	38	33	0.563291139	0.550632911	0.259493671	1159	6.328	5.635089733	999	0.861949957	ENST00000324000	ENSG00000177511	ST8SIA3	ST8 alpha-N-acetyl-neuraminide alpha-2,8-sialyltransferase 3 [Source:HGNC Symbol;Acc:HGNC:14269]	735	6.354	6.86224897959184	238.574149659864	144	160	194	237	0.413605442176871	0.195918367346939	ENSG00000177511	ST8SIA3	1.89678620689655	0.618264063763428	0.721649484536082	0.404250404250404
ENST00000394166	206	2.8895	2.813703883	116	103	71	17	15	0.563106796	0.844660194	0.5	1257	6.305	5.797850438	1117	0.888623707	ENST00000394166	ENSG00000185551	NR2F2	nuclear receptor subfamily 2 group F member 2 [Source:HGNC Symbol;Acc:HGNC:7976]	809	6.341	6.87701606922126	229.412855377009	208	227	172	202	0.53770086526576	0.257107540173053	ENSG00000185551	NR2F2	4.19489260312945	3.79096968548695	0.654584221748401	0.354545454545455
ENST00000379887	199	2.467	2.858296482	112	64	43	45	47	0.56281407	0.537688442	0.32160804	1730	6.335	6.007309827	1542	0.89132948	ENST00000379887	ENSG00000166233	ARIH1	ariadne RBR E3 ubiquitin protein ligase 1 [Source:HGNC Symbol;Acc:HGNC:689]	1099	6.36	7.14836578707916	232.33575978162	162	346	223	368	0.462238398544131	0.147406733393995	ENSG00000166233	ARIH1	3.89658709677419	0.766870748299339	0.768488745980707	0.387938474034215
ENST00000225577	231	2.438	3.024601732	130	37	46	62	86	0.562770563	0.359307359	0.16017316	1638	6.332	5.993091575	1461	0.891941392	ENST00000225577	ENSG00000108443	RPS6KB1	ribosomal protein S6 kinase B1 [Source:HGNC Symbol;Acc:HGNC:10436]	1017	6.36	7.12740806293019	239.962635201573	198	300	213	306	0.489675516224189	0.194690265486726	ENSG00000108443	RPS6KB1	4.175765625	3.08522037476906	0.738461538461539	0.330606860158311
ENST00000242261	112	2.7565	2.792473214	63	58	44	4	6	0.5625	0.910714286	0.517857143	613	5.932	5.329368679	528	0.861337684	ENST00000242261	ENSG00000122691	TWIST1	twist family bHLH transcription factor 1 [Source:HGNC Symbol;Acc:HGNC:12428]	397	6.19	6.21342569269521	204.345088161209	82	159	58	98	0.607052896725441	0.206549118387909	ENSG00000122691	TWIST1	3.53811746031746	4.75956276445699	0.762658227848101	0.739130434782609
ENST00000245304	80	2.8005	1.6974625	45	32	32	9	7	0.5625	0.8	0.4	560	6.073	5.488658929	485	0.866071429	ENST00000245304	ENSG00000125249	RAP2A	RAP2A, member of RAS oncogene family [Source:HGNC Symbol;Acc:HGNC:9861]	362	6.36	6.8862955801105	227.60773480663	59	105	86	112	0.453038674033149	0.162983425414365	ENSG00000125249	RAP2A	2.13336754966887	1.54150586478993	0.831683168316832	0.335181236673774
ENST00000645606	32	2.6325	2.87271875	18	12	19	1	0	0.5625	0.96875	0.375	139	5.71	5.082496403	115	0.827338129	ENST00000645606	ENSG00000284934	None	novel protein	82	6.173	6.04158536585366	230.926829268293	18	19	30	15	0.451219512195122	0.219512195121951	NA	NA	NA	NA	NA	NA
ENST00000292211	198	2.932	2.427045455	111	63	71	27	37	0.560606061	0.676767677	0.318181818	1321	6.326	5.716267979	1137	0.860711582	ENST00000292211	ENSG00000160714	UBE2Q1	ubiquitin conjugating enzyme E2 Q1 [Source:HGNC Symbol;Acc:HGNC:15698]	814	6.351	6.97326904176904	228.552825552826	174	245	159	236	0.514742014742015	0.213759213759214	ENSG00000160714	UBE2Q1	4.20224770642202	1.85796298283262	0.872727272727273	0.446648793565684
ENST00000371320	209	2.729	2.645435407	117	65	40	43	61	0.559808612	0.502392344	0.311004785	1239	6.359	6.293920904	1100	0.887812752	ENST00000371320	ENSG00000157216	SSBP3	single stranded DNA binding protein 3 [Source:HGNC Symbol;Acc:HGNC:15674]	782	8.595	7.61480690537084	236.170076726343	225	237	130	190	0.59079283887468	0.28772378516624	NA	NA	NA	NA	NA	NA
ENST00000240922	59	2.622	2.56559322	33	9	12	15	23	0.559322034	0.355932203	0.152542373	530	6.319	5.687862264	468	0.883018868	ENST00000240922	ENSG00000121579	NAA50	N-alpha-acetyltransferase 50, NatE catalytic subunit [Source:HGNC Symbol;Acc:HGNC:29533]	323	6.36	6.89178328173375	236.30959752322	44	79	75	125	0.380804953560372	0.136222910216718	ENSG00000121579	NAA50	2.78891	1.43434665409991	0.691029900332226	0.367508480964945
ENST00000360768	93	2.715	2.61927957	52	29	35	15	14	0.559139785	0.688172043	0.311827957	543	5.039	4.72372744	455	0.837937385	ENST00000360768	ENSG00000196715	VKORC1L1	vitamin K epoxide reductase complex subunit 1 like 1 [Source:HGNC Symbol;Acc:HGNC:21492]	333	5.813	5.54026426426426	198.675675675676	58	96	104	75	0.462462462462462	0.174174174174174	ENSG00000196715	VKORC1L1	2.90410402684564	1.15353449914465	0.822742474916388	0.404218928164196
ENST00000339562	283	2.871	2.988795053	158	116	85	50	32	0.558303887	0.71024735	0.409893993	1821	6.344	6.207085667	1626	0.89291598	ENST00000339562	ENSG00000153234	NR4A2	nuclear receptor subfamily 4 group A member 2 [Source:HGNC Symbol;Acc:HGNC:7981]	1169	6.36	7.36571856287425	240.69375534645	295	281	269	324	0.492728828058169	0.25235243798118	ENSG00000153234	NR4A2	3.15179619565217	4.79584122137405	0.666666666666667	0.344012204424104
ENST00000512158	43	2.327	2.323348837	24	17	20	3	3	0.558139535	0.860465116	0.395348837	316	6.265	5.45431962	267	0.844936709	ENST00000512158	ENSG00000145824	CXCL14	C-X-C motif chemokine ligand 14 [Source:HGNC Symbol;Acc:HGNC:10640]	190	6.34	6.75404210526316	237.563157894737	32	49	42	67	0.426315789473684	0.168421052631579	ENSG00000145824	CXCL14	1.28843661971831	1.29112659303313	0.747663551401869	0.419354838709677
ENST00000504921	233	2.972	2.934094421	130	48	47	70	68	0.557939914	0.407725322	0.206008584	1462	6.36	6.203294118	1285	0.878932969	ENST00000504921	ENSG00000081189	MEF2C	myocyte enhancer factor 2C [Source:HGNC Symbol;Acc:HGNC:6996]	912	6.36	7.47204495614035	240.809210526316	225	236	172	279	0.505482456140351	0.246710526315789	ENSG00000081189	MEF2C	5.08012903225806	3.14657267759561	0.45021645021645	0.34474594791477
ENST00000261427	88	2.89	2.992147727	49	11	13	19	45	0.556818182	0.272727273	0.125	631	6.332	6.185697306	569	0.901743265	ENST00000261427	ENSG00000078140	UBE2K	ubiquitin conjugating enzyme E2 K [Source:HGNC Symbol;Acc:HGNC:4914]	389	6.36	7.30202313624679	236.634961439589	81	102	80	126	0.470437017994859	0.208226221079692	ENSG00000078140	UBE2K	4.81229166666667	2.42620958495758	0.689119170984456	0.337459880788629
ENST00000370683	106	2.793	2.976292453	59	46	32	19	9	0.556603774	0.735849057	0.433962264	915	5.232	4.579474317	737	0.805464481	ENST00000370683	ENSG00000022267	FHL1	four and a half LIM domains 1 [Source:HGNC Symbol;Acc:HGNC:3702]	589	5.24	5.26052631578947	231.553480475382	95	162	138	194	0.436332767402377	0.161290322580645	NA	NA	NA	NA	0.552238805970149	0.40510127531883
ENST00000674115	27	2.337	2.717740741	15	17	3	5	2	0.555555556	0.740740741	0.62962963	137	4.581	4.46219708	111	0.810218978	ENST00000674115	ENSG00000288529	None	novel protein	85	4.719	4.72037647058823	231.564705882353	26	22	21	16	0.564705882352941	0.305882352941176	NA	NA	NA	NA	NA	NA
ENST00000288840	310	2.737	2.638596774	172	151	122	19	18	0.55483871	0.880645161	0.487096774	1507	5.683	4.948414068	1232	0.817518248	ENST00000288840	ENSG00000137834	SMAD6	SMAD family member 6 [Source:HGNC Symbol;Acc:HGNC:6772]	943	6.197	5.87994485683987	218.576882290562	238	348	178	179	0.621420996818664	0.252386002120891	ENSG00000137834	SMAD6	3.58658651026394	1.382	0.626953125	0.411229135053111
ENST00000322652	307	2.628	2.797465798	170	62	58	99	88	0.553745928	0.390879479	0.201954397	2284	6.314	5.663429947	1992	0.872154116	ENST00000322652	ENSG00000178691	SUZ12	SUZ12 polycomb repressive complex 2 subunit [Source:HGNC Symbol;Acc:HGNC:17101]	1445	6.339	6.81956678200692	237.020761245675	297	378	278	492	0.467128027681661	0.205536332179931	ENSG00000178691	SUZ12	5.43482083333334	3.37869038272816	0.692946058091286	0.297204512015694
ENST00000396356	367	2.791	2.869468665	203	98	65	96	108	0.553133515	0.444141689	0.267029973	2487	6.337	5.885501809	2144	0.862082831	ENST00000396356	ENSG00000110693	SOX6	SRY-box transcription factor 6 [Source:HGNC Symbol;Acc:HGNC:16421]	1579	6.36	7.11105826472451	240.65801139962	392	402	261	524	0.502849905003167	0.248258391386954	ENSG00000110693	SOX6	5.07811538461539	2.98794342291369	0.386666666666667	0.38874921433061
ENST00000643721	268	2.722	2.680548507	148	119	113	15	21	0.552238806	0.865671642	0.444029851	1680	6.335	5.878423214	1475	0.87797619	ENST00000643721	ENSG00000171206	TRIM8	tripartite motif containing 8 [Source:HGNC Symbol;Acc:HGNC:15579]	1066	6.36	7.09761350844278	237.233583489681	261	285	219	301	0.51219512195122	0.24484052532833	ENSG00000171206	TRIM8	2.0298417266187	2.69656566701137	0.807142857142857	0.485537190082645
ENST00000250405	118	2.7915	2.676847458	65	32	45	17	24	0.550847458	0.652542373	0.271186441	590	6.36	6.01869661	515	0.872881356	ENST00000250405	ENSG00000129473	BCL2L2	BCL2 like 2 [Source:HGNC Symbol;Acc:HGNC:995]	375	7.085	7.441952	240.706666666667	82	141	79	73	0.594666666666667	0.218666666666667	ENSG00000129473	BCL2L2	5.45186075949367	2.68275690211546	0.73015873015873	0.48673835125448
ENST00000380593	178	3.4985	3.33658427	98	49	39	54	36	0.550561798	0.494382022	0.275280899	773	2.38	2.717949547	404	0.522639069	ENST00000380593	ENSG00000241690	None	novel protein	488	2.3165	2.52431352459016	237.645491803279	160	173	89	66	0.682377049180328	0.327868852459016	NA	NA	NA	NA	NA	NA
ENST00000542527	89	2.427	2.685494382	49	23	15	19	32	0.550561798	0.426966292	0.258426966	516	6.079	5.759689922	460	0.891472868	ENST00000542527	ENSG00000185716	MOSMO	modulator of smoothened [Source:HGNC Symbol;Acc:HGNC:27087]	326	6.337	6.78981595092025	223.156441717791	64	90	99	73	0.47239263803681	0.196319018404908	ENSG00000185716	MOSMO	3.86616753926701	2.69438840349484	0.854166666666667	0.345156167284277
ENST00000437310	129	2.434	2.338899225	71	33	17	42	37	0.550387597	0.387596899	0.255813953	937	4.165	3.924323372	712	0.759871932	ENST00000437310	ENSG00000236032	OR5H14	olfactory receptor family 5 subfamily H member 14 [Source:HGNC Symbol;Acc:HGNC:31286]	600	5.1305	4.61047166666667	224.236666666667	109	117	206	168	0.376666666666667	0.181666666666667	ENSG00000236032	OR5H14	1.76973333333333	1.82804444444444	0.377049180327869	0.274725274725275
ENST00000264335	100	2.794	3.12187	55	13	25	29	33	0.55	0.38	0.13	792	6.221	5.627319444	701	0.88510101	ENST00000264335	ENSG00000108953	YWHAE	tyrosine 3-monooxygenase/tryptophan 5-monooxygenase activation protein epsilon [Source:HGNC Symbol;Acc:HGNC:12851]	493	6.238	6.54366328600406	222.466531440162	75	146	99	173	0.448275862068966	0.152129817444219	ENSG00000108953	YWHAE	5.08679464285714	2.63307574468085	0.672566371681416	0.396258503401361
ENST00000309422	131	2.768	2.950832061	72	59	31	30	11	0.549618321	0.687022901	0.450381679	648	5.5125	4.816794753	501	0.773148148	ENST00000309422	ENSG00000173511	VEGFB	vascular endothelial growth factor B [Source:HGNC Symbol;Acc:HGNC:12681]	406	6.072	5.54905172413793	234.463054187192	135	125	64	82	0.640394088669951	0.332512315270936	ENSG00000173511	VEGFB	2.668568	0.741359743040686	0.880478087649402	0.576923076923077
ENST00000561208	222	2.8955	3.004117117	122	67	42	49	64	0.54954955	0.490990991	0.301801802	1482	6.349	6.117228745	1300	0.877192982	ENST00000561208	ENSG00000134138	MEIS2	Meis homeobox 2 [Source:HGNC Symbol;Acc:HGNC:7001]	945	7.02	7.33378835978836	238.315343915344	247	265	168	265	0.541798941798942	0.261375661375661	ENSG00000134138	MEIS2	4.136216066482	2.89731965006729	0.489852398523985	0.337033299697275
ENST00000342560	173	2.476	1.683306358	95	88	68	8	9	0.549132948	0.901734104	0.50867052	1128	6.305	5.434735816	963	0.853723404	ENST00000342560	ENSG00000124194	GDAP1L1	ganglioside induced differentiation associated protein 1 like 1 [Source:HGNC Symbol;Acc:HGNC:4213]	706	6.311	6.95485410764872	237.943342776204	143	194	161	208	0.477337110481586	0.202549575070822	ENSG00000124194	GDAP1L1	3.09348148148148	1.42796424242424	0.571428571428571	0.507571168988492
ENST00000373474	184	2.7025	1.991097826	101	92	69	8	15	0.548913043	0.875	0.5	1241	6.308	5.801714746	1089	0.877518131	ENST00000373474	ENSG00000136944	LMX1B	LIM homeobox transcription factor 1 beta [Source:HGNC Symbol;Acc:HGNC:6654]	781	6.356	7.16845710627401	232.363636363636	167	236	159	219	0.516005121638924	0.213828425096031	ENSG00000136944	LMX1B	3.0408582375479	0.397270942408376	0.837476099426386	0.579062159214831
ENST00000239940	62	2.924	3.10033871	34	21	13	11	17	0.548387097	0.548387097	0.338709677	435	6.328	5.839935632	390	0.896551724	ENST00000239940	ENSG00000070087	PFN2	profilin 2 [Source:HGNC Symbol;Acc:HGNC:8882]	278	6.351	6.72844604316547	222.593525179856	32	106	62	78	0.496402877697842	0.115107913669065	ENSG00000070087	PFN2	3.87166666666667	4.48843765743075	0.7	0.385147891755821
ENST00000298159	62	2.8105	3.066758065	34	7	5	24	26	0.548387097	0.193548387	0.112903226	517	6.121	4.859727273	391	0.756286267	ENST00000298159	ENSG00000165410	CFL2	cofilin 2 [Source:HGNC Symbol;Acc:HGNC:1875]	323	6.211	5.53949226006192	205.904024767802	44	87	73	119	0.405572755417957	0.136222910216718	ENSG00000165410	CFL2	2.39071698113208	2.04460932090546	0.722222222222222	0.339723109691161
ENST00000377843	124	2.3525	2.852443548	68	33	24	33	34	0.548387097	0.459677419	0.266129032	1054	6.318	6.047744782	940	0.891840607	ENST00000377843	ENSG00000113712	CSNK1A1	casein kinase 1 alpha 1 [Source:HGNC Symbol;Acc:HGNC:2451]	653	6.347	7.22385145482389	232.774885145482	108	171	146	228	0.427258805513017	0.165390505359877	ENSG00000113712	CSNK1A1	2.72335368421053	2.49163706763035	0.661764705882353	0.358451612903226
ENST00000354565	135	2.438	2.40162963	74	29	19	44	43	0.548148148	0.355555556	0.214814815	946	4.166	3.891357294	714	0.754756871	ENST00000354565	None	None	None	607	5.11	4.57707413509061	225.927512355848	116	116	205	170	0.382207578253707	0.191103789126853	NA	NA	NA	NA	NA	NA
ENST00000394106	104	2.6805	2.096153846	57	48	33	10	13	0.548076923	0.778846154	0.461538462	643	5.897	5.023699844	526	0.818040435	ENST00000394106	ENSG00000183723	CMTM4	CKLF like MARVEL transmembrane domain containing 4 [Source:HGNC Symbol;Acc:HGNC:19175]	403	6.31	6.2006699751861	226.138957816377	80	124	102	97	0.506203473945409	0.198511166253102	ENSG00000183723	CMTM4	2.61679357798165	0.64159581452606	0.863013698630137	0.458424507658643
ENST00000324941	157	2.438	1.749509554	86	59	70	17	11	0.547770701	0.821656051	0.375796178	772	5.895	5.233283679	661	0.856217617	ENST00000324941	ENSG00000176428	VPS37D	VPS37D subunit of ESCRT-I [Source:HGNC Symbol;Acc:HGNC:18287]	462	6.3235	6.69222727272727	225.045454545455	142	148	76	96	0.627705627705628	0.307359307359307	ENSG00000176428	VPS37D	4.730234375	3.18636635006784	0.829457364341085	0.623306233062331
ENST00000509959	84	2.392	2.51977381	46	28	26	15	15	0.547619048	0.642857143	0.333333333	513	4.739	4.417920078	384	0.748538012	ENST00000509959	ENSG00000170469	SPATA24	spermatogenesis associated 24 [Source:HGNC Symbol;Acc:HGNC:27322]	318	6.153	5.34508805031447	240.74213836478	73	88	60	97	0.506289308176101	0.229559748427673	ENSG00000170469	SPATA24	5.00133333333333	3.08390517241379	0.607142857142857	0.427350427350427
ENST00000265827	265	2.356	2.751037736	145	36	19	118	92	0.547169811	0.20754717	0.135849057	2015	6.335	5.472859553	1716	0.851612903	ENST00000265827	ENSG00000048405	ZNF800	zinc finger protein 800 [Source:HGNC Symbol;Acc:HGNC:27267]	1280	6.36	6.62261171875	240.87421875	285	269	243	483	0.4328125	0.22265625	ENSG00000048405	ZNF800	2.5501414427157	3.21805580608794	0.707692307692308	0.666666666666667
ENST00000285697	53	2.878	2.654679245	29	9	3	19	22	0.547169811	0.226415094	0.169811321	481	5.968	5.383004158	425	0.883575884	ENST00000285697	ENSG00000155330	C16orf87	chromosome 16 open reading frame 87 [Source:HGNC Symbol;Acc:HGNC:33754]	290	6.333	6.30278965517241	233.320689655172	53	74	52	111	0.437931034482759	0.182758620689655	ENSG00000155330	C16orf87	0.655161290322581	0.54288161209068	0.71875	0.35117267432709
ENST00000409784	86	2.337	2.724383721	47	17	13	26	30	0.546511628	0.348837209	0.197674419	642	6.335	5.980683801	571	0.8894081	ENST00000409784	ENSG00000138069	RAB1A	RAB1A, member RAS oncogene family [Source:HGNC Symbol;Acc:HGNC:9758]	403	6.36	7.23786848635236	238.042183622829	64	112	88	139	0.436724565756824	0.158808933002481	ENSG00000138069	RAB1A	4.18003141361257	3.89298599269185	0.630208333333333	0.339622641509434
ENST00000537098	377	2.538	2.224710875	206	159	146	35	37	0.546419098	0.809018568	0.421750663	2406	6.333	5.767840399	2079	0.864089776	ENST00000537098	ENSG00000153815	CMIP	c-Maf inducing protein [Source:HGNC Symbol;Acc:HGNC:24319]	1469	6.358	7.14948196051736	234.073519400953	306	387	335	441	0.471749489448605	0.208304969366916	ENSG00000153815	CMIP	2.02531105990784	2.41906154628687	0.84367816091954	0.493136756481952
ENST00000239906	218	2.6195	2.846605505	119	82	53	49	34	0.54587156	0.619266055	0.376146789	1195	6.335	5.682178243	1017	0.851046025	ENST00000239906	ENSG00000120709	FAM53C	family with sequence similarity 53 member C [Source:HGNC Symbol;Acc:HGNC:1336]	745	6.36	6.93152483221477	240.322147651007	230	209	148	158	0.589261744966443	0.308724832214765	ENSG00000120709	FAM53C	5.43048969072165	2.94502163721601	0.767441860465116	0.496395097332372
ENST00000249786	22	2.417	3.311636364	12	10	3	6	3	0.545454545	0.590909091	0.454545455	192	6.202	4.661984375	113	0.588541667	ENST00000249786	ENSG00000140264	SERF2	small EDRK-rich factor 2 [Source:HGNC Symbol;Acc:HGNC:10757]	121	6.332	5.24955371900826	169.272727272727	25	32	11	53	0.471074380165289	0.206611570247934	ENSG00000140264	SERF2	5.34726315789474	1.85386964053703	0.655172413793103	0.495238095238095
ENST00000265969	297	3.245	2.644367003	162	141	111	25	20	0.545454545	0.848484848	0.474747475	1774	5.815	5.574517475	1557	0.877677565	ENST00000265969	ENSG00000129159	KCNC1	potassium voltage-gated channel subfamily C member 1 [Source:HGNC Symbol;Acc:HGNC:6233]	1143	6.291	6.70894313210849	215.941382327209	240	336	269	298	0.503937007874016	0.20997375328084	ENSG00000129159	KCNC1	2.99555237315875	3.36504901960785	0.746524938675388	0.453654860587792
ENST00000626538	11	2.942	1.949818182	6	4	4	3	0	0.545454545	0.727272727	0.363636364	106	4.786	4.844245283	84	0.79245283	ENST00000626538	ENSG00000281406	BLACAT1	bladder cancer associated transcript 1 [Source:HGNC Symbol;Acc:HGNC:48597]	67	6.323	6.01676119402985	238.507462686567	10	20	17	20	0.447761194029851	0.149253731343284	ENSG00000281406	BLACAT1	2.23027884615385	0.443107396988251	0.651898734177215	0.532759761747187
ENST00000641450	132	2.4265	2.410257576	72	33	15	44	40	0.545454545	0.363636364	0.25	946	4.1675	3.886511628	711	0.751585624	ENST00000641450	ENSG00000233412	OR5H15	olfactory receptor family 5 subfamily H member 15 [Source:HGNC Symbol;Acc:HGNC:31287]	606	5.0485	4.56806270627063	225.927392739274	113	118	205	170	0.381188118811881	0.186468646864686	ENSG00000233412	OR5H15	-0.123766233766234	1.54606617647059	0.35036496350365	0.299270072992701
ENST00000307677	112	2.475	2.431196429	61	36	38	13	25	0.544642857	0.660714286	0.321428571	710	6.335	5.576787324	609	0.857746479	ENST00000307677	ENSG00000171552	BCL2L1	BCL2 like 1 [Source:HGNC Symbol;Acc:HGNC:992]	457	6.36	6.83558424507659	240.798687089716	77	156	98	126	0.509846827133479	0.168490153172867	ENSG00000171552	BCL2L1	3.8503937007874	2.8999390896921	0.630952380952381	0.565217391304348
ENST00000316554	101	2.674	2.607613861	55	48	39	10	4	0.544554455	0.861386139	0.475247525	589	4.819	4.545174873	438	0.743633277	ENST00000316554	ENSG00000177875	CCDC184	coiled-coil domain containing 184 [Source:HGNC Symbol;Acc:HGNC:33749]	382	6.211	5.41724607329843	235.704188481675	83	135	66	98	0.570680628272251	0.217277486910995	ENSG00000177875	CCDC184	1.30503131524008	3.00876104746317	0.739583333333333	0.518397383483238
ENST00000676320	338	2.5965	2.893565089	184	103	50	91	94	0.544378698	0.452662722	0.304733728	2110	6.335	5.852284834	1800	0.853080569	ENST00000676320	ENSG00000135365	PHF21A	PHD finger protein 21A [Source:HGNC Symbol;Acc:HGNC:24156]	1329	6.36	7.03721971407073	240.565838976674	397	274	219	439	0.504890895410083	0.298720842738901	ENSG00000135365	PHF21A	5.00275793650793	1.93268379191746	0.608445297504798	0.5237481194928
ENST00000407008	248	2.4395	2.803725806	135	55	33	83	77	0.544354839	0.35483871	0.221774194	1628	6.357	6.160851966	1455	0.893734644	ENST00000407008	ENSG00000087095	NLK	nemo like kinase [Source:HGNC Symbol;Acc:HGNC:29858]	1021	6.986	7.40286581782566	240.365328109696	282	250	217	272	0.521057786483839	0.276199804113614	ENSG00000087095	NLK	4.51944162436548	5.35586098398169	0.398989898989899	0.343624928530589
ENST00000262188	228	2.4525	2.09204386	124	100	81	25	22	0.543859649	0.793859649	0.438596491	1504	6.269	5.638040559	1305	0.86768617	ENST00000262188	ENSG00000082014	SMARCD3	SWI/SNF related, matrix associated, actin dependent regulator of chromatin, subfamily d, member 3 [Source:HGNC Symbol;Acc:HGNC:11108]	928	6.348	7.07583620689655	232.150862068965	220	249	180	279	0.505387931034483	0.237068965517241	ENSG00000082014	SMARCD3	5.85385606060606	1.05984355828221	0.548872180451128	0.519877675840979
ENST00000541284	335	2.378	3.060597015	182	94	35	89	117	0.543283582	0.385074627	0.280597015	2186	6.339	5.917009607	1900	0.869167429	ENST00000541284	ENSG00000080802	CNOT4	CCR4-NOT transcription complex subunit 4 [Source:HGNC Symbol;Acc:HGNC:7880]	1392	6.36	7.06820474137931	240.515086206897	384	310	277	421	0.498563218390805	0.275862068965517	ENSG00000080802	CNOT4	4.50420261437909	3.38565873741994	0.590697674418605	0.356489945155393
ENST00000265354	324	2.632	2.75312963	176	130	117	36	41	0.543209877	0.762345679	0.401234568	1555	6.33	5.771178135	1349	0.867524116	ENST00000265354	ENSG00000112658	SRF	serum response factor [Source:HGNC Symbol;Acc:HGNC:11291]	995	6.36	6.96107738693467	228.820100502512	264	314	159	258	0.580904522613065	0.265326633165829	ENSG00000112658	SRF	4.8228762886598	3.88256188012076	0.755784061696658	0.553879310344828
ENST00000392837	236	2.3755	2.700745763	128	62	40	63	71	0.542372881	0.43220339	0.262711864	1723	6.335	5.658821822	1481	0.859547301	ENST00000392837	ENSG00000111785	RIC8B	RIC8 guanine nucleotide exchange factor B [Source:HGNC Symbol;Acc:HGNC:25555]	1068	6.36	6.87057584269663	240.222846441948	195	278	237	358	0.442883895131086	0.182584269662921	ENSG00000111785	RIC8B	5.404140625	1.18360199757869	0.769230769230769	0.397579425113464
ENST00000297142	131	2.329	2.544442748	71	45	22	36	28	0.541984733	0.511450382	0.34351145	1018	6.33	5.628218075	863	0.847740668	ENST00000297142	ENSG00000164600	NEUROD6	neuronal differentiation 6 [Source:HGNC Symbol;Acc:HGNC:13804]	639	6.337	7.03588262910798	239.56338028169	138	162	129	210	0.469483568075117	0.215962441314554	ENSG00000164600	NEUROD6	6.03357419354839	2.93447288776797	0.37037037037037	0.292191435768262
ENST00000615035	133	2.416	2.38387218	72	35	15	45	38	0.541353383	0.37593985	0.263157895	934	4.1635	3.918410064	710	0.760171306	ENST00000615035	ENSG00000230301	OR5H6	olfactory receptor family 5 subfamily H member 6 [Source:HGNC Symbol;Acc:HGNC:14767]	601	5.12	4.60534941763727	224.582362728785	116	112	205	168	0.37936772046589	0.193011647254576	ENSG00000230301	OR5H6	1.17361797752809	1.87515463917526	0.411111111111111	0.36734693877551
ENST00000465139	85	2.833	2.674705882	46	25	23	14	23	0.541176471	0.564705882	0.294117647	778	6.282	5.160394602	639	0.821336761	ENST00000465139	ENSG00000140350	ANP32A	acidic nuclear phosphoprotein 32 family member A [Source:HGNC Symbol;Acc:HGNC:13233]	473	6.333	6.61494503171247	237.07822410148	52	162	73	186	0.452431289640592	0.109936575052854	ENSG00000140350	ANP32A	6.25541666666666	1.94440865074241	0.63448275862069	0.398064516129032
ENST00000651358	85	2.696	2.894235294	46	41	23	10	11	0.541176471	0.752941176	0.482352941	582	6.333	5.911707904	512	0.879725086	ENST00000651358	ENSG00000164970	FAM219A	family with sequence similarity 219 member A [Source:HGNC Symbol;Acc:HGNC:19920]	361	6.358	7.06417451523546	237.825484764543	81	93	71	116	0.481994459833795	0.224376731301939	ENSG00000164970	FAM219A	3.50972964169381	1.33077111031261	0.775974025974026	0.562140804597701
ENST00000309446	146	2.437	2.125609589	79	50	35	30	31	0.54109589	0.582191781	0.342465753	925	6.358	5.92496	814	0.88	ENST00000309446	ENSG00000118263	KLF7	Kruppel like factor 7 [Source:HGNC Symbol;Acc:HGNC:6350]	578	6.36	7.23985467128028	239.778546712803	141	160	120	157	0.52076124567474	0.243944636678201	ENSG00000118263	KLF7	4.9807447368421	2.76434609408109	0.532808398950131	0.417655367231638
ENST00000617612	61	2.51	2.948360656	33	25	35	1	0	0.540983607	0.983606557	0.409836066	373	5.956	5.246836461	313	0.839142091	ENST00000617612	ENSG00000187479	C11orf96	chromosome 11 open reading frame 96 [Source:HGNC Symbol;Acc:HGNC:38675]	230	6.123	6.05096956521739	211.669565217391	51	67	49	63	0.51304347826087	0.221739130434783	ENSG00000187479	C11orf96	2.90506343283582	2.07196710526316	0.851301115241636	0.623973727422003
ENST00000358528	344	2.485	2.774537791	186	76	62	118	88	0.540697674	0.401162791	0.220930233	2469	6.335	5.709997975	2154	0.872417983	ENST00000358528	ENSG00000009307	CSDE1	cold shock domain containing E1 [Source:HGNC Symbol;Acc:HGNC:29905]	1550	6.36	7.01729161290323	238.210322580645	260	453	328	509	0.46	0.167741935483871	ENSG00000009307	CSDE1	6.34518568232663	3.30758757961784	0.688524590163934	0.362768496420048
ENST00000373467	74	2.902	1.986581081	40	37	27	4	6	0.540540541	0.864864865	0.5	594	6.315	5.864131313	527	0.887205387	ENST00000373467	ENSG00000121905	HPCA	hippocalcin [Source:HGNC Symbol;Acc:HGNC:5144]	381	6.326	7.2648845144357	236.561679790026	58	102	91	130	0.41994750656168	0.152230971128609	ENSG00000121905	HPCA	4.63017391304348	1.18447268106734	0.730769230769231	0.602791878172589
ENST00000356640	113	2.61	2.406079646	61	53	31	16	13	0.539823009	0.743362832	0.469026549	853	6.241	5.487603751	714	0.837045721	ENST00000356640	ENSG00000120049	KCNIP2	potassium voltage-gated channel interacting protein 2 [Source:HGNC Symbol;Acc:HGNC:15522]	523	6.332	6.84610133843212	237.715105162524	100	139	120	164	0.45697896749522	0.191204588910134	ENSG00000120049	KCNIP2	2.35727586206897	1.28652243125904	0.746781115879828	0.537237888647867
ENST00000357559	271	2.34	2.922881919	146	38	33	108	92	0.538745387	0.26199262	0.140221402	1934	6.335	5.957492761	1675	0.866080662	ENST00000357559	ENSG00000114416	FXR1	FMR1 autosomal homolog 1 [Source:HGNC Symbol;Acc:HGNC:4023]	1190	6.36	7.29007731092437	239.916806722689	205	382	218	385	0.49327731092437	0.172268907563025	ENSG00000114416	FXR1	6.1909375	0.824869275990095	0.529411764705882	0.344934261407579
ENST00000397195	182	2.3505	2.779027473	98	39	24	58	61	0.538461538	0.346153846	0.214285714	1273	6.328	6.019244305	1126	0.884524745	ENST00000397195	ENSG00000007168	PAFAH1B1	platelet activating factor acetylhydrolase 1b regulatory subunit 1 [Source:HGNC Symbol;Acc:HGNC:8574]	813	6.354	7.37774661746617	239.446494464945	143	242	179	249	0.473554735547355	0.175891758917589	ENSG00000007168	PAFAH1B1	4.07402946593002	3.45146174004194	0.751412429378531	0.386429132826827
ENST00000296921	171	2.797	2.903906433	92	75	71	13	12	0.538011696	0.85380117	0.438596491	888	6.123	5.793078829	783	0.881756757	ENST00000296921	ENSG00000164438	TLX3	T cell leukemia homeobox 3 [Source:HGNC Symbol;Acc:HGNC:13532]	564	6.7985	6.93065070921986	219.494680851064	175	154	101	134	0.583333333333333	0.310283687943262	ENSG00000164438	TLX3	6.48747457627119	3.51383241252302	0.739495798319328	0.65625
ENST00000539294	264	2.7135	3.023159091	142	43	39	98	84	0.537878788	0.310606061	0.162878788	1778	6.333	5.830487064	1538	0.865016873	ENST00000539294	ENSG00000185728	YTHDF3	YTH N6-methyladenosine RNA binding protein 3 [Source:HGNC Symbol;Acc:HGNC:26465]	1160	6.36	6.96663275862069	237.337068965517	286	304	199	371	0.508620689655172	0.246551724137931	ENSG00000185728	YTHDF3	3.28800389105058	4.0974544275057	0.662790697674419	0.323605706874189
ENST00000326524	93	2.691	2.556612903	50	35	26	17	15	0.537634409	0.655913978	0.376344086	644	4.992	4.544141304	472	0.732919255	ENST00000326524	ENSG00000168621	GDNF	glial cell derived neurotrophic factor [Source:HGNC Symbol;Acc:HGNC:4232]	392	6.335	5.81128316326531	237.770408163265	77	123	82	110	0.510204081632653	0.196428571428571	ENSG00000168621	GDNF	2.98303743315508	1.48515720524018	0.720149253731343	0.468435191403627
ENST00000335007	121	2.749	2.776471074	65	20	25	37	39	0.537190083	0.371900826	0.165289256	1000	6.2935	5.766631	871	0.871	ENST00000335007	ENSG00000186298	PPP1CC	protein phosphatase 1 catalytic subunit gamma [Source:HGNC Symbol;Acc:HGNC:9283]	618	6.317	7.03121359223301	234.600323624595	105	167	155	191	0.440129449838188	0.169902912621359	ENSG00000186298	PPP1CC	4.34921739130435	2.99783416726233	0.745945945945946	0.345714285714286
ENST00000367651	123	2.827	2.725707317	66	67	37	11	8	0.536585366	0.845528455	0.544715447	817	6.244	5.348559364	686	0.839657283	ENST00000367651	ENSG00000164442	CITED2	Cbp/p300 interacting transactivator with Glu/Asp rich carboxy-terminal domain 2 [Source:HGNC Symbol;Acc:HGNC:1987]	546	6.284	6.12115201465201	232.342490842491	131	172	85	158	0.554945054945055	0.23992673992674	ENSG00000164442	CITED2	3.37489344262295	4.07926731927711	0.645569620253165	0.354401805869074
ENST00000298282	222	2.4405	2.681036036	119	108	49	29	36	0.536036036	0.707207207	0.486486486	1459	6.332	5.779318711	1253	0.858807402	ENST00000298282	ENSG00000165495	PKNOX2	PBX/knotted 1 homeobox 2 [Source:HGNC Symbol;Acc:HGNC:16714]	928	6.358	7.07777693965517	239.452586206897	245	214	171	298	0.494612068965517	0.264008620689655	ENSG00000165495	PKNOX2	2.91975221238938	1.553056	0.481481481481481	0.537731134432784
ENST00000323039	357	2.389	2.562669468	191	151	121	44	41	0.535014006	0.761904762	0.422969188	1930	6.3175	5.661265803	1662	0.861139896	ENST00000323039	ENSG00000105204	DYRK1B	dual specificity tyrosine phosphorylation regulated kinase 1B [Source:HGNC Symbol;Acc:HGNC:3092]	1203	6.358	6.94769160432253	237.141313383209	331	327	234	311	0.546965918536991	0.275145469659185	ENSG00000105204	DYRK1B	5.57919917012448	5.13698369565217	0.631205673758865	0.631436314363144
ENST00000556492	187	2.353	2.772320856	100	67	59	31	30	0.534759358	0.673796791	0.35828877	1105	5.501	4.925518552	871	0.788235294	ENST00000556492	ENSG00000139977	NAA30	N-alpha-acetyltransferase 30, NatC catalytic subunit [Source:HGNC Symbol;Acc:HGNC:19844]	692	6.329	5.61270086705202	226.184971098266	163	228	126	175	0.565028901734104	0.235549132947977	ENSG00000139977	NAA30	2.79460330578512	1.75628656342875	0.768595041322314	0.349546449796684
ENST00000637215	262	2.782	2.764068702	140	79	58	66	59	0.534351145	0.522900763	0.301526718	1637	6.334	6.030541234	1419	0.866829566	ENST00000637215	ENSG00000048740	CELF2	CUGBP Elav-like family member 2 [Source:HGNC Symbol;Acc:HGNC:2550]	1028	6.3595	7.25362354085603	238.802529182879	243	274	200	311	0.502918287937743	0.236381322957198	ENSG00000048740	CELF2	2.3715	6.43634318766067	0.571815718157182	0.5
ENST00000353609	204	2.592	2.773401961	109	93	56	27	28	0.534313725	0.730392157	0.455882353	1033	6.285	5.484953533	850	0.822846079	ENST00000353609	ENSG00000125740	FOSB	FosB proto-oncogene, AP-1 transcription factor subunit [Source:HGNC Symbol;Acc:HGNC:3797]	653	6.346	6.70035834609495	237.952526799387	201	191	117	144	0.600306278713629	0.30781010719755	ENSG00000125740	FOSB	2.47781556683587	1.39781520737327	0.5625	0.548134500230309
ENST00000440978	311	2.699	2.435334405	166	126	95	44	46	0.533762058	0.710610932	0.405144695	1958	6.267	5.724687436	1676	0.855975485	ENST00000440978	ENSG00000108001	EBF3	EBF transcription factor 3 [Source:HGNC Symbol;Acc:HGNC:19087]	1227	6.331	6.98145639771801	225.385493072535	261	346	257	363	0.494702526487368	0.212713936430318	ENSG00000108001	EBF3	4.45488537549407	2.83791079985256	0.745562130177515	0.360353721444363
ENST00000416904	75	2.335	2.56736	40	16	19	25	15	0.533333333	0.466666667	0.213333333	606	6.335	5.83980363	526	0.867986799	ENST00000416904	ENSG00000139651	ZNF740	zinc finger protein 740 [Source:HGNC Symbol;Acc:HGNC:27465]	372	6.36	7.02934946236559	240.938172043011	66	109	76	121	0.470430107526882	0.17741935483871	ENSG00000139651	ZNF740	2.44803073286052	1.29175909993382	0.777777777777778	0.5214399152991
ENST00000225655	77	2.399	2.885792208	41	31	27	14	5	0.532467532	0.753246753	0.402597403	435	5.818	5.135521839	362	0.832183908	ENST00000225655	ENSG00000108518	PFN1	profilin 1 [Source:HGNC Symbol;Acc:HGNC:8881]	278	6.217	6.00361870503597	235.446043165468	48	88	61	81	0.489208633093525	0.172661870503597	ENSG00000108518	PFN1	3.51289705882353	3.93413944223107	0.788321167883212	0.488095238095238
ENST00000355621	77	2.36	2.236233766	41	18	16	20	23	0.532467532	0.441558442	0.233766234	580	6.357	5.98622931	505	0.870689655	ENST00000355621	ENSG00000186591	UBE2H	ubiquitin conjugating enzyme E2 H [Source:HGNC Symbol;Acc:HGNC:12484]	364	6.36	7.39126098901099	239.659340659341	71	93	80	120	0.450549450549451	0.195054945054945	ENSG00000186591	UBE2H	3.87162222222222	1.70837286121673	0.770935960591133	0.437396056070326
ENST00000337537	171	2.881	3.214	91	30	32	56	53	0.532163743	0.362573099	0.175438596	1456	6.331	6.040114011	1277	0.87706044	ENST00000337537	ENSG00000154001	PPP2R5E	protein phosphatase 2 regulatory subunit B'epsilon [Source:HGNC Symbol;Acc:HGNC:9313]	891	6.36	7.25379797979798	239.115600448934	166	202	236	287	0.413019079685746	0.186307519640853	ENSG00000154001	PPP2R5E	4.0398597359736	2.72977904475043	0.701666666666667	0.343944934394493
ENST00000239165	109	2.404	2.480229358	58	51	36	11	11	0.532110092	0.798165138	0.467889908	662	6.31	5.378392749	546	0.824773414	ENST00000239165	ENSG00000260027	HOXB7	homeobox B7 [Source:HGNC Symbol;Acc:HGNC:5118]	428	6.36	6.49071495327103	235.960280373832	98	135	79	116	0.544392523364486	0.228971962616822	ENSG00000260027	HOXB7	6.90232323232323	1.36049918433932	0.39	0.421824104234528
ENST00000225823	288	2.54	2.562288194	153	111	102	36	39	0.53125	0.739583333	0.385416667	1732	6.288	5.598338337	1494	0.862586605	ENST00000225823	ENSG00000108684	ASIC2	acid sensing ion channel subunit 2 [Source:HGNC Symbol;Acc:HGNC:99]	1090	6.334	6.83635229357798	228.366055045871	238	325	245	282	0.51651376146789	0.218348623853211	ENSG00000108684	ASIC2	2.60872711864407	2.35566515323496	0.727349703640982	0.526077097505669
ENST00000676205	32	2.371	2.96115625	17	20	7	3	2	0.53125	0.84375	0.625	142	3.5745	3.770964789	94	0.661971831	ENST00000676205	ENSG00000288625	None	novel protein	91	4.207	3.98337362637363	197.076923076923	17	52	9	13	0.758241758241758	0.186813186813187	ENSG00000288625	ENSG00000288625	NA	5.43266666666667	NA	NA
ENST00000272438	98	2.3895	2.388418367	52	42	31	9	16	0.530612245	0.744897959	0.428571429	615	6.332	5.524708943	520	0.845528455	ENST00000272438	ENSG00000144043	TEX261	testis expressed 261 [Source:HGNC Symbol;Acc:HGNC:30712]	384	6.3465	6.771046875	237.901041666667	66	88	140	90	0.401041666666667	0.171875	ENSG00000144043	TEX261	2.37912931034483	1.06440022547914	0.854700854700855	0.515026296018032
ENST00000291458	49	2.342	2.752755102	26	12	10	11	16	0.530612245	0.448979592	0.244897959	455	6.335	5.580516484	389	0.854945055	ENST00000291458	ENSG00000160124	MIX23	mitochondrial matrix import factor 23 [Source:HGNC Symbol;Acc:HGNC:31136]	277	6.36	6.74068592057762	240.483754512635	46	76	56	99	0.44043321299639	0.166064981949458	ENSG00000160124	MIX23	5.39642857142857	2.97251245551601	0.375	0.301418439716312
ENST00000369583	215	2.471	2.292237209	114	91	70	24	30	0.530232558	0.748837209	0.423255814	1171	5.285	4.757385995	943	0.80529462	ENST00000369583	ENSG00000138166	DUSP5	dual specificity phosphatase 5 [Source:HGNC Symbol;Acc:HGNC:3071]	742	6.319	5.74241644204852	230.427223719677	178	218	171	175	0.533692722371968	0.23989218328841	ENSG00000138166	DUSP5	1.71957209302326	2.73774414414415	0.837962962962963	0.445544554455446
ENST00000215479	102	3.027	2.999764706	54	30	23	29	20	0.529411765	0.519607843	0.294117647	599	4.85	4.740480801	472	0.787979967	ENST00000215479	None	None	None	380	5.887	5.40920263157895	229.157894736842	150	68	73	89	0.573684210526316	0.394736842105263	NA	NA	NA	NA	NA	NA
ENST00000219197	102	2.621	2.467245098	54	39	41	10	12	0.529411765	0.784313725	0.382352941	594	6.286	5.792468013	515	0.867003367	ENST00000219197	ENSG00000102924	CBLN1	cerebellin 1 precursor [Source:HGNC Symbol;Acc:HGNC:1543]	376	6.334	7.17667287234043	234.606382978723	66	114	93	103	0.478723404255319	0.175531914893617	ENSG00000102924	CBLN1	3.04508579088472	1.52616644295302	0.764705882352941	0.472166331321261
ENST00000373840	85	2.329	2.226141176	45	17	10	26	32	0.529411765	0.317647059	0.2	676	6.335	5.892127219	594	0.878698225	ENST00000373840	ENSG00000119396	RAB14	RAB14, member RAS oncogene family [Source:HGNC Symbol;Acc:HGNC:16524]	417	6.36	7.37577697841727	240.520383693046	75	123	81	138	0.474820143884892	0.179856115107914	ENSG00000119396	RAB14	2.97066806722689	2.36637997550522	0.702586206896552	0.35873890419345
ENST00000581208	250	2.382	2.620072	132	78	45	61	66	0.528	0.492	0.312	1590	6.34	5.808404403	1358	0.85408805	ENST00000581208	ENSG00000136451	VEZF1	vascular endothelial zinc finger 1 [Source:HGNC Symbol;Acc:HGNC:12949]	1022	6.36	7.16012818003914	237.382583170254	287	223	186	326	0.499021526418787	0.280821917808219	ENSG00000136451	VEZF1	6.04691608391609	4.04720451436389	0.777777777777778	0.364444444444444
ENST00000566621	110	2.3215	2.561263636	58	27	33	22	28	0.527272727	0.545454545	0.245454545	890	6.335	5.481061798	745	0.837078652	ENST00000566621	ENSG00000186073	CDIN1	CDAN1 interacting nuclease 1 [Source:HGNC Symbol;Acc:HGNC:26929]	532	6.357	6.65435902255639	240.360902255639	102	133	129	168	0.441729323308271	0.191729323308271	ENSG00000186073	CDIN1	0.691459574468085	1.120375696767	0.661016949152542	0.362674094707521
ENST00000419735	473	2.407	2.872348837	249	159	89	101	124	0.526427061	0.524312896	0.33615222	2634	6.324	5.320744875	2141	0.812832194	ENST00000419735	ENSG00000146776	ATXN7L1	ataxin 7 like 1 [Source:HGNC Symbol;Acc:HGNC:22210]	1671	6.353	6.16511430281269	239.341113105925	483	392	333	463	0.523638539796529	0.289048473967684	ENSG00000146776	ATXN7L1	5.63365853658537	2.27643399286409	0.547619047619048	0.415045395590143
ENST00000250559	76	2.2765	2.101039474	40	6	9	30	31	0.526315789	0.197368421	0.078947368	579	6.325	5.742290155	499	0.861830743	ENST00000250559	ENSG00000127314	RAP1B	RAP1B, member of RAS oncogene family [Source:HGNC Symbol;Acc:HGNC:9857]	355	6.351	7.30301126760563	238.749295774648	59	97	84	115	0.43943661971831	0.166197183098592	ENSG00000127314	RAP1B	3.30608187134503	0.581378111418421	0.719178082191781	0.382352941176471
ENST00000454309	114	2.311	2.388596491	60	36	35	16	27	0.526315789	0.622807018	0.315789474	752	6.357	5.988784574	654	0.869680851	ENST00000454309	ENSG00000114279	FGF12	fibroblast growth factor 12 [Source:HGNC Symbol;Acc:HGNC:3668]	472	6.36	7.46677542372881	240.455508474576	91	136	103	142	0.48093220338983	0.192796610169492	ENSG00000114279	FGF12	2.93685472154964	1.04748236859614	0.598548972188634	0.335771276595745
ENST00000219169	40	2.398	2.448	21	12	10	9	9	0.525	0.55	0.3	400	6.2665	5.6776275	357	0.8925	ENST00000219169	ENSG00000102898	NUTF2	nuclear transport factor 2 [Source:HGNC Symbol;Acc:HGNC:13722]	256	6.33	6.8346328125	234.90234375	48	63	60	85	0.43359375	0.1875	ENSG00000102898	NUTF2	5.28581707317073	2.2502082076041	0.777777777777778	0.503618817852835
ENST00000295065	120	2.32	3.080358333	63	25	26	35	34	0.525	0.425	0.208333333	930	6.31	5.688829032	776	0.834408602	ENST00000295065	ENSG00000162959	MEMO1	mediator of cell motility 1 [Source:HGNC Symbol;Acc:HGNC:14014]	583	6.336	6.61853859348199	229.058319039451	116	155	136	176	0.46483704974271	0.198970840480274	ENSG00000162959	MEMO1	0.440941935483872	1.87828964891041	0.745980707395498	0.331013615733737
ENST00000392750	80	2.3075	2.7788875	42	18	12	21	29	0.525	0.375	0.225	667	6.335	5.816053973	593	0.889055472	ENST00000392750	ENSG00000114209	PDCD10	programmed cell death 10 [Source:HGNC Symbol;Acc:HGNC:8761]	418	6.36	7.00964114832536	238.452153110048	71	93	92	162	0.392344497607655	0.169856459330144	ENSG00000114209	PDCD10	2.3553367768595	3.00880059230011	0.633620689655172	0.28698224852071
ENST00000439696	185	2.385	2.335394595	97	99	44	29	13	0.524324324	0.772972973	0.535135135	1025	6.275	5.50355122	882	0.860487805	ENST00000439696	ENSG00000185650	ZFP36L1	ZFP36 ring finger protein like 1 [Source:HGNC Symbol;Acc:HGNC:1107]	650	6.347	6.65202615384615	237.726153846154	178	182	131	159	0.553846153846154	0.273846153846154	ENSG00000185650	ZFP36L1	3.85400775193798	4.43689220917823	0.7	0.401066666666667
ENST00000322563	187	2.4	2.085700535	98	83	68	17	19	0.524064171	0.807486631	0.443850267	1085	6.324	5.65444424	924	0.851612903	ENST00000322563	ENSG00000085741	WNT11	Wnt family member 11 [Source:HGNC Symbol;Acc:HGNC:12776]	689	6.36	7.03877648766328	238.66763425254	147	217	149	176	0.528301886792453	0.213352685050798	ENSG00000085741	WNT11	1.72724210526316	1.86468775235532	0.802083333333333	0.51747311827957
ENST00000232496	63	2.418	2.939396825	33	23	22	9	9	0.523809524	0.714285714	0.365079365	345	5.857	5.208507246	288	0.834782609	ENST00000232496	ENSG00000114383	TUSC2	tumor suppressor 2, mitochondrial calcium regulator [Source:HGNC Symbol;Acc:HGNC:17034]	212	6.335	6.24799528301887	235.410377358491	44	74	44	50	0.556603773584906	0.207547169811321	ENSG00000114383	TUSC2	2.55650806451613	2.56156296296296	0.752	0.524671052631579
ENST00000361427	42	2.2945	2.469690476	22	8	5	15	14	0.523809524	0.30952381	0.19047619	297	6.326	5.681299663	259	0.872053872	ENST00000361427	ENSG00000198830	HMGN2	high mobility group nucleosomal binding domain 2 [Source:HGNC Symbol;Acc:HGNC:4986]	178	6.326	6.91563483146067	234.516853932584	44	57	7	70	0.567415730337079	0.247191011235955	ENSG00000198830	HMGN2	4.6451098265896	1.62369271877088	0.655172413793103	0.401869158878505
ENST00000565468	147	2.522	2.335054422	77	73	43	12	19	0.523809524	0.789115646	0.496598639	901	6.335	5.890237514	793	0.880133185	ENST00000565468	ENSG00000261115	TMEM178B	transmembrane protein 178B [Source:HGNC Symbol;Acc:HGNC:44112]	572	6.36	7.23731293706294	239.013986013986	114	176	144	138	0.506993006993007	0.199300699300699	ENSG00000261115	TMEM178B	3.03356275303644	0.717641242054808	0.741935483870968	0.451448218378829
ENST00000290583	235	2.484	2.387089362	123	108	63	33	31	0.523404255	0.727659574	0.459574468	1446	6.32	5.910253112	1249	0.863762102	ENST00000290583	ENSG00000159409	CELF3	CUGBP Elav-like family member 3 [Source:HGNC Symbol;Acc:HGNC:11967]	912	6.905	7.24312171052632	235.593201754386	255	234	166	257	0.536184210526316	0.279605263157895	ENSG00000159409	CELF3	3.17254278416347	0.864989130434784	0.655612244897959	0.785714285714286
ENST00000432622	88	2.33	2.647454545	46	35	31	14	8	0.522727273	0.75	0.397727273	396	4.743	4.493318182	299	0.755050505	ENST00000432622	ENSG00000225828	FAM229A	family with sequence similarity 229 member A [Source:HGNC Symbol;Acc:HGNC:44652]	246	5.6445	5.13344715447155	224.569105691057	91	83	34	38	0.707317073170732	0.369918699186992	ENSG00000225828	FAM229A	0.855175126903553	4.33193975903614	0.708860759493671	0.55688622754491
ENST00000313071	270	2.385	3.007559259	141	130	115	14	11	0.522222222	0.907407407	0.481481481	1474	6.211	5.475951832	1270	0.861601085	ENST00000313071	ENSG00000176165	FOXG1	forkhead box G1 [Source:HGNC Symbol;Acc:HGNC:3811]	958	6.29	6.2652891440501	209.417536534446	293	241	162	262	0.55741127348643	0.305845511482255	ENSG00000176165	FOXG1	3.92338945233266	4.74927237099934	0.678137651821862	0.318537859007833
ENST00000580059	431	2.397	2.517563805	225	207	140	48	36	0.522041763	0.805104408	0.480278422	2618	6.269	5.520751719	2198	0.839572193	ENST00000580059	ENSG00000134504	KCTD1	potassium channel tetramerization domain containing 1 [Source:HGNC Symbol;Acc:HGNC:18249]	1672	6.36	6.71187918660287	230.900717703349	384	504	319	465	0.5311004784689	0.229665071770335	ENSG00000134504	KCTD1	6.49223529411765	2.80075478468899	0.555555555555556	0.356033452807646
ENST00000297290	69	2.451	2.245275362	36	37	21	5	6	0.52173913	0.84057971	0.536231884	390	4.9605	4.662482051	318	0.815384615	ENST00000297290	ENSG00000164713	BRI3	brain protein I3 [Source:HGNC Symbol;Acc:HGNC:1109]	238	6.0825	5.70192016806723	211.710084033613	62	68	60	48	0.546218487394958	0.260504201680672	ENSG00000164713	BRI3	1.70789090909091	2.03829836065574	0.891891891891892	0.447712418300654
ENST00000310137	436	2.4175	3.173270642	227	176	89	109	62	0.520642202	0.607798165	0.403669725	2022	6.349	6.070249753	1725	0.853115727	ENST00000310137	ENSG00000239306	RBM14	RNA binding motif protein 14 [Source:HGNC Symbol;Acc:HGNC:14219]	1321	7.12	7.31932021196064	239.055261165784	427	384	241	269	0.613928841786525	0.323239969719909	ENSG00000239306	RBM14	3.45107692307692	1.53807311104314	0.630434782608696	0.468501529051988
ENST00000412916	73	2.561	2.777287671	38	28	14	16	15	0.520547945	0.575342466	0.383561644	588	6.271	5.806935374	515	0.87585034	ENST00000412916	ENSG00000067955	CBFB	core-binding factor subunit beta [Source:HGNC Symbol;Acc:HGNC:1539]	356	6.336	7.00898033707865	229.325842696629	66	126	66	98	0.539325842696629	0.185393258426966	ENSG00000067955	CBFB	2.96337451737452	2.86425010950504	0.807692307692308	0.327057793345009
ENST00000647444	73	2.327	2.600164384	38	9	11	29	24	0.520547945	0.273972603	0.123287671	524	6.299	5.627280534	455	0.868320611	ENST00000647444	ENSG00000184007	PTP4A2	protein tyrosine phosphatase 4A2 [Source:HGNC Symbol;Acc:HGNC:9635]	322	6.332	6.9853602484472	235.341614906832	62	91	72	97	0.475155279503106	0.192546583850932	ENSG00000184007	PTP4A2	4.58941230769231	2.30982744453574	0.7911227154047	0.375770020533881
ENST00000396777	171	2.317	2.643643275	89	51	51	32	37	0.520467836	0.596491228	0.298245614	1054	6.357	5.997926945	918	0.870967742	ENST00000396777	ENSG00000132254	ARFIP2	ADP ribosylation factor interacting protein 2 [Source:HGNC Symbol;Acc:HGNC:17160]	647	6.36	7.37655023183926	240.749613601236	128	186	125	208	0.48531684698609	0.197836166924266	ENSG00000132254	ARFIP2	4.39379020979021	3.80070184254606	0.764705882352941	0.54180602006689
ENST00000373347	547	2.35	2.350945155	284	246	174	66	61	0.519195612	0.767824497	0.449725777	2980	6.298	5.660778859	2566	0.861073826	ENST00000373347	ENSG00000116544	DLGAP3	DLG associated protein 3 [Source:HGNC Symbol;Acc:HGNC:30368]	1884	6.889	7.00483704883227	236.750530785563	508	627	307	442	0.60244161358811	0.26963906581741	ENSG00000116544	DLGAP3	4.15035628742515	4.58271538461539	0.825870646766169	0.695852534562212
ENST00000355526	183	2.337	1.965743169	95	85	68	14	16	0.519125683	0.836065574	0.464480874	1293	6.293	5.731386698	1119	0.865429234	ENST00000355526	ENSG00000011332	DPF1	double PHD fingers 1 [Source:HGNC Symbol;Acc:HGNC:20225]	798	6.33	7.12415162907268	232.358395989975	165	249	144	240	0.518796992481203	0.206766917293233	ENSG00000011332	DPF1	6.655075	2.56600943396227	0.790123456790123	0.635249764373233
ENST00000237264	79	2.281	2.565949367	41	7	8	29	35	0.518987342	0.189873418	0.088607595	585	6.316	5.786919658	508	0.868376068	ENST00000237264	ENSG00000028839	TBPL1	TATA-box binding protein like 1 [Source:HGNC Symbol;Acc:HGNC:11589]	353	6.36	7.22328895184136	240.195467422096	62	97	87	107	0.45042492917847	0.175637393767705	ENSG00000028839	TBPL1	4.34923170731707	1.34409720176731	0.67487684729064	0.338339222614841
ENST00000627532	482	2.314	2.705844398	250	129	82	145	126	0.518672199	0.437759336	0.267634855	3681	6.36	5.764140179	3112	0.84542244	ENST00000627532	ENSG00000169554	ZEB2	zinc finger E-box binding homeobox 2 [Source:HGNC Symbol;Acc:HGNC:14881]	2370	6.36	7.00531476793249	240.039662447257	518	576	431	845	0.461603375527426	0.218565400843882	ENSG00000169554	ZEB2	6.509744	3.89390601153913	0.5	0.331968738369929
ENST00000380338	195	2.292	2.548097436	101	54	33	53	55	0.517948718	0.446153846	0.276923077	1751	6.335	5.546408909	1471	0.840091376	ENST00000380338	ENSG00000171843	MLLT3	MLLT3 super elongation complex subunit [Source:HGNC Symbol;Acc:HGNC:7136]	1098	6.357	6.82652732240437	237.63752276867	213	275	190	420	0.444444444444444	0.193989071038251	ENSG00000171843	MLLT3	4.70734156378601	1.96623655013607	0.598360655737705	0.34470489744663
ENST00000403681	56	2.3165	2.525910714	29	20	5	17	14	0.517857143	0.446428571	0.357142857	350	6.332	5.936268571	309	0.882857143	ENST00000403681	ENSG00000149948	HMGA2	high mobility group AT-hook 2 [Source:HGNC Symbol;Acc:HGNC:5009]	213	6.904	7.19311267605634	227.849765258216	70	67	12	64	0.643192488262911	0.328638497652582	ENSG00000149948	HMGA2	2.25506598984772	3.20166988674218	0.651457541191382	0.361305361305361
ENST00000331808	58	2.4865	2.556189655	30	30	24	3	1	0.517241379	0.931034483	0.517241379	292	6.061	5.045469178	235	0.804794521	ENST00000331808	ENSG00000182108	DEXI	Dexi homolog [Source:HGNC Symbol;Acc:HGNC:13267]	185	6.085	6.29308108108108	235.681081081081	39	52	61	33	0.491891891891892	0.210810810810811	ENSG00000182108	DEXI	1.47801727861771	1.01201339829476	0.77801724137931	0.666666666666667
ENST00000447459	178	2.4435	2.202235955	92	97	57	13	11	0.516853933	0.865168539	0.54494382	1024	5.914	5.028210938	826	0.806640625	ENST00000447459	ENSG00000169181	GSG1L	GSG1 like [Source:HGNC Symbol;Acc:HGNC:28283]	652	6.306	6.04802147239264	213.398773006135	142	211	151	148	0.541411042944785	0.217791411042945	ENSG00000169181	GSG1L	2.63040689655172	0.0682621586475946	0.845360824742268	0.481279251170047
ENST00000373534	120	2.4055	2.2206	62	47	40	18	15	0.516666667	0.725	0.391666667	815	6.301	5.283705521	683	0.83803681	ENST00000373534	ENSG00000162526	TSSK3	testis specific serine kinase 3 [Source:HGNC Symbol;Acc:HGNC:15473]	522	6.36	6.59499233716475	240.816091954023	93	153	123	153	0.471264367816092	0.17816091954023	ENSG00000162526	TSSK3	3.90828220858896	4.4912372881356	0.609756097560976	0.416666666666667
ENST00000297661	217	2.314	2.479525346	112	70	38	60	49	0.516129032	0.497695853	0.322580645	1533	5.883	5.058500978	1255	0.81865623	ENST00000297661	ENSG00000165006	UBAP1	ubiquitin associated protein 1 [Source:HGNC Symbol;Acc:HGNC:12461]	978	6.335	6.06729856850716	240.433537832311	213	238	209	318	0.461145194274029	0.217791411042945	ENSG00000165006	UBAP1	2.95471219512195	2.54290543259558	0.698492462311558	0.494472361809045
ENST00000335790	62	2.333	2.003677419	32	33	21	3	5	0.516129032	0.870967742	0.532258065	487	6.332	5.722047228	423	0.868583162	ENST00000335790	ENSG00000166407	LMO1	LIM domain only 1 [Source:HGNC Symbol;Acc:HGNC:6641]	306	6.358	7.2136568627451	238.774509803922	45	91	77	93	0.444444444444444	0.147058823529412	ENSG00000166407	LMO1	5.6544457364341	3.69981290322581	0.502901353965184	0.578778135048232
ENST00000369763	349	2.304	2.558068768	180	58	38	126	127	0.515759312	0.275071633	0.166189112	2326	2.959	3.342533534	1465	0.629836629	ENST00000369763	ENSG00000121931	LRIF1	ligand dependent nuclear receptor interacting factor 1 [Source:HGNC Symbol;Acc:HGNC:30299]	1498	3.705	3.77337249666222	240.671562082777	344	315	305	534	0.439919893190921	0.229639519359146	ENSG00000121931	LRIF1	0.433004273504274	0.897476683937824	0.625531914893617	0.29366106080207
ENST00000323963	163	2.285	2.841337423	84	31	30	66	36	0.515337423	0.374233129	0.190184049	1268	6.212	5.085421136	1013	0.798895899	ENST00000323963	ENSG00000156976	EIF4A2	eukaryotic translation initiation factor 4A2 [Source:HGNC Symbol;Acc:HGNC:3284]	788	6.31	6.00839467005076	232.568527918782	130	223	179	256	0.447969543147208	0.16497461928934	ENSG00000156976	EIF4A2	4.00879411764706	4.25995245641839	0.514285714285714	0.346518987341772
ENST00000332947	200	2.62	2.593925	103	95	94	8	3	0.515	0.945	0.475	994	5.6925	4.976245473	795	0.799798793	ENST00000332947	ENSG00000183114	FAM43B	family with sequence similarity 43 member B [Source:HGNC Symbol;Acc:HGNC:31791]	631	6.132	5.95137876386688	200.266244057052	176	223	98	134	0.632329635499208	0.27892234548336	ENSG00000183114	FAM43B	1.71062094763092	0.978946226415095	0.721393034825871	0.596606974552309
ENST00000371236	270	2.304	2.626133333	139	99	38	76	57	0.514814815	0.507407407	0.366666667	1720	6.335	5.728385465	1462	0.85	ENST00000371236	ENSG00000173406	DAB1	DAB adaptor protein 1 [Source:HGNC Symbol;Acc:HGNC:2661]	1104	6.36	7.02849456521739	240.740942028986	303	286	200	315	0.533514492753623	0.27445652173913	ENSG00000173406	DAB1	3.78871161048689	2.25756930840012	0.772727272727273	0.578947368421053
ENST00000438480	138	2.314	1.828130435	71	71	58	6	3	0.514492754	0.934782609	0.514492754	849	4.88	4.558826855	640	0.753828033	ENST00000438480	ENSG00000188981	MSANTD1	Myb/SANT DNA binding domain containing 1 [Source:HGNC Symbol;Acc:HGNC:33741]	541	6.244	5.41734195933457	234.670979667283	124	152	109	156	0.510166358595194	0.229205175600739	ENSG00000188981	MSANTD1	3.51371875	-0.469809523809524	0.661538461538462	0.581288343558282
ENST00000313708	290	2.3225	2.534882759	149	113	84	47	46	0.513793103	0.679310345	0.389655172	1840	6.357	6.042321196	1601	0.870108696	ENST00000313708	ENSG00000164330	EBF1	EBF transcription factor 1 [Source:HGNC Symbol;Acc:HGNC:3126]	1159	6.36	7.4122415875755	238.016393442623	260	310	245	344	0.491803278688525	0.224331320103538	ENSG00000164330	EBF1	3.0482602739726	3.84455040701315	0.357630979498861	0.344600938967136
ENST00000285605	111	2.295	2.364936937	57	58	48	5	0	0.513513514	0.954954955	0.522522523	526	4.832	4.765830798	427	0.811787072	ENST00000285605	ENSG00000155254	MARVELD1	MARVEL domain containing 1 [Source:HGNC Symbol;Acc:HGNC:28674]	336	6.148	5.73465178571429	214.380952380952	93	101	85	57	0.577380952380952	0.276785714285714	ENSG00000155254	MARVELD1	2.24213605442177	0.603073027090694	0.777027027027027	0.603394091766185
ENST00000257818	117	2.686	2.286615385	60	49	42	11	15	0.512820513	0.777777778	0.418803419	700	6.335	5.191505714	571	0.815714286	ENST00000257818	ENSG00000135363	LMO2	LIM domain only 2 [Source:HGNC Symbol;Acc:HGNC:6642]	438	6.36	6.5012602739726	227.543378995434	89	158	85	106	0.563926940639269	0.203196347031963	ENSG00000135363	LMO2	1.79894489465154	1.37140357598978	0.565371024734982	0.428571428571429
ENST00000267116	585	2.334	2.523136752	300	191	171	127	96	0.512820513	0.618803419	0.326495726	3343	6.337	5.85245169	2845	0.851032007	ENST00000267116	ENSG00000139645	ANKRD52	ankyrin repeat domain 52 [Source:HGNC Symbol;Acc:HGNC:26614]	2035	7.024	7.39626339066339	239.106633906634	463	623	405	544	0.533660933660934	0.227518427518428	ENSG00000139645	ANKRD52	5.77984347826087	3.76722199325591	0.836206896551724	0.557782356246488
ENST00000309318	78	2.3625	2.447282051	40	36	28	3	11	0.512820513	0.820512821	0.461538462	460	5.487	4.930936957	375	0.815217391	ENST00000309318	ENSG00000173457	PPP1R14B	protein phosphatase 1 regulatory inhibitor subunit 14B [Source:HGNC Symbol;Acc:HGNC:9057]	284	6.239	6.00817605633803	228.278169014084	59	104	43	78	0.573943661971831	0.207746478873239	ENSG00000173457	PPP1R14B	3.43833333333333	4.41236330935251	0.826568265682657	0.566308243727599
ENST00000372994	39	2.42	2.274333333	20	18	16	1	4	0.512820513	0.871794872	0.461538462	260	4.81	4.503838462	209	0.803846154	ENST00000372994	ENSG00000171159	BBLN	bublin coiled coil protein [Source:HGNC Symbol;Acc:HGNC:17823]	163	5.784	5.38908588957055	230.723926380368	35	52	27	49	0.533742331288344	0.214723926380368	ENSG00000171159	BBLN	0.810923076923077	1.48785256410256	0.722222222222222	0.674121405750799
ENST00000286628	562	2.3375	2.258081851	288	211	150	110	91	0.512455516	0.642348754	0.37544484	3823	6.335	5.754482605	3283	0.858749673	ENST00000286628	ENSG00000156113	KCNMA1	potassium calcium-activated channel subfamily M alpha 1 [Source:HGNC Symbol;Acc:HGNC:6284]	2404	6.36	7.08442512479201	238.102329450915	452	637	622	693	0.452995008319468	0.18801996672213	ENSG00000156113	KCNMA1	4.39776506024096	2.53104733975701	0.766467065868264	0.3714405360134
ENST00000328933	123	2.543	1.645292683	63	69	42	8	4	0.512195122	0.902439024	0.56097561	718	5.989	5.044032033	595	0.828690808	ENST00000328933	ENSG00000100321	SYNGR1	synaptogyrin 1 [Source:HGNC Symbol;Acc:HGNC:11498]	463	6.158	6.17615766738661	227.164146868251	99	137	118	109	0.509719222462203	0.213822894168467	ENSG00000100321	SYNGR1	4.97125	0.414876091703056	0.761904761904762	0.590450204638472
ENST00000260247	84	2.3585	2.549440476	43	11	13	32	28	0.511904762	0.285714286	0.130952381	746	6.327	5.825286863	660	0.884718499	ENST00000260247	ENSG00000137692	DCUN1D5	defective in cullin neddylation 1 domain containing 5 [Source:HGNC Symbol;Acc:HGNC:28409]	467	6.349	6.95752676659529	237.057815845824	74	134	115	144	0.445396145610278	0.158458244111349	ENSG00000137692	DCUN1D5	1.76717013888889	0.329656132237068	0.709342560553633	0.344095229939197
ENST00000293829	129	2.327	2.476434109	66	62	40	19	8	0.511627907	0.790697674	0.480620155	698	6.3305	5.497570201	599	0.858166189	ENST00000293829	ENSG00000161958	FGF11	fibroblast growth factor 11 [Source:HGNC Symbol;Acc:HGNC:3667]	436	6.358	6.74759862385321	237.137614678899	111	124	92	109	0.538990825688073	0.254587155963303	ENSG00000161958	FGF11	2.97570642201835	1.48401114827202	0.727272727272727	0.50974930362117
ENST00000438146	260	2.3125	2.6784	133	70	50	64	76	0.511538462	0.461538462	0.269230769	1412	6.351	5.895285411	1207	0.854815864	ENST00000438146	ENSG00000100320	RBFOX2	RNA binding fox-1 homolog 2 [Source:HGNC Symbol;Acc:HGNC:9906]	877	6.957	7.1677913340935	232.278221208666	234	287	136	220	0.594070695553022	0.266818700114025	ENSG00000100320	RBFOX2	2.71716541353384	1.78001041666667	0.815	0.440343504476521
ENST00000262033	45	2.334	2.253355556	23	6	2	15	22	0.511111111	0.177777778	0.133333333	515	6.264	5.666897087	442	0.858252427	ENST00000262033	ENSG00000110958	PTGES3	prostaglandin E synthase 3 [Source:HGNC Symbol;Acc:HGNC:16049]	319	6.323	6.91069278996865	234.739811912226	39	99	69	112	0.432601880877743	0.122257053291536	ENSG00000110958	PTGES3	3.24737543859649	1.71750220653133	0.678321678321678	0.346560846560847
ENST00000238738	92	2.321	2.528097826	47	27	23	15	27	0.510869565	0.543478261	0.293478261	638	5.797	5.06112069	498	0.780564263	ENST00000238738	ENSG00000119729	RHOQ	ras homolog family member Q [Source:HGNC Symbol;Acc:HGNC:17736]	399	6.335	6.11830827067669	222.378446115288	74	111	96	118	0.463659147869674	0.18546365914787	ENSG00000119729	RHOQ	2.71621903052065	2.06686197339246	0.854838709677419	0.348018841784428
ENST00000263256	92	2.31	2.089217391	47	31	33	15	13	0.510869565	0.695652174	0.336956522	531	6.251	5.273538606	444	0.836158192	ENST00000263256	ENSG00000100418	DESI1	desumoylating isopeptidase 1 [Source:HGNC Symbol;Acc:HGNC:24577]	323	6.331	6.64739938080495	237.012383900929	72	88	82	81	0.495356037151703	0.222910216718266	ENSG00000100418	DESI1	2.89128921568628	0.90899186197917	0.751219512195122	0.497884803123983
ENST00000342665	184	2.418	2.746086957	94	66	95	13	10	0.510869565	0.875	0.358695652	952	5.384	4.77035084	778	0.817226891	ENST00000342665	ENSG00000177732	SOX12	SRY-box transcription factor 12 [Source:HGNC Symbol;Acc:HGNC:11198]	611	5.704	5.56017184942717	193	160	235	81	135	0.646481178396072	0.261865793780687	ENSG00000177732	SOX12	3.59666487935656	1.85744232488822	0.79144385026738	0.572407628128725
ENST00000356731	190	2.309	2.983784211	97	37	33	62	58	0.510526316	0.368421053	0.194736842	1398	6.358	6.118811874	1206	0.862660944	ENST00000356731	ENSG00000169045	HNRNPH1	heterogeneous nuclear ribonucleoprotein H1 [Source:HGNC Symbol;Acc:HGNC:5041]	874	6.8835	7.34653089244851	237.819221967963	138	314	178	244	0.517162471395881	0.157894736842105	ENSG00000169045	HNRNPH1	0.369192057291665	3.39932142857143	0.644111906310995	0.25
ENST00000590720	96	2.3245	2.580864583	49	23	30	22	21	0.510416667	0.552083333	0.239583333	809	6.31	5.743644005	694	0.857849197	ENST00000590720	ENSG00000131467	PSME3	proteasome activator subunit 3 [Source:HGNC Symbol;Acc:HGNC:9570]	482	6.335	7.08354356846473	238.174273858921	77	114	111	180	0.396265560165975	0.159751037344398	ENSG00000131467	PSME3	3.74377872340425	1.70053729977117	0.716101694915254	0.465690759377859
ENST00000333274	98	2.3395	2.498316327	50	33	19	20	26	0.510204082	0.530612245	0.336734694	707	6.337	5.87993918	608	0.859971711	ENST00000333274	ENSG00000184349	EFNA5	ephrin A5 [Source:HGNC Symbol;Acc:HGNC:3225]	442	6.36	7.15661538461538	237.81221719457	85	118	118	121	0.459276018099547	0.192307692307692	ENSG00000184349	EFNA5	2.55690740740741	2.79867873510541	0.606153846153846	0.412600229095074
ENST00000617516	98	2.295	1.984061224	50	34	30	20	14	0.510204082	0.653061224	0.346938776	601	6.303	5.362146423	503	0.836938436	ENST00000617516	ENSG00000276023	DUSP14	dual specificity phosphatase 14 [Source:HGNC Symbol;Acc:HGNC:17007]	386	6.34	6.81837305699482	238.689119170984	78	111	93	104	0.489637305699482	0.202072538860104	ENSG00000276023	DUSP14	1.37012096774194	2.5453164556962	0.797101449275362	0.415481832543444
ENST00000272647	155	2.306	2.774129032	79	48	30	37	40	0.509677419	0.503225806	0.309677419	957	6.335	5.756058516	811	0.847439916	ENST00000272647	ENSG00000144233	AMMECR1L	AMMECR1 like [Source:HGNC Symbol;Acc:HGNC:28658]	600	6.36	6.95717666666667	240.956666666667	142	158	124	176	0.5	0.236666666666667	ENSG00000144233	AMMECR1L	3.37329491525424	2.6283247764638	0.736486486486487	0.454152249134948
ENST00000306984	104	2.3025	2.556346154	53	25	28	26	25	0.509615385	0.509615385	0.240384615	548	4.7145	4.671593066	436	0.795620438	ENST00000306984	ENSG00000168303	MPLKIP	M-phase specific PLK1 interacting protein [Source:HGNC Symbol;Acc:HGNC:16002]	348	5.8455	5.49936206896552	234.41091954023	104	112	59	73	0.620689655172414	0.298850574712644	ENSG00000168303	MPLKIP	0.751509090909091	0.341670646766169	0.571428571428571	0.395679363274588
ENST00000268719	161	2.387	2.550465839	82	71	47	24	19	0.50931677	0.732919255	0.440993789	927	5.953	4.93292233	720	0.776699029	ENST00000268719	ENSG00000141034	GID4	GID complex subunit 4 homolog [Source:HGNC Symbol;Acc:HGNC:28453]	588	6.297	6.01159863945578	219.875850340136	160	163	123	142	0.549319727891156	0.272108843537415	ENSG00000141034	GID4	0.0377894736842105	1.39749763033175	0.46551724137931	0.446936197094125
ENST00000373812	273	2.297	2.610490842	139	57	37	101	78	0.509157509	0.344322344	0.208791209	1760	6.332	5.722639773	1513	0.859659091	ENST00000373812	ENSG00000198492	YTHDF2	YTH N6-methyladenosine RNA binding protein 2 [Source:HGNC Symbol;Acc:HGNC:31675]	1146	6.36	6.98769633507853	237.638743455497	275	316	203	352	0.515706806282722	0.239965095986038	ENSG00000198492	YTHDF2	3.73777348066298	5.15255205811138	0.730769230769231	0.349455864570738
ENST00000488788	55	2.521	2.745854545	28	18	16	11	10	0.509090909	0.618181818	0.327272727	297	3.484	3.454232323	176	0.592592593	ENST00000488788	ENSG00000270299	None	novel protein	182	4.464	3.69042857142857	186.489010989011	53	61	32	36	0.626373626373626	0.291208791208791	NA	NA	NA	NA	NA	NA
ENST00000354822	230	2.514	2.594595652	117	101	99	10	20	0.508695652	0.869565217	0.439130435	1218	6.208	5.711227422	1051	0.862889984	ENST00000354822	ENSG00000136352	NKX2-1	NK2 homeobox 1 [Source:HGNC Symbol;Acc:HGNC:11825]	793	6.629	6.83851954602774	219.87263556116	218	271	118	186	0.616645649432535	0.274905422446406	ENSG00000136352	NKX2-1	3.37393203883495	2.70661764705882	0.634615384615385	0.449717514124294
ENST00000317216	195	2.317	2.782825641	99	105	58	18	14	0.507692308	0.835897436	0.538461538	1172	6.33	5.983955631	1025	0.874573379	ENST00000317216	ENSG00000179388	EGR3	early growth response 3 [Source:HGNC Symbol;Acc:HGNC:3240]	766	6.355	7.23993603133159	235.024804177546	220	178	143	225	0.519582245430809	0.287206266318538	ENSG00000179388	EGR3	3.17600186567164	3.44121441249557	0.720670391061452	0.450674237047551
ENST00000370495	199	2.312	2.490633166	101	65	65	26	43	0.507537688	0.653266332	0.326633166	1111	6.335	5.523582358	937	0.843384338	ENST00000370495	ENSG00000155287	SLC25A28	solute carrier family 25 member 28 [Source:HGNC Symbol;Acc:HGNC:23472]	706	6.36	6.80600708215297	234.971671388102	159	242	136	169	0.567988668555241	0.225212464589235	ENSG00000155287	SLC25A28	3.66990384615385	1.80421212121212	0.838095238095238	0.501510574018127
ENST00000324856	1232	2.3135	2.573858766	624	449	286	241	256	0.506493506	0.596590909	0.364448052	6938	6.329	5.609340156	5860	0.844623811	ENST00000324856	ENSG00000117713	ARID1A	AT-rich interaction domain 1A [Source:HGNC Symbol;Acc:HGNC:11110]	4515	6.36	6.86677364341085	232.304540420819	1368	1250	693	1204	0.57984496124031	0.302990033222591	ENSG00000117713	ARID1A	5.80204627249358	5.36898889711327	0.771794871794872	0.400887573964497
ENST00000216277	332	2.2805	2.559900602	168	47	40	106	139	0.506024096	0.262048193	0.141566265	2326	6.297	5.477463457	1964	0.844368014	ENST00000216277	ENSG00000090060	PAPOLA	poly(A) polymerase alpha [Source:HGNC Symbol;Acc:HGNC:14981]	1433	6.335	6.55434612700628	234.144452198186	323	336	307	467	0.459874389392882	0.225401256106071	ENSG00000090060	PAPOLA	5.8824644549763	2.94367230546157	0.707547169811321	0.345893719806763
ENST00000357461	85	2.371	2.045952941	43	51	28	4	2	0.505882353	0.929411765	0.6	508	6.335	5.533273622	432	0.850393701	ENST00000357461	ENSG00000198133	TMEM229B	transmembrane protein 229B [Source:HGNC Symbol;Acc:HGNC:20130]	335	6.36	6.9390776119403	240.6	66	95	100	74	0.480597014925373	0.197014925373134	ENSG00000198133	TMEM229B	1.91349532710281	1.03474381737476	0.817391304347826	0.561331220285262
ENST00000378119	85	2.285	2.999529412	43	20	13	31	21	0.505882353	0.388235294	0.235294118	710	6.31	5.85181831	622	0.876056338	ENST00000378119	ENSG00000112308	C6orf62	chromosome 6 open reading frame 62 [Source:HGNC Symbol;Acc:HGNC:20998]	445	6.333	6.94312808988764	239.391011235955	83	100	110	152	0.41123595505618	0.186516853932584	ENSG00000112308	C6orf62	3.34772016460905	2.47208678655199	0.392197125256673	0.32890625
ENST00000533601	87	2.335	1.617804598	44	29	37	9	12	0.505747126	0.75862069	0.333333333	667	6.291	5.236865067	563	0.844077961	ENST00000533601	ENSG00000139998	RAB15	RAB15, member RAS oncogene family [Source:HGNC Symbol;Acc:HGNC:20150]	410	6.335	6.62980731707317	232.585365853659	63	120	88	139	0.446341463414634	0.153658536585366	ENSG00000139998	RAB15	1.64093846153846	0.941288075560804	0.839080459770115	0.53933910306845
ENST00000675478	364	2.32	2.024335165	184	151	101	51	61	0.505494505	0.692307692	0.414835165	2242	6.359	5.813546833	1919	0.855932203	ENST00000675478	ENSG00000181722	ZBTB20	zinc finger and BTB domain containing 20 [Source:HGNC Symbol;Acc:HGNC:13503]	1455	6.36	7.16603986254296	240.712027491409	368	378	270	439	0.512714776632302	0.252920962199313	ENSG00000181722	ZBTB20	3.34833160621761	1.88601387302104	0.535211267605634	0.374025868048472
ENST00000400314	190	2.3185	2.108463158	96	84	44	29	33	0.505263158	0.673684211	0.442105263	1172	6.1225	5.38562884	980	0.836177474	ENST00000400314	ENSG00000183570	PCBP3	poly(rC) binding protein 3 [Source:HGNC Symbol;Acc:HGNC:8651]	729	6.302	6.71168998628258	234.556927297668	182	192	137	218	0.513031550068587	0.249657064471879	ENSG00000183570	PCBP3	0.822822485207101	0.198121171770972	0.818181818181818	0.593085106382979
ENST00000656825	97	2.289	2.582360825	49	14	18	36	29	0.505154639	0.329896907	0.144329897	596	6.332	5.952575503	519	0.870805369	ENST00000656825	ENSG00000070831	CDC42	cell division cycle 42 [Source:HGNC Symbol;Acc:HGNC:1736]	371	6.358	7.3176064690027	240.250673854447	82	90	87	112	0.463611859838275	0.221024258760108	ENSG00000070831	CDC42	4.02038095238095	0.627162908795446	0.685714285714286	0.419620188890017
ENST00000416167	101	2.27	2.427445545	51	51	29	16	5	0.504950495	0.792079208	0.504950495	555	3.651	3.668846847	345	0.621621622	ENST00000416167	ENSG00000167244	IGF2	insulin like growth factor 2 [Source:HGNC Symbol;Acc:HGNC:5466]	349	4.511	4.27353581661891	228.057306590258	91	108	76	74	0.570200573065903	0.260744985673352	ENSG00000167244	IGF2	3.23247986289631	0.900086754453916	0.725473321858864	0.562209602478059
ENST00000331397	575	2.3	2.688453913	290	101	68	209	197	0.504347826	0.293913043	0.175652174	4156	6.093	5.068923244	3267	0.786092397	ENST00000331397	ENSG00000183878	UTY	ubiquitously transcribed tetratricopeptide repeat containing, Y-linked [Source:HGNC Symbol;Acc:HGNC:12638]	2604	6.238	6.10362288786482	222.415130568356	573	649	551	831	0.469278033794163	0.220046082949309	NA	NA	NA	NA	0.513379583746283	0.282916948008103
ENST00000308660	129	2.324	2.316937984	65	44	43	16	26	0.503875969	0.674418605	0.341085271	778	6.335	5.801473008	664	0.853470437	ENST00000308660	ENSG00000173926	MARCHF3	membrane associated ring-CH-type finger 3 [Source:HGNC Symbol;Acc:HGNC:28728]	479	6.36	7.19964300626305	240.225469728601	104	132	124	119	0.492693110647182	0.217118997912317	ENSG00000173926	MARCHF3	2.19995094339623	1.07604825462013	0.676190476190476	0.451248717071502
ENST00000216133	135	2.333	2.516177778	68	57	49	12	17	0.503703704	0.785185185	0.422222222	780	6.069	5.313	642	0.823076923	ENST00000216133	ENSG00000100307	CBX7	chromobox 7 [Source:HGNC Symbol;Acc:HGNC:1557]	482	6.331	6.12021161825726	237.00622406639	119	148	85	130	0.553941908713693	0.246887966804979	ENSG00000100307	CBX7	4.4749406779661	0.576705957719411	0.80168776371308	0.562600064040986
ENST00000313173	141	2.27	2.696964539	71	55	48	24	14	0.503546099	0.730496454	0.390070922	881	4.863	4.707910329	696	0.790011351	ENST00000313173	ENSG00000175879	HOXD8	homeobox D8 [Source:HGNC Symbol;Acc:HGNC:5139]	561	6.211	5.49158110516934	216.222816399287	165	159	88	149	0.577540106951872	0.294117647058824	ENSG00000175879	HOXD8	2.55549848942598	2.58654143646409	0.745098039215686	0.356945722171113
ENST00000355673	711	2.282	2.857706048	358	243	133	197	138	0.503516174	0.52883263	0.341772152	3056	6.287	5.412518979	2479	0.811191099	ENST00000355673	ENSG00000166987	MBD6	methyl-CpG binding domain protein 6 [Source:HGNC Symbol;Acc:HGNC:20445]	1904	6.8025	6.59759821428571	237.096638655462	748	549	310	297	0.681197478991597	0.392857142857143	ENSG00000166987	MBD6	5.88844565217392	5.68923991275899	0.788359788359788	0.531590413943355
ENST00000402077	151	2.276	1.778364238	76	61	62	14	14	0.503311258	0.814569536	0.40397351	926	5.9605	4.850534557	733	0.791576674	ENST00000402077	ENSG00000100379	KCTD17	potassium channel tetramerization domain containing 17 [Source:HGNC Symbol;Acc:HGNC:25705]	582	6.274	5.82431443298969	228.895189003436	135	184	105	158	0.548109965635739	0.231958762886598	ENSG00000100379	KCTD17	2.33859090909091	0.826311639549437	0.782608695652174	0.62875
ENST00000432920	247	2.28	2.134558704	124	66	66	63	52	0.502024291	0.534412955	0.267206478	1112	4.404	3.827463129	744	0.669064748	ENST00000432920	ENSG00000255835	None	novel protein	684	5.659	4.8263552631579	217.932748538012	192	264	112	116	0.666666666666667	0.280701754385965	NA	NA	NA	NA	NA	NA
ENST00000426105	606	2.283	2.712537954	304	153	91	187	175	0.501650165	0.402640264	0.252475248	3651	6.36	6.073536018	3146	0.861681731	ENST00000426105	ENSG00000134644	PUM1	pumilio RNA binding family member 1 [Source:HGNC Symbol;Acc:HGNC:14957]	2320	7.124	7.44906465517241	240.886637931034	581	671	438	630	0.539655172413793	0.250431034482759	ENSG00000134644	PUM1	6.32004424778761	4.18034074941453	0.611650485436893	0.34113516676419
ENST00000037243	44	2.2935	2.80225	22	8	14	13	9	0.5	0.5	0.181818182	370	6.319	5.841908108	324	0.875675676	ENST00000037243	ENSG00000034713	GABARAPL2	GABA type A receptor associated protein like 2 [Source:HGNC Symbol;Acc:HGNC:13291]	231	6.358	7.07653246753247	237.272727272727	35	60	61	75	0.411255411255411	0.151515151515152	ENSG00000034713	GABARAPL2	2.90628703703704	4.30817475728155	0.752293577981651	0.346899224806202
ENST00000233121	112	2.2825	2.086419643	56	38	26	22	26	0.5	0.571428571	0.339285714	870	6.315	5.769973563	748	0.859770115	ENST00000233121	ENSG00000084764	MAPRE3	microtubule associated protein RP/EB family member 3 [Source:HGNC Symbol;Acc:HGNC:6892]	553	6.342	7.16489511754069	239.905967450271	109	135	118	191	0.44122965641953	0.197106690777577	ENSG00000084764	MAPRE3	4.2942774566474	2.79298855835241	0.778443113772455	0.595428571428571
ENST00000260447	40	2.186	1.539575	20	15	18	4	3	0.5	0.825	0.375	267	4.912	4.695771536	209	0.782771536	ENST00000260447	ENSG00000137880	GCHFR	GTP cyclohydrolase I feedback regulator [Source:HGNC Symbol;Acc:HGNC:4194]	164	6.335	6.04342073170732	237.969512195122	29	51	38	46	0.48780487804878	0.176829268292683	ENSG00000137880	GCHFR	0.363867256637168	0.433657458563536	0.719298245614035	0.652892561983471
ENST00000263921	60	2.2335	3.19	30	14	14	17	15	0.5	0.466666667	0.233333333	522	6.333	6.103965517	472	0.904214559	ENST00000263921	ENSG00000109220	CHIC2	cysteine rich hydrophobic domain 2 [Source:HGNC Symbol;Acc:HGNC:1935]	318	6.354	7.08205974842767	236.22641509434	47	91	82	98	0.433962264150943	0.147798742138365	ENSG00000109220	CHIC2	2.19534754098361	4.94750809061489	0.696078431372549	0.296774193548387
ENST00000302979	52	2.266	2.486634615	26	13	8	14	17	0.5	0.403846154	0.25	410	5.4245	4.918595122	337	0.82195122	ENST00000302979	ENSG00000186184	POLR1D	RNA polymerase I and III subunit D [Source:HGNC Symbol;Acc:HGNC:20422]	260	6.3295	5.91088461538462	238.35	47	70	51	92	0.45	0.180769230769231	ENSG00000186184	POLR1D	1.44484782608696	1.5524603960396	0.67741935483871	0.408866995073892
ENST00000304523	154	2.1625	1.77638961	77	53	33	23	45	0.5	0.558441558	0.344155844	1154	6.344	5.63570104	977	0.846620451	ENST00000304523	ENSG00000169744	LDB2	LIM domain binding 2 [Source:HGNC Symbol;Acc:HGNC:6533]	722	6.36	7.06581855955679	239.837950138504	156	177	148	241	0.461218836565097	0.21606648199446	ENSG00000169744	LDB2	4.2865	2.41851583710407	0.53416149068323	0.344484629294756
ENST00000318066	68	2.28	2.870852941	34	21	9	16	22	0.5	0.441176471	0.308823529	475	6.015	5.049549474	383	0.806315789	ENST00000318066	ENSG00000177889	UBE2N	ubiquitin conjugating enzyme E2 N [Source:HGNC Symbol;Acc:HGNC:12492]	294	6.238	5.92930612244898	212.448979591837	70	77	60	87	0.5	0.238095238095238	ENSG00000177889	UBE2N	4.88615873015873	0.992890316659016	0.640625	0.383803624684561
ENST00000336458	70	2.308	2.886157143	35	19	16	15	20	0.5	0.5	0.271428571	481	6.327	5.986640333	421	0.875259875	ENST00000336458	ENSG00000132507	EIF5A	eukaryotic translation initiation factor 5A [Source:HGNC Symbol;Acc:HGNC:3300]	304	6.355	7.28639144736842	238.953947368421	53	90	64	97	0.470394736842105	0.174342105263158	ENSG00000132507	EIF5A	4.96687671232877	3.69194817073171	0.761904761904762	0.6
ENST00000358582	108	2.2755	2.411333333	54	17	25	33	33	0.5	0.388888889	0.157407407	988	2.488	2.507906883	516	0.522267206	ENST00000358582	ENSG00000196381	ZNF781	zinc finger protein 781 [Source:HGNC Symbol;Acc:HGNC:26745]	615	2.406	2.40841951219512	195.970731707317	102	139	157	217	0.391869918699187	0.165853658536585	ENSG00000196381	ZNF781	0.67927358490566	1.64670148200423	0.593939393939394	0.324400564174894
ENST00000391587	52	2.131	1.848826923	26	32	7	7	6	0.5	0.75	0.615384615	301	4.583	3.968538206	208	0.6910299	ENST00000391587	ENSG00000212900	KRTAP3-2	keratin associated protein 3-2 [Source:HGNC Symbol;Acc:HGNC:16779]	194	5.564	4.82235051546392	232.226804123711	61	48	47	38	0.561855670103093	0.314432989690722	ENSG00000212900	KRTAP3-2	0.587377358490566	0.520005449591281	0.462962962962963	0.377717391304348
ENST00000392246	36	2.237	2.6795	18	6	6	12	12	0.5	0.333333333	0.166666667	326	6.183	5.920506135	291	0.892638037	ENST00000392246	ENSG00000116030	SUMO1	small ubiquitin like modifier 1 [Source:HGNC Symbol;Acc:HGNC:12502]	203	6.268	7.01527093596059	234.029556650246	35	53	38	77	0.433497536945813	0.172413793103448	ENSG00000116030	SUMO1	3.37065068493151	2.83731936685289	0.63265306122449	0.326511627906977
ENST00000405863	110	2.182	2.579018182	55	35	22	24	29	0.5	0.518181818	0.318181818	824	6.31	5.717036408	707	0.858009709	ENST00000405863	ENSG00000122584	NXPH1	neurexophilin 1 [Source:HGNC Symbol;Acc:HGNC:20693]	528	6.335	7.08976136363636	239.931818181818	100	120	125	183	0.416666666666667	0.189393939393939	ENSG00000122584	NXPH1	1.71190055688146	3.89993640167364	0.659407665505226	0.357859531772575
ENST00000546591	6	3.76	4.32	3	4	1	0	1	0.5	0.833333333	0.666666667	90	6.316	6.079188889	78	0.866666667	ENST00000546591	ENSG00000229117	RPL41	ribosomal protein L41 [Source:HGNC Symbol;Acc:HGNC:10354]	46	6.342	7.3335652173913	239.434782608696	5	16	7	18	0.456521739130435	0.108695652173913	ENSG00000229117	RPL41	0.993729032258064	0.647609865470852	0.480769230769231	0.469798657718121
ENST00000636011	20	2.0715	1.86755	10	4	3	5	8	0.5	0.35	0.2	131	5.019	4.736267176	101	0.770992366	ENST00000636011	ENSG00000247595	SPTY2D1OS	SPTY2D1 opposite strand [Source:HGNC Symbol;Acc:HGNC:44122]	86	6.355	5.83352325581395	240.104651162791	14	29	20	23	0.5	0.162790697674419	ENSG00000247595	SPTY2D1OS	1.16603401360544	2.16751365187713	0.527027027027027	0.450980392156863
ENST00000341776	599	2.241	2.192791319	299	220	181	101	97	0.499165275	0.669449082	0.367278798	3813	6.287	5.209676108	3076	0.806713874	ENST00000341776	ENSG00000008083	JARID2	jumonji and AT-rich interaction domain containing 2 [Source:HGNC Symbol;Acc:HGNC:6196]	2403	6.335	6.4377873491469	237.689554723263	531	675	437	760	0.50187265917603	0.220973782771536	ENSG00000008083	JARID2	5.53006157112527	3.827	0.400423728813559	0.397771587743733
ENST00000358704	219	2.019	2.82926484	109	80	62	40	37	0.497716895	0.648401826	0.365296804	1604	6.335	5.887187656	1355	0.844763092	ENST00000358704	ENSG00000179456	ZBTB18	zinc finger and BTB domain containing 18 [Source:HGNC Symbol;Acc:HGNC:13030]	1023	6.36	6.96027565982405	240.166177908113	195	299	212	317	0.482893450635386	0.190615835777126	ENSG00000179456	ZBTB18	6.02038255033558	4.98645945945947	0.46	0.341232227488152
ENST00000345330	189	2.23	2.964608466	94	77	45	41	26	0.497354497	0.645502646	0.407407407	1229	6.335	5.38812205	985	0.801464605	ENST00000345330	ENSG00000156642	NPTN	neuroplastin [Source:HGNC Symbol;Acc:HGNC:17867]	775	6.36	6.32109935483871	239.331612903226	159	214	154	248	0.481290322580645	0.205161290322581	ENSG00000156642	NPTN	3.81407471264368	3.85222813688213	0.76	0.277777777777778
ENST00000389677	161	2.268	2.346540373	80	48	43	44	26	0.49689441	0.565217391	0.298136646	1254	6.332	5.58638756	1062	0.846889952	ENST00000389677	ENSG00000146267	FAXC	failed axon connections homolog, metaxin like GST domain containing [Source:HGNC Symbol;Acc:HGNC:20742]	805	6.36	6.94936273291925	238.375155279503	138	237	192	238	0.46583850931677	0.171428571428571	ENSG00000146267	FAXC	2.41672847682119	0.523947194719472	0.825082508250825	0.3863
ENST00000354911	312	1.925	2.439269231	155	39	34	122	117	0.496794872	0.233974359	0.125	2000	6.311	5.3679935	1678	0.839	ENST00000354911	ENSG00000095787	WAC	WW domain containing adaptor with coiled-coil [Source:HGNC Symbol;Acc:HGNC:17327]	1251	6.336	6.54128697042366	234.515587529976	374	268	219	390	0.513189448441247	0.298960831334932	ENSG00000095787	WAC	2.95054112554113	2.39158649187804	0.764578833693304	0.357549857549858
ENST00000621218	145	2.22	2.779103448	72	63	30	31	21	0.496551724	0.64137931	0.434482759	862	5.261	5.278435035	740	0.858468677	ENST00000621218	ENSG00000123560	PLP1	proteolipid protein 1 [Source:HGNC Symbol;Acc:HGNC:9086]	539	5.286	6.24274582560297	236.257884972171	102	157	157	123	0.48051948051948	0.189239332096475	NA	NA	NA	NA	0.477707006369427	0.384197530864198
ENST00000433688	405	2.242	2.408765432	201	182	153	36	34	0.496296296	0.827160494	0.449382716	2057	4.83	4.610532815	1586	0.771025766	ENST00000433688	ENSG00000188070	ZFTA	zinc finger translocation associated [Source:HGNC Symbol;Acc:HGNC:28449]	1290	5.9475	5.54166434108527	215.478294573643	333	516	182	259	0.658139534883721	0.258139534883721	ENSG00000188070	ZFTA	1.68643137254902	0.981510626239725	0.896103896103896	0.555807365439093
ENST00000309993	262	2.2095	2.496912214	130	62	34	94	72	0.496183206	0.366412214	0.236641221	1742	6.335	5.625521814	1474	0.846153846	ENST00000309993	ENSG00000174579	MSL2	MSL complex subunit 2 [Source:HGNC Symbol;Acc:HGNC:25544]	1118	6.36	6.97462790697674	239.578711985689	256	262	238	362	0.463327370304114	0.228980322003578	ENSG00000174579	MSL2	2.5674410801964	4.16058934169278	0.69664758789861	0.343330349149508
ENST00000402010	389	2.052	2.35103856	193	160	108	66	55	0.496143959	0.688946015	0.411311054	2443	6.274	5.573119935	2054	0.840769546	ENST00000402010	ENSG00000072518	MARK2	microtubule affinity regulating kinase 2 [Source:HGNC Symbol;Acc:HGNC:3332]	1512	6.335	6.99544973544974	237.925925925926	329	409	294	480	0.488095238095238	0.217592592592593	ENSG00000072518	MARK2	5.81156675062973	3.10203191489361	0.78391959798995	0.612758813654169
ENST00000409682	129	2.262	2.495015504	64	19	22	47	41	0.496124031	0.317829457	0.147286822	973	6.335	5.843596095	854	0.877697842	ENST00000409682	ENSG00000115233	PSMD14	proteasome 26S subunit, non-ATPase 14 [Source:HGNC Symbol;Acc:HGNC:16889]	607	6.36	7.18111037891269	240.438220757825	106	178	134	189	0.467874794069193	0.174629324546952	ENSG00000115233	PSMD14	1.84161829652997	3.954059375	0.629834254143646	0.333333333333333
ENST00000239461	121	2.258	2.61946281	60	44	40	19	18	0.495867769	0.694214876	0.363636364	754	6.334	5.864513263	634	0.840848806	ENST00000239461	ENSG00000116132	PRRX1	paired related homeobox 1 [Source:HGNC Symbol;Acc:HGNC:9142]	466	6.36	7.19409442060086	236.178111587983	106	135	78	147	0.517167381974249	0.227467811158798	ENSG00000116132	PRRX1	5.76314772727273	1.17576837554046	0.674157303370786	0.356900277863538
ENST00000554335	353	2.226	1.804575071	175	152	94	52	55	0.495750708	0.696883853	0.430594901	2205	6.335	5.454068027	1833	0.831292517	ENST00000554335	ENSG00000020577	SAMD4A	sterile alpha motif domain containing 4A [Source:HGNC Symbol;Acc:HGNC:23023]	1390	6.36	6.79276978417266	238.092086330935	348	369	268	405	0.515827338129496	0.250359712230216	ENSG00000020577	SAMD4A	2.81763607594937	2.03672043010753	0.665094339622642	0.424290942360476
ENST00000274625	99	2.052	2.00620202	49	39	45	10	5	0.494949495	0.848484848	0.393939394	644	6.299	5.580610248	556	0.863354037	ENST00000274625	ENSG00000156427	FGF18	fibroblast growth factor 18 [Source:HGNC Symbol;Acc:HGNC:3674]	396	6.324	6.90661868686869	235.616161616162	74	109	83	130	0.462121212121212	0.186868686868687	ENSG00000156427	FGF18	4.14485533453888	3.71584587378641	0.796028880866426	0.438787878787879
ENST00000351018	99	2.155	1.997313131	49	37	37	16	9	0.494949495	0.747474747	0.373737374	580	6.329	5.458305172	495	0.853448276	ENST00000351018	ENSG00000177105	RHOG	ras homolog family member G [Source:HGNC Symbol;Acc:HGNC:672]	372	6.355	6.99495967741935	239.120967741935	89	99	79	105	0.505376344086022	0.239247311827957	ENSG00000177105	RHOG	3.74183582089552	3.41934523809524	0.776119402985075	0.570458404074703
ENST00000420696	198	2.107	1.399035354	98	63	56	35	44	0.494949495	0.601010101	0.318181818	1329	6.293	5.736804364	1138	0.856282919	ENST00000420696	ENSG00000185630	PBX1	PBX homeobox 1 [Source:HGNC Symbol;Acc:HGNC:8632]	839	6.36	7.21762097735399	233.591179976162	181	242	151	265	0.504171632896305	0.215733015494636	ENSG00000185630	PBX1	3.62898435054773	1.09730321830167	0.5515625	0.405117270788913
ENST00000293230	97	1.999	1.328154639	48	42	41	9	5	0.494845361	0.855670103	0.432989691	589	5.902	4.898351443	487	0.826825127	ENST00000293230	ENSG00000161544	CYGB	cytoglobin [Source:HGNC Symbol;Acc:HGNC:16505]	374	6.265	6.12598395721925	232.598930481283	81	112	81	100	0.516042780748663	0.216577540106952	ENSG00000161544	CYGB	2.49825149700599	0.950713469387755	0.81547619047619	0.592985318107667
ENST00000673685	388	2.2435	2.646358247	192	150	111	63	64	0.494845361	0.672680412	0.386597938	2408	6.287	5.350426495	1955	0.811877076	ENST00000673685	ENSG00000080709	KCNN2	potassium calcium-activated channel subfamily N member 2 [Source:HGNC Symbol;Acc:HGNC:6291]	1531	6.35	6.4843350751143	231.190725016329	375	409	327	420	0.51208360548661	0.244937949052907	ENSG00000080709	KCNN2	6.39887142857143	6.02704416403785	0.605633802816901	0.320754716981132
ENST00000341550	95	2.265	2.564431579	47	38	25	23	9	0.494736842	0.663157895	0.4	779	6.253	5.723210526	656	0.842105263	ENST00000341550	ENSG00000111653	ING4	inhibitor of growth family member 4 [Source:HGNC Symbol;Acc:HGNC:19423]	488	6.299	7.12499385245902	238.229508196721	91	134	93	170	0.461065573770492	0.186475409836066	ENSG00000111653	ING4	6.08744444444444	1.40744258639911	0.421052631578947	0.511135857461025
ENST00000243056	188	2.1805	2.584404255	93	91	69	18	10	0.494680851	0.85106383	0.484042553	1001	6.199	5.691675325	851	0.85014985	ENST00000243056	ENSG00000123364	HOXC13	homeobox C13 [Source:HGNC Symbol;Acc:HGNC:5125]	651	6.338	6.93069892473118	221.603686635945	174	204	114	159	0.580645161290323	0.267281105990783	ENSG00000123364	HOXC13	5.09718421052631	1.39893648334624	0.506493506493506	0.497678018575851
ENST00000368006	156	2.057	2.237352564	77	52	43	31	30	0.493589744	0.608974359	0.333333333	973	6.335	5.382093525	802	0.824254882	ENST00000368006	ENSG00000158796	DEDD	death effector domain containing [Source:HGNC Symbol;Acc:HGNC:2755]	599	6.36	6.81930550918197	240.285475792988	134	166	131	168	0.500834724540901	0.223706176961603	ENSG00000158796	DEDD	3.3227429906542	2.42740051020408	0.796610169491525	0.448598130841121
ENST00000322329	77	2.214	2.235038961	38	34	38	1	4	0.493506494	0.935064935	0.441558442	367	4.123	4.218144414	282	0.768392371	ENST00000322329	ENSG00000179673	RPRML	reprimo like [Source:HGNC Symbol;Acc:HGNC:32422]	230	5.618	4.97873043478261	193.208695652174	41	89	57	43	0.565217391304348	0.178260869565217	ENSG00000179673	RPRML	0.946410569105692	0.581128048780488	0.773279352226721	0.62474645030426
ENST00000339235	225	2.058	2.226355556	111	98	93	18	16	0.493333333	0.848888889	0.435555556	1265	6.04	5.149143874	1044	0.825296443	ENST00000339235	ENSG00000171823	FBXL14	F-box and leucine rich repeat protein 14 [Source:HGNC Symbol;Acc:HGNC:28624]	794	6.2815	6.36546725440806	223.861460957179	151	248	185	210	0.502518891687657	0.190176322418136	ENSG00000171823	FBXL14	2.77386019417475	0.356118733509235	0.829457364341085	0.422924901185771
ENST00000454077	146	2.009	2.311431507	72	52	37	28	29	0.493150685	0.609589041	0.356164384	1113	6.351	5.906490566	973	0.874213836	ENST00000454077	ENSG00000087152	ATXN7L3	ataxin 7 like 3 [Source:HGNC Symbol;Acc:HGNC:25416]	689	6.358	7.08098693759071	239.631349782293	126	183	138	242	0.448476052249637	0.182873730043541	ENSG00000087152	ATXN7L3	NA	4.04087281592846	NA	NA
ENST00000248378	71	2.26	2.011661972	35	37	28	1	5	0.492957746	0.915492958	0.521126761	337	5.835	5.115308605	278	0.824925816	ENST00000248378	ENSG00000127774	EMC6	ER membrane protein complex subunit 6 [Source:HGNC Symbol;Acc:HGNC:28430]	213	6.354	6.63823943661972	232.845070422535	43	65	67	38	0.507042253521127	0.2018779342723	ENSG00000127774	EMC6	1.15545255474453	2.44257671957672	0.617977528089888	0.410526315789474
ENST00000356467	142	2.0875	2.282035211	70	54	28	30	30	0.492957746	0.577464789	0.38028169	732	6.36	6.10989071	630	0.860655738	ENST00000356467	ENSG00000054965	FAM168A	family with sequence similarity 168 member A [Source:HGNC Symbol;Acc:HGNC:28999]	471	8.723	7.60375583864119	240.127388535032	167	104	75	125	0.575371549893843	0.354564755838641	ENSG00000054965	FAM168A	3.37987980769231	1.50197244784201	0.717277486910995	0.545454545454545
ENST00000372271	132	1.981	1.756984848	65	76	45	6	5	0.492424242	0.916666667	0.575757576	860	6.295	5.018753488	688	0.8	ENST00000372271	ENSG00000126882	FAM78A	family with sequence similarity 78 member A [Source:HGNC Symbol;Acc:HGNC:25465]	564	6.329	6.44820744680851	237.835106382979	121	153	119	171	0.485815602836879	0.214539007092199	ENSG00000126882	FAM78A	1.83928096676737	0.271346195850018	0.481927710843373	0.575691411935953
ENST00000374514	130	2.135	1.8051	64	49	38	27	16	0.492307692	0.669230769	0.376923077	732	6.314	5.573467213	620	0.846994536	ENST00000374514	ENSG00000011009	LYPLA2	lysophospholipase 2 [Source:HGNC Symbol;Acc:HGNC:6738]	452	6.344	7.19986725663717	236.544247787611	112	133	98	109	0.542035398230089	0.247787610619469	ENSG00000011009	LYPLA2	4.3197196969697	3.26350246913581	0.672897196261682	0.620221948212084
ENST00000361320	250	2.0105	2.116128	123	83	62	54	51	0.492	0.58	0.332	1758	6.335	5.46206314	1446	0.822525597	ENST00000361320	ENSG00000198739	LRRTM3	leucine rich repeat transmembrane neuronal 3 [Source:HGNC Symbol;Acc:HGNC:19410]	1100	6.36	7.03412636363636	240.875454545455	219	260	267	354	0.435454545454545	0.199090909090909	ENSG00000198739	LRRTM3	4.5673102189781	1.55849494411921	0.486338797814208	0.31098696461825
ENST00000265459	978	2.223	2.088225971	481	450	371	80	77	0.491820041	0.839468303	0.460122699	5227	6.272	5.5154934	4402	0.842165678	ENST00000265459	ENSG00000110076	NRXN2	neurexin 2 [Source:HGNC Symbol;Acc:HGNC:8009]	3285	6.356	6.97475220700152	227.138812785388	733	1062	665	825	0.546423135464231	0.223135464231355	ENSG00000110076	NRXN2	3.48089171974522	2.7608887804878	0.754385964912281	0.585769980506823
ENST00000325926	61	2.067	2.10142623	30	26	29	2	4	0.491803279	0.901639344	0.426229508	334	6.237	5.18848503	277	0.829341317	ENST00000325926	ENSG00000177519	RPRM	reprimo, TP53 dependent G2 arrest mediator homolog [Source:HGNC Symbol;Acc:HGNC:24201]	215	6.265	6.48453023255814	231.386046511628	36	71	58	50	0.497674418604651	0.167441860465116	ENSG00000177519	RPRM	0.977172588832487	1.72636847946726	0.712121212121212	0.546563192904656
ENST00000271915	352	1.9825	1.747383523	173	165	97	54	36	0.491477273	0.744318182	0.46875	2228	6.28	5.208312388	1813	0.813734291	ENST00000271915	ENSG00000143603	KCNN3	potassium calcium-activated channel subfamily N member 3 [Source:HGNC Symbol;Acc:HGNC:6292]	1416	6.344	6.57705014124294	232.848163841808	361	331	305	419	0.488700564971751	0.254943502824859	ENSG00000143603	KCNN3	3.65870347003155	0.538155549220828	0.578616352201258	0.410071258907363
ENST00000532984	57	2.106	2.291175439	28	16	19	9	13	0.49122807	0.614035088	0.280701754	367	4.29	3.825362398	241	0.656675749	ENST00000532984	ENSG00000255245	FXYD6-FXYD2	FXYD6-FXYD2 readthrough [Source:HGNC Symbol;Acc:HGNC:39978]	213	4.905	4.06659624413146	238.816901408451	50	65	52	46	0.539906103286385	0.234741784037559	ENSG00000255245	FXYD6-FXYD2	1.59314814814815	0.236395256916996	0.753246753246753	0.461538461538462
ENST00000215095	112	2.154	1.831919643	55	34	57	8	13	0.491071429	0.8125	0.303571429	907	6.258	5.589202867	776	0.855567806	ENST00000215095	ENSG00000099365	STX1B	syntaxin 1B [Source:HGNC Symbol;Acc:HGNC:18539]	556	6.349	7.08651079136691	231.848920863309	80	155	108	213	0.422661870503597	0.143884892086331	ENSG00000099365	STX1B	2.71631818181818	1.08257651345291	0.806584362139918	0.588680302605772
ENST00000359562	110	2.2405	2.596363636	54	65	35	4	6	0.490909091	0.909090909	0.590909091	662	6.231	5.655935045	576	0.870090634	ENST00000359562	ENSG00000164107	HAND2	heart and neural crest derivatives expressed 2 [Source:HGNC Symbol;Acc:HGNC:4808]	426	6.353	6.93763145539906	218.453051643193	100	133	64	129	0.546948356807512	0.234741784037559	ENSG00000164107	HAND2	2.74090744680851	2.51478889823381	0.697130712008502	0.453781512605042
ENST00000449193	461	2.199	2.508767896	226	164	127	81	89	0.490238612	0.631236443	0.355748373	2731	4.865	4.693157818	2114	0.77407543	ENST00000449193	ENSG00000180592	SKIDA1	SKI/DACH domain containing 1 [Source:HGNC Symbol;Acc:HGNC:32697]	1747	6.269	5.53885002862049	222.044075558099	479	481	296	491	0.549513451631368	0.274184315970235	ENSG00000180592	SKIDA1	4.09376653351089	3.21686083743843	0.45985401459854	0.396307692307692
ENST00000529032	716	2.236	2.487547486	351	153	98	227	238	0.490223464	0.350558659	0.213687151	4049	6.335	5.698971351	3430	0.847122746	ENST00000529032	ENSG00000158636	EMSY	EMSY transcriptional repressor, BRCA2 interacting [Source:HGNC Symbol;Acc:HGNC:18071]	2602	6.36	7.04423866256726	240.610684089162	781	549	464	808	0.511145272867025	0.300153727901614	ENSG00000158636	EMSY	NA	1.82078105482303	NA	NA
ENST00000369014	51	2.207	2.611823529	25	18	10	10	13	0.490196078	0.549019608	0.352941176	382	6.332	5.802143979	337	0.882198953	ENST00000369014	ENSG00000143420	ENSA	endosulfine alpha [Source:HGNC Symbol;Acc:HGNC:3360]	239	6.36	6.9072050209205	238.280334728033	52	63	32	92	0.481171548117155	0.217573221757322	ENSG00000143420	ENSA	3.91890845070422	2.44443628808864	0.657342657342657	0.49792531120332
ENST00000282486	202	1.914	2.688693069	99	50	25	57	70	0.49009901	0.371287129	0.247524752	1199	6.335	6.090546289	1027	0.856547123	ENST00000282486	ENSG00000152601	MBNL1	muscleblind like splicing regulator 1 [Source:HGNC Symbol;Acc:HGNC:6923]	757	8.594	7.49570673712021	238.60105680317	216	191	140	210	0.537648612945839	0.285336856010568	ENSG00000152601	MBNL1	2.51917806731813	4.95980064402814	0.543643263757116	0.272727272727273
ENST00000399134	147	2.193	2.12662585	72	38	62	22	25	0.489795918	0.680272109	0.258503401	942	4.3375	3.66776327	635	0.674097665	ENST00000399134	ENSG00000214860	EVPLL	envoplakin like [Source:HGNC Symbol;Acc:HGNC:35236]	571	4.582	4.22112784588441	223.39054290718	137	193	81	160	0.577933450087566	0.239929947460595	ENSG00000214860	EVPLL	3.19071900826447	-0.126405275779377	0.652173913043478	0.522727272727273
ENST00000343483	143	2.229	2.514027972	70	57	53	23	10	0.48951049	0.769230769	0.398601399	827	5.795	5.012623942	672	0.812575574	ENST00000343483	ENSG00000078399	HOXA9	homeobox A9 [Source:HGNC Symbol;Acc:HGNC:5109]	526	5.835	6.12176045627376	220.133079847909	142	149	90	145	0.553231939163498	0.269961977186312	ENSG00000078399	HOXA9	4.3217625	2.38169178082192	0.592592592592593	0.372968349016253
ENST00000539719	227	2.085	2.640286344	111	106	76	24	21	0.488986784	0.801762115	0.466960352	1295	6.304	5.935806178	1135	0.876447876	ENST00000539719	ENSG00000160094	ZNF362	zinc finger protein 362 [Source:HGNC Symbol;Acc:HGNC:18079]	815	6.334	7.03561349693251	234.347239263804	254	171	157	233	0.521472392638037	0.311656441717791	ENSG00000160094	ZNF362	2.43658167330677	3.7206903341289	0.786585365853659	0.536076326774001
ENST00000302584	219	2.136	2.376881279	107	98	89	16	16	0.488584475	0.853881279	0.447488584	1153	6.14	5.58894536	992	0.860364267	ENST00000302584	ENSG00000171532	NEUROD2	neuronal differentiation 2 [Source:HGNC Symbol;Acc:HGNC:7763]	740	6.564	6.83529054054054	218.460810810811	188	237	125	190	0.574324324324324	0.254054054054054	ENSG00000171532	NEUROD2	6.04167171717172	2.99437603795966	0.654639175257732	0.571428571428571
ENST00000347132	393	2.069	1.922531807	192	195	135	31	32	0.488549618	0.839694656	0.496183206	2144	6.3085	5.309904384	1789	0.834421642	ENST00000347132	ENSG00000117013	KCNQ4	potassium voltage-gated channel subfamily Q member 4 [Source:HGNC Symbol;Acc:HGNC:6298]	1341	6.351	6.71107755406413	229.077554064131	304	419	315	303	0.539149888143177	0.226696495152871	ENSG00000117013	KCNQ4	4.04794462540717	2.06024275362319	0.798701298701299	0.600620796689084
ENST00000355273	131	1.961	2.137633588	64	32	15	42	42	0.488549618	0.358778626	0.244274809	949	4.109	3.595553214	657	0.692307692	ENST00000355273	ENSG00000197938	OR5H2	olfactory receptor family 5 subfamily H member 2 [Source:HGNC Symbol;Acc:HGNC:14752]	612	4.2635	4.22206862745098	197.488562091503	114	118	213	167	0.379084967320261	0.186274509803922	ENSG00000197938	OR5H2	0.0312035175879396	1.84955186721992	0.328320802005013	0.243801652892562
ENST00000373615	211	2.006	1.501161137	103	92	79	25	15	0.488151659	0.81042654	0.436018957	1241	6.325	5.719787268	1080	0.870265915	ENST00000373615	ENSG00000106689	LHX2	LIM homeobox 2 [Source:HGNC Symbol;Acc:HGNC:6594]	789	6.36	7.20949429657795	237.54752851711	193	221	148	227	0.524714828897338	0.244613434727503	ENSG00000106689	LHX2	4.03477452667814	4.85419262981575	0.766323024054983	0.351170568561873
ENST00000266458	41	2.009	1.294365854	20	15	13	9	4	0.487804878	0.682926829	0.365853659	370	6.204	5.075037838	287	0.775675676	ENST00000266458	ENSG00000139112	GABARAPL1	GABA type A receptor associated protein like 1 [Source:HGNC Symbol;Acc:HGNC:4068]	223	6.341	6.61554260089686	221.008968609865	35	54	52	82	0.399103139013453	0.15695067264574	ENSG00000139112	GABARAPL1	0.312845849802372	1.26385691946834	0.65748031496063	0.45703125
ENST00000346027	287	2.06	2.384156794	140	53	53	81	100	0.487804878	0.369337979	0.18466899	2337	6.331	5.786101412	2028	0.867779204	ENST00000346027	ENSG00000146872	TLK2	tousled like kinase 2 [Source:HGNC Symbol;Acc:HGNC:11842]	1419	6.356	7.20995278365046	239.861169837914	280	367	276	496	0.455954897815363	0.197322057787174	ENSG00000146872	TLK2	4.04628025477707	2.08152586502227	0.811563169164882	0.429109589041096
ENST00000627217	316	2.1295	1.990452532	154	119	83	42	72	0.487341772	0.639240506	0.376582278	1865	6.335	5.580779625	1577	0.845576408	ENST00000627217	ENSG00000148737	TCF7L2	transcription factor 7 like 2 [Source:HGNC Symbol;Acc:HGNC:11641]	1158	6.36	6.88845077720207	224.065630397237	356	263	209	330	0.53454231433506	0.307426597582038	ENSG00000148737	TCF7L2	4.92108039215687	4.57424458747804	0.450097847358121	0.343859649122807
ENST00000316803	230	2.191	2.309830435	112	88	100	17	25	0.486956522	0.817391304	0.382608696	1137	5.255	4.649194371	884	0.777484609	ENST00000316803	ENSG00000157782	CABP1	calcium binding protein 1 [Source:HGNC Symbol;Acc:HGNC:1384]	703	6.193	5.73476102418208	208.082503556188	184	259	117	143	0.630156472261735	0.261735419630156	ENSG00000157782	CABP1	3.24783333333333	3.77178922716628	0.721311475409836	0.670560747663551
ENST00000340281	224	2.045	2.923839286	109	33	32	78	81	0.486607143	0.290178571	0.147321429	1797	6.281	4.951438509	1364	0.759042849	ENST00000340281	ENSG00000162664	ZNF326	zinc finger protein 326 [Source:HGNC Symbol;Acc:HGNC:14104]	1136	6.33	5.88726848591549	235.518485915493	173	381	201	381	0.487676056338028	0.152288732394366	ENSG00000162664	ZNF326	0.992358108108108	0.452412252712186	0.738255033557047	0.344435936702399
ENST00000648378	148	2.058	2.533182432	72	62	41	22	23	0.486486486	0.695945946	0.418918919	882	6.31	5.674586168	759	0.860544218	ENST00000648378	ENSG00000105880	DLX5	distal-less homeobox 5 [Source:HGNC Symbol;Acc:HGNC:2918]	569	6.349	6.81379261862917	236.565905096661	174	131	105	159	0.536028119507909	0.305799648506151	ENSG00000105880	DLX5	3.79002403846154	4.46195335276968	0.679425837320574	0.331395348837209
ENST00000303577	181	2.229	2.780994475	88	78	56	28	19	0.486187845	0.740331492	0.430939227	1075	5.079	4.748129302	904	0.840930233	ENST00000303577	ENSG00000169564	PCBP1	poly(rC) binding protein 1 [Source:HGNC Symbol;Acc:HGNC:8647]	698	5.174	5.59180945558739	192.574498567335	153	206	134	205	0.51432664756447	0.21919770773639	ENSG00000169564	PCBP1	3.34779026217228	4.24661479591837	0.798507462686567	0.320610687022901
ENST00000284719	144	2.149	2.331923611	70	21	24	52	47	0.486111111	0.3125	0.145833333	1231	6.331	5.719259139	1054	0.85621446	ENST00000284719	ENSG00000138430	OLA1	Obg like ATPase 1 [Source:HGNC Symbol;Acc:HGNC:28833]	774	6.359	7.08897286821705	239.549095607235	129	207	167	271	0.434108527131783	0.166666666666667	ENSG00000138430	OLA1	1.71061728395062	1.22597484909457	0.719512195121951	0.363057324840764
ENST00000402357	68	2.1175	1.314985294	33	34	27	3	4	0.485294118	0.897058824	0.5	415	5.98	4.75586747	339	0.81686747	ENST00000402357	ENSG00000219438	TAFA5	TAFA chemokine like family member 5 [Source:HGNC Symbol;Acc:HGNC:21592]	253	6.102	6.19903557312253	201.596837944664	59	83	49	62	0.561264822134387	0.233201581027668	ENSG00000219438	TAFA5	5.10725	0.783356800766284	0.804878048780488	0.557204404021063
ENST00000359441	101	2.183	1.532712871	49	56	35	8	2	0.485148515	0.900990099	0.554455446	671	6.291	5.475348733	566	0.843517139	ENST00000359441	ENSG00000158815	FGF17	fibroblast growth factor 17 [Source:HGNC Symbol;Acc:HGNC:3673]	418	6.316	6.89344019138756	235.732057416268	96	112	76	134	0.497607655502392	0.229665071770335	ENSG00000158815	FGF17	3.42147706422018	0.957053285968028	0.645454545454546	0.624113475177305
ENST00000269593	134	2.157	2.228783582	65	57	59	10	8	0.485074627	0.865671642	0.425373134	793	5.763	4.958392182	625	0.78814628	ENST00000269593	ENSG00000141753	IGFBP4	insulin like growth factor binding protein 4 [Source:HGNC Symbol;Acc:HGNC:5473]	491	6.335	6.23711405295316	234.423625254582	113	170	87	121	0.576374745417515	0.230142566191446	ENSG00000141753	IGFBP4	1.95318881118881	0.934417467248911	0.822299651567944	0.534904013961606
ENST00000358117	134	1.6885	2.695216418	65	33	31	32	38	0.485074627	0.47761194	0.246268657	909	6.36	6.049874587	784	0.862486249	ENST00000358117	ENSG00000066382	MPPED2	metallophosphoesterase domain containing 2 [Source:HGNC Symbol;Acc:HGNC:1180]	578	6.36	7.33675778546713	240.794117647059	127	141	134	176	0.463667820069204	0.219723183391003	ENSG00000066382	MPPED2	3.67473441108545	3.16949318364074	0.769968051118211	0.325320512820513
ENST00000266643	200	2.097	2.400945	97	91	67	17	25	0.485	0.79	0.455	1057	6.302	5.411979186	888	0.840113529	ENST00000266643	ENSG00000139266	MARCHF9	membrane associated ring-CH-type finger 9 [Source:HGNC Symbol;Acc:HGNC:25139]	668	6.349	6.69343263473054	221.552395209581	160	221	144	143	0.570359281437126	0.239520958083832	ENSG00000139266	MARCHF9	2.77724647887324	2.13316545814107	0.793911007025761	0.486166007905138
ENST00000242784	99	2.187	2.735313131	48	31	42	16	10	0.484848485	0.737373737	0.313131313	543	5.753	5.193594843	457	0.841620626	ENST00000242784	ENSG00000123144	TRIR	telomerase RNA component interacting RNase [Source:HGNC Symbol;Acc:HGNC:28424]	342	6.192	6.01732456140351	230.359649122807	73	135	42	92	0.608187134502924	0.213450292397661	ENSG00000123144	TRIR	4.63448148148148	3.38149382716049	0.607142857142857	0.532307692307692
ENST00000246229	260	2.0825	2.198542308	126	90	72	55	43	0.484615385	0.623076923	0.346153846	1499	6.327	5.601815877	1261	0.841227485	ENST00000246229	ENSG00000126003	PLAGL2	PLAG1 like zinc finger 2 [Source:HGNC Symbol;Acc:HGNC:9047]	955	6.36	7.09751518324607	239.986387434555	261	244	193	257	0.528795811518325	0.273298429319372	ENSG00000126003	PLAGL2	5.1582995391705	2.60739483675019	0.798076923076923	0.477226720647773
ENST00000249363	343	2.067	2.343443149	166	138	97	56	52	0.483965015	0.685131195	0.402332362	1966	6.335	5.572695829	1658	0.843336724	ENST00000249363	ENSG00000128594	LRRC4	leucine rich repeat containing 4 [Source:HGNC Symbol;Acc:HGNC:15586]	1275	6.36	7.03283137254902	240.783529411765	302	306	297	370	0.476862745098039	0.236862745098039	ENSG00000128594	LRRC4	4.0800256	2.95360583488517	0.701520912547528	0.424317617866005
ENST00000261593	93	1.935	2.306258065	45	19	16	36	22	0.483870968	0.376344086	0.204301075	766	5.9175	5.204817232	650	0.848563969	ENST00000261593	ENSG00000134758	RNF138	ring finger protein 138 [Source:HGNC Symbol;Acc:HGNC:17765]	474	6.335	6.33822784810127	231.229957805907	99	116	110	149	0.453586497890295	0.208860759493671	ENSG00000134758	RNF138	0.52597722095672	1.79385738325621	0.691460055096419	0.289739276703112
ENST00000265960	213	2.002	2.121469484	103	58	46	53	56	0.483568075	0.488262911	0.272300469	1613	6.335	5.610657161	1379	0.854928704	ENST00000265960	ENSG00000119487	MAPKAP1	MAPK associated protein 1 [Source:HGNC Symbol;Acc:HGNC:18752]	1008	6.36	6.97893849206349	240.149801587302	192	251	216	349	0.439484126984127	0.19047619047619	ENSG00000119487	MAPKAP1	2.92049511400651	1.34105347593583	0.748953974895398	0.49565798263193
ENST00000311212	29	2.245	2.638103448	14	6	0	15	8	0.482758621	0.206896552	0.206896552	239	6.299	6.040426778	210	0.878661088	ENST00000311212	ENSG00000120963	ZNF706	zinc finger protein 706 [Source:HGNC Symbol;Acc:HGNC:24992]	152	6.329	7.38998684210526	238.973684210526	45	30	18	59	0.493421052631579	0.296052631578947	ENSG00000120963	ZNF706	2.60385062240664	1.54052610077168	0.75	0.3125
ENST00000367882	87	2.035	2.704068966	42	47	33	4	3	0.482758621	0.91954023	0.540229885	548	6.309	5.46320438	447	0.815693431	ENST00000367882	ENSG00000118526	TCF21	transcription factor 21 [Source:HGNC Symbol;Acc:HGNC:11632]	346	6.346	6.90284682080925	238.682080924855	69	103	62	112	0.497109826589595	0.199421965317919	ENSG00000118526	TCF21	1.05954385964912	4.10093886462882	0.597902097902098	0.411764705882353
ENST00000373461	116	1.8985	1.818810345	56	59	41	3	13	0.482758621	0.862068966	0.50862069	631	6.212	5.28803645	531	0.841521395	ENST00000373461	ENSG00000132821	VSTM2L	V-set and transmembrane domain containing 2 like [Source:HGNC Symbol;Acc:HGNC:16096]	398	6.266	6.5667311557789	230.075376884422	102	123	71	102	0.565326633165829	0.256281407035176	ENSG00000132821	VSTM2L	3.13187946428571	1.58939818181818	0.804444444444444	0.635785649409628
ENST00000455036	398	2.1015	2.500291457	192	112	91	97	98	0.48241206	0.510050251	0.281407035	2640	5.252	4.700137879	2041	0.773106061	ENST00000455036	ENSG00000205189	ZBTB10	zinc finger and BTB domain containing 10 [Source:HGNC Symbol;Acc:HGNC:30953]	1682	6.117	5.67654756242568	224.417360285374	317	547	308	510	0.513674197384067	0.1884661117717	ENSG00000205189	ZBTB10	2.98727863247863	2.07277359050446	0.752559726962457	0.324580922711764
ENST00000225648	112	1.833	2.393589286	54	47	50	6	9	0.482142857	0.866071429	0.419642857	683	6.314	5.650259151	582	0.852122987	ENST00000225648	ENSG00000108511	HOXB6	homeobox B6 [Source:HGNC Symbol;Acc:HGNC:5117]	436	6.346	6.93769724770642	237.061926605505	108	123	86	119	0.529816513761468	0.247706422018349	ENSG00000108511	HOXB6	4.6796401179941	3.3264030075188	0.507936507936508	0.546546546546547
ENST00000400137	56	2.2585	2.414767857	27	22	14	9	11	0.482142857	0.642857143	0.392857143	343	6.22	5.450673469	292	0.851311953	ENST00000400137	ENSG00000088832	FKBP1A	FKBP prolyl isomerase 1A [Source:HGNC Symbol;Acc:HGNC:3711]	215	6.341	6.75733953488372	229.074418604651	43	67	45	60	0.511627906976744	0.2	ENSG00000088832	FKBP1A	1.52171428571429	3.00240035273369	0.842105263157895	0.55
ENST00000359227	191	2.213	1.595005236	92	90	63	19	19	0.481675393	0.80104712	0.471204188	1132	6.242	5.557143993	960	0.848056537	ENST00000359227	ENSG00000196361	ELAVL3	ELAV like RNA binding protein 3 [Source:HGNC Symbol;Acc:HGNC:3314]	717	6.316	7.1920990237099	233.49930264993	145	205	153	214	0.488145048814505	0.202231520223152	ENSG00000196361	ELAVL3	3.39568036529681	2.44376209803309	0.76993166287016	0.548689138576779
ENST00000374979	270	2.0865	2.495188889	130	90	77	58	45	0.481481481	0.618518519	0.333333333	1696	6.324	5.52540625	1399	0.824882075	ENST00000374979	ENSG00000120458	MSANTD2	Myb/SANT DNA binding domain containing 2 [Source:HGNC Symbol;Acc:HGNC:26266]	1084	6.354	6.82146125461255	231.745387453875	228	330	231	295	0.514760147601476	0.210332103321033	ENSG00000120458	MSANTD2	4.24176923076923	3.43106167400881	0.777777777777778	0.337243401759531
ENST00000374369	268	2.0055	2.120406716	129	116	85	27	40	0.481343284	0.75	0.432835821	1514	6.2685	5.060478203	1230	0.812417437	ENST00000374369	ENSG00000125965	GDF5	growth differentiation factor 5 [Source:HGNC Symbol;Acc:HGNC:4220]	942	6.355	6.35381740976645	240.485138004246	223	292	177	250	0.546709129511677	0.236730360934183	ENSG00000125965	GDF5	5.34700666666667	1.35196814159292	0.53156146179402	0.53356890459364
ENST00000454376	160	1.9985	0.92361875	77	81	63	8	8	0.48125	0.9	0.50625	1160	6.248	5.180437931	988	0.851724138	ENST00000454376	ENSG00000126457	PRMT1	protein arginine methyltransferase 1 [Source:HGNC Symbol;Acc:HGNC:5187]	737	6.284	6.75859701492537	234.565807327001	118	199	180	240	0.430122116689281	0.16010854816825	ENSG00000126457	PRMT1	4.5067	3.3294	0.636363636363636	0.597087378640777
ENST00000624801	133	2.083	2.129962406	64	48	25	36	24	0.481203008	0.54887218	0.360902256	949	3.647	3.618337197	673	0.709167545	ENST00000624801	ENSG00000221996	OR52B4	olfactory receptor family 52 subfamily B member 4 [Source:HGNC Symbol;Acc:HGNC:15209]	613	4.782	4.22808972267537	204.593800978793	128	115	199	171	0.396411092985318	0.208809135399674	ENSG00000221996	OR52B4	0.886989010989011	0.836593406593407	0.456521739130435	0.41304347826087
ENST00000569795	279	2.01	2.610620072	134	93	63	61	62	0.480286738	0.559139785	0.333333333	1981	6.338	5.902454316	1696	0.856133266	ENST00000569795	ENSG00000137817	PARP6	poly(ADP-ribose) polymerase family member 6 [Source:HGNC Symbol;Acc:HGNC:26921]	1222	6.36	7.21133469721768	239.973813420622	246	306	293	377	0.451718494271686	0.201309328968903	ENSG00000137817	PARP6	2.3996344605475	3.67729241877257	0.797546012269939	0.52158273381295
ENST00000319273	50	2.0265	2.28578	24	16	11	13	10	0.48	0.54	0.32	414	4.6825	4.40568599	314	0.758454106	ENST00000319273	ENSG00000006128	TAC1	tachykinin precursor 1 [Source:HGNC Symbol;Acc:HGNC:11517]	246	5.8725	5.31713008130081	239.138211382114	45	68	59	74	0.459349593495935	0.182926829268293	ENSG00000006128	TAC1	0.422747899159664	1.43402342342342	0.693693693693694	0.294964028776978
ENST00000495880	232	2.0925	1.529939655	111	113	86	15	18	0.478448276	0.857758621	0.487068966	1272	5.9005	4.964843553	1052	0.827044025	ENST00000495880	ENSG00000164086	DUSP7	dual specificity phosphatase 7 [Source:HGNC Symbol;Acc:HGNC:3073]	814	6.294	6.2172457002457	230.219901719902	201	225	173	215	0.523341523341523	0.246928746928747	ENSG00000164086	DUSP7	2.56468780487805	1.61460821484992	0.868932038834951	0.523157894736842
ENST00000278243	159	1.997	1.939540881	76	76	51	17	15	0.477987421	0.798742138	0.477987421	972	6.298	5.080365226	795	0.817901235	ENST00000278243	ENSG00000148985	PGAP2	post-GPI attachment to proteins 2 [Source:HGNC Symbol;Acc:HGNC:17893]	624	6.335	6.13552403846154	239.169871794872	133	153	203	135	0.458333333333333	0.213141025641026	ENSG00000148985	PGAP2	0.896617647058824	1.22813646288209	0.78494623655914	0.508178844056707
ENST00000281961	159	2.105	2.068981132	76	75	55	16	13	0.477987421	0.817610063	0.471698113	910	5.729	5.004561538	746	0.81978022	ENST00000281961	ENSG00000152154	TMEM178A	transmembrane protein 178A [Source:HGNC Symbol;Acc:HGNC:28517]	569	6.306	6.26742530755712	215.356766256591	129	168	145	127	0.521968365553603	0.226713532513181	ENSG00000152154	TMEM178A	3.87246551724138	2.24262237762238	0.796610169491525	0.396648044692737
ENST00000356660	113	1.925	1.557530973	54	32	28	28	25	0.477876106	0.530973451	0.283185841	748	6.335	5.409973262	608	0.812834225	ENST00000356660	ENSG00000176697	BDNF	brain derived neurotrophic factor [Source:HGNC Symbol;Acc:HGNC:1033]	478	6.36	6.84615690376569	240.893305439331	84	145	101	148	0.47907949790795	0.175732217573222	ENSG00000176697	BDNF	2.2598945686901	2.66925861480723	0.761092150170648	0.3806275579809
ENST00000302517	178	1.9005	1.089426966	85	70	51	32	25	0.47752809	0.679775281	0.393258427	977	6.298	5.06988741	794	0.812691914	ENST00000302517	ENSG00000171604	CXXC5	CXXC finger protein 5 [Source:HGNC Symbol;Acc:HGNC:26943]	632	6.344	6.41062341772152	235.710443037975	143	224	101	164	0.580696202531646	0.22626582278481	ENSG00000171604	CXXC5	3.62792389649924	4.58213394683028	0.755020080321285	0.460674157303371
ENST00000000233	88	2.0985	2.055170455	42	34	34	9	11	0.477272727	0.772727273	0.386363636	567	6.306	5.717040564	488	0.860670194	ENST00000000233	ENSG00000004059	ARF5	ADP ribosylation factor 5 [Source:HGNC Symbol;Acc:HGNC:658]	347	6.334	7.27023342939481	236.014409221902	58	100	82	107	0.455331412103746	0.167146974063401	ENSG00000004059	ARF5	4.19003409090909	3.86841089108911	0.831460674157303	0.585185185185185
ENST00000216068	44	1.5605	1.654977273	21	21	13	3	7	0.477272727	0.772727273	0.477272727	330	6.292	5.556518182	282	0.854545455	ENST00000216068	ENSG00000100246	DNAL4	dynein axonemal light chain 4 [Source:HGNC Symbol;Acc:HGNC:2955]	213	6.314	7.02281690140845	236.835680751174	28	64	51	70	0.431924882629108	0.131455399061033	ENSG00000100246	DNAL4	2.66070232558139	1.20508262711864	0.714285714285714	0.576719576719577
ENST00000290271	109	2.028	2.141614679	52	40	27	22	20	0.47706422	0.614678899	0.366972477	760	6.259	5.027663158	612	0.805263158	ENST00000290271	ENSG00000159167	STC1	stanniocalcin 1 [Source:HGNC Symbol;Acc:HGNC:11373]	472	6.337	6.27145550847458	240.552966101695	92	128	104	148	0.466101694915254	0.194915254237288	ENSG00000159167	STC1	2.98785865724382	4.13384212376935	0.535211267605634	0.403514938488576
ENST00000322680	260	1.976	2.618030769	124	104	62	51	43	0.476923077	0.638461538	0.4	1751	6.338	5.929683609	1508	0.861222159	ENST00000322680	ENSG00000148660	CAMK2G	calcium/calmodulin dependent protein kinase II gamma [Source:HGNC Symbol;Acc:HGNC:1463]	1085	6.36	7.27683225806452	236.894930875576	244	288	213	340	0.490322580645161	0.224884792626728	ENSG00000148660	CAMK2G	4.99349230769231	3.56218118811881	0.763358778625954	0.625
ENST00000428931	602	2.038	2.535239203	287	164	124	178	136	0.476744186	0.478405316	0.272425249	3368	6.333	5.66680671	2814	0.835510689	ENST00000428931	ENSG00000143569	UBAP2L	ubiquitin associated protein 2 like [Source:HGNC Symbol;Acc:HGNC:29877]	2118	6.36	6.99032105760151	240.173748819641	620	525	364	609	0.540604343720491	0.292728989612842	ENSG00000143569	UBAP2L	6.18508196721312	4.28528108108108	0.590909090909091	0.442446043165468
ENST00000356166	653	2.018	2.230399694	311	260	184	113	96	0.4762634	0.679938744	0.398162328	3015	6.318	5.552965174	2494	0.827197347	ENST00000356166	ENSG00000156860	FBRS	fibrosin [Source:HGNC Symbol;Acc:HGNC:20442]	1858	6.9425	6.96280947255113	228.241119483315	693	550	281	334	0.668998923573735	0.372981700753498	ENSG00000156860	FBRS	3.6898125	3.16262414383561	0.649219467401286	0.587681779298546
ENST00000315717	126	2.0365	2.15184127	60	37	33	23	33	0.476190476	0.555555556	0.293650794	943	6.335	5.722776246	807	0.855779427	ENST00000315717	ENSG00000163466	ARPC2	actin related protein 2/3 complex subunit 2 [Source:HGNC Symbol;Acc:HGNC:705]	583	6.36	7.15796740994854	239.168096054889	101	149	134	199	0.428816466552316	0.173241852487136	ENSG00000163466	ARPC2	5.26970270270271	3.91134174311928	0.791044776119403	0.377574370709382
ENST00000313601	141	1.937	1.006113475	67	63	44	14	20	0.475177305	0.758865248	0.446808511	1100	6.291	5.329970909	932	0.847272727	ENST00000313601	ENSG00000114353	GNAI2	G protein subunit alpha i2 [Source:HGNC Symbol;Acc:HGNC:4385]	691	6.316	6.97415340086831	236.83502170767	106	192	155	238	0.431259044862518	0.153400868306802	ENSG00000114353	GNAI2	3.97911363636364	3.21062622309197	0.804511278195489	0.785714285714286
ENST00000671191	301	2.023	2.508079734	143	61	48	97	95	0.475083056	0.362126246	0.202657807	2621	6.311	5.461466234	2196	0.83784815	ENST00000671191	ENSG00000163681	SLMAP	sarcolemma associated protein [Source:HGNC Symbol;Acc:HGNC:16643]	1591	6.335	6.68501319924576	239.739786297926	308	397	300	586	0.443117536140792	0.193588937774984	ENSG00000163681	SLMAP	2.63195166959578	3.32713176297388	0.657142857142857	0.4
ENST00000359358	299	1.832	2.053478261	142	99	109	37	54	0.474916388	0.695652174	0.331103679	1919	6.33	5.579078687	1607	0.83741532	ENST00000359358	ENSG00000197705	KLHL14	kelch like family member 14 [Source:HGNC Symbol;Acc:HGNC:29266]	1209	6.36	7.04595864350703	234.220843672456	262	327	279	341	0.487179487179487	0.216708023159636	ENSG00000197705	KLHL14	5.954545	1.50359889280322	0.43854748603352	0.354627766599598
ENST00000331581	238	2.033	2.206815126	113	68	74	40	56	0.474789916	0.596638655	0.285714286	1464	6.335	5.564965847	1211	0.827185792	ENST00000331581	ENSG00000182985	CADM1	cell adhesion molecule 1 [Source:HGNC Symbol;Acc:HGNC:5951]	912	6.36	6.98818969298246	238.901315789474	202	242	186	282	0.486842105263158	0.221491228070175	ENSG00000182985	CADM1	7.07438095238095	2.21889946140035	0.681818181818182	0.428334714167357
ENST00000550418	217	2.102	2.426410138	103	74	37	60	46	0.474654378	0.511520737	0.341013825	1246	6.335	6.00755618	1071	0.859550562	ENST00000550418	ENSG00000078328	RBFOX1	RNA binding fox-1 homolog 1 [Source:HGNC Symbol;Acc:HGNC:18222]	776	6.947	7.25659536082474	237.951030927835	220	220	129	207	0.56701030927835	0.283505154639175	ENSG00000078328	RBFOX1	2.00315525114155	3.40972401847574	0.679381443298969	0.363216621777607
ENST00000258106	177	2.065	2.315254237	84	90	69	11	7	0.474576271	0.898305085	0.508474576	885	6.226	5.468221469	740	0.836158192	ENST00000258106	ENSG00000135638	EMX1	empty spiracles homeobox 1 [Source:HGNC Symbol;Acc:HGNC:3340]	561	6.335	6.67780213903743	222.570409982175	164	173	97	127	0.600713012477718	0.292335115864528	ENSG00000135638	EMX1	2.05860479041916	1.40032340425532	0.782089552238806	0.59086078639745
ENST00000373204	411	1.997	2.546097324	195	137	124	75	75	0.474452555	0.635036496	0.333333333	2650	6.335	6.031339245	2285	0.862264151	ENST00000373204	ENSG00000092847	AGO1	argonaute RISC component 1 [Source:HGNC Symbol;Acc:HGNC:3262]	1671	6.36	7.49506163973668	240.754039497307	363	442	364	502	0.481747456612807	0.217235188509874	ENSG00000092847	AGO1	4.5678779342723	1.52134736456808	0.742990654205608	0.438557965047122
ENST00000370193	156	1.929	2.246429487	74	68	68	13	7	0.474358974	0.871794872	0.435897436	854	6.292	5.70891452	734	0.859484778	ENST00000370193	ENSG00000138136	LBX1	ladybird homeobox 1 [Source:HGNC Symbol;Acc:HGNC:16960]	537	6.355	7.10422532588454	232.364990689013	141	161	87	148	0.562383612662942	0.262569832402235	ENSG00000138136	LBX1	3.74525154320987	2.75263799283154	0.674884437596302	0.685714285714286
ENST00000534854	78	1.6395	2.086371795	37	19	14	22	23	0.474358974	0.423076923	0.243589744	559	6.221	5.45839356	481	0.860465116	ENST00000534854	ENSG00000015153	YAF2	YY1 associated factor 2 [Source:HGNC Symbol;Acc:HGNC:17363]	349	6.337	6.70929799426934	226.664756446991	78	92	54	125	0.487106017191977	0.223495702005731	ENSG00000015153	YAF2	1.80236764705882	1.77038216743119	0.579710144927536	0.321582115219261
ENST00000651503	487	1.804	2.257156057	231	114	82	152	139	0.474332649	0.402464066	0.234086242	3788	6.335	5.461934794	3110	0.821013728	ENST00000651503	ENSG00000085276	MECOM	MDS1 and EVI1 complex locus [Source:HGNC Symbol;Acc:HGNC:3498]	2401	6.36	6.73733944189921	240.581007913369	529	603	481	788	0.471470220741358	0.220324864639733	ENSG00000085276	MECOM	3.7242	4.03656298932385	0.530791788856305	0.34850640113798
ENST00000320238	76	1.848	2.554684211	36	42	31	0	3	0.473684211	0.960526316	0.552631579	412	6.099	5.207589806	344	0.834951456	ENST00000320238	ENSG00000177551	NHLH2	nescient helix-loop-helix 2 [Source:HGNC Symbol;Acc:HGNC:7818]	261	6.142	6.32988122605364	222.938697318008	69	75	47	70	0.551724137931034	0.264367816091954	ENSG00000177551	NHLH2	2.29052713178295	2.75673161533627	0.494444444444444	0.405778894472362
ENST00000345429	190	1.7305	2.281815789	90	55	26	50	59	0.473684211	0.426315789	0.289473684	1136	6.35	5.895465669	956	0.841549296	ENST00000345429	ENSG00000139793	MBNL2	muscleblind like splicing regulator 2 [Source:HGNC Symbol;Acc:HGNC:16746]	718	7.0805	7.3555	240.352367688022	208	184	132	194	0.545961002785515	0.289693593314763	ENSG00000139793	MBNL2	1.91752880921895	4.59919268030141	0.455056179775281	0.3012912482066
ENST00000366815	76	1.839	2.856776316	36	18	13	31	14	0.473684211	0.407894737	0.236842105	423	6.283	5.815380615	357	0.843971631	ENST00000366815	ENSG00000163041	H3-3A	H3.3 histone A [Source:HGNC Symbol;Acc:HGNC:4764]	263	7.593	7.24285551330798	230.657794676806	71	74	43	75	0.551330798479088	0.269961977186312	ENSG00000163041	H3-3A	4.26110924369748	4.02072744014733	0.711340206185567	0.306985294117647
ENST00000265881	93	2.015	2.571053763	44	20	22	25	26	0.47311828	0.451612903	0.215053763	742	6.335	5.581315364	626	0.843665768	ENST00000265881	ENSG00000076043	REXO2	RNA exonuclease 2 [Source:HGNC Symbol;Acc:HGNC:17851]	463	6.352	6.62367602591793	239.717062634989	73	139	95	156	0.457883369330454	0.157667386609071	ENSG00000076043	REXO2	3.18988709677419	2.39844951140065	0.73015873015873	0.37987012987013
ENST00000405844	93	1.749	2.040784946	44	33	28	15	17	0.47311828	0.655913978	0.35483871	560	6.335	5.637898214	469	0.8375	ENST00000405844	ENSG00000173452	TMEM196	transmembrane protein 196 [Source:HGNC Symbol;Acc:HGNC:22431]	343	6.36	7.13101457725948	240.466472303207	76	96	97	74	0.501457725947522	0.221574344023324	ENSG00000173452	TMEM196	1.66462214983713	0.936929687500001	0.557483731019523	0.297834575789847
ENST00000398399	165	1.737	2.137842424	78	49	29	45	42	0.472727273	0.472727273	0.296969697	997	5.911	5.028917753	783	0.785356068	ENST00000398399	ENSG00000206538	VGLL3	vestigial like family member 3 [Source:HGNC Symbol;Acc:HGNC:24327]	652	6.3295	6.06800613496933	237.556748466258	205	160	117	170	0.559815950920245	0.31441717791411	ENSG00000206538	VGLL3	2.08554679802956	0.598858073779542	0.761670761670762	0.337161789066814
ENST00000396884	256	1.7365	1.536546875	121	123	82	16	35	0.47265625	0.80078125	0.48046875	1413	6.325	5.543577495	1190	0.842179759	ENST00000396884	ENSG00000100146	SOX10	SRY-box transcription factor 10 [Source:HGNC Symbol;Acc:HGNC:11190]	916	6.942	7.12785589519651	232.350436681223	256	276	144	240	0.580786026200873	0.279475982532751	ENSG00000100146	SOX10	4.38168438538206	1.50791568296796	0.669724770642202	0.575400168491997
ENST00000447966	235	1.996	1.533191489	111	87	92	31	25	0.472340426	0.761702128	0.370212766	1631	6.328	5.630620478	1389	0.85162477	ENST00000447966	ENSG00000110881	ASIC1	acid sensing ion channel subunit 1 [Source:HGNC Symbol;Acc:HGNC:100]	1018	6.358	7.23859037328094	238.976424361493	180	288	242	308	0.459724950884086	0.176817288801572	ENSG00000110881	ASIC1	3.35390207715133	2.70344122137405	0.81055900621118	0.547812817904374
ENST00000372851	144	2.047	1.963763889	68	57	56	10	21	0.472222222	0.784722222	0.395833333	834	6.313	5.745181055	721	0.864508393	ENST00000372851	ENSG00000101098	RIMS4	regulating synaptic membrane exocytosis 4 [Source:HGNC Symbol;Acc:HGNC:16183]	517	6.338	7.30096131528046	235.719535783366	105	160	112	140	0.51257253384913	0.203094777562863	ENSG00000101098	RIMS4	3.31265818181818	1.4181914991915	0.873188405797101	0.577136258660508
ENST00000395799	941	1.853	2.4754017	444	184	121	346	290	0.47183847	0.324123273	0.195536663	5989	5.89	5.056484555	4654	0.777091334	ENST00000395799	ENSG00000090905	TNRC6A	trinucleotide repeat containing adaptor 6A [Source:HGNC Symbol;Acc:HGNC:11969]	3906	6.322	6.04455504352279	236.996415770609	938	1114	618	1236	0.525345622119816	0.240143369175627	ENSG00000090905	TNRC6A	3.21329319371728	4.0829246064623	0.755208333333333	0.387577639751553
ENST00000335099	265	2.101	2.17650566	125	131	107	14	13	0.471698113	0.898113208	0.494339623	1275	5.454	4.943621961	1054	0.826666667	ENST00000335099	ENSG00000186907	RTN4RL2	reticulon 4 receptor like 2 [Source:HGNC Symbol;Acc:HGNC:23053]	784	6.0665	5.91673852040816	208.414540816327	229	222	179	154	0.575255102040816	0.292091836734694	ENSG00000186907	RTN4RL2	2.91169230769231	1.71920926517572	0.787610619469027	0.607655502392344
ENST00000372555	53	1.333	1.132339623	25	24	19	8	2	0.471698113	0.811320755	0.452830189	507	6.27	5.593218935	426	0.840236686	ENST00000372555	ENSG00000101470	TNNC2	troponin C2, fast skeletal type [Source:HGNC Symbol;Acc:HGNC:11944]	320	6.327	7.156428125	233.590625	35	113	64	108	0.4625	0.109375	ENSG00000101470	TNNC2	1.609375	1.02223357664234	0.6	0.579710144927536
ENST00000331858	246	2.096	1.834191057	116	110	104	15	17	0.471544715	0.869918699	0.447154472	1259	5.751	4.666938046	935	0.742652899	ENST00000331858	ENSG00000182747	SLC35D3	solute carrier family 35 member D3 [Source:HGNC Symbol;Acc:HGNC:15621]	794	6.325	5.94832997481109	234.785894206549	163	255	203	173	0.526448362720403	0.205289672544081	ENSG00000182747	SLC35D3	1.3825625	1.25047673216132	0.837209302325581	0.332644628099174
ENST00000640368	210	1.9875	2.388795238	99	70	48	36	56	0.471428571	0.561904762	0.333333333	1355	6.354	5.98144428	1156	0.853136531	ENST00000640368	ENSG00000007372	PAX6	paired box 6 [Source:HGNC Symbol;Acc:HGNC:8620]	841	7.097	7.43899286563615	237.787158145065	200	236	154	251	0.518430439952438	0.237812128418549	ENSG00000007372	PAX6	4.89895229007634	4.23592096597147	0.569377990430622	0.31140350877193
ENST00000303077	157	1.999	2.011904459	74	69	64	8	16	0.47133758	0.847133758	0.439490446	884	6.317	5.671065611	758	0.857466063	ENST00000303077	ENSG00000170577	SIX2	SIX homeobox 2 [Source:HGNC Symbol;Acc:HGNC:10888]	564	6.544	7.21087411347518	237.014184397163	145	158	105	156	0.537234042553192	0.25709219858156	ENSG00000170577	SIX2	2.67090935672515	0.704243188698285	0.787172011661808	0.518145161290323
ENST00000614341	244	2.026	1.913983607	115	116	96	17	15	0.471311475	0.868852459	0.475409836	1398	5.865	5.081926323	1136	0.812589413	ENST00000614341	ENSG00000182040	USH1G	USH1 protein network component sans [Source:HGNC Symbol;Acc:HGNC:16356]	869	6.347	6.5464004602992	238.464902186421	182	289	163	235	0.542002301495972	0.209436133486766	ENSG00000182040	USH1G	2.31107692307692	0.374534872052182	0.754098360655738	0.600300902708124
ENST00000359676	225	1.991	1.270844444	106	121	60	23	21	0.471111111	0.804444444	0.537777778	1339	6.331	5.296050037	1107	0.82673637	ENST00000359676	ENSG00000197183	NOL4L	nucleolar protein 4 like [Source:HGNC Symbol;Acc:HGNC:16106]	859	6.357	6.91709662398137	239.208381839348	225	232	142	260	0.532013969732247	0.261932479627474	ENSG00000197183	NOL4L	3.36917482517482	2.68369779735683	0.756756756756757	0.496146223298833
ENST00000342683	85	1.798	2.2288	40	46	27	7	5	0.470588235	0.858823529	0.541176471	482	4.596	4.486419087	379	0.786307054	ENST00000342683	ENSG00000189227	C15orf61	chromosome 15 open reading frame 61 [Source:HGNC Symbol;Acc:HGNC:34453]	303	6.17	5.5493201320132	230.221122112211	75	84	76	68	0.524752475247525	0.247524752475248	ENSG00000189227	C15orf61	0.159923728813559	1.69767369589345	0.831932773109244	0.347572815533981
ENST00000403359	372	1.9115	2.349599462	175	51	56	121	144	0.470430108	0.287634409	0.137096774	2876	6.335	5.763981224	2453	0.852920723	ENST00000403359	ENSG00000138081	FBXO11	F-box protein 11 [Source:HGNC Symbol;Acc:HGNC:13590]	1804	6.36	7.2170399113082	234.587583148559	359	506	343	596	0.479490022172949	0.1990022172949	ENSG00000138081	FBXO11	3.43689331619537	5.89470358034975	0.670089858793325	0.332778702163062
ENST00000264108	151	2.221	2.375874172	71	21	26	54	50	0.470198675	0.311258278	0.139072848	1304	6.332	5.504332055	1090	0.835889571	ENST00000264108	ENSG00000128708	HAT1	histone acetyltransferase 1 [Source:HGNC Symbol;Acc:HGNC:4821]	807	6.344	6.86322304832714	239.909541511772	129	207	198	273	0.41635687732342	0.159851301115242	ENSG00000128708	HAT1	4.133875	2.99203264094956	0.585365853658537	0.263313609467456
ENST00000379287	200	1.9965	1.621985	94	104	84	9	3	0.47	0.94	0.52	1181	6.299	5.424013548	996	0.843353091	ENST00000379287	ENSG00000145990	GFOD1	glucose-fructose oxidoreductase domain containing 1 [Source:HGNC Symbol;Acc:HGNC:21096]	762	6.347	6.88494094488189	237.88188976378	148	230	173	211	0.496062992125984	0.194225721784777	ENSG00000145990	GFOD1	1.62447464788732	0.140521399652977	0.728551336146273	0.460315165534191
ENST00000380714	100	1.965	2.07171	47	29	24	29	18	0.47	0.53	0.29	596	3.729	3.78447651	442	0.741610738	ENST00000380714	ENSG00000125363	AMELX	amelogenin X-linked [Source:HGNC Symbol;Acc:HGNC:461]	384	4.6955	4.39519270833333	230.3671875	159	64	69	92	0.580729166666667	0.4140625	NA	NA	NA	NA	0.385964912280702	0.30718954248366
ENST00000391588	49	1.493	1.001326531	23	28	6	8	7	0.469387755	0.693877551	0.571428571	301	4.048	3.623408638	205	0.681063123	ENST00000391588	ENSG00000212901	KRTAP3-1	keratin associated protein 3-1 [Source:HGNC Symbol;Acc:HGNC:16778]	195	4.939	4.91884102564103	225.353846153846	55	52	45	43	0.548717948717949	0.282051282051282	ENSG00000212901	KRTAP3-1	1.23694444444444	0.294446153846154	0.490909090909091	0.452107279693487
ENST00000323267	401	1.984	1.807204489	188	181	129	43	48	0.46882793	0.773067332	0.451371571	2591	6.31	5.65322308	2225	0.858741799	ENST00000323267	ENSG00000137216	TMEM63B	transmembrane protein 63B [Source:HGNC Symbol;Acc:HGNC:17735]	1611	6.335	7.05271508379888	237.297951582868	310	410	447	444	0.446927374301676	0.192427063935444	ENSG00000137216	TMEM63B	4.40854362416108	2.74666823161189	0.801587301587302	0.575
ENST00000334025	111	1.521	2.222585586	52	41	27	19	24	0.468468468	0.612612613	0.369369369	798	6.332	5.276327068	645	0.808270677	ENST00000334025	ENSG00000186479	RGS7BP	regulator of G protein signaling 7 binding protein [Source:HGNC Symbol;Acc:HGNC:23271]	492	6.357	6.60951422764228	239.067073170732	103	137	101	151	0.48780487804878	0.209349593495935	ENSG00000186479	RGS7BP	3.25074918032787	1.73659218241042	0.649754500818331	0.353956366004559
ENST00000355300	333	1.941	1.086564565	156	178	117	14	24	0.468468468	0.885885886	0.534534535	1871	6.241	5.199701764	1575	0.841795831	ENST00000355300	ENSG00000169783	LINGO1	leucine rich repeat and Ig domain containing 1 [Source:HGNC Symbol;Acc:HGNC:21205]	1182	6.36	6.85462521150592	238.737732656514	257	301	300	324	0.472081218274112	0.217428087986464	ENSG00000169783	LINGO1	2.43447738693467	2.65583529411765	0.827759197324415	0.583741429970617
ENST00000393346	314	2.1825	2.385452229	147	53	29	117	115	0.468152866	0.261146497	0.168789809	2039	6.335	5.747346739	1748	0.857282982	ENST00000393346	ENSG00000073921	PICALM	phosphatidylinositol binding clathrin assembly protein [Source:HGNC Symbol;Acc:HGNC:15514]	1275	6.357	7.09512156862745	238.520784313726	299	309	273	394	0.476862745098039	0.234509803921569	ENSG00000073921	PICALM	3.0315625	3.69167129135538	0.721311475409836	0.330666666666667
ENST00000520429	94	2.238	2.400670213	44	14	12	37	31	0.468085106	0.276595745	0.14893617	900	6.326	5.610591111	738	0.82	ENST00000520429	ENSG00000112237	CCNC	cyclin C [Source:HGNC Symbol;Acc:HGNC:1581]	544	6.349	6.79521875	225.764705882353	100	130	146	168	0.422794117647059	0.183823529411765	ENSG00000112237	CCNC	2.67454135338346	1.52327241673783	0.671641791044776	0.306313993174061
ENST00000350908	297	1.816	2.183572391	139	69	42	83	103	0.468013468	0.373737374	0.232323232	2212	6.335	5.699568716	1828	0.826401447	ENST00000350908	ENSG00000128573	FOXP2	forkhead box P2 [Source:HGNC Symbol;Acc:HGNC:13875]	1389	6.36	7.13246292296616	238.3124550036	394	300	239	456	0.499640028797696	0.283657307415407	ENSG00000128573	FOXP2	5.04497302158272	5.05375559604373	0.420475319926874	0.344002081707
ENST00000369109	156	1.9875	2.261173077	73	49	48	33	26	0.467948718	0.621794872	0.314102564	826	6.312	5.802841404	704	0.852300242	ENST00000369109	ENSG00000117362	APH1A	aph-1 homolog A, gamma-secretase subunit [Source:HGNC Symbol;Acc:HGNC:29509]	507	6.341	7.20874950690335	237.658777120316	99	158	164	86	0.506903353057199	0.195266272189349	ENSG00000117362	APH1A	3.17096116504855	3.14286968449931	0.695652173913043	0.49041095890411
ENST00000249499	216	2.105	2.438194444	101	100	73	27	16	0.467592593	0.800925926	0.462962963	1067	5.536	4.957215558	854	0.800374883	ENST00000249499	ENSG00000128709	HOXD9	homeobox D9 [Source:HGNC Symbol;Acc:HGNC:5140]	699	6.298	5.8268183118741	219.474964234621	202	227	118	152	0.613733905579399	0.28898426323319	ENSG00000128709	HOXD9	4.79124	1.94306666666667	0.745098039215686	0.556135770234987
ENST00000278671	77	1.923	2.399766234	36	24	22	21	10	0.467532468	0.597402597	0.311688312	506	6.319	5.637640316	434	0.85770751	ENST00000278671	ENSG00000149357	LAMTOR1	late endosomal/lysosomal adaptor, MAPK and MTOR activator 1 [Source:HGNC Symbol;Acc:HGNC:26068]	311	6.344	6.9386463022508	237.501607717042	80	80	59	92	0.514469453376206	0.257234726688103	ENSG00000149357	LAMTOR1	5.0832602739726	3.35584990619137	0.783783783783784	0.50561797752809
ENST00000353533	169	2.218	2.52704142	79	46	28	41	54	0.467455621	0.437869822	0.272189349	1244	6.328	5.749356913	1064	0.855305466	ENST00000353533	ENSG00000065559	MAP2K4	mitogen-activated protein kinase kinase 4 [Source:HGNC Symbol;Acc:HGNC:6844]	776	6.339	6.96118427835051	234.082474226804	149	221	168	238	0.47680412371134	0.192010309278351	ENSG00000065559	MAP2K4	4.6158	2.83024115130298	0.454545454545455	0.397744945567652
ENST00000498907	214	2.041	2.120915888	100	105	100	6	3	0.46728972	0.957943925	0.490654206	1081	5.721	5.026788159	890	0.823311748	ENST00000498907	ENSG00000245848	CEBPA	CCAAT enhancer binding protein alpha [Source:HGNC Symbol;Acc:HGNC:1833]	690	6.254	6.1173231884058	207.868115942029	219	219	91	161	0.634782608695652	0.317391304347826	ENSG00000245848	CEBPA	3.92368333333334	2.07550959488273	0.776859504132231	0.580255681818182
ENST00000220772	135	2.002	1.821392593	63	65	59	7	4	0.466666667	0.918518519	0.481481481	957	6.193	5.09061442	770	0.804597701	ENST00000220772	ENSG00000104332	SFRP1	secreted frizzled related protein 1 [Source:HGNC Symbol;Acc:HGNC:10776]	619	6.329	6.33416155088853	230.735056542811	118	163	138	200	0.453957996768982	0.190630048465267	ENSG00000104332	SFRP1	1.49854140127389	0.329995324189526	0.796825396825397	0.442193829853537
ENST00000284856	15	2.151	2.281066667	7	2	3	7	3	0.466666667	0.333333333	0.133333333	143	5.801	5.433300699	127	0.888111888	ENST00000284856	ENSG00000154620	TMSB4Y	thymosin beta 4 Y-linked [Source:HGNC Symbol;Acc:HGNC:11882]	88	5.916	6.35156818181818	216.863636363636	17	19	14	38	0.409090909090909	0.193181818181818	NA	NA	NA	NA	0.504566210045662	0.362808842652796
ENST00000296425	120	2.115	2.445516667	56	35	51	12	22	0.466666667	0.716666667	0.291666667	684	4.638	4.541296784	512	0.748538012	ENST00000296425	ENSG00000164040	PGRMC2	progesterone receptor membrane component 2 [Source:HGNC Symbol;Acc:HGNC:16089]	428	6.0565	5.49221028037383	224.932242990654	69	174	74	111	0.567757009345794	0.161214953271028	ENSG00000164040	PGRMC2	5.71773913043478	2.11575108329321	0.75	0.346968238691049
ENST00000303204	105	2.019	2.194152381	49	40	30	21	14	0.466666667	0.666666667	0.380952381	680	6.021	5.307320588	564	0.829411765	ENST00000303204	ENSG00000169230	PRELID1	PRELI domain containing 1 [Source:HGNC Symbol;Acc:HGNC:30255]	427	6.263	6.55463466042155	236.28337236534	85	116	91	135	0.470725995316159	0.199063231850117	ENSG00000169230	PRELID1	1.86568983957219	1.50263612565445	0.787234042553192	0.509138381201044
ENST00000303592	225	1.313	1.20452	105	107	92	16	10	0.466666667	0.884444444	0.475555556	1342	5.972	5.03814456	1108	0.825633383	ENST00000303592	ENSG00000168135	KCNJ4	potassium inwardly rectifying channel subfamily J member 4 [Source:HGNC Symbol;Acc:HGNC:6265]	879	6.174	6.37880432309442	218.15244596132	175	273	207	224	0.50967007963595	0.199089874857793	ENSG00000168135	KCNJ4	2.12707722007722	1.83585987261146	0.809954751131222	0.608050847457627
ENST00000541682	150	2.0505	2.217086667	70	62	61	14	13	0.466666667	0.82	0.413333333	709	4.796	4.556808181	533	0.751763047	ENST00000541682	ENSG00000179111	HES7	hes family bHLH transcription factor 7 [Source:HGNC Symbol;Acc:HGNC:15977]	431	6.007	5.43256380510441	219.610208816705	161	127	69	74	0.668213457076566	0.373549883990719	ENSG00000179111	HES7	3.65013636363636	2.38260794297353	0.652173913043478	0.569684638860631
ENST00000602676	105	2	2.2936	49	49	30	11	15	0.466666667	0.752380952	0.466666667	708	5.059	4.348735876	507	0.716101695	ENST00000602676	ENSG00000104904	OAZ1	ornithine decarboxylase antizyme 1 [Source:HGNC Symbol;Acc:HGNC:8095]	434	5.6985	5.11952764976959	219.122119815668	91	133	89	121	0.516129032258065	0.209677419354839	ENSG00000104904	OAZ1	5.47312658227848	1.63237662337662	0.6875	0.422279792746114
ENST00000382622	163	1.698	1.948055215	76	60	56	23	24	0.466257669	0.711656442	0.36809816	1225	6.318	5.474606531	1023	0.835102041	ENST00000382622	ENSG00000111218	PRMT8	protein arginine methyltransferase 8 [Source:HGNC Symbol;Acc:HGNC:5188]	779	6.349	6.92498331193838	237.297817715019	130	201	191	257	0.424903722721438	0.166880616174583	ENSG00000111218	PRMT8	2.36851300236407	2.24274559193955	0.615566037735849	0.509433962264151
ENST00000398174	221	1.965	2.067162896	103	101	63	20	37	0.466063348	0.742081448	0.457013575	1333	6.325	5.320942986	1087	0.815453863	ENST00000398174	ENSG00000101294	HM13	histocompatibility minor 13 [Source:HGNC Symbol;Acc:HGNC:16435]	823	6.351	6.57924179829891	238.964763061968	175	206	220	222	0.462940461725395	0.212636695018226	ENSG00000101294	HM13	2.44150909090909	1.45791131498471	0.648648648648649	0.600609756097561
ENST00000229595	88	1.8585	2.113363636	41	12	10	25	41	0.465909091	0.25	0.136363636	631	6.335	5.721637084	548	0.868462758	ENST00000229595	ENSG00000111875	ASF1A	anti-silencing function 1A histone chaperone [Source:HGNC Symbol;Acc:HGNC:20995]	398	6.36	7.05328140703518	233.510050251256	77	103	97	121	0.452261306532663	0.193467336683417	ENSG00000111875	ASF1A	3.63343129770992	2.17039935897436	0.52851711026616	0.301729660474055
ENST00000317605	176	1.972	1.743636364	82	77	72	14	13	0.465909091	0.846590909	0.4375	1084	6.335	5.86003321	934	0.861623616	ENST00000317605	ENSG00000181541	MAB21L2	mab-21 like 2 [Source:HGNC Symbol;Acc:HGNC:6758]	694	6.36	7.47981700288184	240.36023054755	140	197	161	196	0.485590778097983	0.201729106628242	ENSG00000181541	MAB21L2	2.10214789533561	2.84794548551959	0.479545454545455	0.403061224489796
ENST00000410062	88	2.0505	2.788477273	41	22	9	35	22	0.465909091	0.352272727	0.25	644	6.311	6.024599379	564	0.875776398	ENST00000410062	ENSG00000170035	UBE2E3	ubiquitin conjugating enzyme E2 E3 [Source:HGNC Symbol;Acc:HGNC:12479]	398	6.357	7.25888442211055	237.150753768844	95	100	73	130	0.489949748743719	0.238693467336683	ENSG00000170035	UBE2E3	2.74114213197969	5.50348703703704	0.721621621621622	0.360443622920518
ENST00000303210	174	1.9875	1.939965517	81	85	54	16	19	0.465517241	0.798850575	0.488505747	1059	6.332	5.736329556	904	0.853635505	ENST00000303210	ENSG00000172354	GNB2	G protein subunit beta 2 [Source:HGNC Symbol;Acc:HGNC:4398]	664	6.568	7.44164457831325	238.754518072289	125	217	151	171	0.515060240963855	0.188253012048193	ENSG00000172354	GNB2	4.90805128205128	4.39211051212937	0.805405405405405	0.60752688172043
ENST00000403994	101	1.53	2.077693069	47	30	30	27	14	0.465346535	0.594059406	0.297029703	895	6.335	5.857919553	774	0.864804469	ENST00000403994	ENSG00000140416	TPM1	tropomyosin 1 [Source:HGNC Symbol;Acc:HGNC:12010]	540	6.36	7.22227222222222	238.218518518519	82	159	79	220	0.446296296296296	0.151851851851852	ENSG00000140416	TPM1	2.6014578313253	2.72893262411348	0.821428571428571	0.406360424028269
ENST00000557008	172	1.8335	2.079511628	80	58	41	33	40	0.465116279	0.575581395	0.337209302	1030	6.335	5.7785	883	0.857281553	ENST00000557008	ENSG00000258643	BCL2L2-PABPN1	BCL2L2-PABPN1 readthrough [Source:HGNC Symbol;Acc:HGNC:42959]	644	6.968	7.27960403726708	239.051242236025	133	217	130	164	0.543478260869565	0.206521739130435	ENSG00000258643	BCL2L2-PABPN1	3.69233644859813	5.62141304347826	0.627388535031847	0.340425531914894
ENST00000297565	142	1.868	2.073830986	66	53	55	17	17	0.464788732	0.76056338	0.373239437	951	6.335	5.74181388	800	0.841219769	ENST00000297565	ENSG00000164920	OSR2	odd-skipped related transciption factor 2 [Source:HGNC Symbol;Acc:HGNC:15830]	592	6.357	7.19655743243243	239.800675675676	154	135	121	182	0.488175675675676	0.260135135135135	ENSG00000164920	OSR2	1.87028629032258	3.19710447761194	0.652741514360313	0.456575682382134
ENST00000395076	153	1.822	2.328058824	71	26	27	49	51	0.464052288	0.346405229	0.169934641	1169	6.195	5.718668948	1004	0.858853721	ENST00000395076	ENSG00000100614	PPM1A	protein phosphatase, Mg2+/Mn2+ dependent 1A [Source:HGNC Symbol;Acc:HGNC:9275]	745	6.332	7.01324429530201	235.986577181208	123	235	155	232	0.480536912751678	0.16510067114094	ENSG00000100614	PPM1A	2.65941928721174	1.52476679782082	0.764192139737991	0.322893024663338
ENST00000297109	69	1.688	1.680550725	32	31	15	11	12	0.463768116	0.666666667	0.449275362	568	6.085	5.066316901	475	0.836267606	ENST00000297109	ENSG00000164576	SAP30L	SAP30 like [Source:HGNC Symbol;Acc:HGNC:25663]	350	6.181	6.35277714285714	222.711428571429	62	98	62	128	0.457142857142857	0.177142857142857	ENSG00000164576	SAP30L	2.46815460526316	0.737130867143995	0.793103448275862	0.429111155299264
ENST00000399506	343	2.006	2.073431487	159	135	108	47	53	0.463556851	0.70845481	0.393586006	2255	6.33	5.82791929	1922	0.85232816	ENST00000399506	ENSG00000132535	DLG4	discs large MAGUK scaffold protein 4 [Source:HGNC Symbol;Acc:HGNC:2903]	1396	6.358	7.39887320916905	237.639684813754	266	424	275	431	0.494269340974212	0.19054441260745	ENSG00000132535	DLG4	4.08509166666667	0.889485527809307	0.717255717255717	0.504113475177305
ENST00000216144	95	2.19	1.727505263	44	40	41	7	7	0.463157895	0.852631579	0.421052632	668	6.225	5.506083832	577	0.863772455	ENST00000216144	ENSG00000100314	CABP7	calcium binding protein 7 [Source:HGNC Symbol;Acc:HGNC:20834]	424	6.305	6.98602358490566	230.676886792453	72	118	104	130	0.44811320754717	0.169811320754717	ENSG00000100314	CABP7	2.24958056872038	0.872788266431406	0.825059101654846	0.600088183421517
ENST00000258416	95	1.821	2.179947368	44	32	24	21	18	0.463157895	0.589473684	0.336842105	766	6.335	5.775857702	641	0.836814621	ENST00000258416	ENSG00000135930	EIF4E2	eukaryotic translation initiation factor 4E family member 2 [Source:HGNC Symbol;Acc:HGNC:3293]	482	6.36	7.09371784232365	239.811203319502	87	137	89	169	0.464730290456432	0.180497925311203	ENSG00000135930	EIF4E2	3.80022222222222	4.85641326530612	0.702702702702703	0.472081218274112
ENST00000312419	54	1.6005	2.046981481	25	22	22	4	6	0.462962963	0.814814815	0.407407407	340	4.662	4.371797059	250	0.735294118	ENST00000312419	ENSG00000175482	POLD4	DNA polymerase delta 4, accessory subunit [Source:HGNC Symbol;Acc:HGNC:14106]	205	5.871	5.21221463414634	237.248780487805	50	68	37	50	0.575609756097561	0.24390243902439	ENSG00000175482	POLD4	3.3554693877551	0.351128058727569	0.662162162162162	0.546047269763651
ENST00000330884	121	1.829	1.189380165	56	54	53	9	5	0.462809917	0.884297521	0.446280992	883	6.196	5.117473386	735	0.832389581	ENST00000330884	ENSG00000130540	SULT4A1	sulfotransferase family 4A member 1 [Source:HGNC Symbol;Acc:HGNC:14903]	551	6.269	6.63082395644283	225.892921960073	96	154	141	160	0.453720508166969	0.174228675136116	ENSG00000130540	SULT4A1	0.961954198473282	-0.00758929765886286	0.886363636363636	0.487967914438503
ENST00000617811	268	1.881	1.723022388	124	131	61	34	42	0.462686567	0.71641791	0.48880597	1710	6.335	5.623552632	1448	0.846783626	ENST00000617811	ENSG00000275410	HNF1B	HNF1 homeobox B [Source:HGNC Symbol;Acc:HGNC:11630]	1090	6.36	7.06046697247706	239.819266055046	290	261	202	337	0.505504587155963	0.26605504587156	ENSG00000275410	HNF1B	4.19148	2.11972033898305	0.585227272727273	0.486772486772487
ENST00000233813	132	1.593	1.15230303	61	72	38	16	6	0.462121212	0.833333333	0.545454545	835	6.232	5.078938922	685	0.820359281	ENST00000233813	ENSG00000115461	IGFBP5	insulin like growth factor binding protein 5 [Source:HGNC Symbol;Acc:HGNC:5474]	531	6.36	6.49765725047081	236.956685499058	118	164	104	145	0.531073446327684	0.222222222222222	ENSG00000115461	IGFBP5	1.88050387596899	0.913179823617982	0.501935483870968	0.500215053763441
ENST00000265866	158	2.024	2.877113924	73	18	21	51	68	0.462025316	0.246835443	0.113924051	1077	6.339	6.137704735	925	0.858867224	ENST00000265866	ENSG00000096746	HNRNPH3	heterogeneous nuclear ribonucleoprotein H3 [Source:HGNC Symbol;Acc:HGNC:5043]	680	7.04	7.41137794117647	239.817647058824	84	295	121	180	0.557352941176471	0.123529411764706	ENSG00000096746	HNRNPH3	2.25674431818182	2.76744133099825	0.603896103896104	0.31758530183727
ENST00000334310	156	1.8805	1.803147436	72	48	31	28	49	0.461538462	0.506410256	0.307692308	1118	6.332	5.894831843	957	0.855992844	ENST00000334310	ENSG00000187079	TEAD1	TEA domain transcription factor 1 [Source:HGNC Symbol;Acc:HGNC:11714]	702	6.357	7.37672934472934	239.286324786325	156	185	150	211	0.485754985754986	0.222222222222222	ENSG00000187079	TEAD1	5.29082278481013	2.50374431202601	0.55	0.350839198700596
ENST00000424952	130	1.6505	1.482830769	60	53	36	16	25	0.461538462	0.684615385	0.407692308	924	6.308	5.345613636	766	0.829004329	ENST00000424952	ENSG00000163812	ZDHHC3	zinc finger DHHC-type palmitoyltransferase 3 [Source:HGNC Symbol;Acc:HGNC:18470]	592	6.337	6.78482432432432	238.809121621622	113	152	165	162	0.447635135135135	0.190878378378378	ENSG00000163812	ZDHHC3	2.82568421052632	-0.105712536086082	0.765432098765432	0.481805458362491
ENST00000491143	286	1.9535	2.003311189	132	139	104	20	23	0.461538462	0.84965035	0.486013986	1523	6.142	5.2380348	1273	0.835850295	ENST00000491143	ENSG00000119547	ONECUT2	one cut homeobox 2 [Source:HGNC Symbol;Acc:HGNC:8139]	988	6.335	6.47043825910931	210.598178137652	281	280	164	263	0.567813765182186	0.284412955465587	ENSG00000119547	ONECUT2	3.92301749271137	1.69308629441624	0.799418604651163	0.388298237190479
ENST00000543494	39	1.65	1.787923077	18	18	14	1	6	0.461538462	0.820512821	0.461538462	259	4.651	4.386667954	187	0.722007722	ENST00000543494	ENSG00000256514	None	novel protein	156	6.2665	5.35189743589744	233.74358974359	40	50	30	36	0.576923076923077	0.256410256410256	NA	NA	NA	NA	NA	NA
ENST00000645694	143	1.783	2.060762238	66	66	54	11	12	0.461538462	0.839160839	0.461538462	863	6.335	5.781673233	732	0.84820394	ENST00000645694	ENSG00000126778	SIX1	SIX homeobox 1 [Source:HGNC Symbol;Acc:HGNC:10887]	541	6.36	7.34881515711645	239.292051756007	131	143	110	157	0.506469500924214	0.242144177449168	ENSG00000126778	SIX1	2.11735416666667	2.66182827225131	0.692041522491349	0.38834612700628
ENST00000324344	128	1.8405	2.1614375	59	48	29	21	30	0.4609375	0.6015625	0.375	923	6.316	5.14423727	748	0.810400867	ENST00000324344	ENSG00000188215	DCUN1D3	defective in cullin neddylation 1 domain containing 3 [Source:HGNC Symbol;Acc:HGNC:28734]	586	6.342	6.42545392491468	238.970989761092	106	185	120	175	0.496587030716724	0.180887372013652	ENSG00000188215	DCUN1D3	4.47048461538462	1.65591619661563	0.653846153846154	0.415508559919436
ENST00000372398	76	1.9495	0.198960526	35	30	31	5	10	0.460526316	0.802631579	0.394736842	601	6.244	5.080730449	500	0.831946755	ENST00000372398	ENSG00000107130	NCS1	neuronal calcium sensor 1 [Source:HGNC Symbol;Acc:HGNC:3953]	370	6.328	6.97779189189189	228.127027027027	55	98	89	128	0.413513513513514	0.148648648648649	ENSG00000107130	NCS1	0.965961538461538	0.379843562528841	0.869731800766284	0.666666666666667
ENST00000366958	315	1.628	1.995644444	145	122	66	68	59	0.46031746	0.596825397	0.387301587	2230	6.335	5.646834978	1840	0.825112108	ENST00000366958	ENSG00000117707	PROX1	prospero homeobox 1 [Source:HGNC Symbol;Acc:HGNC:9459]	1422	6.36	7.06937974683544	240.821378340366	327	356	289	450	0.480309423347398	0.229957805907173	ENSG00000117707	PROX1	1.8376384083045	2.14985631273112	0.583984375	0.348767605633803
ENST00000222284	113	1.584	1.646690265	52	55	27	18	13	0.460176991	0.725663717	0.486725664	703	6.231	5.050193457	583	0.829302987	ENST00000222284	ENSG00000105677	TMEM147	transmembrane protein 147 [Source:HGNC Symbol;Acc:HGNC:30414]	444	6.31	6.36329504504504	237.13963963964	70	129	140	105	0.448198198198198	0.157657657657658	ENSG00000105677	TMEM147	0.636877192982456	1.98123170731707	0.782608695652174	0.421686746987952
ENST00000621533	163	1.895	2.203116564	75	34	23	53	53	0.460122699	0.349693252	0.208588957	1219	5.823	5.067208368	996	0.817063167	ENST00000621533	ENSG00000146457	WTAP	WT1 associated protein [Source:HGNC Symbol;Acc:HGNC:16846]	764	6.218	6.13768979057592	229.79057591623	161	206	126	271	0.480366492146597	0.210732984293194	ENSG00000146457	WTAP	2.08193203883495	3.77904219409283	0.748743718592965	0.311797752808989
ENST00000235307	37	2.249	2.607324324	17	11	8	9	9	0.459459459	0.513513514	0.297297297	386	6.197	5.51253886	324	0.839378238	ENST00000235307	ENSG00000116667	C1orf21	chromosome 1 open reading frame 21 [Source:HGNC Symbol;Acc:HGNC:15494]	239	6.335	6.66309623430962	239.18410041841	34	70	38	97	0.435146443514644	0.142259414225941	ENSG00000116667	C1orf21	2.85352586206896	0.662646841326855	0.703812316715543	0.44586458223302
ENST00000429538	246	1.9035	1.918731707	113	123	62	28	33	0.459349593	0.75203252	0.5	1397	6.319	5.374084467	1152	0.824624195	ENST00000429538	ENSG00000125618	PAX8	paired box 8 [Source:HGNC Symbol;Acc:HGNC:8622]	873	6.354	6.8818636884307	239.435280641466	239	234	171	229	0.541809851088202	0.2737686139748	ENSG00000125618	PAX8	2.40764457831325	0.349574241827492	0.695652173913043	0.536220472440945
ENST00000263726	172	1.5995	1.500174419	79	61	54	24	33	0.459302326	0.668604651	0.354651163	1197	6.26	5.462949039	1013	0.846282373	ENST00000263726	ENSG00000121454	LHX4	LIM homeobox 4 [Source:HGNC Symbol;Acc:HGNC:21734]	756	6.343	6.91362962962963	239.334656084656	151	232	150	223	0.506613756613757	0.19973544973545	ENSG00000121454	LHX4	3.36693233082707	0.910848457350271	0.591760299625468	0.453617600362894
ENST00000339488	366	1.8465	2.000762295	168	142	100	57	67	0.459016393	0.661202186	0.387978142	2553	6.273	4.995934195	2051	0.803368586	ENST00000339488	ENSG00000244694	PTCHD4	patched domain containing 4 [Source:HGNC Symbol;Acc:HGNC:21345]	1619	6.335	6.35867201976529	239.418777022854	300	389	468	462	0.425571340333539	0.185299567634342	ENSG00000244694	PTCHD4	0.606064400715564	0.375266537234781	0.493333333333333	0.343440880096145
ENST00000264235	207	1.789	2.490376812	95	42	40	51	74	0.458937198	0.396135266	0.202898551	1307	6.335	5.876279265	1121	0.857689365	ENST00000264235	ENSG00000082701	GSK3B	glycogen synthase kinase 3 beta [Source:HGNC Symbol;Acc:HGNC:4617]	796	6.36	7.38480653266332	239.58040201005	181	206	176	233	0.486180904522613	0.227386934673367	ENSG00000082701	GSK3B	3.67983415597236	2.85853071297988	0.580867850098619	0.381648693109121
ENST00000361078	523	1.824	2.330460803	240	76	47	207	193	0.458891013	0.235181644	0.145315488	3275	6.335	5.633905649	2722	0.831145038	ENST00000361078	ENSG00000055917	PUM2	pumilio RNA binding family member 2 [Source:HGNC Symbol;Acc:HGNC:14958]	2054	6.36	7.14657302823758	240.499513145083	527	573	394	560	0.53554040895813	0.256572541382668	ENSG00000055917	PUM2	4.96946616541353	3.3921182041389	0.686746987951807	0.329593267882188
ENST00000306318	194	1.8815	1.996376289	89	79	88	13	14	0.458762887	0.860824742	0.407216495	1055	5.847	5.239835071	875	0.829383886	ENST00000306318	ENSG00000168505	GBX2	gastrulation brain homeobox 2 [Source:HGNC Symbol;Acc:HGNC:4186]	674	6.266	6.54159792284866	223.154302670623	194	187	117	176	0.565281899109792	0.287833827893175	ENSG00000168505	GBX2	2.07058795180723	1.63875917767988	0.786057692307692	0.432551319648094
ENST00000302625	242	1.957	2.31888843	111	115	100	13	14	0.458677686	0.888429752	0.475206612	1108	5.846	5.238363718	916	0.826714801	ENST00000302625	ENSG00000171450	CDK5R2	cyclin dependent kinase 5 regulatory subunit 2 [Source:HGNC Symbol;Acc:HGNC:1776]	711	6.166	6.36010689170183	210.604781997187	209	230	128	144	0.617440225035162	0.293952180028129	ENSG00000171450	CDK5R2	4.15471612903226	1.96483873581848	0.82051282051282	0.592712550607287
ENST00000347631	192	1.778	1.603869792	88	78	47	27	40	0.458333333	0.651041667	0.40625	1172	6.3105	5.375016212	970	0.827645051	ENST00000347631	ENSG00000126091	ST3GAL3	ST3 beta-galactoside alpha-2,3-sialyltransferase 3 [Source:HGNC Symbol;Acc:HGNC:10866]	723	6.342	6.98807883817427	238.816044260028	139	204	189	191	0.474412171507607	0.19225449515906	ENSG00000126091	ST3GAL3	3.16675	1.85991710945802	0.792452830188679	0.584925690021231
ENST00000438607	24	1.6545	1.330208333	11	11	5	4	4	0.458333333	0.666666667	0.458333333	211	5.811	5.142781991	172	0.815165877	ENST00000438607	ENSG00000232112	TMA7	translation machinery associated 7 homolog [Source:HGNC Symbol;Acc:HGNC:26932]	128	6.316	6.7004140625	236.015625	22	35	12	59	0.4453125	0.171875	ENSG00000232112	TMA7	1.998	1.2072462006079	0.731707317073171	0.363636363636364
ENST00000547167	304	1.9165	2.035924342	139	120	76	60	48	0.457236842	0.644736842	0.394736842	1790	6.256	5.520620112	1475	0.824022346	ENST00000547167	ENSG00000123411	IKZF4	IKAROS family zinc finger 4 [Source:HGNC Symbol;Acc:HGNC:13179]	1133	6.36	7.09085260370697	237.470432480141	280	335	223	295	0.542806707855252	0.247131509267432	ENSG00000123411	IKZF4	3.48766740576497	2.40945059542967	0.581858407079646	0.454633204633205
ENST00000360694	197	1.933	0.869852792	90	79	64	27	27	0.456852792	0.725888325	0.401015228	1350	6.331	5.039021481	1117	0.827407407	ENST00000360694	ENSG00000112033	PPARD	peroxisome proliferator activated receptor delta [Source:HGNC Symbol;Acc:HGNC:9235]	858	6.3565	6.49201864801865	239.617715617716	169	232	186	271	0.467365967365967	0.196969696969697	ENSG00000112033	PPARD	3.32100970873787	0.523423882017127	0.696	0.593913456966239
ENST00000295092	149	1.858	1.879852349	68	71	65	6	7	0.456375839	0.912751678	0.476510067	883	5.919	5.130590034	723	0.818799547	ENST00000295092	ENSG00000162981	LRATD1	LRAT domain containing 1 [Source:HGNC Symbol;Acc:HGNC:20743]	564	6.3175	6.29029255319149	234.140070921986	127	182	108	147	0.547872340425532	0.225177304964539	ENSG00000162981	LRATD1	2.62939688715953	0.607111453914384	0.693693693693694	0.3948332369385
ENST00000264202	114	1.709	1.96172807	52	38	35	20	21	0.456140351	0.640350877	0.333333333	855	6.335	5.322347368	706	0.825730994	ENST00000264202	ENSG00000077549	CAPZB	capping actin protein of muscle Z-line subunit beta [Source:HGNC Symbol;Acc:HGNC:1491]	521	6.358	6.60625527831094	222.485604606526	84	150	113	174	0.449136276391555	0.161228406909789	ENSG00000077549	CAPZB	4.91878217821782	3.16566622691293	0.774509803921569	0.499341238471673
ENST00000008391	226	1.7885	2.221938053	103	86	45	49	46	0.455752212	0.579646018	0.380530973	1391	6.335	5.781263839	1152	0.828181165	ENST00000008391	ENSG00000008197	TFAP2D	transcription factor AP-2 delta [Source:HGNC Symbol;Acc:HGNC:15581]	859	6.36	7.3904772991851	237.753201396973	220	223	177	239	0.515715948777648	0.256111757857974	ENSG00000008197	TFAP2D	5.68554528301887	3.4454011627907	0.380414312617702	0.335260115606936
ENST00000370874	79	2.087	2.167683544	36	22	20	20	17	0.455696203	0.53164557	0.278481013	560	5.272	5.115885714	482	0.860714286	ENST00000370874	ENSG00000123728	RAP2C	RAP2C, member of RAS oncogene family [Source:HGNC Symbol;Acc:HGNC:21165]	357	5.287	6.21577591036415	237.675070028011	58	101	91	107	0.445378151260504	0.162464985994398	NA	NA	NA	NA	0.518987341772152	0.447368421052632
ENST00000674365	316	1.757	1.958835443	144	100	114	60	42	0.455696203	0.67721519	0.316455696	2095	6.326	5.305994749	1687	0.805250597	ENST00000674365	ENSG00000178235	SLITRK1	SLIT and NTRK like family member 1 [Source:HGNC Symbol;Acc:HGNC:20297]	1312	6.351	6.87443445121951	239	259	312	325	416	0.435213414634146	0.197408536585366	ENSG00000178235	SLITRK1	3.87753816793893	2.73972325056433	0.555084745762712	0.425090252707581
ENST00000263270	55	1.925	0.427727273	25	23	24	4	4	0.454545455	0.854545455	0.418181818	449	5.746	4.503385301	367	0.817371938	ENST00000263270	ENSG00000042753	AP2S1	adaptor related protein complex 2 subunit sigma 1 [Source:HGNC Symbol;Acc:HGNC:565]	274	6.265	6.0254598540146	232.138686131387	31	67	79	97	0.357664233576642	0.113138686131387	ENSG00000042753	AP2S1	2.7004625	1.3911554770318	0.765432098765432	0.676056338028169
ENST00000309083	33	1.45	1.655575758	15	6	18	3	6	0.454545455	0.727272727	0.181818182	329	6.224	5.424610942	274	0.832826748	ENST00000309083	ENSG00000159335	PTMS	parathymosin [Source:HGNC Symbol;Acc:HGNC:9629]	200	6.258	6.89485	223.28	22	82	11	85	0.52	0.11	ENSG00000159335	PTMS	3.43518658892129	2.78954191033138	0.819767441860465	0.61284046692607
ENST00000313334	66	1.927	2.394409091	30	11	8	27	20	0.454545455	0.287878788	0.166666667	497	6.3	5.727370221	431	0.867203219	ENST00000313334	ENSG00000134717	BTF3L4	basic transcription factor 3 like 4 [Source:HGNC Symbol;Acc:HGNC:30547]	308	6.336	7.06676948051948	236.461038961039	62	82	49	115	0.467532467532468	0.201298701298701	ENSG00000134717	BTF3L4	4.75571428571429	1.30836303963645	0.627906976744186	0.362443210499748
ENST00000315691	220	1.983	2.284745455	100	80	79	34	27	0.454545455	0.722727273	0.363636364	1305	6.335	5.410578544	1073	0.822222222	ENST00000315691	ENSG00000181744	DIPK2A	divergent protein kinase domain 2A [Source:HGNC Symbol;Acc:HGNC:28490]	825	6.36	6.83732484848485	230.241212121212	170	256	195	204	0.516363636363636	0.206060606060606	ENSG00000181744	DIPK2A	1.74407843137255	2.00097944664031	0.706457925636008	0.310549190043461
ENST00000321301	22	1.8925	1.831772727	10	9	10	1	2	0.454545455	0.863636364	0.409090909	164	6.113	4.980140244	127	0.774390244	ENST00000321301	ENSG00000175768	TOMM5	translocase of outer mitochondrial membrane 5 [Source:HGNC Symbol;Acc:HGNC:31369]	99	6.343	6.61765656565657	238.060606060606	15	23	29	32	0.383838383838384	0.151515151515152	ENSG00000175768	TOMM5	-0.783061538461539	1.46344672131148	0.742424242424242	0.372188139059305
ENST00000611820	654	2.067	2.252860856	297	133	75	223	223	0.45412844	0.318042813	0.203363914	4482	5.148	4.320147702	3407	0.760151718	ENST00000611820	ENSG00000147050	KDM6A	lysine demethylase 6A [Source:HGNC Symbol;Acc:HGNC:12637]	2814	5.26	5.19640689410092	225.60447761194	675	701	563	875	0.488983653162758	0.239872068230277	NA	NA	NA	NA	0.70958904109589	0.303935860058309
ENST00000394767	216	2.1115	2.504726852	98	123	44	23	26	0.453703704	0.773148148	0.569444444	1112	5.716	5.04677518	862	0.775179856	ENST00000394767	ENSG00000168772	CXXC4	CXXC finger protein 4 [Source:HGNC Symbol;Acc:HGNC:24593]	723	6.18	5.90316597510373	206.655601659751	178	262	127	156	0.608575380359613	0.246196403872752	ENSG00000168772	CXXC4	3.84244789356985	1.68481802340055	0.569230769230769	0.333997013439522
ENST00000262238	194	1.946	2.192134021	88	84	59	23	28	0.453608247	0.737113402	0.432989691	1265	4.285	4.31187668	909	0.718577075	ENST00000262238	ENSG00000100811	YY1	YY1 transcription factor [Source:HGNC Symbol;Acc:HGNC:12856]	816	5.833	5.12342156862745	210.025735294118	168	263	130	255	0.528186274509804	0.205882352941176	ENSG00000100811	YY1	2.00667326732673	1.38411327297246	0.813725490196078	0.442411402157165
ENST00000370552	289	1.822	2.448802768	131	104	74	55	56	0.453287197	0.615916955	0.359861592	1827	6.326	5.496472906	1508	0.825396825	ENST00000370552	ENSG00000172987	HPSE2	heparanase 2 (inactive) [Source:HGNC Symbol;Acc:HGNC:18374]	1113	6.354	6.88301707097934	239.788858939802	230	288	262	333	0.465408805031447	0.206648697214735	ENSG00000172987	HPSE2	4.20088	0.5147756	0.450980392156863	0.469412235105958
ENST00000309519	214	1.97	1.707485981	97	93	68	28	25	0.453271028	0.752336449	0.434579439	1234	6.289	4.983207455	977	0.791734198	ENST00000309519	ENSG00000117411	B4GALT2	beta-1,4-galactosyltransferase 2 [Source:HGNC Symbol;Acc:HGNC:925]	768	6.335	6.3993984375	239.67578125	180	232	173	183	0.536458333333333	0.234375	ENSG00000117411	B4GALT2	1.85630263157895	3.51963862068965	0.61038961038961	0.603305785123967
ENST00000265339	64	1.935	2.186921875	29	8	12	20	24	0.453125	0.3125	0.125	483	6.194	5.527519669	420	0.869565217	ENST00000265339	ENSG00000119048	UBE2B	ubiquitin conjugating enzyme E2 B [Source:HGNC Symbol;Acc:HGNC:12473]	296	6.309	6.95896621621622	236.597972972973	64	75	65	92	0.469594594594595	0.216216216216216	ENSG00000119048	UBE2B	4.52292592592593	2.53387485779295	0.714285714285714	0.343376918703809
ENST00000523111	64	1.7475	2.3959375	29	9	8	17	30	0.453125	0.265625	0.140625	454	5.403	5.150654185	387	0.852422907	ENST00000523111	ENSG00000169139	UBE2V2	ubiquitin conjugating enzyme E2 V2 [Source:HGNC Symbol;Acc:HGNC:12495]	290	6.1595	6.15224482758621	221.468965517241	52	86	57	95	0.475862068965517	0.179310344827586	ENSG00000169139	UBE2V2	4.63	0.944572753026012	0.68	0.33032955715757
ENST00000394967	309	2.032	2.138016181	140	147	141	11	10	0.453074434	0.932038835	0.475728155	1463	5.892	5.391074504	1247	0.852358168	ENST00000394967	ENSG00000217236	SP9	Sp9 transcription factor [Source:HGNC Symbol;Acc:HGNC:30690]	950	6.346	6.62313578947368	207.627368421053	264	316	173	197	0.610526315789474	0.277894736842105	ENSG00000217236	SP9	3.95375539568345	3.3096220145379	0.721428571428571	0.45643153526971
ENST00000369878	446	1.864	1.776058296	202	176	167	49	54	0.452914798	0.769058296	0.394618834	2660	6.081	5.168025188	2188	0.822556391	ENST00000369878	ENSG00000148842	CNNM2	cyclin and CBS domain divalent metal cation transport mediator 2 [Source:HGNC Symbol;Acc:HGNC:103]	1682	6.335	6.52311355529132	227.939357907253	326	473	384	499	0.475029726516052	0.193816884661118	ENSG00000148842	CNNM2	2.5663743315508	0.472951858949788	0.680851063829787	0.452245899126169
ENST00000371793	212	1.718	1.744712264	96	100	70	25	17	0.452830189	0.801886792	0.471698113	1482	6.059	5.354632254	1231	0.830634278	ENST00000371793	ENSG00000130558	OLFM1	olfactomedin 1 [Source:HGNC Symbol;Acc:HGNC:17187]	952	6.303	6.63251995798319	223.576680672269	179	249	210	314	0.449579831932773	0.188025210084034	ENSG00000130558	OLFM1	1.10836645962733	0.794792039800995	0.842105263157895	0.467196819085487
ENST00000357736	95	1.664	1.240736842	43	42	43	3	7	0.452631579	0.894736842	0.442105263	497	6.287	5.55068008	418	0.841046278	ENST00000357736	ENSG00000197063	MAFG	MAF bZIP transcription factor G [Source:HGNC Symbol;Acc:HGNC:6781]	307	6.312	7.05948859934853	236.817589576547	68	90	49	100	0.514657980456026	0.221498371335505	ENSG00000197063	MAFG	2.75116455696202	1.30790548639926	0.842105263157895	0.548743950218945
ENST00000232905	42	0.873	2.154833333	19	9	6	20	7	0.452380952	0.357142857	0.214285714	358	6.271	5.609315642	300	0.837988827	ENST00000232905	ENSG00000114784	EIF1B	eukaryotic translation initiation factor 1B [Source:HGNC Symbol;Acc:HGNC:30792]	221	6.294	7.02412669683258	233.850678733032	40	54	46	81	0.425339366515837	0.180995475113122	ENSG00000114784	EIF1B	2.62725957446809	2.42036561743341	0.622881355932203	0.309178743961353
ENST00000373313	168	1.8745	2.738547619	76	72	78	10	8	0.452380952	0.892857143	0.428571429	976	6.26	5.868144467	844	0.864754098	ENST00000373313	ENSG00000204103	MAFB	MAF bZIP transcription factor B [Source:HGNC Symbol;Acc:HGNC:6408]	628	6.301	6.98294108280255	225.49203821656	190	160	103	175	0.557324840764331	0.302547770700637	ENSG00000204103	MAFB	3.56637823834197	3.14149459193708	0.754521963824289	0.477149877149877
ENST00000341267	188	1.8335	1.45993617	85	102	59	18	9	0.45212766	0.856382979	0.542553191	1172	3.561	3.499807167	745	0.635665529	ENST00000341267	ENSG00000185559	DLK1	delta like non-canonical Notch ligand 1 [Source:HGNC Symbol;Acc:HGNC:2907]	745	4.677	4.33643758389262	232.535570469799	152	232	162	199	0.515436241610738	0.204026845637584	ENSG00000185559	DLK1	3.47796610169491	0.731659861903332	0.792134831460674	0.510804321728692
ENST00000426726	219	1.865	1.615351598	99	83	94	18	24	0.452054795	0.808219178	0.378995434	1385	6.295	5.379693863	1165	0.841155235	ENST00000426726	ENSG00000108309	RUNDC3A	RUN domain containing 3A [Source:HGNC Symbol;Acc:HGNC:16984]	855	6.357	6.81355321637427	236.581286549708	168	253	176	258	0.492397660818713	0.196491228070175	ENSG00000108309	RUNDC3A	2.94350862068965	0.78151724137931	0.742489270386266	0.610091743119266
ENST00000066544	343	1.826	2.308690962	155	55	32	121	135	0.451895044	0.253644315	0.160349854	2551	6.335	5.711758526	2168	0.849862799	ENST00000066544	ENSG00000004897	CDC27	cell division cycle 27 [Source:HGNC Symbol;Acc:HGNC:1728]	1586	6.36	7.16120113493064	240.37578814628	350	366	348	522	0.451450189155107	0.220680958385876	ENSG00000004897	CDC27	5.52510569105691	2.60627666151469	0.693548387096774	0.332509270704574
ENST00000367387	197	1.624	2.015258883	89	83	55	33	26	0.45177665	0.700507614	0.421319797	1214	6.278	5.478970346	993	0.817957166	ENST00000367387	ENSG00000143355	LHX9	LIM homeobox 9 [Source:HGNC Symbol;Acc:HGNC:14222]	766	6.351	6.81208485639687	236.614882506527	177	213	152	224	0.509138381201044	0.231070496083551	ENSG00000143355	LHX9	1.58567699115044	2.18316457730633	0.520971302428256	0.303229953398682
ENST00000272322	383	1.813	2.141375979	173	48	40	147	148	0.451697128	0.229765013	0.125326371	3022	6.313	5.173548643	2447	0.809728657	ENST00000272322	ENSG00000143952	VPS54	VPS54 subunit of GARP complex [Source:HGNC Symbol;Acc:HGNC:18652]	1870	6.339	6.42164117647059	239.949732620321	374	434	453	609	0.432085561497326	0.2	ENSG00000143952	VPS54	3.34126418786693	3.1974185502728	0.776422764227642	0.343457943925234
ENST00000344034	244	2.013	2.208340164	110	81	51	60	52	0.450819672	0.540983607	0.331967213	1681	6.332	5.410072576	1388	0.825698989	ENST00000344034	ENSG00000115241	PPM1G	protein phosphatase, Mg2+/Mn2+ dependent 1G [Source:HGNC Symbol;Acc:HGNC:9278]	1073	6.359	6.80079030754893	238.0587138863	191	360	173	349	0.513513513513513	0.178005591798695	ENSG00000115241	PPM1G	3.41307692307692	4.222841191067	0.782352941176471	0.53960396039604
ENST00000337737	202	1.9205	2.123628713	91	74	62	36	30	0.45049505	0.673267327	0.366336634	1060	6.329	5.85619717	898	0.847169811	ENST00000337737	ENSG00000178498	DTX3	deltex E3 ubiquitin ligase 3 [Source:HGNC Symbol;Acc:HGNC:24457]	664	7.018	7.4325	237.51656626506	179	189	126	170	0.55421686746988	0.269578313253012	ENSG00000178498	DTX3	2.4943622754491	2.52111485451761	0.638888888888889	0.558103975535168
ENST00000610222	251	1.744	1.006796813	113	107	76	34	34	0.450199203	0.729083665	0.426294821	1561	6.303	4.826287636	1235	0.791159513	ENST00000610222	ENSG00000134207	SYT6	synaptotagmin 6 [Source:HGNC Symbol;Acc:HGNC:18638]	990	6.335	6.41773333333333	239.015151515152	212	271	222	285	0.487878787878788	0.214141414141414	ENSG00000134207	SYT6	2.0209793814433	0.886106502636203	0.744897959183674	0.509090909090909
ENST00000306078	220	1.8595	2.186931818	99	84	76	40	20	0.45	0.727272727	0.381818182	1319	6.172	5.230222138	1081	0.819560273	ENST00000306078	ENSG00000171126	KCNG3	potassium voltage-gated channel modifier subfamily G member 3 [Source:HGNC Symbol;Acc:HGNC:18306]	843	6.276	6.4811921708185	230.774614472123	157	264	233	189	0.499406880189798	0.186239620403321	ENSG00000171126	KCNG3	1.25044490644491	1.04128697916667	0.796680497925311	0.325871941697033
ENST00000340857	100	1.814	1.99223	45	59	21	9	11	0.45	0.8	0.59	589	5.726	4.957847199	485	0.823429542	ENST00000340857	ENSG00000189060	H1-0	H1.0 linker histone [Source:HGNC Symbol;Acc:HGNC:4714]	385	6.27	6.01014805194805	237.041558441558	99	74	50	162	0.449350649350649	0.257142857142857	ENSG00000189060	H1-0	1.48516455696203	1.52787672281776	0.694006309148265	0.456771231828615
ENST00000374630	478	1.7205	0.762654812	215	224	155	50	49	0.449790795	0.792887029	0.468619247	3025	6.319	5.428043636	2571	0.849917355	ENST00000374630	ENSG00000133216	EPHB2	EPH receptor B2 [Source:HGNC Symbol;Acc:HGNC:3393]	1949	6.355	7.20201539250898	237.637762955362	376	565	436	572	0.482811698306824	0.192919445869677	ENSG00000133216	EPHB2	4.07164583333333	0.950081431992939	0.848275862068966	0.543735820519284
ENST00000407627	149	1.555	1.967026846	67	56	51	20	22	0.44966443	0.718120805	0.375838926	1001	6.253	5.609966034	844	0.843156843	ENST00000407627	ENSG00000066044	ELAVL1	ELAV like RNA binding protein 1 [Source:HGNC Symbol;Acc:HGNC:3312]	635	6.291	7.06326456692913	237.390551181102	114	180	144	197	0.462992125984252	0.179527559055118	ENSG00000066044	ELAVL1	3.32477300613497	1.75944514553226	0.837837837837838	0.438339438339438
ENST00000312438	129	1.634	1.485868217	58	49	41	25	14	0.449612403	0.697674419	0.379844961	690	6.258	5.23063913	574	0.831884058	ENST00000312438	ENSG00000175505	CLCF1	cardiotrophin like cytokine factor 1 [Source:HGNC Symbol;Acc:HGNC:17412]	433	6.341	6.71792378752887	235.644341801386	116	124	88	105	0.554272517321016	0.267898383371824	ENSG00000175505	CLCF1	5.6416779661017	1.95922966014418	0.833333333333333	0.527777777777778
ENST00000314471	387	1.849	1.940540052	174	158	101	61	67	0.449612403	0.669250646	0.408268734	2133	6.332	5.444848101	1777	0.833098922	ENST00000314471	ENSG00000179134	SAMD4B	sterile alpha motif domain containing 4B [Source:HGNC Symbol;Acc:HGNC:25492]	1349	6.36	6.81328243143069	239.209785025945	375	370	246	358	0.552260934025204	0.277983691623425	ENSG00000179134	SAMD4B	1.59693043478261	3.2336754636234	0.818181818181818	0.521739130434783
ENST00000504595	256	1.7215	2.015691406	115	137	90	9	20	0.44921875	0.88671875	0.53515625	1492	6.3295	5.430242627	1220	0.81769437	ENST00000504595	ENSG00000183580	FBXL7	F-box and leucine rich repeat protein 7 [Source:HGNC Symbol;Acc:HGNC:13604]	936	6.36	6.8449155982906	239.805555555556	198	261	222	255	0.490384615384615	0.211538461538462	ENSG00000183580	FBXL7	2.00972233400402	0.4010969348659	0.775100401606426	0.453466104940636
ENST00000373509	147	1.807	1.82429932	66	63	58	12	14	0.448979592	0.823129252	0.428571429	966	6.138	5.202803313	788	0.81573499	ENST00000373509	ENSG00000137193	PIM1	Pim-1 proto-oncogene, serine/threonine kinase [Source:HGNC Symbol;Acc:HGNC:8986]	599	6.328	6.67120367278798	232.469115191987	120	177	148	154	0.495826377295493	0.200333889816361	ENSG00000137193	PIM1	2.14246226415094	3.26092910447762	0.752941176470588	0.481730052199851
ENST00000490035	176	1.8245	2.091568182	79	59	41	41	35	0.448863636	0.568181818	0.335227273	1045	6.342	5.663514833	874	0.836363636	ENST00000490035	ENSG00000185565	LSAMP	limbic system associated membrane protein [Source:HGNC Symbol;Acc:HGNC:6705]	646	6.36	7.24130030959752	239.917956656347	133	183	142	188	0.489164086687306	0.205882352941176	ENSG00000185565	LSAMP	1.55234429824561	1.12403687389882	0.566739606126915	0.38190512142947
ENST00000417098	332	1.5655	1.678340361	149	118	92	63	59	0.448795181	0.63253012	0.355421687	2242	6.36	5.586305531	1861	0.830062444	ENST00000417098	ENSG00000119042	SATB2	SATB homeobox 2 [Source:HGNC Symbol;Acc:HGNC:21637]	1411	6.36	7.24527781715096	239.915662650602	345	363	261	442	0.501771793054571	0.244507441530829	ENSG00000119042	SATB2	3.13698939393939	3.32650719822813	0.632890365448505	0.343911439114391
ENST00000292476	107	1.506	1.649373832	48	42	37	13	15	0.448598131	0.738317757	0.392523364	842	6.289	5.735668646	729	0.865795724	ENST00000292476	ENSG00000160917	CPSF4	cleavage and polyadenylation specific factor 4 [Source:HGNC Symbol;Acc:HGNC:2327]	525	6.314	7.1593980952381	236.706666666667	115	142	112	156	0.48952380952381	0.219047619047619	ENSG00000160917	CPSF4	1.98145714285714	1.32304109589041	0.801418439716312	0.542759407069555
ENST00000242159	116	1.5555	1.94075	52	61	33	18	4	0.448275862	0.810344828	0.525862069	701	5.252	4.436817404	550	0.784593438	ENST00000242159	ENSG00000122592	HOXA7	homeobox A7 [Source:HGNC Symbol;Acc:HGNC:5108]	455	5.802	5.51081098901099	219.443956043956	108	141	79	127	0.547252747252747	0.237362637362637	ENSG00000122592	HOXA7	5.75269230769231	2.24012792642141	0.450381679389313	0.502923976608187
ENST00000242577	29	1.532	2.553827586	13	6	14	7	2	0.448275862	0.689655172	0.206896552	278	5.594	4.751938849	229	0.823741007	ENST00000242577	ENSG00000088986	DYNLL1	dynein light chain LC8-type 1 [Source:HGNC Symbol;Acc:HGNC:15476]	178	6.1625	5.82837640449438	235.825842696629	25	43	42	68	0.382022471910112	0.140449438202247	ENSG00000088986	DYNLL1	1.37456363636364	3.92234265734265	0.657142857142857	0.376306620209059
ENST00000316509	58	1.611	1.545586207	26	21	16	13	8	0.448275862	0.637931034	0.362068966	371	6.343	5.857436658	323	0.870619946	ENST00000316509	ENSG00000220205	VAMP2	vesicle associated membrane protein 2 [Source:HGNC Symbol;Acc:HGNC:12643]	230	6.5125	7.32406086956522	238.139130434783	55	64	45	66	0.517391304347826	0.239130434782609	ENSG00000220205	VAMP2	3.10369565217391	3.3430485664131	0.771428571428571	0.511111111111111
ENST00000370920	145	1.762	2.609475862	65	29	11	55	50	0.448275862	0.275862069	0.2	1033	6.335	5.752214908	879	0.850919652	ENST00000370920	ENSG00000132485	ZRANB2	zinc finger RANBP2-type containing 2 [Source:HGNC Symbol;Acc:HGNC:13058]	626	6.36	7.13216293929712	237.086261980831	120	194	116	196	0.501597444089457	0.191693290734824	ENSG00000132485	ZRANB2	2.739725	2.52174916013437	0.585365853658537	0.315053161723559
ENST00000290101	346	1.668	1.491147399	155	151	103	46	46	0.447976879	0.734104046	0.436416185	2163	6.301	5.157012945	1729	0.799352751	ENST00000290101	None	None	None	1343	6.338	6.54332836932241	237.53164556962	295	397	275	376	0.515264333581534	0.219657483246463	NA	NA	NA	NA	NA	NA
ENST00000357195	487	1.59	2.260488706	218	230	205	30	22	0.447638604	0.893223819	0.472279261	2701	5.883	5.302322843	2259	0.836356905	ENST00000357195	ENSG00000127152	BCL11B	BAF chromatin remodeling complex subunit BCL11B [Source:HGNC Symbol;Acc:HGNC:13222]	1734	6.244	6.34539042675894	210.063437139562	458	539	298	439	0.574971164936563	0.264129181084198	ENSG00000127152	BCL11B	3.57659652706844	2.77759687692624	0.536734693877551	0.395645028759244
ENST00000238682	181	1.916	1.531524862	81	74	57	28	22	0.447513812	0.723756906	0.408839779	1267	6.269	5.121105762	1038	0.81925809	ENST00000238682	ENSG00000119699	TGFB3	transforming growth factor beta 3 [Source:HGNC Symbol;Acc:HGNC:11769]	785	6.344	6.69755668789809	240.308280254777	154	206	172	253	0.45859872611465	0.196178343949045	ENSG00000119699	TGFB3	3.5714500907441	1.88304849039341	0.527651858567543	0.475319926873857
ENST00000167106	190	1.4695	1.732752632	85	76	71	24	19	0.447368421	0.773684211	0.4	1126	6.328	5.283816163	910	0.808170515	ENST00000167106	ENSG00000071246	VASH1	vasohibin 1 [Source:HGNC Symbol;Acc:HGNC:19964]	708	6.358	6.56803107344633	238.484463276836	158	221	127	202	0.535310734463277	0.22316384180791	ENSG00000071246	VASH1	1.44048596750369	0.478546750000001	0.685608856088561	0.565608597850537
ENST00000247271	199	1.845	2.327110553	89	44	30	66	59	0.447236181	0.371859296	0.221105528	1327	4.721	4.549987189	1005	0.7573474	ENST00000247271	ENSG00000126861	OMG	oligodendrocyte myelin glycoprotein [Source:HGNC Symbol;Acc:HGNC:8135]	854	6.333	5.6321756440281	239.971896955504	198	148	205	303	0.405152224824356	0.231850117096019	ENSG00000126861	OMG	3.90393333333333	3.58820547945205	0.447058823529412	0.297814207650273
ENST00000402868	159	1.477	1.591289308	71	56	49	24	30	0.446540881	0.660377358	0.352201258	1091	4.763	4.268179652	812	0.744271311	ENST00000402868	ENSG00000183955	KMT5A	lysine methyltransferase 5A [Source:HGNC Symbol;Acc:HGNC:29489]	680	6.1935	5.43953970588235	224.332352941177	145	199	111	225	0.505882352941176	0.213235294117647	ENSG00000183955	KMT5A	4.41825373134328	0.452755595886261	0.544117647058823	0.465538089480048
ENST00000307845	74	1.6155	1.457662162	33	42	28	3	1	0.445945946	0.945945946	0.567567568	594	6.158	5.353848485	501	0.843434343	ENST00000307845	ENSG00000115756	HPCAL1	hippocalcin like 1 [Source:HGNC Symbol;Acc:HGNC:5145]	378	6.195	6.80607407407407	227.669312169312	57	102	86	133	0.420634920634921	0.150793650793651	ENSG00000115756	HPCAL1	1.79512760416667	1.08196055979644	0.781818181818182	0.578144853875477
ENST00000282516	1126	1.8155	2.41727087	502	146	116	433	431	0.445825933	0.23268206	0.129662522	8599	6.335	5.613275962	7175	0.834399349	ENST00000282516	ENSG00000164190	NIPBL	NIPBL cohesin loading factor [Source:HGNC Symbol;Acc:HGNC:28862]	5400	6.36	7.00665648148148	240.341296296296	1105	1340	1059	1896	0.452777777777778	0.20462962962963	ENSG00000164190	NIPBL	5.61384253578732	4.63937007874016	0.64963503649635	0.305573770491803
ENST00000372923	424	1.912	1.563033019	189	186	146	51	41	0.445754717	0.783018868	0.438679245	2683	6.268	5.382308237	2228	0.830413716	ENST00000372923	ENSG00000106976	DNM1	dynamin 1 [Source:HGNC Symbol;Acc:HGNC:2972]	1672	6.319	6.89228110047847	233.537679425837	360	454	339	519	0.486842105263158	0.215311004784689	ENSG00000106976	DNM1	2.73396739130435	0.957810506566604	0.795698924731183	0.548689138576779
ENST00000394670	267	1.821	2.267494382	119	26	19	101	121	0.445692884	0.168539326	0.097378277	1533	6.326	5.767785388	1292	0.842791911	ENST00000394670	ENSG00000010244	ZNF207	zinc finger protein 207 [Source:HGNC Symbol;Acc:HGNC:12998]	995	6.976	7.18528040201005	236.07135678392	336	249	147	263	0.587939698492462	0.337688442211055	ENSG00000010244	ZNF207	1.79332558139535	1.05310981944102	0.507692307692308	0.352926628194559
ENST00000409785	184	1.82	2.031092391	82	30	20	72	62	0.445652174	0.27173913	0.163043478	1174	5.91	5.101191652	954	0.812606474	ENST00000409785	ENSG00000176407	KCMF1	potassium channel modulatory factor 1 [Source:HGNC Symbol;Acc:HGNC:20589]	734	6.335	6.3110476839237	213.885558583106	184	206	141	203	0.53133514986376	0.250681198910082	ENSG00000176407	KCMF1	3.81404467353952	1.21770623145401	0.825342465753425	0.401021921872425
ENST00000641462	184	1.319	1.529961957	82	55	40	32	57	0.445652174	0.516304348	0.298913043	1443	6.335	5.657634096	1215	0.841995842	ENST00000641462	ENSG00000109339	MAPK10	mitogen-activated protein kinase 10 [Source:HGNC Symbol;Acc:HGNC:6872]	907	6.36	7.29250165380375	239.926130099228	169	230	211	297	0.439911797133407	0.18632855567806	ENSG00000109339	MAPK10	2.79331914893617	0.743499560503955	0.415617128463476	0.377178848689029
ENST00000563137	532	1.6635	0.993984962	237	247	187	53	45	0.445488722	0.815789474	0.464285714	3911	6.331	5.368504475	3330	0.851444643	ENST00000563137	ENSG00000102935	ZNF423	zinc finger protein 423 [Source:HGNC Symbol;Acc:HGNC:16762]	2524	6.36	6.81412599049128	239.321315372425	541	637	519	827	0.466719492868463	0.214342313787639	ENSG00000102935	ZNF423	2.94499704142012	1.33837693127331	0.766961651917404	0.508122503328895
ENST00000425597	110	1.67	1.502072727	49	55	26	10	19	0.445454545	0.736363636	0.5	732	6.327	5.629098361	622	0.849726776	ENST00000425597	ENSG00000198794	SCAMP5	secretory carrier membrane protein 5 [Source:HGNC Symbol;Acc:HGNC:30386]	482	6.339	7.01002282157676	239.834024896266	98	129	132	123	0.470954356846473	0.203319502074689	ENSG00000198794	SCAMP5	1.64934591194968	1.04303459244533	0.8125	0.558426073131955
ENST00000286548	137	1.82	1.987583942	61	47	34	23	33	0.445255474	0.591240876	0.343065693	1108	6.327	5.66758213	946	0.853790614	ENST00000286548	ENSG00000156052	GNAQ	G protein subunit alpha q [Source:HGNC Symbol;Acc:HGNC:4390]	688	6.36	7.13494040697674	232.204941860465	110	180	166	232	0.421511627906977	0.159883720930233	ENSG00000156052	GNAQ	2.54348611111111	2.79033601070949	0.814558058925477	0.349521988527725
ENST00000225512	173	1.835	1.027780347	77	99	51	13	10	0.445086705	0.867052023	0.572254335	1084	6.174	5.107868081	858	0.791512915	ENST00000225512	ENSG00000108379	WNT3	Wnt family member 3 [Source:HGNC Symbol;Acc:HGNC:12782]	698	6.302	6.84886819484241	234.631805157593	141	224	154	179	0.522922636103152	0.202005730659026	ENSG00000108379	WNT3	6.35251578947368	1.8911071932299	0.552083333333333	0.666666666666667
ENST00000234310	54	1.5365	2.231648148	24	9	10	14	21	0.444444444	0.351851852	0.166666667	537	6.297	5.86218622	458	0.852886406	ENST00000234310	ENSG00000221823	PPP3R1	protein phosphatase 3 regulatory subunit B, alpha [Source:HGNC Symbol;Acc:HGNC:9317]	332	6.36	7.26296084337349	238.430722891566	35	97	83	117	0.397590361445783	0.105421686746988	ENSG00000221823	PPP3R1	2.14802962962963	3.98250782361309	0.731527093596059	0.348341232227488
ENST00000291270	360	1.798	1.730969444	160	126	154	38	42	0.444444444	0.777777778	0.35	1950	5.062	4.143659487	1422	0.729230769	ENST00000291270	ENSG00000104936	DMPK	DM1 protein kinase [Source:HGNC Symbol;Acc:HGNC:2933]	1189	5.779	5.1480984020185	219.025231286796	262	405	263	259	0.560975609756098	0.220353238015139	ENSG00000104936	DMPK	3.03094927536232	1.38244573643411	0.726618705035971	0.638709677419355
ENST00000332029	135	1.875	2.12202963	60	65	53	5	12	0.444444444	0.874074074	0.481481481	640	6.114	5.158285938	511	0.7984375	ENST00000332029	ENSG00000185338	SOCS1	suppressor of cytokine signaling 1 [Source:HGNC Symbol;Acc:HGNC:19383]	407	6.295	6.48619901719902	222.265356265356	125	124	86	72	0.611793611793612	0.307125307125307	ENSG00000185338	SOCS1	4.27801136363636	3.30198834498835	0.826771653543307	0.525581395348837
ENST00000369093	171	1.722	2.257649123	76	26	23	59	63	0.444444444	0.286549708	0.152046784	1227	6.335	5.886145069	1048	0.854115729	ENST00000369093	ENSG00000151923	TIAL1	TIA1 cytotoxic granule associated RNA binding protein like 1 [Source:HGNC Symbol;Acc:HGNC:11804]	785	6.36	7.2777974522293	236.833121019108	167	226	159	233	0.500636942675159	0.212738853503185	ENSG00000151923	TIAL1	6.4297	1.71027780651838	0.709677419354839	0.378070855960693
ENST00000375880	90	1.8325	1.932755556	40	32	18	24	16	0.444444444	0.555555556	0.355555556	715	6.335	5.067511888	551	0.770629371	ENST00000375880	ENSG00000263020	None	novel protein	450	6.36	6.35093333333333	239.868888888889	101	117	106	126	0.484444444444444	0.224444444444444	NA	NA	NA	NA	NA	NA
ENST00000382353	90	1.4235	1.880433333	40	19	31	15	25	0.444444444	0.555555556	0.211111111	639	6.335	5.680716745	538	0.841940532	ENST00000382353	ENSG00000102678	FGF9	fibroblast growth factor 9 [Source:HGNC Symbol;Acc:HGNC:3687]	388	6.36	7.30998195876289	237.724226804124	66	120	86	116	0.479381443298969	0.170103092783505	ENSG00000102678	FGF9	3.65710714285715	2.08470123939987	0.486325802615933	0.359960873818063
ENST00000524240	225	1.639	1.354351111	100	111	73	24	17	0.444444444	0.817777778	0.493333333	1431	5.888	4.948701607	1135	0.793151642	ENST00000524240	ENSG00000168546	GFRA2	GDNF family receptor alpha 2 [Source:HGNC Symbol;Acc:HGNC:4244]	892	6.326	6.23821188340807	237.671524663677	194	248	202	248	0.495515695067265	0.217488789237668	ENSG00000168546	GFRA2	2.14375139664805	0.437158862296218	0.542538354253835	0.527045769764216
ENST00000652575	36	1.017	2.115638889	16	6	18	8	4	0.444444444	0.666666667	0.166666667	193	4.193	3.948756477	129	0.668393782	ENST00000652575	ENSG00000286131	None	novel protein	111	4.53	4.51006306306306	236.324324324324	36	17	41	17	0.477477477477477	0.324324324324324	NA	NA	NA	NA	NA	NA
ENST00000382199	277	1.674	1.861054152	123	101	71	51	54	0.444043321	0.620938628	0.364620939	1864	6.319	5.394405043	1541	0.826716738	ENST00000382199	ENSG00000073792	IGF2BP2	insulin like growth factor 2 mRNA binding protein 2 [Source:HGNC Symbol;Acc:HGNC:28867]	1155	6.36	6.80304415584416	236.191341991342	257	302	225	371	0.483982683982684	0.222510822510823	ENSG00000073792	IGF2BP2	4.62937804878049	2.12942221297837	0.771084337349398	0.449064449064449
ENST00000254066	232	1.586	1.137625	103	98	86	27	21	0.443965517	0.793103448	0.422413793	1421	6.317	5.541233638	1204	0.84729064	ENST00000254066	ENSG00000131759	RARA	retinoic acid receptor alpha [Source:HGNC Symbol;Acc:HGNC:9864]	895	6.356	7.15853072625698	238.150837988827	210	237	183	265	0.499441340782123	0.23463687150838	ENSG00000131759	RARA	3.06567803837953	2.22925633802817	0.648148148148148	0.61505981703026
ENST00000217244	160	1.778	2.42173125	71	34	27	45	54	0.44375	0.38125	0.2125	1224	6.334	5.812465686	1040	0.849673203	ENST00000217244	ENSG00000101266	CSNK2A1	casein kinase 2 alpha 1 [Source:HGNC Symbol;Acc:HGNC:2457]	753	6.36	7.2099588313413	239.796812749004	133	210	169	241	0.455511288180611	0.176626826029216	ENSG00000101266	CSNK2A1	3.08102608695652	1.01937074829932	0.7	0.438824452777536
ENST00000376834	167	1.773	2.253185629	74	35	38	48	46	0.443113772	0.437125749	0.209580838	1262	6.054	5.190923138	1036	0.820919176	ENST00000376834	ENSG00000156017	CARNMT1	carnosine N-methyltransferase 1 [Source:HGNC Symbol;Acc:HGNC:23435]	802	6.335	6.35675810473815	233.24812967581	144	219	192	247	0.452618453865337	0.179551122194514	ENSG00000156017	CARNMT1	2.41596153846154	1.57797919463087	0.792452830188679	0.319355920831936
ENST00000478722	395	1.875	2.413908861	175	85	55	121	134	0.443037975	0.35443038	0.215189873	2402	6.331	5.949681515	2044	0.850957535	ENST00000478722	ENSG00000171723	GPHN	gephyrin [Source:HGNC Symbol;Acc:HGNC:15465]	1498	7.0035	7.44490320427236	239.624833110814	350	429	297	422	0.520026702269693	0.233644859813084	ENSG00000171723	GPHN	2.27525459317585	4.81959033371691	0.722513089005236	0.357471264367816
ENST00000216037	140	1.769	2.337428571	62	41	42	27	30	0.442857143	0.592857143	0.292857143	806	4.5855	4.323167494	564	0.699751861	ENST00000216037	ENSG00000100219	XBP1	X-box binding protein 1 [Source:HGNC Symbol;Acc:HGNC:12801]	498	5.8305	5.06506827309237	231.397590361446	144	146	87	121	0.582329317269076	0.289156626506024	ENSG00000100219	XBP1	1.03	2.74386519114688	0.77027027027027	0.41105527638191
ENST00000368494	140	1.806	2.319242857	62	47	45	26	22	0.442857143	0.657142857	0.335714286	902	3.537	3.84213969	580	0.643015521	ENST00000368494	ENSG00000153989	NUS1	NUS1 dehydrodolichyl diphosphate synthase subunit [Source:HGNC Symbol;Acc:HGNC:21042]	562	4.744	4.57277402135231	227.569395017794	122	169	134	137	0.51779359430605	0.217081850533808	ENSG00000153989	NUS1	2.58273267326733	1.08751332436071	0.719211822660099	0.323196986006459
ENST00000646630	698	1.647	1.452942693	309	248	203	111	136	0.44269341	0.646131805	0.35530086	4108	6.33	5.643345424	3458	0.841772152	ENST00000646630	ENSG00000197283	SYNGAP1	synaptic Ras GTPase activating protein 1 [Source:HGNC Symbol;Acc:HGNC:11497]	2561	6.581	7.30140531042561	235.067942210074	611	758	496	696	0.534556813744631	0.238578680203046	ENSG00000197283	SYNGAP1	4.034065	4.38030067189249	0.6318407960199	0.578623391158366
ENST00000357244	558	1.821	2.251087814	247	96	63	206	193	0.44265233	0.284946237	0.172043011	3656	6.329	5.462710886	2999	0.820295405	ENST00000357244	ENSG00000056586	RC3H2	ring finger and CCCH-type domains 2 [Source:HGNC Symbol;Acc:HGNC:21461]	2289	6.36	6.94619266055046	239.780253385758	566	579	461	683	0.500218435998253	0.247269550021844	ENSG00000056586	RC3H2	5.39121135646687	4.32320693732752	0.741035856573705	0.337536945812808
ENST00000381482	296	1.857	2.246945946	131	101	111	42	42	0.442567568	0.716216216	0.341216216	1617	4.742	4.633774892	1219	0.753865182	ENST00000381482	ENSG00000125834	STK35	serine/threonine kinase 35 [Source:HGNC Symbol;Acc:HGNC:16254]	1018	6.314	5.46100982318271	229.118860510806	242	353	171	252	0.584479371316306	0.237721021611002	ENSG00000125834	STK35	1.67227272727273	0.885509767248544	0.732142857142857	0.341463414634146
ENST00000356300	400	1.8485	2.1806525	177	191	120	37	52	0.4425	0.7775	0.4775	1907	6.101	5.380276875	1537	0.805977976	ENST00000356300	ENSG00000092051	JPH4	junctophilin 4 [Source:HGNC Symbol;Acc:HGNC:20156]	1213	6.817	6.76863149216818	228.032151690025	306	497	181	229	0.66199505358615	0.252267106347898	ENSG00000092051	JPH4	3.4743158567775	2.46980737961225	0.573529411764706	0.49
ENST00000339276	113	1.651	0.866920354	50	58	37	9	9	0.442477876	0.840707965	0.513274336	751	5.961	4.852178429	610	0.812250333	ENST00000339276	ENSG00000175793	SFN	stratifin [Source:HGNC Symbol;Acc:HGNC:10773]	482	6.332	6.25949585062241	239.854771784232	82	153	88	159	0.487551867219917	0.170124481327801	ENSG00000175793	SFN	2.744671875	1.312802	0.676923076923077	0.62874251497006
ENST00000323703	303	1.946	2.305858086	134	111	83	54	55	0.442244224	0.640264026	0.366336634	1642	5.352	4.768238733	1309	0.797198538	ENST00000323703	ENSG00000163795	ZNF513	zinc finger protein 513 [Source:HGNC Symbol;Acc:HGNC:26498]	1034	5.682	5.88702707930368	215.705996131528	267	372	164	231	0.617988394584139	0.258220502901354	ENSG00000163795	ZNF513	3.101	3.49307348242812	0.803827751196172	0.547770700636943
ENST00000336294	251	1.63	1.550968127	111	115	79	27	30	0.442231076	0.772908367	0.458167331	1515	6.269	5.355118812	1271	0.838943894	ENST00000336294	ENSG00000121775	TMEM39B	transmembrane protein 39B [Source:HGNC Symbol;Acc:HGNC:25510]	950	6.332	6.84678105263158	239.095789473684	211	226	277	236	0.46	0.222105263157895	ENSG00000121775	TMEM39B	4.76711926605505	2.99657512953368	0.718181818181818	0.474226804123711
ENST00000393655	242	1.6065	2.069607438	107	98	81	36	27	0.44214876	0.739669421	0.404958678	1411	6.321	5.8340163	1211	0.858256556	ENST00000393655	ENSG00000008196	TFAP2B	transcription factor AP-2 beta [Source:HGNC Symbol;Acc:HGNC:11743]	878	6.9805	7.37378359908884	237.256264236902	229	232	176	241	0.5250569476082	0.260820045558087	ENSG00000008196	TFAP2B	6.37785714285714	2.08658014184398	0.454545454545455	0.451666272748759
ENST00000356698	95	1.606	2.105315789	42	19	12	18	46	0.442105263	0.326315789	0.2	839	6.283	5.023769964	662	0.789034565	ENST00000356698	ENSG00000146374	RSPO3	R-spondin 3 [Source:HGNC Symbol;Acc:HGNC:20866]	525	6.335	6.20191809523809	239.798095238095	83	150	100	192	0.443809523809524	0.158095238095238	ENSG00000146374	RSPO3	2.23953639846743	0.964065286166236	0.627151051625239	0.36112708453134
ENST00000359704	95	1.891	2.061957895	42	27	9	27	32	0.442105263	0.378947368	0.284210526	856	6.22	4.674601636	602	0.703271028	ENST00000359704	ENSG00000146373	RNF217	ring finger protein 217 [Source:HGNC Symbol;Acc:HGNC:21487]	527	6.304	5.83878937381404	233.821631878558	97	129	134	167	0.428842504743833	0.184060721062619	ENSG00000146373	RNF217	0.106748520710059	1.67495813204509	0.367741935483871	0.401929260450161
ENST00000265340	172	1.6695	1.77377907	76	84	65	9	14	0.441860465	0.86627907	0.488372093	957	6.273	5.518785789	806	0.842215256	ENST00000265340	ENSG00000069011	PITX1	paired like homeodomain 1 [Source:HGNC Symbol;Acc:HGNC:9004]	620	6.316	6.90747903225806	229.41935483871	162	179	114	165	0.55	0.261290322580645	ENSG00000069011	PITX1	3.12109510086455	1.90212690839695	0.795977011494253	0.667302192564347
ENST00000517562	43	2.141	1.951162791	19	6	7	17	13	0.441860465	0.302325581	0.139534884	374	4.669	4.445387701	286	0.764705882	ENST00000517562	ENSG00000253250	C8orf88	chromosome 8 open reading frame 88 [Source:HGNC Symbol;Acc:HGNC:44672]	227	6.129	5.38686784140969	237.198237885463	55	44	48	80	0.436123348017621	0.242290748898678	ENSG00000253250	C8orf88	1.5714701986755	2.21869387755102	0.73015873015873	0.324074074074074
ENST00000261441	378	1.7965	2.374481481	167	87	87	117	87	0.441798942	0.46031746	0.23015873	2437	6.321	5.206640952	1920	0.787853919	ENST00000261441	ENSG00000081019	RSBN1	round spermatid basic protein 1 [Source:HGNC Symbol;Acc:HGNC:25642]	1552	6.354	6.40226353092783	238.356958762887	375	434	292	451	0.521262886597938	0.241623711340206	ENSG00000081019	RSBN1	1.9	3.52726403276317	0.584615384615385	0.320568400770713
ENST00000229390	111	1.97	2.543855856	49	34	28	33	16	0.441441441	0.558558559	0.306306306	682	6.319	5.53722434	571	0.837243402	ENST00000229390	ENSG00000111786	SRSF9	serine and arginine rich splicing factor 9 [Source:HGNC Symbol;Acc:HGNC:10791]	427	6.36	6.95217096018735	231.651053864169	80	156	87	104	0.552693208430913	0.187353629976581	ENSG00000111786	SRSF9	3.69707194244604	3.84433142857143	0.8	0.321937321937322
ENST00000250457	111	1.571	1.799018018	49	41	40	16	14	0.441441441	0.72972973	0.369369369	740	6.316	5.173316216	591	0.798648649	ENST00000250457	ENSG00000129521	EGLN3	egl-9 family hypoxia inducible factor 3 [Source:HGNC Symbol;Acc:HGNC:14661]	454	6.351	6.76389647577092	234.02422907489	70	147	110	127	0.477973568281938	0.154185022026432	ENSG00000129521	EGLN3	1.39101863354037	1.17159268146371	0.678018575851393	0.377697841726619
ENST00000638170	111	1.916	2.582468468	49	46	52	10	3	0.441441441	0.882882883	0.414414414	466	5.056	4.476658798	351	0.753218884	ENST00000638170	ENSG00000259330	INAFM2	InaF motif containing 2 [Source:HGNC Symbol;Acc:HGNC:35165]	305	5.728	5.18394098360656	198.23606557377	103	105	36	61	0.681967213114754	0.337704918032787	ENSG00000259330	INAFM2	3.80496978021978	2.08018037255793	0.835616438356164	0.471389645776567
ENST00000262506	136	1.7865	2.280838235	60	28	35	34	39	0.441176471	0.463235294	0.205882353	1097	6.335	5.729057429	937	0.854147675	ENST00000262506	ENSG00000070770	CSNK2A2	casein kinase 2 alpha 2 [Source:HGNC Symbol;Acc:HGNC:2459]	674	6.357	6.97833976261128	234.916913946587	110	179	151	234	0.428783382789317	0.163204747774481	ENSG00000070770	CSNK2A2	1.76737567567568	3.94087580299786	0.876010781671159	0.523809523809524
ENST00000322753	34	0.9995	1.176823529	15	8	6	11	9	0.441176471	0.411764706	0.235294118	253	5.874	4.819794466	197	0.778656126	ENST00000322753	ENSG00000173436	MICOS10	mitochondrial contact site and cristae organizing system subunit 10 [Source:HGNC Symbol;Acc:HGNC:32068]	155	6.357	6.29232258064516	238.81935483871	25	50	43	37	0.483870967741935	0.161290322580645	ENSG00000173436	MICOS10	1.66268656716418	0.557274693161893	0.720588235294118	0.475606193397604
ENST00000378700	102	1.589	2.106852941	45	34	59	3	6	0.441176471	0.911764706	0.333333333	494	5.801	5.051396761	418	0.846153846	ENST00000378700	ENSG00000172201	ID4	inhibitor of DNA binding 4, HLH protein [Source:HGNC Symbol;Acc:HGNC:5363]	306	6.145	6.1000522875817	197.745098039216	97	96	46	67	0.630718954248366	0.316993464052288	ENSG00000172201	ID4	1.28370909090909	2.56297038269551	0.673575129533679	0.722222222222222
ENST00000329078	331	1.594	1.091595166	146	156	116	27	32	0.441087613	0.821752266	0.471299094	1698	6.197	4.989058893	1372	0.808009423	ENST00000329078	ENSG00000183018	SPNS2	sphingolipid transporter 2 [Source:HGNC Symbol;Acc:HGNC:26992]	1062	6.328	6.53514124293785	227.89736346516	229	359	262	212	0.553672316384181	0.215630885122411	ENSG00000183018	SPNS2	3.46989820359282	1.15089937106918	0.833333333333333	0.625
ENST00000439096	134	1.819	1.893052239	59	74	42	9	9	0.440298507	0.865671642	0.552238806	594	5.311	4.856077441	478	0.804713805	ENST00000439096	ENSG00000105327	BBC3	BCL2 binding component 3 [Source:HGNC Symbol;Acc:HGNC:17868]	370	6.305	6.19722432432432	220.694594594595	131	131	53	55	0.708108108108108	0.354054054054054	ENSG00000105327	BBC3	2.45944405594406	4.37248725790011	0.779411764705882	0.629327902240326
ENST00000007735	184	1.9045	1.705440217	81	74	84	16	10	0.440217391	0.858695652	0.402173913	1243	4.512	3.912139179	899	0.723250201	ENST00000007735	ENSG00000006059	KRT33A	keratin 33A [Source:HGNC Symbol;Acc:HGNC:6450]	751	5.471	4.86050599201065	215.869507323569	144	203	161	243	0.462050599201065	0.191744340878828	ENSG00000006059	KRT33A	0.625918032786885	0.605866666666667	0.564516129032258	0.548387096774194
ENST00000362072	209	1.763	1.297602871	92	115	55	19	20	0.440191388	0.813397129	0.550239234	1360	6.29	5.111601471	1109	0.815441176	ENST00000362072	ENSG00000149295	DRD2	dopamine receptor D2 [Source:HGNC Symbol;Acc:HGNC:3023]	864	6.335	6.51597222222222	239.604166666667	177	208	219	260	0.445601851851852	0.204861111111111	ENSG00000149295	DRD2	2.8215197740113	0.835583111111112	0.824074074074074	0.607460035523979
ENST00000272217	75	1.708	1.515893333	33	23	25	14	13	0.44	0.64	0.306666667	589	6.136	5.581894737	512	0.869269949	ENST00000272217	ENSG00000143862	ARL8A	ADP ribosylation factor like GTPase 8A [Source:HGNC Symbol;Acc:HGNC:25192]	367	6.249	6.89846866485014	214.673024523161	55	98	89	125	0.416893732970027	0.149863760217984	ENSG00000143862	ARL8A	3.7142303030303	2.0972354596623	0.831325301204819	0.537956888472352
ENST00000334512	557	1.653	1.199098743	245	240	165	74	78	0.439856373	0.727109515	0.430879713	3288	6.292	5.575337591	2783	0.846411192	ENST00000334512	ENSG00000108175	ZMIZ1	zinc finger MIZ-type containing 1 [Source:HGNC Symbol;Acc:HGNC:16493]	2100	6.817	7.15777761904762	237.342380952381	637	515	358	590	0.548571428571429	0.303333333333333	ENSG00000108175	ZMIZ1	2.61022932917317	2.06966207262126	0.764705882352941	0.524377318494966
ENST00000403491	266	1.532	2.197646617	117	68	45	57	96	0.439849624	0.42481203	0.255639098	1574	6.358	6.012233799	1334	0.847522236	ENST00000403491	ENSG00000162599	NFIA	nuclear factor I A [Source:HGNC Symbol;Acc:HGNC:7784]	994	7.989	7.51331086519115	239.623742454728	285	246	200	263	0.53420523138833	0.28672032193159	ENSG00000162599	NFIA	4.10548051948052	3.60571690536739	0.556034482758621	0.374330835117773
ENST00000375980	107	2.002	1.71511215	47	49	48	5	5	0.439252336	0.906542056	0.457943925	739	5.93	5.095783491	611	0.826792963	ENST00000375980	ENSG00000142634	EFHD2	EF-hand domain family member D2 [Source:HGNC Symbol;Acc:HGNC:28670]	466	6.306	6.30663733905579	216.982832618026	80	150	86	150	0.493562231759657	0.171673819742489	ENSG00000142634	EFHD2	3.1555	1.01920519159456	0.752941176470588	0.601605929586164
ENST00000299798	490	1.7065	1.965940816	215	195	153	75	67	0.43877551	0.710204082	0.397959184	2755	6.318	5.145929946	2188	0.794192377	ENST00000299798	ENSG00000135740	SLC9A5	solute carrier family 9 member A5 [Source:HGNC Symbol;Acc:HGNC:11078]	1712	6.353	6.51027803738318	239.415887850467	367	496	421	428	0.504088785046729	0.214369158878505	ENSG00000135740	SLC9A5	2.29188888888889	1.00216971544715	0.810810810810811	0.569543147208122
ENST00000264634	171	1.297	0.975134503	75	70	53	21	27	0.438596491	0.719298246	0.409356725	1163	6.333	5.364416165	981	0.843508169	ENST00000264634	ENSG00000114251	WNT5A	Wnt family member 5A [Source:HGNC Symbol;Acc:HGNC:12784]	751	6.36	6.93208255659121	237.472703062583	125	246	169	211	0.494007989347537	0.166444740346205	ENSG00000114251	WNT5A	2.23826479750779	1.5506093607306	0.754658385093168	0.347637525679069
ENST00000306773	228	1.843	1.210833333	100	130	75	14	9	0.438596491	0.899122807	0.570175439	1319	5.744	4.848970432	1071	0.811978772	ENST00000306773	ENSG00000171246	NPTX1	neuronal pentraxin 1 [Source:HGNC Symbol;Acc:HGNC:7952]	841	6.235	6.23572651605232	220.78953626635	181	259	154	247	0.523186682520809	0.215219976218787	ENSG00000171246	NPTX1	1.8857701863354	1.29373154193872	0.820987654320988	0.522219432588501
ENST00000427980	397	1.807	1.908083123	174	106	96	102	93	0.438287154	0.508816121	0.267002519	2074	4.9915	4.860729508	1647	0.794117647	ENST00000427980	ENSG00000224470	ATXN1L	ataxin 1 like [Source:HGNC Symbol;Acc:HGNC:33279]	1325	6.318	6.0756679245283	239.458113207547	394	376	251	304	0.581132075471698	0.297358490566038	ENSG00000224470	ATXN1L	4.71015909090909	2.44852019561673	0.761538461538461	0.475552336110105
ENST00000587250	121	1.84	1.903305785	53	41	37	25	18	0.438016529	0.644628099	0.338842975	704	6.248	5.205244318	576	0.818181818	ENST00000587250	ENSG00000108830	RND2	Rho family GTPase 2 [Source:HGNC Symbol;Acc:HGNC:18315]	437	6.319	6.63476201372998	235.965675057208	84	141	94	118	0.51487414187643	0.192219679633867	ENSG00000108830	RND2	3.3172905982906	0.743920927467301	0.813559322033898	0.508172362555721
ENST00000396801	290	1.5565	1.695589655	127	107	63	57	63	0.437931034	0.586206897	0.368965517	1770	6.321	5.363945763	1456	0.82259887	ENST00000396801	ENSG00000126746	ZNF384	zinc finger protein 384 [Source:HGNC Symbol;Acc:HGNC:11955]	1134	6.36	6.65615961199295	233.388888888889	348	243	207	336	0.521164021164021	0.306878306878307	ENSG00000126746	ZNF384	4.30073076923077	2.26248830682881	0.659722222222222	0.468224299065421
ENST00000367463	169	1.414	1.322573964	74	61	49	34	25	0.437869822	0.650887574	0.360946746	1253	6.256	4.937657622	980	0.782122905	ENST00000367463	ENSG00000111962	UST	uronyl 2-sulfotransferase [Source:HGNC Symbol;Acc:HGNC:17223]	771	6.335	6.44056290531777	235.20233463035	155	196	191	229	0.455252918287938	0.201037613488975	ENSG00000111962	UST	3.01256109725686	1.05652172401807	0.763681592039801	0.418693537178596
ENST00000287202	281	1.748	1.699434164	123	118	98	33	32	0.43772242	0.768683274	0.419928826	1494	6.0195	5.129779786	1223	0.818607764	ENST00000287202	ENSG00000140488	CELF6	CUGBP Elav-like family member 6 [Source:HGNC Symbol;Acc:HGNC:14059]	928	6.26	6.4535474137931	231.25	252	291	168	217	0.585129310344828	0.271551724137931	ENSG00000140488	CELF6	2.02710600706714	2.34629326047359	0.802816901408451	0.53125
ENST00000229340	80	1.8625	1.5505875	35	31	33	7	9	0.4375	0.8	0.3875	630	6.299	5.483349206	532	0.844444444	ENST00000229340	ENSG00000111737	RAB35	RAB35, member RAS oncogene family [Source:HGNC Symbol;Acc:HGNC:9774]	391	6.328	7.05947314578005	233.695652173913	51	110	84	146	0.411764705882353	0.130434782608696	ENSG00000111737	RAB35	4.79034951456311	1.67132805956259	0.778846153846154	0.574883720930233
ENST00000373001	160	1.827	2.11755	70	43	42	40	35	0.4375	0.53125	0.26875	1228	6.332	5.455333876	1054	0.858306189	ENST00000373001	ENSG00000116954	RRAGC	Ras related GTP binding C [Source:HGNC Symbol;Acc:HGNC:19902]	779	6.357	6.7575353016688	233.517329910141	125	218	188	248	0.440308087291399	0.160462130937099	ENSG00000116954	RRAGC	2.80045238095238	2.52802798232695	0.834645669291339	0.396615158204562
ENST00000376143	112	1.494	2.023758929	49	36	25	23	28	0.4375	0.544642857	0.321428571	764	6.297	5.773075916	659	0.862565445	ENST00000376143	ENSG00000102466	FGF14	fibroblast growth factor 14 [Source:HGNC Symbol;Acc:HGNC:3671]	478	6.329	7.04512970711297	236.606694560669	97	136	96	149	0.48744769874477	0.202928870292887	ENSG00000102466	FGF14	0.874933333333333	0.927593183707395	0.790697674418605	0.361898429058266
ENST00000650440	951	1.745	1.97702734	416	398	362	76	115	0.43743428	0.79915878	0.418506835	4525	5.74	4.724932597	3436	0.759337017	ENST00000650440	ENSG00000142235	LMTK3	lemur tyrosine kinase 3 [Source:HGNC Symbol;Acc:HGNC:19295]	2835	6.177	5.8214102292769	210.683245149912	905	948	448	534	0.653615520282187	0.319223985890653	ENSG00000142235	LMTK3	0.624825214899713	4.05566666666667	0.7	0.25
ENST00000283268	247	1.757	1.863336032	108	126	82	19	20	0.437246964	0.842105263	0.510121457	1396	6.2885	5.341366762	1155	0.827363897	ENST00000283268	ENSG00000153266	FEZF2	FEZ family zinc finger 2 [Source:HGNC Symbol;Acc:HGNC:13506]	893	6.339	6.71056550951848	234.678611422172	225	252	171	245	0.534154535274356	0.251959686450168	ENSG00000153266	FEZF2	4.97161212121212	3.36095802469136	0.597069597069597	0.435960591133005
ENST00000357479	357	1.761	2.26432493	156	53	64	119	121	0.43697479	0.327731092	0.148459384	2466	6.23	5.198063666	1999	0.810624493	ENST00000357479	ENSG00000196792	STRN3	striatin 3 [Source:HGNC Symbol;Acc:HGNC:15720]	1535	6.321	6.46326058631922	233.669055374593	303	466	287	479	0.500977198697068	0.197394136807818	ENSG00000196792	STRN3	3.62805154639175	4.32558944099378	0.748717948717949	0.313469894475481
ENST00000244061	103	1.817	1.806281553	45	27	37	26	13	0.436893204	0.621359223	0.262135922	711	5.801	4.626061885	535	0.752461322	ENST00000244061	ENSG00000124226	RNF114	ring finger protein 114 [Source:HGNC Symbol;Acc:HGNC:13094]	447	6.313	5.80425950782998	233.845637583893	98	127	100	122	0.503355704697987	0.21923937360179	ENSG00000124226	RNF114	1.8126875	0.934749856897539	0.647058823529412	0.446224256292906
ENST00000538487	474	1.7055	0.421504219	207	221	160	49	44	0.436708861	0.803797468	0.466244726	2779	6.256	5.065019431	2305	0.829435049	ENST00000538487	ENSG00000124493	GRM4	glutamate metabotropic receptor 4 [Source:HGNC Symbol;Acc:HGNC:4596]	1787	6.323	6.80858086177952	237.041969781757	378	508	424	477	0.495803021824287	0.21152770005596	ENSG00000124493	GRM4	1.26093791574279	0.372609901937335	0.606741573033708	0.590148254423721
ENST00000298943	142	1.609	1.916126761	62	76	47	10	9	0.436619718	0.866197183	0.535211268	776	6.156	5.658134021	650	0.837628866	ENST00000298943	ENSG00000165985	C1QL3	complement C1q like 3 [Source:HGNC Symbol;Acc:HGNC:19359]	507	6.97	7.1610315581854	223.213017751479	119	163	90	135	0.556213017751479	0.234714003944773	ENSG00000165985	C1QL3	3.14691769041769	3.35258971141783	0.693251533742331	0.363408521303258
ENST00000327876	273	1.828	2.115142857	119	152	108	9	4	0.435897436	0.952380952	0.556776557	1301	5.712	4.991897002	1034	0.794773251	ENST00000327876	ENSG00000184261	KCNK12	potassium two pore domain channel subfamily K member 12 [Source:HGNC Symbol;Acc:HGNC:6274]	829	6.216	6.14883835946924	221.997587454765	200	271	211	147	0.568154402895054	0.241254523522316	ENSG00000184261	KCNK12	2.46100152905198	0.328424612736661	0.781679389312977	0.495138112038551
ENST00000374142	218	1.683	1.917261468	95	111	65	19	23	0.435779817	0.80733945	0.509174312	1199	5.389	4.806324437	957	0.798165138	ENST00000374142	ENSG00000204160	ZDHHC18	zinc finger DHHC-type palmitoyltransferase 18 [Source:HGNC Symbol;Acc:HGNC:20712]	751	6.335	5.99888415446072	217.845539280959	186	222	180	163	0.543275632490013	0.247669773635153	ENSG00000204160	ZDHHC18	2.03009401709402	1.63579038257173	0.830508474576271	0.571314741035857
ENST00000298097	280	1.7185	1.864303571	122	67	101	63	49	0.435714286	0.6	0.239285714	1684	5.669	4.844941805	1345	0.798693587	ENST00000298097	ENSG00000165355	FBXO33	F-box protein 33 [Source:HGNC Symbol;Acc:HGNC:19833]	1044	6.335	6.11491283524904	233.904214559387	204	310	261	269	0.492337164750958	0.195402298850575	ENSG00000165355	FBXO33	1.58716974169742	4.02478583106268	0.610294117647059	0.345315904139434
ENST00000322157	427	1.769	2.307297424	186	108	62	153	104	0.43559719	0.398126464	0.2529274	2852	6.335	5.536723352	2355	0.825736325	ENST00000322157	ENSG00000141279	NPEPPS	aminopeptidase puromycin sensitive [Source:HGNC Symbol;Acc:HGNC:7900]	1790	6.36	6.92176592178771	233.876536312849	360	509	411	510	0.485474860335196	0.201117318435754	ENSG00000141279	NPEPPS	2.41331606217616	2.59271670345843	0.77319587628866	0.368382352941176
ENST00000319374	147	1.753	1.389836735	64	84	46	8	9	0.43537415	0.884353741	0.571428571	800	5.858	4.84008875	621	0.77625	ENST00000319374	ENSG00000177108	ZDHHC22	zinc finger DHHC-type palmitoyltransferase 22 [Source:HGNC Symbol;Acc:HGNC:20106]	501	6.319	6.2801377245509	238.674650698603	114	134	158	95	0.49500998003992	0.227544910179641	ENSG00000177108	ZDHHC22	3.29945320197044	0.368387003311258	0.7	0.522962350020687
ENST00000280758	570	1.5815	1.780378947	248	221	217	69	63	0.435087719	0.768421053	0.387719298	3383	6.247	5.329577889	2783	0.822642625	ENST00000280758	ENSG00000151136	BTBD11	BTB domain containing 11 [Source:HGNC Symbol;Acc:HGNC:23844]	2114	6.354	6.73807757805109	232.592242194891	477	629	451	557	0.52317880794702	0.225638599810785	ENSG00000151136	BTBD11	1.7392899408284	1.46504203425013	0.690944881889764	0.421680497925311
ENST00000245185	23	1.613	1.279695652	10	17	4	2	0	0.434782609	0.913043478	0.739130435	198	5.186	4.412090909	148	0.747474747	ENST00000245185	ENSG00000125148	MT2A	metallothionein 2A [Source:HGNC Symbol;Acc:HGNC:7406]	125	6.084	5.419056	230.824	20	45	30	30	0.52	0.16	ENSG00000125148	MT2A	-1.17275	0.850424657534247	0.657534246575342	0.408163265306122
ENST00000314133	46	1.729	1.902521739	20	15	23	3	5	0.434782609	0.826086957	0.326086957	218	3.511	3.509981651	141	0.646788991	ENST00000314133	ENSG00000176340	COX8A	cytochrome c oxidase subunit 8A [Source:HGNC Symbol;Acc:HGNC:2294]	128	4.2325	4.1766640625	239.578125	35	35	36	22	0.546875	0.2734375	ENSG00000176340	COX8A	0.840967213114754	2.29457522123894	0.516129032258065	0.524229074889868
ENST00000389759	605	1.626	1.561909091	263	154	126	142	183	0.434710744	0.462809917	0.254545455	3663	6.332	5.177999454	2970	0.810810811	ENST00000389759	ENSG00000144283	PKP4	plakophilin 4 [Source:HGNC Symbol;Acc:HGNC:9026]	2266	6.36	6.71162312444837	240.709179170344	558	593	457	658	0.507943512797882	0.246248896734334	ENSG00000144283	PKP4	3.04521323529412	4.23431523178807	0.738805970149254	0.365079365079365
ENST00000305958	274	1.57	1.038448905	119	117	81	43	33	0.434306569	0.722627737	0.427007299	1692	6.286	5.012822104	1357	0.802009456	ENST00000305958	ENSG00000088826	SMOX	spermine oxidase [Source:HGNC Symbol;Acc:HGNC:15862]	1084	6.335	6.47440129151292	237.190959409594	220	359	212	293	0.534132841328413	0.202952029520295	ENSG00000088826	SMOX	4.53964772727273	2.14469969040248	0.741721854304636	0.549382716049383
ENST00000393366	76	1.6525	1.693763158	33	31	14	19	12	0.434210526	0.592105263	0.407894737	427	5.339	4.601644028	317	0.742388759	ENST00000393366	ENSG00000159199	ATP5MC1	ATP synthase membrane subunit c locus 1 [Source:HGNC Symbol;Acc:HGNC:841]	265	6.335	5.8444	233.052830188679	61	75	77	52	0.513207547169811	0.230188679245283	ENSG00000159199	ATP5MC1	3.43578947368421	2.02350476190476	0.64	0.509433962264151
ENST00000372546	129	1.838	1.786813953	56	60	35	12	22	0.434108527	0.736434109	0.465116279	749	6.293	5.114269693	603	0.805073431	ENST00000372546	ENSG00000167130	DOLPP1	dolichyldiphosphatase 1 [Source:HGNC Symbol;Acc:HGNC:29565]	461	6.335	6.48072234273319	239.646420824295	100	124	137	100	0.48590021691974	0.216919739696312	ENSG00000167130	DOLPP1	7.41776190476191	1.73279079497908	0.636363636363636	0.549825783972125
ENST00000318978	53	1.481	1.951264151	23	19	34	0	0	0.433962264	1	0.358490566	253	6.144	5.278474308	209	0.826086957	ENST00000318978	ENSG00000178531	CTXN1	cortexin 1 [Source:HGNC Symbol;Acc:HGNC:31108]	162	6.173	6.65059259259259	221.888888888889	44	48	43	27	0.567901234567901	0.271604938271605	ENSG00000178531	CTXN1	1.99951322751323	0.482307980049875	0.817647058823529	0.712328767123288
ENST00000329434	159	1.81	1.951603774	69	56	28	47	28	0.433962264	0.528301887	0.352201258	973	3.604	3.601605344	639	0.656731757	ENST00000329434	ENSG00000183303	OR5P2	olfactory receptor family 5 subfamily P member 2 [Source:HGNC Symbol;Acc:HGNC:14783]	628	4.538	4.27387420382166	226.756369426752	126	127	210	165	0.402866242038217	0.200636942675159	ENSG00000183303	OR5P2	NA	0.075	NA	NA
ENST00000392613	106	1.409	1.795773585	46	49	33	14	10	0.433962264	0.773584906	0.462264151	708	5.891	4.717278249	539	0.761299435	ENST00000392613	ENSG00000172794	RAB37	RAB37, member RAS oncogene family [Source:HGNC Symbol;Acc:HGNC:30268]	430	6.329	5.88654186046512	238.381395348837	75	135	96	124	0.488372093023256	0.174418604651163	ENSG00000172794	RAB37	2.79717647058824	0.489891022314479	0.611111111111111	0.531639004149378
ENST00000529803	83	1.429	0.609662651	36	40	33	5	5	0.43373494	0.879518072	0.481927711	496	4.704	4.047875	359	0.723790323	ENST00000529803	ENSG00000254550	OMP	olfactory marker protein [Source:HGNC Symbol;Acc:HGNC:8136]	318	6.296	5.1881572327044	238.24213836478	70	87	67	94	0.493710691823899	0.220125786163522	ENSG00000254550	OMP	NA	0.553333333333333	NA	NA
ENST00000294517	226	1.602	1.657615044	98	78	81	39	28	0.433628319	0.703539823	0.345132743	1419	4.708	4.216123326	1031	0.726568006	ENST00000294517	ENSG00000142920	AZIN2	antizyme inhibitor 2 [Source:HGNC Symbol;Acc:HGNC:29957]	889	5.908	5.1546512935883	239.339707536558	154	281	218	236	0.489313835770529	0.173228346456693	ENSG00000142920	AZIN2	2.94116087751371	0.438547841835196	0.692307692307692	0.494568497284249
ENST00000372336	113	1.943	1.280761062	49	64	36	4	9	0.433628319	0.884955752	0.566371681	742	6.2945	5.451855795	628	0.846361186	ENST00000372336	ENSG00000165424	ZCCHC24	zinc finger CCHC-type containing 24 [Source:HGNC Symbol;Acc:HGNC:26911]	469	6.358	6.9721407249467	231.855010660981	113	121	94	141	0.498933901918977	0.240938166311301	ENSG00000165424	ZCCHC24	3.74236956521739	1.16528337061894	0.837837837837838	0.516650099403579
ENST00000550765	113	1.602	1.808610619	49	36	37	15	25	0.433628319	0.646017699	0.318584071	630	4.722	4.42222381	464	0.736507937	ENST00000550765	ENSG00000134285	FKBP11	FKBP prolyl isomerase 11 [Source:HGNC Symbol;Acc:HGNC:18624]	377	6.302	5.5066100795756	238.214854111406	86	104	85	102	0.503978779840849	0.228116710875332	ENSG00000134285	FKBP11	0.63846875	0.745291666666667	0.753846153846154	0
ENST00000357731	173	1.467	1.793283237	75	43	42	43	45	0.433526012	0.49132948	0.248554913	1093	6.335	5.405236962	879	0.8042086	ENST00000357731	ENSG00000172260	NEGR1	neuronal growth regulator 1 [Source:HGNC Symbol;Acc:HGNC:17302]	693	6.36	6.90018181818182	238.862914862915	146	188	161	198	0.481962481962482	0.210678210678211	ENSG00000172260	NEGR1	4.27604444444444	1.08144941769511	0.630434782608696	0.357695315894673
ENST00000306675	293	1.711	1.893368601	127	157	93	20	23	0.433447099	0.853242321	0.535836177	1571	5.808	4.910070656	1250	0.795671547	ENST00000306675	ENSG00000170214	ADRA1B	adrenoceptor alpha 1B [Source:HGNC Symbol;Acc:HGNC:278]	997	6.319	6.10897893681043	223.339017051153	225	289	250	233	0.515546639919759	0.22567703109328	ENSG00000170214	ADRA1B	3.10450235849057	1.95367877629063	0.705882352941177	0.631679389312977
ENST00000269260	210	1.6135	1.456638095	91	94	65	26	25	0.433333333	0.757142857	0.447619048	1290	6.283	5.15955814	1048	0.812403101	ENST00000269260	ENSG00000141480	ARRB2	arrestin beta 2 [Source:HGNC Symbol;Acc:HGNC:712]	781	6.332	6.68434443021767	235.801536491677	175	196	177	233	0.475032010243278	0.224071702944942	ENSG00000141480	ARRB2	3.62465555555555	1.42783297180043	0.769230769230769	0.515151515151515
ENST00000341942	60	1.8265	1.8311	26	14	26	8	12	0.433333333	0.666666667	0.233333333	316	6.327	5.228693038	260	0.82278481	ENST00000341942	ENSG00000188186	LAMTOR4	late endosomal/lysosomal adaptor, MAPK and MTOR activator 4 [Source:HGNC Symbol;Acc:HGNC:33772]	185	6.36	6.85965945945946	239.448648648649	34	62	46	43	0.518918918918919	0.183783783783784	ENSG00000188186	LAMTOR4	1.60205454545455	0.871768595041322	0.607142857142857	0.60082304526749
ENST00000381356	30	2.124	1.9787	13	4	3	10	13	0.433333333	0.233333333	0.133333333	281	4.809	4.60088968	207	0.736654804	ENST00000381356	ENSG00000205707	ETFRF1	electron transfer flavoprotein regulatory factor 1 [Source:HGNC Symbol;Acc:HGNC:27052]	175	6.335	5.78845714285714	241	22	36	41	76	0.331428571428571	0.125714285714286	ENSG00000205707	ETFRF1	-0.00421014492753645	0.595432853717026	0.656862745098039	0.308982035928144
ENST00000261980	187	1.563	1.283090909	81	72	83	13	19	0.43315508	0.828877005	0.385026738	1106	6.028	4.966370705	877	0.792947559	ENST00000261980	ENSG00000119614	VSX2	visual system homeobox 2 [Source:HGNC Symbol;Acc:HGNC:1975]	692	6.331	6.37729624277457	238.06936416185	160	222	116	194	0.552023121387283	0.23121387283237	ENSG00000119614	VSX2	4.34650442477876	0.532285949506037	0.666666666666667	0.53976961053209
ENST00000373658	919	1.612	1.312760609	398	395	304	115	105	0.433079434	0.760609358	0.429815016	4882	6.317	5.363489963	3982	0.815649324	ENST00000373658	ENSG00000121753	ADGRB2	adhesion G protein-coupled receptor B2 [Source:HGNC Symbol;Acc:HGNC:944]	3072	6.357	6.97670572916667	238.87890625	769	964	676	663	0.564127604166667	0.250325520833333	ENSG00000121753	ADGRB2	2.55944667697063	4.49309803921569	0.823144104803493	0.609120521172638
ENST00000621465	97	1.834	1.870958763	42	33	38	17	9	0.432989691	0.731958763	0.340206186	669	4.894	4.48980867	494	0.738415546	ENST00000621465	ENSG00000005243	COPZ2	COPI coat complex subunit zeta 2 [Source:HGNC Symbol;Acc:HGNC:19356]	408	6.269	5.57211274509804	226.232843137255	75	119	95	119	0.475490196078431	0.183823529411765	ENSG00000005243	COPZ2	2.51835	0.921037878787879	0.761904761904762	0.547169811320755
ENST00000470495	252	1.8035	2.365813492	109	128	75	30	19	0.432539683	0.805555556	0.507936508	1304	5.7665	5.004778374	1041	0.798312883	ENST00000470495	ENSG00000120093	HOXB3	homeobox B3 [Source:HGNC Symbol;Acc:HGNC:5114]	850	6.207	6.04128941176471	220.835294117647	258	253	123	216	0.601176470588235	0.303529411764706	ENSG00000120093	HOXB3	1.46998618784531	2.92178050443081	0.475500345065562	0.421662125340599
ENST00000499247	148	1.0235	1.33947973	64	38	20	57	33	0.432432432	0.391891892	0.256756757	1042	6.335	5.220707294	839	0.805182342	ENST00000499247	ENSG00000141232	TOB1	transducer of ERBB2, 1 [Source:HGNC Symbol;Acc:HGNC:11979]	685	6.36	6.59194890510949	239.426277372263	169	154	144	218	0.471532846715328	0.246715328467153	ENSG00000141232	TOB1	2.49430699774267	5.28383157894737	0.741610738255034	0.26281208935611
ENST00000304623	650	1.6185	1.357270769	281	274	178	84	114	0.432307692	0.695384615	0.421538462	3766	6.322	5.296801115	3047	0.809081253	ENST00000304623	ENSG00000169862	CTNND2	catenin delta 2 [Source:HGNC Symbol;Acc:HGNC:2516]	2358	6.36	6.93563231552163	234.908821034775	632	647	428	651	0.542408821034775	0.268023748939779	ENSG00000169862	CTNND2	2.59766779089376	3.63517530864198	0.806397306397306	0.375077112893276
ENST00000395863	199	1.536	0.988532663	86	98	81	9	11	0.432160804	0.899497487	0.492462312	1324	6.179	5.124791541	1089	0.822507553	ENST00000395863	ENSG00000101144	BMP7	bone morphogenetic protein 7 [Source:HGNC Symbol;Acc:HGNC:1074]	837	6.316	6.71304540023895	234.545997610514	178	231	189	239	0.488649940262843	0.212664277180406	ENSG00000101144	BMP7	2.39705009633912	0.0943309189678589	0.769230769230769	0.484162895927602
ENST00000285018	162	1.7585	0.777790123	70	80	53	14	15	0.432098765	0.820987654	0.49382716	1066	6.273	5.336862101	904	0.848030019	ENST00000285018	ENSG00000154764	WNT7A	Wnt family member 7A [Source:HGNC Symbol;Acc:HGNC:12786]	686	6.339	6.93825510204082	234.173469387755	118	221	142	205	0.494169096209913	0.17201166180758	ENSG00000154764	WNT7A	2.27569411764706	0.35807735217553	0.79296875	0.500743494423792
ENST00000340783	81	1.583	1.978345679	35	19	14	25	23	0.432098765	0.407407407	0.234567901	647	2.675	2.751573416	362	0.55950541	ENST00000340783	ENSG00000187791	FAM205C	family with sequence similarity 205 member C [Source:HGNC Symbol;Acc:HGNC:42673]	398	2.907	2.97930653266332	236.389447236181	77	112	84	125	0.474874371859296	0.193467336683417	ENSG00000187791	FAM205C	3.87709523809524	2.17254485049834	0.488372093023256	0.443708609271523
ENST00000221419	294	1.51	1.94542517	127	106	88	58	42	0.431972789	0.659863946	0.360544218	1822	6.271	5.387812294	1476	0.810098793	ENST00000221419	ENSG00000104824	HNRNPL	heterogeneous nuclear ribonucleoprotein L [Source:HGNC Symbol;Acc:HGNC:5045]	1143	6.358	6.93177252843395	233.185476815398	243	363	214	323	0.530183727034121	0.21259842519685	ENSG00000104824	HNRNPL	6.87845	2.97594366197183	0.80952380952381	0.348314606741573
ENST00000261712	183	1.94	2.133601093	79	45	47	43	48	0.431693989	0.50273224	0.245901639	1321	6.335	5.754112036	1123	0.85011355	ENST00000261712	ENSG00000108671	PSMD11	proteasome 26S subunit, non-ATPase 11 [Source:HGNC Symbol;Acc:HGNC:9556]	795	6.36	7.29630566037736	239.57106918239	155	203	180	257	0.450314465408805	0.19496855345912	ENSG00000108671	PSMD11	5.96085714285714	2.30256381322957	0.533333333333333	0.5
ENST00000436581	322	1.5975	1.623475155	139	101	67	77	77	0.431677019	0.52173913	0.313664596	2040	6.334	5.595680882	1682	0.824509804	ENST00000436581	ENSG00000079102	RUNX1T1	RUNX1 partner transcriptional co-repressor 1 [Source:HGNC Symbol;Acc:HGNC:1535]	1266	6.354	7.09509794628752	238.018957345972	349	337	210	370	0.541864139020537	0.27567140600316	ENSG00000079102	RUNX1T1	4.67150267379679	3.33625956801819	0.553191489361702	0.381132790301193
ENST00000333681	139	1.369	1.99952518	60	58	61	11	9	0.431654676	0.856115108	0.417266187	728	5.7185	4.713443681	543	0.745879121	ENST00000333681	ENSG00000171791	BCL2	BCL2 apoptosis regulator [Source:HGNC Symbol;Acc:HGNC:990]	464	6.2975	5.87284051724138	234.3125	112	152	103	97	0.568965517241379	0.241379310344828	ENSG00000171791	BCL2	2.30513038548753	1.1272972358955	0.514237855946399	0.405640734431194
ENST00000458013	234	1.7715	2.153358974	101	63	71	33	67	0.431623932	0.572649573	0.269230769	1674	6.335	5.592744325	1386	0.827956989	ENST00000458013	ENSG00000143376	SNX27	sorting nexin 27 [Source:HGNC Symbol;Acc:HGNC:20073]	1042	6.36	7.05678886756238	234.381957773513	173	322	231	316	0.475047984644914	0.166026871401152	ENSG00000143376	SNX27	2.34357236842105	1.1926588084012	0.790849673202614	0.447825155346047
ENST00000311481	95	1.443	1.284789474	41	39	31	15	10	0.431578947	0.736842105	0.410526316	630	6.243	5.420968254	531	0.842857143	ENST00000311481	ENSG00000174903	RAB1B	RAB1B, member RAS oncogene family [Source:HGNC Symbol;Acc:HGNC:18370]	393	6.273	7.06930279898219	235.653944020356	64	113	81	135	0.450381679389313	0.162849872773537	ENSG00000174903	RAB1B	5.82858536585366	2.41286793953859	0.785714285714286	0.618441971383148
ENST00000393760	190	1.708	1.848563158	82	68	47	40	35	0.431578947	0.605263158	0.357894737	1174	6.326	5.267391823	966	0.822827939	ENST00000393760	ENSG00000171307	ZDHHC16	zinc finger DHHC-type palmitoyltransferase 16 [Source:HGNC Symbol;Acc:HGNC:20714]	726	6.36	6.68280578512397	240.462809917355	146	207	199	174	0.486225895316804	0.201101928374656	ENSG00000171307	ZDHHC16	1.78588186813187	2.08691078838174	0.755555555555556	0.494824016563147
ENST00000308873	248	1.6975	1.155665323	107	126	83	14	25	0.431451613	0.842741935	0.508064516	1268	6.123	4.994992114	1019	0.80362776	ENST00000308873	ENSG00000020633	RUNX3	RUNX family transcription factor 3 [Source:HGNC Symbol;Acc:HGNC:10473]	819	6.349	6.444115995116	227.184371184371	229	250	146	194	0.584859584859585	0.27960927960928	ENSG00000020633	RUNX3	1.91860294117647	0.208286916602908	0.816625916870416	0.538049713193117
ENST00000360472	51	1.303	1.838333333	22	22	12	13	4	0.431372549	0.666666667	0.431372549	405	6.284	5.458762963	344	0.849382716	ENST00000360472	ENSG00000162734	PEA15	proliferation and apoptosis adaptor protein 15 [Source:HGNC Symbol;Acc:HGNC:8822]	253	6.335	6.81629644268775	239.592885375494	48	56	50	99	0.411067193675889	0.189723320158103	ENSG00000162734	PEA15	3.09080141843972	2.06553149814717	0.771428571428571	0.496825396825397
ENST00000338343	422	1.5475	1.852414692	182	158	133	66	65	0.431279621	0.68957346	0.374407583	2065	6.333	5.797243584	1742	0.843583535	ENST00000338343	ENSG00000099364	FBXL19	F-box and leucine rich repeat protein 19 [Source:HGNC Symbol;Acc:HGNC:25300]	1275	7.129	7.43189254901961	239.433725490196	365	432	226	252	0.625098039215686	0.286274509803922	ENSG00000099364	FBXL19	4.75915350877194	2.90631362467867	0.741282339707537	0.639049454078356
ENST00000379158	58	1.486	1.5885	25	24	16	5	13	0.431034483	0.689655172	0.413793103	452	4.7	4.183389381	311	0.688053097	ENST00000379158	ENSG00000164978	NUDT2	nudix hydrolase 2 [Source:HGNC Symbol;Acc:HGNC:8049]	283	6.335	5.46558303886926	240.717314487633	54	83	61	85	0.484098939929329	0.190812720848057	ENSG00000164978	NUDT2	0.676338983050848	1.02085877862595	0.625	0.47148288973384
ENST00000574322	116	1.8555	2.34462931	50	36	43	22	15	0.431034483	0.681034483	0.310344828	767	6.325	5.629715776	649	0.846153846	ENST00000574322	ENSG00000175826	CTDNEP1	CTD nuclear envelope phosphatase 1 [Source:HGNC Symbol;Acc:HGNC:19085]	460	6.351	7.03588695652174	237.595652173913	94	117	124	125	0.458695652173913	0.204347826086957	ENSG00000175826	CTDNEP1	2.47528538812787	3.57387772194305	0.742596810933941	0.518394648829431
ENST00000373547	130	1.897	2.378123077	56	17	23	40	50	0.430769231	0.307692308	0.130769231	946	6.3115	5.684996829	805	0.850951374	ENST00000373547	ENSG00000119414	PPP6C	protein phosphatase 6 catalytic subunit [Source:HGNC Symbol;Acc:HGNC:9323]	589	6.36	7.06878098471986	238.633276740238	105	162	147	175	0.453310696095076	0.178268251273345	ENSG00000119414	PPP6C	2.40837647058824	3.31886948114727	0.674418604651163	0.33923969072165
ENST00000379361	397	1.757	2.088901763	171	147	103	81	66	0.430730479	0.629722922	0.370277078	2679	5.261	4.712624113	2187	0.816349384	ENST00000379361	ENSG00000165186	PTCHD1	patched domain containing 1 [Source:HGNC Symbol;Acc:HGNC:26392]	1705	5.272	5.83884281524927	233.23284457478	305	406	490	504	0.417008797653959	0.178885630498534	NA	NA	NA	NA	0.714285714285714	0.402236829196507
ENST00000396153	274	1.8135	2.24710219	118	53	51	84	86	0.430656934	0.379562044	0.193430657	2029	6.335	5.541640217	1696	0.835879744	ENST00000396153	ENSG00000185104	FAF1	Fas associated factor 1 [Source:HGNC Symbol;Acc:HGNC:3578]	1252	6.36	6.89645447284345	239.922523961661	256	344	278	374	0.479233226837061	0.204472843450479	ENSG00000185104	FAF1	3.07774122807017	0.655040090600225	0.770240700218818	0.423460144927536
ENST00000253794	72	1.9345	1.801361111	31	25	29	9	9	0.430555556	0.75	0.347222222	555	6.303	5.358657658	465	0.837837838	ENST00000253794	ENSG00000131475	VPS25	vacuolar protein sorting 25 homolog [Source:HGNC Symbol;Acc:HGNC:28122]	341	6.337	6.65451319648094	238.824046920821	59	93	84	105	0.44574780058651	0.173020527859238	ENSG00000131475	VPS25	3.62674074074074	2.20982176360225	0.571428571428571	0.537453183520599
ENST00000290167	179	1.354	0.62227933	77	68	77	12	22	0.430167598	0.810055866	0.379888268	1076	6.284	5.385130112	915	0.850371747	ENST00000290167	ENSG00000162552	WNT4	Wnt family member 4 [Source:HGNC Symbol;Acc:HGNC:12783]	677	6.375	7.20338847858198	228.98670605613	131	227	160	159	0.528803545051699	0.193500738552437	ENSG00000162552	WNT4	3.55482857142857	0.985902554744526	0.869318181818182	0.54286756658154
ENST00000433985	93	0.963	0.318516129	40	26	30	14	23	0.430107527	0.602150538	0.279569892	589	4.688	3.95795416	419	0.711375212	ENST00000433985	ENSG00000100360	IFT27	intraflagellar transport 27 [Source:HGNC Symbol;Acc:HGNC:18626]	359	6.222	5.2428077994429	238.339832869081	64	112	85	98	0.49025069637883	0.178272980501393	ENSG00000100360	IFT27	0.092747572815534	-0.23226213592233	0.690072639225182	0.384615384615385
ENST00000306422	200	1.938	2.013545	86	92	73	22	13	0.43	0.825	0.46	990	6.309	5.773288889	841	0.849494949	ENST00000306422	ENSG00000171540	OTP	orthopedia homeobox [Source:HGNC Symbol;Acc:HGNC:8518]	629	8.284	7.27006359300477	226.036565977742	187	191	109	142	0.600953895071542	0.297297297297297	ENSG00000171540	OTP	6.78135975609756	2.49062443729904	0.375757575757576	0.534704370179949
ENST00000216513	421	1.686	2.18767696	181	132	106	87	96	0.429928741	0.565320665	0.313539192	2358	5.0335	4.783463528	1833	0.77735369	ENST00000216513	ENSG00000100625	SIX4	SIX homeobox 4 [Source:HGNC Symbol;Acc:HGNC:10890]	1516	6.312	5.86436213720317	231.050131926121	383	401	306	426	0.517150395778364	0.252638522427441	ENSG00000100625	SIX4	5.87829963898917	2.15611134073883	0.535971223021583	0.34426652892562
ENST00000262891	421	1.617	1.468698337	181	176	145	47	53	0.429928741	0.762470309	0.418052257	2327	6.187	5.263963472	1920	0.825096691	ENST00000262891	ENSG00000007047	MARK4	microtubule affinity regulating kinase 4 [Source:HGNC Symbol;Acc:HGNC:13538]	1425	6.33	6.8208498245614	233.223157894737	335	441	258	391	0.544561403508772	0.235087719298246	ENSG00000007047	MARK4	2.82196855345912	0.567015909972837	0.821316614420063	0.532583397982933
ENST00000380591	107	1.697	2.360448598	46	21	23	32	31	0.429906542	0.411214953	0.196261682	645	6.008	4.992210853	483	0.748837209	ENST00000380591	ENSG00000145741	BTF3	basic transcription factor 3 [Source:HGNC Symbol;Acc:HGNC:1125]	396	6.05	6.26589141414141	217.128787878788	90	119	58	129	0.527777777777778	0.227272727272727	ENSG00000145741	BTF3	4.79684513274336	2.21543055555555	0.647577092511013	0.321016166281755
ENST00000321662	221	1.605	2.148493213	95	84	60	34	43	0.429864253	0.65158371	0.380090498	1318	5.334	4.802279211	1026	0.7784522	ENST00000321662	ENSG00000180998	GPR137C	G protein-coupled receptor 137C [Source:HGNC Symbol;Acc:HGNC:25445]	816	6.332	5.94191666666667	231.052696078431	175	231	229	181	0.497549019607843	0.214460784313725	ENSG00000180998	GPR137C	3.28685897435897	1.8862829680892	0.696485623003195	0.313604919292852
ENST00000232424	163	1.543	2.167773006	70	60	62	17	24	0.429447853	0.748466258	0.36809816	859	6.267	5.699701979	730	0.849825378	ENST00000232424	ENSG00000114315	HES1	hes family bHLH transcription factor 1 [Source:HGNC Symbol;Acc:HGNC:5192]	546	6.799	7.0915293040293	231.043956043956	161	151	93	141	0.571428571428571	0.294871794871795	ENSG00000114315	HES1	3.3546008583691	3.16720717131474	0.388888888888889	0.333996023856859
ENST00000381527	184	1.758	2.530597826	79	28	28	65	63	0.429347826	0.304347826	0.152173913	1447	6.267	5.828415342	1238	0.855563234	ENST00000381527	ENSG00000132964	CDK8	cyclin dependent kinase 8 [Source:HGNC Symbol;Acc:HGNC:1779]	898	6.293	7.03088864142539	233.859688195991	191	222	182	303	0.459910913140312	0.212694877505568	ENSG00000132964	CDK8	2.63685575048733	4.0315275862069	0.729571984435798	0.351421188630491
ENST00000518318	389	1.625	1.990568123	167	130	87	80	92	0.429305913	0.557840617	0.334190231	2203	6.316	5.187930549	1723	0.782115297	ENST00000518318	ENSG00000106536	POU6F2	POU class 6 homeobox 2 [Source:HGNC Symbol;Acc:HGNC:21694]	1394	6.349	6.30783931133429	235.512195121951	471	302	230	391	0.554519368723099	0.337876614060258	ENSG00000106536	POU6F2	6.021	2.2434696273609	0.456521739130435	0.376371523347793
ENST00000423955	233	1.537	1.149206009	100	119	74	29	11	0.429184549	0.82832618	0.510729614	1497	3.956	3.544524382	1055	0.704742819	ENST00000423955	ENSG00000170442	KRT86	keratin 86 [Source:HGNC Symbol;Acc:HGNC:6463]	931	4.615	4.30670569280344	184.153598281418	160	309	195	267	0.503759398496241	0.171858216970999	ENSG00000170442	KRT86	1.39773557692308	0.426652323580035	0.531645569620253	0.597938144329897
ENST00000336273	289	1.675	2.145069204	124	70	55	92	72	0.429065744	0.432525952	0.242214533	1797	4.723	4.640797997	1346	0.749026155	ENST00000336273	ENSG00000147649	MTDH	metadherin [Source:HGNC Symbol;Acc:HGNC:29608]	1135	6.313	5.57332070484582	236.935682819383	251	315	175	394	0.498678414096916	0.221145374449339	ENSG00000147649	MTDH	2.55326315789474	1.56168424816734	0.737654320987654	0.383804075795495
ENST00000348403	317	1.572	2.234643533	136	63	40	97	117	0.429022082	0.324921136	0.19873817	2087	6.335	5.656920939	1737	0.832295161	ENST00000348403	ENSG00000165209	STRBP	spermatid perinuclear RNA binding protein [Source:HGNC Symbol;Acc:HGNC:16462]	1296	6.36	7.10689351851852	240.566358024691	266	363	257	410	0.48533950617284	0.205246913580247	ENSG00000165209	STRBP	2.62990707964602	3.74780416771278	0.828947368421053	0.370983935742972
ENST00000358602	1360	1.816	2.183826471	583	214	185	516	445	0.428676471	0.293382353	0.157352941	7948	6.335	5.56312154	6501	0.817941621	ENST00000358602	ENSG00000132466	ANKRD17	ankyrin repeat domain 17 [Source:HGNC Symbol;Acc:HGNC:23575]	5023	6.36	7.08176746963966	237.923551662353	1308	1412	874	1429	0.541509058331674	0.260402150109496	ENSG00000132466	ANKRD17	3.38214615384616	1.96572218334499	0.732824427480916	0.303602658272123
ENST00000206020	91	1.629	1.695923077	39	34	26	12	19	0.428571429	0.659340659	0.373626374	712	6.313	5.240603933	590	0.828651685	ENST00000206020	ENSG00000091640	SPAG7	sperm associated antigen 7 [Source:HGNC Symbol;Acc:HGNC:11216]	442	6.351	6.58899547511312	238.368778280543	82	130	74	156	0.479638009049774	0.18552036199095	ENSG00000091640	SPAG7	6.05230769230769	2.28340514469453	0.571428571428571	0.53525641025641
ENST00000216225	42	0.9915	1.39102381	18	15	10	8	9	0.428571429	0.595238095	0.357142857	347	6.271	5.698051873	285	0.821325648	ENST00000216225	ENSG00000100387	RBX1	ring-box 1 [Source:HGNC Symbol;Acc:HGNC:9928]	223	6.36	7.11731390134529	229.331838565022	39	73	47	64	0.502242152466368	0.174887892376682	ENSG00000100387	RBX1	3.181	0.143956310679611	0.454545454545455	0.464242424242424
ENST00000302274	105	1.264	1.626590476	45	28	26	31	20	0.428571429	0.514285714	0.266666667	814	6.266	5.176336609	669	0.821867322	ENST00000302274	ENSG00000170522	ELOVL6	ELOVL fatty acid elongase 6 [Source:HGNC Symbol;Acc:HGNC:15829]	528	6.306	6.3540321969697	238.560606060606	78	131	169	150	0.395833333333333	0.147727272727273	ENSG00000170522	ELOVL6	3.07761785714285	0.955072793448587	0.580071174377224	0.39919941775837
ENST00000329421	105	1.831	1.9266	45	44	19	23	19	0.428571429	0.6	0.419047619	596	4.811	4.582375839	484	0.812080537	ENST00000329421	ENSG00000175130	MARCKSL1	MARCKS like 1 [Source:HGNC Symbol;Acc:HGNC:7142]	387	5.785	5.43658914728682	229.762273901809	105	132	33	117	0.612403100775194	0.271317829457364	ENSG00000175130	MARCKSL1	3.846305	4.62533245729303	0.805970149253731	0.480314960629921
ENST00000400198	112	1.7775	2.348410714	48	37	39	12	24	0.428571429	0.678571429	0.330357143	838	6.3225	5.664798329	698	0.832935561	ENST00000400198	ENSG00000134884	ARGLU1	arginine and glutamate rich 1 [Source:HGNC Symbol;Acc:HGNC:25482]	500	6.36	7.067492	232.268	86	158	68	188	0.488	0.172	ENSG00000134884	ARGLU1	1.23107798165138	1.6912467755804	0.666666666666667	0.299097550494199
ENST00000646991	175	1.468	1.855154286	75	76	60	23	16	0.428571429	0.777142857	0.434285714	1025	6.332	5.684308293	866	0.844878049	ENST00000646991	ENSG00000091010	POU4F3	POU class 4 homeobox 3 [Source:HGNC Symbol;Acc:HGNC:9220]	667	6.75	7.14447526236882	238.944527736132	179	174	130	184	0.529235382308846	0.268365817091454	ENSG00000091010	POU4F3	4.13508759124087	1.16649728049728	0.694545454545455	0.46583850931677
ENST00000321117	437	1.596	1.523736842	187	166	148	63	60	0.42791762	0.718535469	0.3798627	2827	6.325	5.511197736	2347	0.830208702	ENST00000321117	ENSG00000119772	DNMT3A	DNA methyltransferase 3 alpha [Source:HGNC Symbol;Acc:HGNC:2978]	1788	6.36	7.0341336689038	239.191275167785	357	599	338	494	0.534675615212528	0.199664429530201	ENSG00000119772	DNMT3A	3.10650541516246	2.39478620474407	0.851485148514851	0.501014198782961
ENST00000226091	215	1.605	2.347813953	92	58	79	48	30	0.427906977	0.637209302	0.269767442	1043	6.328	5.535783317	844	0.809204219	ENST00000226091	ENSG00000108947	EFNB3	ephrin B3 [Source:HGNC Symbol;Acc:HGNC:3228]	644	6.998	7.08519254658385	237.414596273292	157	241	119	127	0.618012422360248	0.243788819875776	ENSG00000108947	EFNB3	3.42195465994962	2.77352584769316	0.758793969849246	0.522777777777778
ENST00000646209	187	1.663	1.412593583	80	63	54	27	43	0.427807487	0.625668449	0.336898396	1418	6.334	5.338222849	1149	0.810296192	ENST00000646209	ENSG00000151090	THRB	thyroid hormone receptor beta [Source:HGNC Symbol;Acc:HGNC:11799]	896	6.36	6.92566852678572	239.837053571429	164	245	196	291	0.456473214285714	0.183035714285714	ENSG00000151090	THRB	1.93035729847495	1.3018186257412	0.665	0.408892763731473
ENST00000360647	318	1.425	1.928855346	136	55	45	111	107	0.427672956	0.314465409	0.172955975	2409	6.354	5.558124948	1970	0.817766708	ENST00000360647	ENSG00000163848	ZNF148	zinc finger protein 148 [Source:HGNC Symbol;Acc:HGNC:12933]	1546	6.36	7.07881177231565	240.650711513583	334	365	306	541	0.452134540750323	0.216041397153946	ENSG00000163848	ZNF148	3.96999343544858	3.26781303370786	0.657777777777778	0.322348711803475
ENST00000216832	255	1.753	2.276764706	109	50	36	92	77	0.42745098	0.337254902	0.196078431	2190	6.2215	5.014854338	1697	0.774885845	ENST00000216832	ENSG00000100941	PNN	pinin, desmosome associated protein [Source:HGNC Symbol;Acc:HGNC:9162]	1357	6.335	6.27579808400884	237.826823876197	251	439	175	492	0.508474576271186	0.184966838614591	ENSG00000100941	PNN	3.46346153846154	3.22907794117647	0.592592592592593	0.318148420279206
ENST00000538197	578	1.5485	2.069865052	247	207	166	115	90	0.42733564	0.64532872	0.358131488	3153	4.648	4.352656835	2247	0.712654615	ENST00000538197	ENSG00000137449	CPEB2	cytoplasmic polyadenylation element binding protein 2 [Source:HGNC Symbol;Acc:HGNC:21745]	2018	6.3105	5.26594301288405	196.185827552031	658	557	363	440	0.602081268582755	0.326065411298315	ENSG00000137449	CPEB2	1.66773056994819	4.62200397456279	0.737113402061856	0.307019867549669
ENST00000234961	220	1.6535	1.443359091	94	114	81	20	5	0.427272727	0.886363636	0.518181818	1131	5.795	4.81761008	890	0.786914235	ENST00000234961	ENSG00000116329	OPRD1	opioid receptor delta 1 [Source:HGNC Symbol;Acc:HGNC:8153]	734	6.297	6.15379427792916	233.486376021798	168	221	189	156	0.529972752043597	0.228882833787466	ENSG00000116329	OPRD1	1.48813551401869	0.241113309127331	0.827906976744186	0.523284927391087
ENST00000342232	330	1.167	1.475287879	141	140	81	55	54	0.427272727	0.66969697	0.424242424	2006	6.069	4.876657527	1549	0.77218345	ENST00000342232	ENSG00000104369	JPH1	junctophilin 1 [Source:HGNC Symbol;Acc:HGNC:14201]	1304	6.334	6.3203726993865	232.21472392638	287	418	216	383	0.540644171779141	0.220092024539877	ENSG00000104369	JPH1	3.91814624505929	3.21511894647409	0.791338582677165	0.31578947368421
ENST00000627620	810	1.498	1.489154321	346	277	211	147	175	0.427160494	0.602469136	0.341975309	6047	6.335	5.471093435	4980	0.823548867	ENST00000627620	ENSG00000196876	SCN8A	sodium voltage-gated channel alpha subunit 8 [Source:HGNC Symbol;Acc:HGNC:10596]	3847	6.36	7.11036521965168	240.091499870029	595	1045	1026	1181	0.426306212633221	0.154665973485833	ENSG00000196876	SCN8A	4.6261546961326	3.02074862081649	0.8046875	0.44383158668873
ENST00000354513	96	1.495	1.30328125	41	48	31	10	7	0.427083333	0.822916667	0.5	660	5.382	4.488325758	481	0.728787879	ENST00000354513	ENSG00000197461	PDGFA	platelet derived growth factor subunit A [Source:HGNC Symbol;Acc:HGNC:8799]	391	6.24	5.71625063938619	229.135549872123	81	120	73	117	0.514066496163683	0.207161125319693	ENSG00000197461	PDGFA	4.31494402035624	3.22608156028369	0.746192893401015	0.529411764705882
ENST00000319349	239	1.541	1.405008368	102	103	62	36	38	0.426778243	0.690376569	0.430962343	1503	5.429	4.786552229	1190	0.791749834	ENST00000319349	ENSG00000175832	ETV4	ETS variant transcription factor 4 [Source:HGNC Symbol;Acc:HGNC:3493]	940	6.312	5.99037553191489	236.760638297872	252	262	187	239	0.546808510638298	0.268085106382979	ENSG00000175832	ETV4	3.01966183574879	1.15218639053254	0.751592356687898	0.570162481536189
ENST00000395715	553	1.331	1.542996383	236	134	106	150	163	0.42676311	0.433996383	0.242314647	3909	6.335	5.035546943	3084	0.78894858	ENST00000395715	ENSG00000104447	TRPS1	transcriptional repressor GATA binding 1 [Source:HGNC Symbol;Acc:HGNC:12340]	2500	6.36	6.4336216	240.7968	552	646	470	832	0.4792	0.2208	ENSG00000104447	TRPS1	3.89201630434783	2.78506329113923	0.5	0.344422346772735
ENST00000267984	225	1.728	1.822773333	96	88	110	19	8	0.426666667	0.88	0.391111111	1093	4.795	4.541694419	845	0.773101555	ENST00000267984	ENSG00000140406	TLNRD1	talin rod domain containing 1 [Source:HGNC Symbol;Acc:HGNC:13519]	684	6.082	5.69959356725146	223.156432748538	170	232	143	139	0.587719298245614	0.248538011695906	ENSG00000140406	TLNRD1	2.17790437361009	0.691049362402305	0.740740740740741	0.385690789473684
ENST00000259351	258	1.787	1.551546512	110	87	52	60	59	0.426356589	0.53875969	0.337209302	1746	6.302	5.414904926	1437	0.823024055	ENST00000259351	ENSG00000136828	RALGPS1	Ral GEF with PH domain and SH3 binding motif 1 [Source:HGNC Symbol;Acc:HGNC:16851]	1064	6.335	6.9179765037594	239.493421052632	218	280	242	324	0.468045112781955	0.204887218045113	ENSG00000136828	RALGPS1	3.54973359073359	1.22462318181818	0.78974358974359	0.458532151783686
ENST00000217420	277	1.844	1.847465704	118	143	106	14	14	0.42599278	0.898916968	0.516245487	1586	6.324	5.5812686	1326	0.836065574	ENST00000217420	ENSG00000101438	SLC32A1	solute carrier family 32 member 1 [Source:HGNC Symbol;Acc:HGNC:11018]	1028	6.35	7.17867315175097	235.282101167315	193	309	284	242	0.488326848249027	0.187743190661479	ENSG00000101438	SLC32A1	1.9057949790795	2.6998464673913	0.704166666666667	0.55359565807327
ENST00000261716	385	1.805	2.085896104	164	82	54	122	127	0.425974026	0.353246753	0.212987013	3082	6.318	5.618643089	2570	0.833874108	ENST00000261716	ENSG00000160551	TAOK1	TAO kinase 1 [Source:HGNC Symbol;Acc:HGNC:29259]	1935	6.357	7.20930594315245	237.157105943152	407	512	350	666	0.474935400516796	0.210335917312661	ENSG00000160551	TAOK1	3.85342724867725	2.43293021161639	0.754147812971342	0.358806978052898
ENST00000481490	108	1.797	2.096268519	46	19	14	33	42	0.425925926	0.305555556	0.175925926	908	4.807	4.75388326	709	0.780837004	ENST00000481490	ENSG00000265817	FSBP	fibrinogen silencer binding protein [Source:HGNC Symbol;Acc:HGNC:43653]	562	6.335	5.82018505338078	239.781138790036	111	132	123	196	0.432384341637011	0.197508896797153	ENSG00000265817	FSBP	4.82248684210526	0.604705296514255	0.415584415584416	0.32948630911971
ENST00000306960	263	1.438	0.46761597	112	119	72	32	40	0.425855513	0.726235741	0.452471483	1387	6.071	4.989069935	1123	0.809661139	ENST00000306960	ENSG00000168539	CHRM1	cholinergic receptor muscarinic 1 [Source:HGNC Symbol;Acc:HGNC:1950]	896	6.286	6.721890625	230.372767857143	207	255	210	224	0.515625	0.231026785714286	ENSG00000168539	CHRM1	3.44353125	1.37212284069098	0.693877551020408	0.603068072866731
ENST00000327443	418	1.773	2.053165072	178	137	59	109	113	0.425837321	0.468899522	0.327751196	2382	6.326	5.415427372	1935	0.812342569	ENST00000327443	ENSG00000185591	SP1	Sp1 transcription factor [Source:HGNC Symbol;Acc:HGNC:11205]	1542	6.354	6.93062062256809	237.758754863813	401	436	247	458	0.542801556420233	0.260051880674449	ENSG00000185591	SP1	5.94784482758621	2.65276924553657	0.709401709401709	0.40383877159309
ENST00000293825	155	1.623	1.706219355	66	55	63	19	18	0.425806452	0.761290323	0.35483871	778	4.6535	4.136195373	556	0.714652956	ENST00000293825	ENSG00000239697	TNFSF12	TNF superfamily member 12 [Source:HGNC Symbol;Acc:HGNC:11927]	458	5.8245	5.20841484716157	232.834061135371	116	155	96	91	0.591703056768559	0.253275109170306	ENSG00000239697	TNFSF12	4.78917708333333	1.50536142322097	0.814432989690722	0.551401869158878
ENST00000295470	195	1.722	2.275487179	83	63	40	48	44	0.425641026	0.528205128	0.323076923	1291	6.276	5.193881487	1030	0.797831139	ENST00000295470	ENSG00000152795	HNRNPDL	heterogeneous nuclear ribonucleoprotein D like [Source:HGNC Symbol;Acc:HGNC:5037]	811	6.33	6.50804808877928	232.134401972873	175	256	134	246	0.531442663378545	0.215782983970407	ENSG00000152795	HNRNPDL	1.60175129533679	0.72834358974359	0.70633893919793	0.384615384615385
ENST00000392524	188	1.7285	2.368707447	80	32	19	80	57	0.425531915	0.271276596	0.170212766	1177	6.282	5.794946474	997	0.847068819	ENST00000392524	ENSG00000170144	HNRNPA3	heterogeneous nuclear ribonucleoprotein A3 [Source:HGNC Symbol;Acc:HGNC:24941]	741	7.699	7.31090418353576	232.653171390013	94	330	119	198	0.572199730094467	0.126855600539811	ENSG00000170144	HNRNPA3	3.25303375527426	2.60770258620689	0.69327731092437	0.368421052631579
ENST00000302550	87	1.027	1.079816092	37	26	14	22	25	0.425287356	0.459770115	0.298850575	605	6.289	5.157256198	489	0.808264463	ENST00000302550	ENSG00000121644	DESI2	desumoylating isopeptidase 2 [Source:HGNC Symbol;Acc:HGNC:24264]	382	6.335	6.75943979057592	236.285340314136	72	110	93	107	0.476439790575916	0.18848167539267	ENSG00000121644	DESI2	2.78527659574468	1.27850846935633	0.788359788359788	0.374384236453202
ENST00000393229	261	1.452	1.315551724	111	152	87	11	11	0.425287356	0.915708812	0.582375479	1621	5.841	4.791825416	1279	0.789019124	ENST00000393229	ENSG00000196358	NTNG2	netrin G2 [Source:HGNC Symbol;Acc:HGNC:14288]	1030	6.2165	6.07707087378641	224.72718446602	209	323	224	274	0.516504854368932	0.202912621359223	ENSG00000196358	NTNG2	2.13225263157895	0.158439619520265	0.825136612021858	0.587432823480777
ENST00000012443	214	1.8925	0.870453271	91	95	65	23	31	0.425233645	0.747663551	0.443925234	1552	6.288	5.27233634	1293	0.833118557	ENST00000012443	ENSG00000011485	PPP5C	protein phosphatase 5 catalytic subunit [Source:HGNC Symbol;Acc:HGNC:9322]	977	6.324	6.9352835209826	235.78505629478	173	267	206	331	0.4503582395087	0.177072671443193	ENSG00000011485	PPP5C	6.3428	2.26122943037975	0.636363636363636	0.639810426540284
ENST00000354817	214	1.756	2.099214953	91	42	31	62	79	0.425233645	0.341121495	0.196261682	1592	6.332	5.443069095	1322	0.83040201	ENST00000354817	ENSG00000197601	FAR1	fatty acyl-CoA reductase 1 [Source:HGNC Symbol;Acc:HGNC:26222]	1003	6.357	6.80440777666999	239.666001994018	178	257	245	323	0.43369890329013	0.177467597208375	ENSG00000197601	FAR1	2.40762328767123	1.85570237762238	0.714285714285714	0.310682326621924
ENST00000440859	233	1.863	1.709596567	99	26	18	98	91	0.424892704	0.188841202	0.111587983	1500	4.178	4.179235333	1144	0.762666667	ENST00000440859	ENSG00000105879	CBLL1	Cbl proto-oncogene like 1 [Source:HGNC Symbol;Acc:HGNC:21225]	967	5.72	5.1024436401241	214.430196483971	347	211	147	262	0.577042399172699	0.358841778697001	ENSG00000105879	CBLL1	5.25018181818182	2.6676227929374	0.565217391304348	0.32129963898917
ENST00000380495	153	1.634	1.436156863	65	75	54	12	12	0.424836601	0.843137255	0.490196078	845	6.153	5.199823669	693	0.820118343	ENST00000380495	ENSG00000149926	TLCD3B	TLC domain containing 3B [Source:HGNC Symbol;Acc:HGNC:25295]	539	6.332	6.65720408163265	232.513914656772	130	151	152	106	0.521335807050093	0.241187384044527	ENSG00000149926	TLCD3B	1.86037768817204	1.62664822134387	0.68993288590604	0.647368421052632
ENST00000400000	113	1.421	1.907283186	48	22	19	28	44	0.424778761	0.362831858	0.194690265	774	6.311	5.209427649	616	0.795865633	ENST00000400000	ENSG00000101558	VAPA	VAMP associated protein A [Source:HGNC Symbol;Acc:HGNC:12648]	488	6.346	6.66763319672131	235.385245901639	106	120	107	155	0.463114754098361	0.217213114754098	ENSG00000101558	VAPA	2.8134356846473	0.811590056769306	0.739669421487603	0.346233230134159
ENST00000360943	186	1.8175	2.114586022	79	55	64	37	30	0.424731183	0.639784946	0.295698925	1093	6.314	5.598887466	916	0.838060384	ENST00000360943	ENSG00000159202	UBE2Z	ubiquitin conjugating enzyme E2 Z [Source:HGNC Symbol;Acc:HGNC:25847]	696	6.36	6.94436925287356	226.573275862069	159	226	138	173	0.55316091954023	0.228448275862069	ENSG00000159202	UBE2Z	5.64551546391753	2.3494348051948	0.724489795918367	0.4932502596054
ENST00000277165	577	1.333	1.749051993	245	190	149	122	116	0.424610052	0.587521664	0.329289428	3429	6.331	5.289565179	2794	0.814814815	ENST00000277165	ENSG00000048828	FAM120A	family with sequence similarity 120A [Source:HGNC Symbol;Acc:HGNC:13247]	2162	6.36	6.64454116558742	233.650786308973	538	639	426	559	0.544403330249769	0.248843663274746	ENSG00000048828	FAM120A	1.17727705627706	5.74703301587302	0.862068965517241	0.325507614213198
ENST00000182527	165	1.566	1.481593939	70	59	52	26	28	0.424242424	0.672727273	0.357575758	1157	6.23	4.944299049	926	0.800345722	ENST00000182527	ENSG00000065308	TRAM2	translocation associated membrane protein 2 [Source:HGNC Symbol;Acc:HGNC:16855]	706	6.319	6.26215439093484	236.337110481586	138	168	207	193	0.43342776203966	0.195467422096317	ENSG00000065308	TRAM2	3.41518620689655	0.327902796961325	0.794520547945205	0.491627826687381
ENST00000251822	363	1.624	1.097190083	154	156	116	47	44	0.424242424	0.749311295	0.429752066	2220	6.313	5.305956757	1825	0.822072072	ENST00000251822	ENSG00000008853	RHOBTB2	Rho related BTB domain containing 2 [Source:HGNC Symbol;Acc:HGNC:18756]	1413	6.358	7.04287615003539	239.140127388535	312	396	330	375	0.501061571125265	0.220806794055202	ENSG00000008853	RHOBTB2	2.55525	0.381246981339188	0.669051878354204	0.578273591806876
ENST00000298130	33	1.666	1.837606061	14	9	18	1	5	0.424242424	0.818181818	0.272727273	224	5.5945	4.490611607	176	0.785714286	ENST00000298130	ENSG00000165389	SPTSSA	serine palmitoyltransferase small subunit A [Source:HGNC Symbol;Acc:HGNC:20361]	146	5.92	5.68065753424658	223.643835616438	24	38	48	36	0.424657534246575	0.164383561643836	ENSG00000165389	SPTSSA	1.48330303030303	1.40516100993378	0.676470588235294	0.346297062474141
ENST00000334635	99	1.79	2.120888889	42	20	12	31	36	0.424242424	0.323232323	0.202020202	923	6.325	5.620795233	777	0.841820152	ENST00000334635	ENSG00000109184	DCUN1D4	defective in cullin neddylation 1 domain containing 4 [Source:HGNC Symbol;Acc:HGNC:28998]	566	6.35	6.90439575971731	238.890459363958	88	147	136	195	0.415194346289753	0.15547703180212	ENSG00000109184	DCUN1D4	3.92454444444445	2.06765847665847	0.714285714285714	0.338962235185754
ENST00000367569	33	1.22	1.460393939	14	17	9	4	3	0.424242424	0.787878788	0.515151515	265	6.357	5.845581132	235	0.886792453	ENST00000367569	ENSG00000169976	SF3B5	splicing factor 3b subunit 5 [Source:HGNC Symbol;Acc:HGNC:21083]	175	6.357	7.29840571428571	240	36	43	35	61	0.451428571428571	0.205714285714286	ENSG00000169976	SF3B5	-0.217736842105263	0.330747191011236	0.584415584415584	0.554621848739496
ENST00000394303	316	1.5895	1.547386076	134	130	87	44	55	0.424050633	0.686708861	0.411392405	1853	6.294	5.46587156	1531	0.826227739	ENST00000394303	ENSG00000067191	CACNB1	calcium voltage-gated channel auxiliary subunit beta 1 [Source:HGNC Symbol;Acc:HGNC:1401]	1153	6.338	7.07183434518647	237.357328707719	281	330	207	335	0.529921942758023	0.243712055507372	ENSG00000067191	CACNB1	2.77159770114943	1.56165691336776	0.748571428571429	0.588876146788991
ENST00000504102	158	1.6765	1.914335443	67	40	38	41	39	0.424050633	0.493670886	0.253164557	1161	6.335	5.825654608	978	0.842377261	ENST00000504102	ENSG00000121067	SPOP	speckle type BTB/POZ protein [Source:HGNC Symbol;Acc:HGNC:11254]	733	6.36	7.38181855388813	239.796725784447	129	210	176	218	0.462482946793997	0.175989085948158	ENSG00000121067	SPOP	4.55850649350649	2.49026653306613	0.63855421686747	0.403871829105474
ENST00000275954	92	1.773	1.928521739	39	23	37	24	8	0.423913043	0.652173913	0.25	558	5.194	4.730777778	466	0.835125448	ENST00000275954	ENSG00000147027	TMEM47	transmembrane protein 47 [Source:HGNC Symbol;Acc:HGNC:18515]	347	5.234	5.89639193083574	226.49855907781	58	107	108	74	0.475504322766571	0.167146974063401	NA	NA	NA	NA	0.793774319066148	0.333436150524368
ENST00000651989	663	1.513	1.844571644	281	138	99	229	197	0.423831071	0.357466063	0.208144796	4836	6.334	5.332941894	3870	0.800248139	ENST00000651989	ENSG00000033122	LRRC7	leucine rich repeat containing 7 [Source:HGNC Symbol;Acc:HGNC:18531]	3012	6.36	6.8048625498008	240.47775564409	695	748	595	974	0.479083665338645	0.23074369189907	ENSG00000033122	LRRC7	2.21246935933147	0.637925667259788	0.678720445062587	0.370935456607802
ENST00000359003	1083	1.817	2.117509695	459	282	157	321	323	0.423822715	0.405355494	0.260387812	6244	5.0505	4.927498238	4892	0.783472133	ENST00000359003	ENSG00000198646	NCOA6	nuclear receptor coactivator 6 [Source:HGNC Symbol;Acc:HGNC:15936]	4069	6.357	6.16934627672647	238.408699926272	1318	902	668	1181	0.545588596706808	0.323912509216024	ENSG00000198646	NCOA6	2.94449271137026	4.4792885662432	0.839779005524862	0.353260869565217
ENST00000557258	203	1.396	1.51470936	86	83	56	24	40	0.42364532	0.684729064	0.408866995	1427	6.227	4.943402242	1115	0.781359495	ENST00000557258	ENSG00000053254	FOXN3	forkhead box N3 [Source:HGNC Symbol;Acc:HGNC:1928]	906	6.353	6.22010154525386	234.037527593819	204	247	159	296	0.497792494481236	0.225165562913907	ENSG00000053254	FOXN3	3.34612466843501	2.23629551282051	0.813186813186813	0.408588367248838
ENST00000345093	144	1.5915	1.457388889	61	43	39	33	29	0.423611111	0.569444444	0.298611111	974	6.3595	5.64885729	830	0.852156057	ENST00000345093	ENSG00000181852	RNF41	ring finger protein 41 [Source:HGNC Symbol;Acc:HGNC:18401]	626	6.36	7.21664856230032	240.464856230032	132	180	128	186	0.498402555910543	0.210862619808307	ENSG00000181852	RNF41	3.10484636118599	0.700259189885274	0.676829268292683	0.448970037453184
ENST00000264157	314	1.791	2.431076433	133	57	43	108	106	0.423566879	0.318471338	0.181528662	2229	6.279	5.073094213	1745	0.78286227	ENST00000264157	ENSG00000082258	CCNT2	cyclin T2 [Source:HGNC Symbol;Acc:HGNC:1600]	1424	6.335	6.19136516853932	239.942415730337	344	320	280	480	0.466292134831461	0.241573033707865	ENSG00000082258	CCNT2	5.159	2.49016457313179	0.588235294117647	0.334397616006811
ENST00000361640	170	1.6565	0.928217647	72	80	66	11	13	0.423529412	0.858823529	0.470588235	1024	3.5475	3.395806641	674	0.658203125	ENST00000361640	ENSG00000162482	AKR7A3	aldo-keto reductase family 7 member A3 [Source:HGNC Symbol;Acc:HGNC:390]	640	4.569	4.307996875	201.4484375	136	196	138	170	0.51875	0.2125	ENSG00000162482	AKR7A3	-1.33709836065574	-0.134391304347826	0.725806451612903	0.388888888888889
ENST00000561878	85	1.825	1.944294118	36	25	23	18	19	0.423529412	0.564705882	0.294117647	447	6.182	5.181785235	355	0.794183445	ENST00000561878	ENSG00000166822	TMEM170A	transmembrane protein 170A [Source:HGNC Symbol;Acc:HGNC:29577]	276	6.335	6.49486956521739	234.630434782609	54	88	82	52	0.514492753623188	0.195652173913043	ENSG00000166822	TMEM170A	1.13556179775281	0.622664521854892	0.688888888888889	0.372892635314996
ENST00000273067	208	1.647	1.551668269	88	94	50	33	31	0.423076923	0.692307692	0.451923077	1249	5.912	4.879676541	968	0.775020016	ENST00000273067	ENSG00000144583	MARCHF4	membrane associated ring-CH-type finger 4 [Source:HGNC Symbol;Acc:HGNC:29269]	805	6.351	6.14641614906832	239.990062111801	205	242	176	182	0.55527950310559	0.254658385093168	ENSG00000144583	MARCHF4	2.01718758434548	0.89851310344828	0.592176258992806	0.544452101998622
ENST00000302538	390	1.6685	1.466407692	165	173	139	32	46	0.423076923	0.8	0.443589744	2672	6.322	5.464492141	2236	0.836826347	ENST00000302538	ENSG00000159842	ABR	ABR activator of RhoGEF and GTPase [Source:HGNC Symbol;Acc:HGNC:81]	1657	6.35	7.08478273989137	237.936028968014	328	402	377	550	0.44055522027761	0.19794809897405	ENSG00000159842	ABR	2.39704330708661	1.46267706708268	0.768627450980392	0.571539961013645
ENST00000379179	26	1.253	2.370615385	11	7	9	5	5	0.423076923	0.615384615	0.269230769	210	6.3315	5.643042857	177	0.842857143	ENST00000379179	ENSG00000151778	SERP2	stress associated endoplasmic reticulum protein family member 2 [Source:HGNC Symbol;Acc:HGNC:20607]	128	6.36	7.0820234375	220.171875	20	36	31	41	0.4375	0.15625	ENSG00000151778	SERP2	2.56326732673267	1.42004444444445	0.733990147783251	0.485221674876847
ENST00000393745	52	1.17	0.082576923	22	15	28	3	6	0.423076923	0.826923077	0.288461538	417	6.237	5.379117506	346	0.829736211	ENST00000393745	ENSG00000145920	CPLX2	complexin 2 [Source:HGNC Symbol;Acc:HGNC:2310]	261	6.292	7.3665785440613	236.842911877395	41	88	31	101	0.494252873563218	0.157088122605364	ENSG00000145920	CPLX2	2.3070787037037	1.43460015079165	0.689922480620155	0.568341708542714
ENST00000535431	104	1.521	1.96925	44	30	41	11	22	0.423076923	0.682692308	0.288461538	507	1.358	2.322057199	211	0.41617357	ENST00000535431	ENSG00000256100	None	novel transcript	306	1.3445	2.39275490196078	209.630718954248	76	118	54	58	0.633986928104575	0.248366013071895	NA	NA	NA	NA	NA	NA
ENST00000361474	466	1.6125	1.946553648	197	182	195	35	54	0.422746781	0.809012876	0.39055794	2593	6.03	5.133071346	2087	0.804859236	ENST00000361474	ENSG00000158458	NRG2	neuregulin 2 [Source:HGNC Symbol;Acc:HGNC:7998]	1624	6.331	6.33120566502463	221.356527093596	431	504	275	414	0.575738916256158	0.265394088669951	ENSG00000158458	NRG2	5.08450869565218	3.34130816505706	0.722943722943723	0.485087719298246
ENST00000317635	97	1.538	1.587958763	41	43	38	8	8	0.422680412	0.835051546	0.443298969	587	6.311	5.139465077	475	0.809199319	ENST00000317635	ENSG00000178307	TMEM11	transmembrane protein 11 [Source:HGNC Symbol;Acc:HGNC:16823]	364	6.337	6.60378021978022	237.186813186813	75	104	87	98	0.491758241758242	0.206043956043956	ENSG00000178307	TMEM11	5.06566666666667	2.02154423592493	0.5	0.475935828877005
ENST00000367474	97	1.47	1.940628866	41	47	39	7	4	0.422680412	0.886597938	0.484536082	530	4.685	4.389115094	397	0.749056604	ENST00000367474	ENSG00000203727	SAMD5	sterile alpha motif domain containing 5 [Source:HGNC Symbol;Acc:HGNC:21180]	337	5.978	5.21644510385757	217.017804154303	88	103	60	86	0.566765578635015	0.261127596439169	ENSG00000203727	SAMD5	0.959502092050209	0.279658943965516	0.5625	0.365954390375292
ENST00000321919	258	1.3665	1.577073643	109	83	75	46	54	0.42248062	0.612403101	0.321705426	1726	6.32	5.4902781	1424	0.825028969	ENST00000321919	ENSG00000140632	GLYR1	glyoxylate reductase 1 homolog [Source:HGNC Symbol;Acc:HGNC:24434]	1075	6.357	6.98939255813954	235.076279069767	211	315	214	335	0.489302325581395	0.196279069767442	ENSG00000140632	GLYR1	5.56595652173913	2.07644941060904	0.666666666666667	0.519391261659303
ENST00000383767	206	1.5655	2.122640777	87	54	26	58	68	0.422330097	0.388349515	0.262135922	1374	6.335	5.818080786	1160	0.844250364	ENST00000383767	ENSG00000144642	RBMS3	RNA binding motif single stranded interacting protein 3 [Source:HGNC Symbol;Acc:HGNC:13427]	872	6.36	7.15325802752294	239.737385321101	244	193	155	280	0.501146788990826	0.279816513761468	ENSG00000144642	RBMS3	2.58347954173486	1.36148797303509	0.426470588235294	0.333333333333333
ENST00000417257	251	1.59	1.642836653	106	77	64	55	55	0.422310757	0.561752988	0.306772908	1769	6.335	5.579482193	1490	0.842283776	ENST00000417257	ENSG00000171877	FRMD5	FERM domain containing 5 [Source:HGNC Symbol;Acc:HGNC:28214]	1084	6.36	7.09393450184502	239.35332103321	218	291	256	319	0.469557195571956	0.201107011070111	ENSG00000171877	FRMD5	2.77926728110599	2.0576562099872	0.747706422018349	0.39616
ENST00000284292	45	1.546	1.542711111	19	21	16	3	5	0.422222222	0.822222222	0.466666667	245	6.296	5.373718367	203	0.828571429	ENST00000284292	ENSG00000154146	NRGN	neurogranin [Source:HGNC Symbol;Acc:HGNC:8000]	154	6.9235	6.98917532467532	233.266233766234	30	69	16	39	0.642857142857143	0.194805194805195	ENSG00000154146	NRGN	2.16741958041958	2.36597478991596	0.743055555555556	0.666666666666667
ENST00000287239	855	1.385	1.674267836	361	256	136	228	235	0.422222222	0.458479532	0.299415205	6286	6.2665	4.900631085	4796	0.76296532	ENST00000287239	ENSG00000156650	KAT6B	lysine acetyltransferase 6B [Source:HGNC Symbol;Acc:HGNC:17582]	4042	6.335	6.25166823354775	238.3426521524	910	1065	705	1362	0.488619495299357	0.225136071251856	ENSG00000156650	KAT6B	3.68643190661478	5.2477666034156	0.700534759358289	0.326169405815424
ENST00000521580	45	1.243	1.893933333	19	12	15	12	6	0.422222222	0.6	0.266666667	283	5.733	4.88259364	234	0.826855124	ENST00000521580	ENSG00000163866	SMIM12	small integral membrane protein 12 [Source:HGNC Symbol;Acc:HGNC:25154]	181	6.335	6.15906629834254	240.513812154696	34	55	40	52	0.49171270718232	0.187845303867403	ENSG00000163866	SMIM12	0.609769230769231	0.359805617977528	0.783783783783784	0.465268676277851
ENST00000538426	109	1.551	0.918862385	46	44	38	19	8	0.422018349	0.752293578	0.403669725	844	6.281	5.48786019	727	0.861374408	ENST00000538426	ENSG00000167770	OTUB1	OTU deubiquitinase, ubiquitin aldehyde binding 1 [Source:HGNC Symbol;Acc:HGNC:23077]	524	6.311	6.92884541984733	234.05534351145	97	130	121	176	0.433206106870229	0.185114503816794	ENSG00000167770	OTUB1	6.40078947368421	1.43640506329114	0.5	0.635632183908046
ENST00000295156	64	1.1335	0.40534375	27	22	18	10	14	0.421875	0.625	0.34375	588	6.319	5.388408163	488	0.829931973	ENST00000295156	ENSG00000163032	VSNL1	visinin like 1 [Source:HGNC Symbol;Acc:HGNC:12722]	378	6.344	7.2192328042328	237.619047619048	48	100	88	142	0.391534391534392	0.126984126984127	ENSG00000163032	VSNL1	2.23632456140351	1.39567424708052	0.473214285714286	0.361793611793612
ENST00000318607	313	1.81	2.237814696	132	70	29	128	86	0.42172524	0.31629393	0.223642173	1967	6.171	5.683674123	1660	0.843924759	ENST00000318607	ENSG00000070756	PABPC1	poly(A) binding protein cytoplasmic 1 [Source:HGNC Symbol;Acc:HGNC:8554]	1266	6.36	7.07355371248025	228.696682464455	312	349	239	366	0.522116903633491	0.246445497630332	ENSG00000070756	PABPC1	3.31528712871287	5.10383482142857	0.588932806324111	0
ENST00000303177	83	0.706	1.216915663	35	32	25	15	11	0.421686747	0.686746988	0.385542169	532	6.312	5.388067669	441	0.828947368	ENST00000303177	ENSG00000170091	NSG2	neuronal vesicle trafficking associated 2 [Source:HGNC Symbol;Acc:HGNC:24955]	333	6.335	6.8809039039039	237.096096096096	81	75	73	104	0.468468468468468	0.243243243243243	ENSG00000170091	NSG2	3.04826875	0.962432319618366	0.60431654676259	0.49165673420739
ENST00000339464	166	1.5185	0.941415663	70	82	59	13	12	0.421686747	0.84939759	0.493975904	1066	6.198	5.306902439	897	0.841463415	ENST00000339464	ENSG00000188064	WNT7B	Wnt family member 7B [Source:HGNC Symbol;Acc:HGNC:12787]	685	6.228	6.76222919708029	222.58102189781	118	223	150	194	0.497810218978102	0.172262773722628	ENSG00000188064	WNT7B	2.72534803921569	0.231719213798635	0.794621026894866	0.60505212510024
ENST00000645482	102	1.383	1.644676471	43	43	35	12	12	0.421568627	0.764705882	0.421568627	891	6.332	5.761469136	749	0.840628507	ENST00000645482	ENSG00000198467	TPM2	tropomyosin 2 [Source:HGNC Symbol;Acc:HGNC:12011]	545	6.354	7.34793027522936	238.954128440367	78	161	79	227	0.438532110091743	0.143119266055046	ENSG00000198467	TPM2	1.20986111111111	1.63739565217391	0.770642201834862	0.571428571428571
ENST00000372310	325	1.684	1.369178462	137	162	101	30	32	0.421538462	0.809230769	0.498461538	1954	6.29	5.048027124	1593	0.815250768	ENST00000372310	ENSG00000196517	SLC6A9	solute carrier family 6 member 9 [Source:HGNC Symbol;Acc:HGNC:11056]	1247	6.326	6.48954370489174	238.335204490778	235	350	368	294	0.469125902165196	0.188452285485164	ENSG00000196517	SLC6A9	3.35663636363636	2.4208572769953	0.70253164556962	0.601313320825516
ENST00000457347	223	1.696	2.008309417	94	65	65	40	53	0.421524664	0.582959641	0.291479821	1534	6.198	4.998577575	1185	0.772490222	ENST00000457347	ENSG00000108387	SEPTIN4	septin 4 [Source:HGNC Symbol;Acc:HGNC:9165]	943	6.334	6.23591304347826	238.143160127253	194	264	190	295	0.485683987274655	0.205726405090138	ENSG00000108387	SEPTIN4	2.11631724137931	3.35821052631579	0.486301369863014	0.511627906976744
ENST00000322107	152	1.4765	0.729328947	64	74	32	31	15	0.421052632	0.697368421	0.486842105	955	3.344	2.868425131	599	0.627225131	ENST00000322107	ENSG00000176231	OR10H4	olfactory receptor family 10 subfamily H member 4 [Source:HGNC Symbol;Acc:HGNC:15388]	624	4.145	3.70269230769231	211.097756410256	133	125	214	152	0.413461538461538	0.213141025641026	ENSG00000176231	OR10H4	NA	0.511	NA	NA
ENST00000406189	385	1.721	1.960049351	162	110	115	88	72	0.420779221	0.584415584	0.285714286	1988	5.955	5.032142354	1581	0.79527163	ENST00000406189	ENSG00000176624	MEX3C	mex-3 RNA binding family member C [Source:HGNC Symbol;Acc:HGNC:28040]	1266	6.36	6.40022985781991	223.261453396525	349	397	225	295	0.589257503949447	0.27567140600316	ENSG00000176624	MEX3C	4.02453739612188	5.22935033259424	0.748618784530387	0.330747922437673
ENST00000533683	271	1.62	1.691236162	114	112	104	27	28	0.420664207	0.79704797	0.413284133	1319	4.672	4.320101592	1022	0.774829416	ENST00000533683	ENSG00000141858	SAMD1	sterile alpha motif domain containing 1 [Source:HGNC Symbol;Acc:HGNC:17958]	839	6.098	5.58337306317044	191.702026221692	257	294	110	178	0.65673420738975	0.306317044100119	ENSG00000141858	SAMD1	3.95490936555891	1.85650087873462	0.662650602409639	0.529824561403509
ENST00000011898	107	1.288	0.964317757	45	54	36	9	8	0.420560748	0.841121495	0.504672897	748	5.7675	4.674377005	591	0.790106952	ENST00000011898	ENSG00000011105	TSPAN9	tetraspanin 9 [Source:HGNC Symbol;Acc:HGNC:21640]	473	6.191	6.0377378435518	235.427061310782	67	134	141	131	0.424947145877378	0.141649048625793	ENSG00000011105	TSPAN9	1.8787106918239	0.397129715612304	0.81578947368421	0.581665216129968
ENST00000226067	138	1.2735	1.023449275	58	55	35	27	21	0.420289855	0.652173913	0.398550725	904	6.319	5.192752212	724	0.800884956	ENST00000226067	ENSG00000108924	HLF	HLF transcription factor, PAR bZIP family member [Source:HGNC Symbol;Acc:HGNC:4977]	571	6.36	6.80196672504378	238.611208406305	158	135	102	176	0.513134851138354	0.276707530647986	ENSG00000108924	HLF	1.99822285714286	1.43873880770122	0.547528517110266	0.390074211502783
ENST00000270642	207	1.676	1.248454106	87	106	74	15	12	0.420289855	0.869565217	0.512077295	1043	6.078	5.107261745	860	0.824544583	ENST00000270642	ENSG00000142549	IGLON5	IgLON family member 5 [Source:HGNC Symbol;Acc:HGNC:34550]	648	6.225	6.73592901234568	220.896604938272	161	201	138	148	0.558641975308642	0.248456790123457	ENSG00000142549	IGLON5	4.14107843137255	1.51809367681499	0.84390243902439	0.553838951310861
ENST00000372343	481	1.545	1.755451143	202	160	159	85	77	0.41995842	0.663201663	0.332640333	2972	6.335	5.625647376	2502	0.841857335	ENST00000372343	ENSG00000117408	IPO13	importin 13 [Source:HGNC Symbol;Acc:HGNC:16853]	1850	6.36	7.17714108108108	240.352972972973	412	477	467	494	0.48054054054054	0.222702702702703	ENSG00000117408	IPO13	2.50394930875576	1.0001778425656	0.659509202453988	0.552325581395349
ENST00000399022	131	1.799	2.022633588	55	29	29	38	35	0.419847328	0.442748092	0.221374046	967	6.266	5.512155119	807	0.834539814	ENST00000399022	ENSG00000141425	RPRD1A	regulation of nuclear pre-mRNA domain containing 1A [Source:HGNC Symbol;Acc:HGNC:25560]	588	6.36	7.02402380952381	237.872448979592	116	158	124	190	0.465986394557823	0.197278911564626	ENSG00000141425	RPRD1A	3.23596129032258	1.97287147147147	0.705128205128205	0.345241669168418
ENST00000618691	131	1.764	2.426656489	55	15	17	57	42	0.419847328	0.244274809	0.114503817	1232	6.335	5.753796266	1044	0.847402597	ENST00000618691	ENSG00000187109	NAP1L1	nucleosome assembly protein 1 like 1 [Source:HGNC Symbol;Acc:HGNC:7637]	768	6.36	7.17546484375	239.018229166667	126	215	142	285	0.444010416666667	0.1640625	ENSG00000187109	NAP1L1	3.71509352517985	0.336424748881574	0.7	0.36841661039838
ENST00000357899	248	1.7985	2.316572581	104	62	32	81	73	0.419354839	0.379032258	0.25	1737	6.276	5.208823258	1407	0.810017271	ENST00000357899	ENSG00000196323	ZBTB44	zinc finger and BTB domain containing 44 [Source:HGNC Symbol;Acc:HGNC:25001]	1102	6.36	6.38500090744102	240.322141560799	235	282	238	347	0.469147005444646	0.213248638838476	ENSG00000196323	ZBTB44	3.12419365609349	1.14904165029469	0.775735294117647	0.423076923076923
ENST00000266508	229	1.778	2.156200873	96	71	60	49	49	0.419213974	0.572052402	0.310043668	1544	5.966	5.168640544	1236	0.800518135	ENST00000266508	ENSG00000139154	AEBP2	AE binding protein 2 [Source:HGNC Symbol;Acc:HGNC:24051]	977	6.335	6.38923234390993	222.497441146367	172	375	143	287	0.559877175025589	0.176049129989765	ENSG00000139154	AEBP2	3.56706730769231	2.3317174811573	0.722488038277512	0.302139037433155
ENST00000260327	198	1.744	2.25880303	83	23	27	60	88	0.419191919	0.252525253	0.116161616	1449	6.326	5.499487233	1209	0.83436853	ENST00000260327	ENSG00000137770	CTDSPL2	CTD small phosphatase like 2 [Source:HGNC Symbol;Acc:HGNC:26936]	882	6.357	6.78317233560091	238.853741496599	191	208	187	296	0.452380952380952	0.216553287981859	ENSG00000137770	CTDSPL2	4.64366071428571	3.75380583521677	0.606896551724138	0.329704190632703
ENST00000373146	167	1.663	1.262353293	70	91	43	15	18	0.419161677	0.80239521	0.54491018	1026	4.7555	4.397435673	784	0.764132554	ENST00000373146	ENSG00000160408	ST6GALNAC6	ST6 N-acetylgalactosaminide alpha-2,6-sialyltransferase 6 [Source:HGNC Symbol;Acc:HGNC:23364]	652	6.138	5.54109662576687	237.394171779141	151	184	143	174	0.513803680981595	0.23159509202454	ENSG00000160408	ST6GALNAC6	3.84065384615384	1.23202732240437	0.852941176470588	0.582683307332293
ENST00000392533	303	1.443	2.306429043	127	75	62	73	93	0.419141914	0.452145215	0.247524752	2773	6.335	5.629846015	2284	0.82365669	ENST00000392533	ENSG00000135090	TAOK3	TAO kinase 3 [Source:HGNC Symbol;Acc:HGNC:18133]	1718	6.36	6.82734051222352	239.91036088475	321	423	316	658	0.433061699650757	0.186845168800931	ENSG00000135090	TAOK3	1.79056953642384	5.32632693911594	0.731800766283525	0.349166666666667
ENST00000531224	377	1.793	2.338437666	158	61	33	160	123	0.419098143	0.24933687	0.161803714	2807	6.343	5.706950481	2366	0.842892768	ENST00000531224	ENSG00000029363	BCLAF1	BCL2 associated transcription factor 1 [Source:HGNC Symbol;Acc:HGNC:16863]	1745	6.354	7.05718739255014	238.816045845272	377	491	292	585	0.497421203438395	0.216045845272206	ENSG00000029363	BCLAF1	2.65491935483871	1.11742978154258	0.562962962962963	0.322041453086695
ENST00000346213	105	1.42	1.385485714	44	32	24	16	33	0.419047619	0.533333333	0.304761905	671	6.335	5.574894188	561	0.836065574	ENST00000346213	ENSG00000108774	RAB5C	RAB5C, member RAS oncogene family [Source:HGNC Symbol;Acc:HGNC:9785]	422	6.36	7.13952369668247	240.405213270142	84	128	76	134	0.502369668246445	0.199052132701422	ENSG00000108774	RAB5C	3.84540540540541	3.29257744733581	0.775510204081633	0.532178217821782
ENST00000529006	525	1.465	2.179297143	220	179	121	113	112	0.419047619	0.571428571	0.340952381	3569	6.335	5.675727655	2928	0.820397871	ENST00000529006	ENSG00000173120	KDM2A	lysine demethylase 2A [Source:HGNC Symbol;Acc:HGNC:13606]	2244	6.36	7.14120588235294	240.233511586453	448	657	466	673	0.492424242424242	0.199643493761141	ENSG00000173120	KDM2A	3.6384	2.95713036303631	0.703045685279188	0.495216100296932
ENST00000302127	327	1.232	1.24488685	137	158	105	31	33	0.418960245	0.804281346	0.483180428	1996	6.115	5.276064128	1663	0.833166333	ENST00000302127	ENSG00000171385	KCND3	potassium voltage-gated channel subfamily D member 3 [Source:HGNC Symbol;Acc:HGNC:6239]	1275	6.326	6.87037019607843	236.356862745098	279	326	305	365	0.474509803921569	0.218823529411765	ENSG00000171385	KCND3	2.82453813559322	1.12847028423773	0.83030303030303	0.429230485329397
ENST00000261891	148	1.796	1.478358108	62	42	63	20	23	0.418918919	0.709459459	0.283783784	1157	6.12	4.827063094	905	0.782195333	ENST00000261891	ENSG00000035664	DAPK2	death associated protein kinase 2 [Source:HGNC Symbol;Acc:HGNC:2675]	704	6.282	6.26802840909091	237.761363636364	114	192	159	239	0.434659090909091	0.161931818181818	ENSG00000035664	DAPK2	1.34466666666667	0.316796234028244	0.428571428571429	0.52486559139785
ENST00000353214	74	1.84	2.012405405	31	20	30	9	15	0.418918919	0.675675676	0.27027027	478	5.8415	5.070198745	396	0.828451883	ENST00000353214	ENSG00000136950	ARPC5L	actin related protein 2/3 complex subunit 5 like [Source:HGNC Symbol;Acc:HGNC:23366]	292	6.312	6.39287671232877	232.996575342466	54	92	58	88	0.5	0.184931506849315	ENSG00000136950	ARPC5L	0.207519968051118	2.44877135678392	0.588888888888889	0.439146800501882
ENST00000354452	339	1.442	1.704011799	142	88	58	100	93	0.418879056	0.430678466	0.259587021	2088	6.357	5.885197318	1773	0.849137931	ENST00000354452	ENSG00000196628	TCF4	transcription factor 4 [Source:HGNC Symbol;Acc:HGNC:11634]	1309	7.111	7.43483116883117	240.62872421696	342	368	227	372	0.542398777692895	0.261268143621085	ENSG00000196628	TCF4	3.34162285714286	4.20302033145394	0.801282051282051	0.375
ENST00000241651	117	1.406	0.914111111	49	53	44	7	13	0.418803419	0.829059829	0.452991453	687	5.863	4.729778748	533	0.775836972	ENST00000241651	ENSG00000122180	MYOG	myogenin [Source:HGNC Symbol;Acc:HGNC:7612]	430	6.287	6.36601627906977	235.572093023256	107	124	81	118	0.537209302325581	0.248837209302326	ENSG00000122180	MYOG	4.58337254901961	2.05913265306123	0.673076923076923	0.519745222929936
ENST00000394319	203	1.582	2.098433498	85	94	77	18	14	0.418719212	0.842364532	0.463054187	1219	6.32	5.742092699	1039	0.852337982	ENST00000394319	ENSG00000106852	LHX6	LIM homeobox 6 [Source:HGNC Symbol;Acc:HGNC:21735]	764	6.36	7.13937434554974	234.557591623037	197	218	150	199	0.543193717277487	0.257853403141361	ENSG00000106852	LHX6	2.37378801843318	1.90931453461715	0.802752293577982	0.491292392300642
ENST00000331593	227	1.452	1.660061674	95	106	81	19	21	0.418502203	0.823788546	0.466960352	1237	4.659	4.191396928	900	0.727566694	ENST00000331593	ENSG00000183682	BMP8A	bone morphogenetic protein 8a [Source:HGNC Symbol;Acc:HGNC:21650]	765	5.774	5.10867058823529	217.233986928104	189	248	160	168	0.57124183006536	0.247058823529412	ENSG00000183682	BMP8A	0.297564606741573	0.196080756013745	0.784313725490196	0.528343558282209
ENST00000173229	294	1.6255	1.347894558	123	143	130	14	7	0.418367347	0.928571429	0.486394558	1839	6.228	5.296849918	1562	0.84937466	ENST00000173229	ENSG00000065320	NTN1	netrin 1 [Source:HGNC Symbol;Acc:HGNC:8029]	1193	6.329	6.71061190276614	228.520536462699	265	359	230	339	0.523051131601006	0.222129086336966	ENSG00000065320	NTN1	3.39474100719424	0.771410656753407	0.792207792207792	0.604806739345887
ENST00000369630	98	1.6255	1.686734694	41	33	29	19	17	0.418367347	0.632653061	0.336734694	526	2.7925	3.014152091	283	0.538022814	ENST00000369630	ENSG00000184599	TAFA3	TAFA chemokine like family member 3 [Source:HGNC Symbol;Acc:HGNC:21590]	320	3.4705	3.501753125	236.496875	84	115	62	59	0.621875	0.2625	ENSG00000184599	TAFA3	0.480930875576037	0.139141577060932	0.552995391705069	0.459749552772809
ENST00000396290	55	1.559	1.626290909	23	21	24	7	3	0.418181818	0.818181818	0.381818182	413	5.631	4.796486683	325	0.786924939	ENST00000396290	ENSG00000115738	ID2	inhibitor of DNA binding 2 [Source:HGNC Symbol;Acc:HGNC:5361]	255	6.22	5.78578039215686	237.701960784314	53	53	58	91	0.415686274509804	0.207843137254902	ENSG00000115738	ID2	1.31683636363636	3.8044459974587	0.702702702702703	0.454545454545455
ENST00000644743	165	1.212	1.808490909	69	66	59	22	18	0.418181818	0.757575758	0.4	987	6.331	5.448611955	802	0.812563323	ENST00000644743	ENSG00000164093	PITX2	paired like homeodomain 2 [Source:HGNC Symbol;Acc:HGNC:9005]	631	6.36	6.9934263074485	239.083993660856	165	153	128	185	0.503961965134707	0.26148969889065	ENSG00000164093	PITX2	2.14269529983793	4.46192907801419	0.66504854368932	0.347025495750708
ENST00000370801	354	1.7415	2.128282486	148	48	38	143	125	0.418079096	0.242937853	0.13559322	2756	4.9675	4.838812772	2146	0.778664731	ENST00000370801	ENSG00000036549	ZZZ3	zinc finger ZZ-type containing 3 [Source:HGNC Symbol;Acc:HGNC:24523]	1733	6.335	5.90785862665897	240.475476053087	369	458	320	586	0.477207155222158	0.212925562608194	ENSG00000036549	ZZZ3	3.87137394957983	1.97602819956616	0.613333333333333	0.342007434944238
ENST00000453514	189	1.725	2.052952381	79	30	26	65	68	0.417989418	0.296296296	0.158730159	1511	6.303	5.055823958	1206	0.798146923	ENST00000453514	ENSG00000164329	TENT2	terminal nucleotidyltransferase 2 [Source:HGNC Symbol;Acc:HGNC:26776]	909	6.335	6.32847524752475	240.18701870187	202	201	223	283	0.443344334433443	0.222222222222222	ENSG00000164329	TENT2	0.804224702380952	1.18585013440861	0.556603773584906	0.32616728249916
ENST00000279022	67	1.855	0.622671642	28	36	20	4	7	0.417910448	0.835820896	0.537313433	531	6.157	5.161969868	448	0.843691149	ENST00000279022	ENSG00000101335	MYL9	myosin light chain 9 [Source:HGNC Symbol;Acc:HGNC:15754]	345	6.182	7.0090231884058	235.269565217391	57	93	70	125	0.434782608695652	0.165217391304348	ENSG00000101335	MYL9	1.69347826086956	0.075759654702408	0.681818181818182	0.609900090826521
ENST00000297632	134	1.7595	2.192029851	56	39	43	25	27	0.417910448	0.611940299	0.291044776	751	5.525	4.875521971	582	0.774966711	ENST00000297632	ENSG00000164983	TMEM65	transmembrane protein 65 [Source:HGNC Symbol;Acc:HGNC:25203]	454	6.291	6.01007709251101	219.288546255506	110	143	102	99	0.55726872246696	0.242290748898678	ENSG00000164983	TMEM65	1.69830147058824	0.470913943915616	0.724770642201835	0.350996784565916
ENST00000643460	170	1.5185	2.1537	71	65	44	36	25	0.417647059	0.641176471	0.382352941	1016	4.718	4.371575787	701	0.68996063	ENST00000643460	ENSG00000105991	HOXA1	homeobox A1 [Source:HGNC Symbol;Acc:HGNC:5099]	659	6.291	5.38389833080425	236.939301972686	186	160	123	190	0.525037936267071	0.282245827010622	ENSG00000105991	HOXA1	5.28392045454545	2.27027793103448	0.550561797752809	0.396278428669883
ENST00000394419	379	1.542	0.893134565	158	168	129	34	48	0.416886544	0.783641161	0.443271768	2833	6.299	5.452004589	2398	0.846452524	ENST00000394419	ENSG00000072110	ACTN1	actinin alpha 1 [Source:HGNC Symbol;Acc:HGNC:163]	1771	6.356	7.16785149632976	238.357425183512	322	484	352	613	0.45511010728402	0.181818181818182	ENSG00000072110	ACTN1	2.35178455284553	2.59459673024523	0.716599190283401	0.404081632653061
ENST00000256544	108	1.758	2.107805556	45	14	9	49	36	0.416666667	0.212962963	0.12962963	951	4.726	4.650975815	727	0.764458465	ENST00000256544	ENSG00000134152	KATNBL1	katanin regulatory subunit B1 like 1 [Source:HGNC Symbol;Acc:HGNC:26199]	584	6.312	5.6866352739726	237.073630136986	101	142	135	206	0.416095890410959	0.172945205479452	ENSG00000134152	KATNBL1	2.7293125	2.04676199040767	0.741496598639456	0.304973037747154
ENST00000336640	168	1.6035	1.473488095	70	50	49	37	32	0.416666667	0.589285714	0.297619048	1377	6.335	5.734563544	1182	0.8583878	ENST00000336640	ENSG00000156475	PPP2R2B	protein phosphatase 2 regulatory subunit Bbeta [Source:HGNC Symbol;Acc:HGNC:9305]	864	6.36	7.19450694444444	240.375	142	218	198	306	0.416666666666667	0.164351851851852	ENSG00000156475	PPP2R2B	4.44790909090909	3.41161731207289	0.435344827586207	0.343181818181818
ENST00000361799	276	1.6625	1.848586957	115	90	66	62	58	0.416666667	0.565217391	0.326086957	1757	6.335	5.726040979	1480	0.842344906	ENST00000361799	ENSG00000187147	RNF220	ring finger protein 220 [Source:HGNC Symbol;Acc:HGNC:25552]	1087	6.36	7.30224287028519	239.596136154554	252	308	212	315	0.515179392824287	0.231830726770929	ENSG00000187147	RNF220	4.65692111959287	3.20408096740273	0.620938628158845	0.542016806722689
ENST00000380916	96	1.402	2.224645833	40	29	9	32	26	0.416666667	0.395833333	0.302083333	826	6.29	5.505694915	673	0.814769976	ENST00000380916	ENSG00000175893	ZDHHC21	zinc finger DHHC-type palmitoyltransferase 21 [Source:HGNC Symbol;Acc:HGNC:20750]	515	6.335	6.87086796116505	239.728155339806	92	130	159	134	0.431067961165049	0.178640776699029	ENSG00000175893	ZDHHC21	1.54436682242991	0.98629374525196	0.780487804878049	0.311685023420686
ENST00000394485	24	0.8615	1.083333333	10	16	4	3	1	0.416666667	0.833333333	0.666666667	198	3.182	3.119808081	125	0.631313131	ENST00000394485	ENSG00000187193	MT1X	metallothionein 1X [Source:HGNC Symbol;Acc:HGNC:7405]	125	4.326	3.851552	177.16	21	43	32	29	0.512	0.168	ENSG00000187193	MT1X	-0.157478873239437	0.74554	0.527777777777778	0.33112582781457
ENST00000422453	72	0.919	2.029208333	30	20	7	29	16	0.416666667	0.375	0.277777778	550	6.329	5.882307273	457	0.830909091	ENST00000422453	ENSG00000169714	CNBP	CCHC-type zinc finger nucleic acid binding protein [Source:HGNC Symbol;Acc:HGNC:13164]	347	7.111	7.47432564841499	238.942363112392	56	133	64	94	0.544668587896254	0.161383285302594	ENSG00000169714	CNBP	3.07688148148148	1.55724496006086	0.672131147540984	0.417490494296578
ENST00000426126	252	1.4565	1.929420635	105	46	46	73	87	0.416666667	0.365079365	0.182539683	1967	6.333	5.618806304	1642	0.834773767	ENST00000426126	ENSG00000186908	ZDHHC17	zinc finger DHHC-type palmitoyltransferase 17 [Source:HGNC Symbol;Acc:HGNC:18412]	1256	6.36	7.08735111464968	239.238853503185	213	347	324	372	0.445859872611465	0.169585987261146	ENSG00000186908	ZDHHC17	2.32753278688525	2.78718644067797	0.75609756097561	0.325966850828729
ENST00000647897	84	1.501	1.466547619	35	36	22	14	12	0.416666667	0.69047619	0.428571429	560	6.332	5.118048214	453	0.808928571	ENST00000647897	ENSG00000171135	JAGN1	jagunal homolog 1 [Source:HGNC Symbol;Acc:HGNC:26926]	361	6.36	6.62818836565097	239.983379501385	73	89	103	96	0.448753462603878	0.202216066481994	ENSG00000171135	JAGN1	-0.602973451327434	0.611548717948718	0.692982456140351	0.417008196721311
ENST00000675098	12	0.3845	0.442083333	5	2	3	3	4	0.416666667	0.416666667	0.166666667	124	3.68	3.642645161	85	0.685483871	ENST00000675098	ENSG00000288614	None	novel protein	75	4.198	4.31694666666667	238.853333333333	12	23	20	20	0.466666666666667	0.16	ENSG00000288614	ENSG00000288614	NA	5.43333333333333	NA	NA
ENST00000347140	466	1.7005	1.992944206	194	142	90	135	99	0.416309013	0.497854077	0.30472103	3019	6.308	5.277423981	2449	0.81119576	ENST00000347140	ENSG00000179912	R3HDM2	R3H domain containing 2 [Source:HGNC Symbol;Acc:HGNC:29167]	1904	6.358	6.53856827731092	238.99737394958	517	464	336	587	0.515231092436975	0.271533613445378	ENSG00000179912	R3HDM2	3.12935549872123	1.95866205533597	0.735191637630662	0.445212240868707
ENST00000358127	214	1.457	1.375224299	89	79	66	32	37	0.41588785	0.677570093	0.369158879	1216	6.349	5.72354523	1022	0.840460526	ENST00000358127	ENSG00000196092	PAX5	paired box 5 [Source:HGNC Symbol;Acc:HGNC:8619]	759	7.038	7.39719631093544	240.391304347826	198	218	140	203	0.548089591567852	0.260869565217391	ENSG00000196092	PAX5	4.83262869198312	1.01490882917466	0.415966386554622	0.53050034270048
ENST00000278947	101	1.399	0.514336634	42	43	36	13	9	0.415841584	0.782178218	0.425742574	664	4.8915	4.206585843	497	0.748493976	ENST00000278947	ENSG00000149575	SCN2B	sodium voltage-gated channel beta subunit 2 [Source:HGNC Symbol;Acc:HGNC:10589]	422	6.325	5.75775355450237	238.488151658768	78	120	98	126	0.469194312796209	0.184834123222749	NA	NA	NA	NA	NA	NA
ENST00000308682	166	1.7305	1.610626506	69	74	46	23	23	0.415662651	0.722891566	0.445783133	943	3.366	3.230450689	630	0.668080594	ENST00000308682	ENSG00000174667	OR7D4	olfactory receptor family 7 subfamily D member 4 [Source:HGNC Symbol;Acc:HGNC:8380]	608	4.0035	3.8231365131579	201.169407894737	123	138	206	141	0.429276315789474	0.202302631578947	ENSG00000174667	OR7D4	1.29685294117647	1.06028846153846	0.514285714285714	0.509433962264151
ENST00000369452	243	1.795	2.036473251	101	47	37	86	73	0.41563786	0.345679012	0.193415638	1781	6.335	5.441025267	1503	0.843907917	ENST00000369452	ENSG00000108061	SHOC2	SHOC2 leucine rich repeat scaffold protein [Source:HGNC Symbol;Acc:HGNC:15454]	1096	6.36	6.88730748175182	240.651459854015	226	234	243	393	0.41970802919708	0.206204379562044	ENSG00000108061	SHOC2	2.77509027777778	3.42325513513512	0.690909090909091	0.318206374932469
ENST00000370986	77	1.413	1.407324675	32	25	38	10	4	0.415584416	0.818181818	0.324675325	514	6.213	5.143451362	421	0.819066148	ENST00000370986	ENSG00000116717	GADD45A	growth arrest and DNA damage inducible alpha [Source:HGNC Symbol;Acc:HGNC:4095]	316	6.311	6.58467721518987	234.25	63	96	67	90	0.503164556962025	0.199367088607595	ENSG00000116717	GADD45A	0.978867346938775	3.17808348134991	0.732203389830508	0.317375886524823
ENST00000215115	130	1.4935	1.852069231	54	49	32	29	20	0.415384615	0.623076923	0.376923077	678	6.232	5.360702065	550	0.81120944	ENST00000215115	ENSG00000099385	BCL7C	BAF chromatin remodeling complex subunit BCL7C [Source:HGNC Symbol;Acc:HGNC:1006]	418	6.354	6.72488038277512	235.784688995215	113	153	52	100	0.636363636363636	0.270334928229665	ENSG00000099385	BCL7C	3.13551879699248	4.32990410958904	0.850746268656716	0.527027027027027
ENST00000550697	65	1.218	1.108953846	27	20	26	9	10	0.415384615	0.707692308	0.307692308	480	6.332	5.623195833	404	0.841666667	ENST00000550697	ENSG00000092841	MYL6	myosin light chain 6 [Source:HGNC Symbol;Acc:HGNC:7587]	296	6.358	7.40361486486486	239.483108108108	37	96	63	100	0.449324324324324	0.125	ENSG00000092841	MYL6	2.77206976744186	2.59279245283019	0.545454545454545	0.8
ENST00000439958	248	1.786	2.084604839	103	71	51	68	58	0.415322581	0.491935484	0.286290323	1421	6.293	5.339834624	1140	0.802251935	ENST00000439958	ENSG00000149532	CPSF7	cleavage and polyadenylation specific factor 7 [Source:HGNC Symbol;Acc:HGNC:30098]	883	6.36	6.84618912797282	238.816534541336	256	235	158	234	0.556058890147225	0.289920724801812	ENSG00000149532	CPSF7	4.12800854700855	2.43025453629032	0.746031746031746	0.444444444444444
ENST00000272298	53	1.774	2.196566038	22	5	5	18	25	0.41509434	0.188679245	0.094339623	474	6.309	5.998440928	404	0.852320675	ENST00000272298	ENSG00000143933	CALM2	calmodulin 2 [Source:HGNC Symbol;Acc:HGNC:1445]	300	6.316	7.34182333333333	238.633333333333	41	96	55	108	0.456666666666667	0.136666666666667	ENSG00000143933	CALM2	3.04494117647059	4.75927482014389	0.608695652173913	0.33764367816092
ENST00000462833	653	1.446	1.374470138	271	310	249	58	36	0.415007657	0.856049005	0.474732006	3870	6.253	4.979593023	3092	0.798966408	ENST00000462833	ENSG00000173175	ADCY5	adenylate cyclase 5 [Source:HGNC Symbol;Acc:HGNC:236]	2447	6.343	6.44263914997957	232.981201471189	487	742	572	646	0.502247650183899	0.199019207192481	ENSG00000173175	ADCY5	3.07912293577982	1.34566781857451	0.732600732600733	0.520725388601036
ENST00000244745	294	1.693	2.059765306	122	167	104	10	13	0.414965986	0.921768707	0.568027211	1429	5.281	4.653324703	1108	0.77536739	ENST00000244745	ENSG00000124766	SOX4	SRY-box transcription factor 4 [Source:HGNC Symbol;Acc:HGNC:11200]	930	5.916	5.58148817204301	196.516129032258	231	323	164	212	0.595698924731183	0.248387096774194	ENSG00000124766	SOX4	3.58670280612245	3.78233946676679	0.560509554140127	0.418168168168168
ENST00000371222	176	1.5905	2.027380682	73	78	75	8	15	0.414772727	0.869318182	0.443181818	1000	6.1685	5.321741	832	0.832	ENST00000371222	ENSG00000177606	JUN	Jun proto-oncogene, AP-1 transcription factor subunit [Source:HGNC Symbol;Acc:HGNC:6204]	641	6.357	6.66974102964119	229.95631825273	175	165	111	190	0.530421216848674	0.273010920436817	ENSG00000177606	JUN	1.91164073694984	3.25431779331779	0.650306748466258	0.429347826086957
ENST00000216127	123	1.56	0.996308943	51	72	36	10	5	0.414634146	0.87804878	0.585365854	809	6.248	5.287011125	677	0.8368356	ENST00000216127	ENSG00000100302	RASD2	RASD family member 2 [Source:HGNC Symbol;Acc:HGNC:18229]	526	6.309	6.81837642585551	238.45247148289	99	141	122	164	0.456273764258555	0.188212927756654	ENSG00000100302	RASD2	1.68925478645066	0.00161979695431465	0.743666169895678	0.56570268899036
ENST00000470747	41	1.624	1.758463415	17	20	8	6	7	0.414634146	0.682926829	0.487804878	351	5.828	5.016048433	287	0.817663818	ENST00000470747	ENSG00000257184	None	HOXA10-HOXA9 readthrough	219	5.835	6.31396803652968	223.109589041096	40	57	36	86	0.442922374429224	0.182648401826484	NA	NA	NA	NA	NA	NA
ENST00000520358	123	1.118	0.173308943	51	56	43	9	15	0.414634146	0.804878049	0.455284553	775	5.88	4.478420645	590	0.761290323	ENST00000520358	ENSG00000157570	TSPAN18	tetraspanin 18 [Source:HGNC Symbol;Acc:HGNC:20660]	472	6.343	6.13250211864407	240.016949152542	66	140	158	108	0.436440677966102	0.139830508474576	ENSG00000157570	TSPAN18	1.07157876106195	0.150669027093596	0.837920489296636	0.5466297322253
ENST00000253407	152	1.5965	1.801618421	63	78	55	12	7	0.414473684	0.875	0.513157895	785	6.077	5.014642038	633	0.806369427	ENST00000253407	ENSG00000131094	C1QL1	complement C1q like 1 [Source:HGNC Symbol;Acc:HGNC:24182]	509	6.274	6.35001178781925	213.748526522593	116	179	85	129	0.579567779960707	0.227897838899804	ENSG00000131094	C1QL1	3.68642745098039	1.00857831325301	0.82421875	0.705410821643287
ENST00000280098	152	1.813	2.057973684	63	24	20	44	64	0.414473684	0.289473684	0.157894737	1219	6.332	5.609668581	1046	0.858080394	ENST00000280098	ENSG00000144228	SPOPL	speckle type BTB/POZ protein like [Source:HGNC Symbol;Acc:HGNC:27934]	761	6.358	6.88310775295664	239.508541392904	129	215	177	240	0.45203679369251	0.169513797634691	ENSG00000144228	SPOPL	2.24681463414634	1.97373243847875	0.740740740740741	0.316931335271751
ENST00000300030	70	1.16	1.983771429	29	15	24	16	15	0.414285714	0.557142857	0.214285714	503	5.92	4.915141153	395	0.78528827	ENST00000300030	ENSG00000166797	CIAO2A	cytosolic iron-sulfur assembly component 2A [Source:HGNC Symbol;Acc:HGNC:26235]	302	6.309	6.32277814569536	234.751655629139	56	83	71	92	0.460264900662252	0.185430463576159	ENSG00000166797	CIAO2A	3.75921428571428	2.37583468834688	0.619718309859155	0.297297297297297
ENST00000319074	70	1.7675	1.908942857	29	12	12	22	24	0.414285714	0.342857143	0.171428571	427	4.728	4.565814988	325	0.761124122	ENST00000319074	ENSG00000179933	C14orf119	chromosome 14 open reading frame 119 [Source:HGNC Symbol;Acc:HGNC:20270]	276	6.315	5.64378985507246	240.576086956522	73	68	71	64	0.510869565217391	0.264492753623188	ENSG00000179933	C14orf119	1.86730172413793	0.622517241379311	0.568965517241379	0.440941572089113
ENST00000341049	70	1.3	1.2109	29	32	17	10	11	0.414285714	0.7	0.457142857	549	6.332	4.970442623	427	0.777777778	ENST00000341049	ENSG00000105974	CAV1	caveolin 1 [Source:HGNC Symbol;Acc:HGNC:1527]	356	6.36	6.48125	239.893258426966	57	90	94	115	0.412921348314607	0.160112359550562	ENSG00000105974	CAV1	3.07288888888889	1.68054142480211	0.571428571428571	0.379746835443038
ENST00000519973	169	1.578	1.354579882	70	74	62	12	21	0.414201183	0.804733728	0.437869822	1033	6.282	4.930433688	806	0.780251694	ENST00000519973	ENSG00000147454	SLC25A37	solute carrier family 25 member 37 [Source:HGNC Symbol;Acc:HGNC:29786]	662	6.338	6.25061329305136	237.85498489426	137	191	141	193	0.495468277945619	0.206948640483384	ENSG00000147454	SLC25A37	4.50727659574468	0.272308778731653	0.770833333333333	0.461240310077519
ENST00000671881	227	1.597	0.77554185	94	90	85	24	28	0.414096916	0.77092511	0.396475771	1546	6.339	5.697285899	1309	0.846701164	ENST00000671881	ENSG00000070808	CAMK2A	calcium/calmodulin dependent protein kinase II alpha [Source:HGNC Symbol;Acc:HGNC:1460]	941	6.36	7.46589479277365	240.113708820404	181	265	203	292	0.473963868225292	0.192348565356004	ENSG00000070808	CAMK2A	2.83393918918919	1.24084326505276	0.664429530201342	0.529320508842693
ENST00000255977	215	1.319	1.328032558	89	64	50	38	63	0.413953488	0.530232558	0.297674419	1481	5.954	4.819904794	1147	0.774476705	ENST00000255977	ENSG00000133606	MKRN1	makorin ring finger protein 1 [Source:HGNC Symbol;Acc:HGNC:7112]	951	6.335	5.90964984227129	231.335436382755	183	305	187	276	0.513144058885384	0.192429022082019	ENSG00000133606	MKRN1	2.57672049689441	1.69646805648957	0.654320987654321	0.420698924731183
ENST00000374114	505	1.758	1.887376238	209	95	79	163	168	0.413861386	0.344554455	0.188118812	2803	6.331	5.177234035	2252	0.803424902	ENST00000374114	ENSG00000244462	RBM12	RNA binding motif protein 12 [Source:HGNC Symbol;Acc:HGNC:9898]	1827	6.36	6.51260810071155	232.445539135194	465	540	354	468	0.55008210180624	0.254515599343186	ENSG00000244462	RBM12	5.30745967741936	2.32704108828428	0.704225352112676	0.337496530668887
ENST00000273590	58	1.8195	2.212310345	24	16	28	9	5	0.413793103	0.75862069	0.275862069	324	5.845	4.877645062	247	0.762345679	ENST00000273590	ENSG00000145022	TCTA	T cell leukemia translocation altered [Source:HGNC Symbol;Acc:HGNC:11692]	198	6.32	6.1854595959596	237.585858585859	44	65	47	42	0.55050505050505	0.222222222222222	ENSG00000145022	TCTA	3.34225	0.686191713048855	0.4	0.523485784919654
ENST00000285208	87	1.193	0.988942529	36	29	34	11	13	0.413793103	0.724137931	0.333333333	659	6.335	5.597157815	561	0.851289833	ENST00000285208	ENSG00000154917	RAB6B	RAB6B, member RAS oncogene family [Source:HGNC Symbol;Acc:HGNC:14902]	404	6.353	7.25637376237624	235.537128712871	63	118	90	133	0.448019801980198	0.155940594059406	ENSG00000154917	RAB6B	3.08265865384615	1.16956343283582	0.772182254196643	0.47816545973228
ENST00000471218	87	1.693	1.840103448	36	35	20	13	19	0.413793103	0.632183908	0.402298851	470	3.522	3.138321277	286	0.608510638	ENST00000471218	ENSG00000132334	PTPRE	protein tyrosine phosphatase receptor type E [Source:HGNC Symbol;Acc:HGNC:9669]	282	3.705	3.41401773049645	230.45390070922	78	80	61	63	0.560283687943262	0.276595744680851	ENSG00000132334	PTPRE	0.775949152542373	3.96825	0.566037735849057	0.352941176470588
ENST00000537304	58	1.458	1.778775862	24	17	11	18	12	0.413793103	0.482758621	0.293103448	450	6.36	5.86436	386	0.857777778	ENST00000537304	ENSG00000048540	LMO3	LIM domain only 3 [Source:HGNC Symbol;Acc:HGNC:6643]	284	6.36	7.37219366197183	241	44	83	71	86	0.447183098591549	0.154929577464789	ENSG00000048540	LMO3	5.05128571428571	1.85761619348055	0.479591836734694	0.330763840224247
ENST00000372991	162	1.4055	1.591333333	67	69	59	19	15	0.413580247	0.790123457	0.425925926	899	5.875	4.897839822	701	0.779755284	ENST00000372991	ENSG00000112576	CCND3	cyclin D3 [Source:HGNC Symbol;Acc:HGNC:1585]	552	6.332	6.34113224637681	235.411231884058	133	164	122	133	0.53804347826087	0.240942028985507	ENSG00000112576	CCND3	2.27409433962264	1.51706155398587	0.8	0.539314516129032
ENST00000373051	133	1.145	1.227992481	55	66	33	15	19	0.413533835	0.744360902	0.496240602	757	4.172	4.048558785	532	0.702774108	ENST00000373051	ENSG00000112559	MDFI	MyoD family inhibitor [Source:HGNC Symbol;Acc:HGNC:6967]	476	5.7935	4.95127941176471	235.865546218487	121	154	97	104	0.577731092436975	0.254201680672269	ENSG00000112559	MDFI	1.30342857142857	0.615595202398801	0.753623188405797	0.609281437125748
ENST00000308022	104	1.848	1.854346154	43	46	42	9	7	0.413461538	0.846153846	0.442307692	616	4.556	4.236043831	455	0.738636364	ENST00000308022	ENSG00000172663	TMEM134	transmembrane protein 134 [Source:HGNC Symbol;Acc:HGNC:26142]	368	5.702	5.21354891304348	229.08152173913	75	113	97	83	0.510869565217391	0.203804347826087	ENSG00000172663	TMEM134	1.69835593220339	0.124112487100103	0.816666666666667	0.510660247592847
ENST00000380737	150	1.4425	2.125193333	62	25	18	42	65	0.413333333	0.286666667	0.166666667	1384	6.335	5.748273844	1189	0.859104046	ENST00000380737	ENSG00000221914	PPP2R2A	protein phosphatase 2 regulatory subunit Balpha [Source:HGNC Symbol;Acc:HGNC:9304]	863	6.36	7.18364889918888	234.647740440324	127	229	192	315	0.412514484356895	0.147161066048667	ENSG00000221914	PPP2R2A	2.94165064102564	3.14647797356828	0.696485623003195	0.340819022457067
ENST00000246792	121	1.244	1.096661157	50	52	49	11	9	0.41322314	0.834710744	0.429752066	681	5.909	4.61425257	532	0.781204112	ENST00000246792	ENSG00000126458	RRAS	RAS related [Source:HGNC Symbol;Acc:HGNC:10447]	418	6.257	6.14406220095694	229.349282296651	89	141	86	102	0.550239234449761	0.212918660287081	ENSG00000126458	RRAS	3.62162222222222	1.74457491289199	0.760869565217391	0.572916666666667
ENST00000358149	121	1.565	1.854801653	50	45	37	16	23	0.41322314	0.67768595	0.371900826	913	4.774	4.544502738	678	0.742606791	ENST00000358149	ENSG00000113761	ZNF346	zinc finger protein 346 [Source:HGNC Symbol;Acc:HGNC:16403]	574	6.274	5.36664111498258	238.05574912892	128	144	104	198	0.473867595818815	0.222996515679443	ENSG00000113761	ZNF346	0.674372093023256	0.333792269105932	0.636363636363636	0.509144542772861
ENST00000438980	242	1.55	1.447144628	100	101	94	31	16	0.41322314	0.805785124	0.417355372	1219	6.297	5.250938474	996	0.817063167	ENST00000438980	ENSG00000173264	GPR137	G protein-coupled receptor 137 [Source:HGNC Symbol;Acc:HGNC:24300]	751	6.349	6.84830625832224	237.693741677763	172	225	210	144	0.528628495339547	0.229027962716378	ENSG00000173264	GPR137	1.774658788774	2.45567441860465	0.671091445427729	0.645695364238411
ENST00000369239	288	1.732	2.24378125	119	39	27	113	109	0.413194444	0.229166667	0.135416667	2458	6.243	5.307649308	1945	0.791293735	ENST00000369239	ENSG00000132424	PNISR	PNN interacting serine and arginine rich protein [Source:HGNC Symbol;Acc:HGNC:21222]	1548	6.36	6.74357558139535	239.538759689922	331	469	196	552	0.516795865633075	0.213824289405685	ENSG00000132424	PNISR	2.58790243902439	2.89114360208584	0.536842105263158	0.297514033680834
ENST00000382152	92	1.2755	1.517554348	38	27	20	28	17	0.413043478	0.510869565	0.293478261	789	6.332	5.463257288	637	0.807351077	ENST00000382152	ENSG00000185774	KCNIP4	potassium voltage-gated channel interacting protein 4 [Source:HGNC Symbol;Acc:HGNC:30083]	496	6.358	7.08987701612903	239.153225806452	82	124	113	177	0.415322580645161	0.165322580645161	ENSG00000185774	KCNIP4	1.07070921985816	1.77201825557809	0.746478873239437	0.319594594594595
ENST00000261797	431	1.545	0.285174014	178	194	147	43	47	0.412993039	0.791183295	0.450116009	2705	6.285	5.064098336	2230	0.824399261	ENST00000261797	ENSG00000070614	NDST1	N-deacetylase and N-sulfotransferase 1 [Source:HGNC Symbol;Acc:HGNC:7680]	1708	6.331	6.87094964871194	238.954918032787	365	429	419	495	0.464871194379391	0.213700234192037	ENSG00000070614	NDST1	2.29345962732919	0.804767922982385	0.618556701030928	0.546385418799918
ENST00000396641	109	1.073	1.551302752	45	43	24	27	15	0.412844037	0.614678899	0.394495413	784	6.335	5.392290816	638	0.81377551	ENST00000396641	ENSG00000179796	LRRC3B	leucine rich repeat containing 3B [Source:HGNC Symbol;Acc:HGNC:28105]	499	6.36	7.3170501002004	240.773547094188	98	118	123	160	0.432865731462926	0.196392785571142	ENSG00000179796	LRRC3B	2.20161655405405	2.86311009174312	0.734411085450346	0.310975609756098
ENST00000376896	172	1.396	1.239854651	71	45	42	39	46	0.412790698	0.505813953	0.261627907	1420	6.335	5.378726056	1162	0.818309859	ENST00000376896	ENSG00000198963	RORB	RAR related orphan receptor B [Source:HGNC Symbol;Acc:HGNC:10259]	879	6.36	6.91158703071672	240.544937428896	167	215	199	298	0.434584755403868	0.189988623435722	ENSG00000198963	RORB	3.82196261682244	1.87152684475007	0.497667185069984	0.377363480100489
ENST00000295101	235	1.637	2.10266383	97	87	48	51	49	0.412765957	0.574468085	0.370212766	1518	6.333	5.68419697	1277	0.841238472	ENST00000295101	ENSG00000162989	KCNJ3	potassium inwardly rectifying channel subfamily J member 3 [Source:HGNC Symbol;Acc:HGNC:6264]	988	6.359	7.17088663967611	238.906882591093	209	248	244	287	0.462550607287449	0.211538461538462	ENSG00000162989	KCNJ3	4.01443209876543	1.4779944152431	0.560975609756098	0.340229885057471
ENST00000064724	126	1.7235	0.560547619	52	53	46	24	3	0.412698413	0.785714286	0.420634921	636	6.236	4.995084906	505	0.794025157	ENST00000064724	ENSG00000013297	CLDN11	claudin 11 [Source:HGNC Symbol;Acc:HGNC:8514]	401	6.358	7.007536159601	238.286783042394	80	133	112	76	0.531172069825436	0.199501246882793	ENSG00000013297	CLDN11	0.640517587939699	1.05391434468524	0.75	0.382671480144404
ENST00000378075	189	1.879	2.011206349	78	86	91	6	6	0.412698413	0.936507937	0.455026455	883	5.649	4.861339751	685	0.775764439	ENST00000378075	ENSG00000204950	LRRC10B	leucine rich repeat containing 10B [Source:HGNC Symbol;Acc:HGNC:37215]	536	6.178	6.19346641791045	213.714552238806	137	186	112	101	0.602611940298508	0.255597014925373	ENSG00000204950	LRRC10B	2.680024	1.21391608391608	0.864541832669323	0.593013100436681
ENST00000331565	366	1.512	0.883808743	151	164	128	41	33	0.412568306	0.797814208	0.448087432	2228	6.302	5.084332585	1820	0.816876122	ENST00000331565	ENSG00000197106	SLC6A17	solute carrier family 6 member 17 [Source:HGNC Symbol;Acc:HGNC:31399]	1426	6.344	6.69490182328191	236.874474053296	252	398	404	372	0.455820476858345	0.17671809256662	ENSG00000197106	SLC6A17	2.07019496855346	0.704679872374366	0.757033248081841	0.564061669324827
ENST00000266987	211	1.154	1.880132701	87	80	56	48	27	0.412322275	0.644549763	0.379146919	1137	6.28	5.222804749	908	0.798592788	ENST00000266987	ENSG00000139546	TARBP2	TARBP2 subunit of RISC loading complex [Source:HGNC Symbol;Acc:HGNC:11569]	704	6.327	6.55430681818182	237.901988636364	171	220	134	179	0.555397727272727	0.242897727272727	ENSG00000139546	TARBP2	4.62365873015873	1.44903146853147	0.763779527559055	0.529616724738676
ENST00000374024	211	1.576	1.15221327	87	89	63	30	29	0.412322275	0.720379147	0.421800948	997	5.784	4.360248746	757	0.759277834	ENST00000374024	ENSG00000181773	GPR3	G protein-coupled receptor 3 [Source:HGNC Symbol;Acc:HGNC:4484]	637	5.837	5.88687127158556	223.36420722135	145	191	184	117	0.527472527472527	0.227629513343799	ENSG00000181773	GPR3	3.00228099173554	2.58585185185185	0.803418803418803	0.498539435248296
ENST00000370664	114	1.932	0.652903509	47	48	42	9	15	0.412280702	0.789473684	0.421052632	696	6.335	5.255642241	579	0.831896552	ENST00000370664	ENSG00000165886	UBTD1	ubiquitin domain containing 1 [Source:HGNC Symbol;Acc:HGNC:25683]	435	6.36	7.10062528735632	239.057471264368	109	127	74	125	0.542528735632184	0.250574712643678	ENSG00000165886	UBTD1	3.24909642857143	2.21346501457726	0.758007117437722	0.634643377001456
ENST00000299980	376	1.7715	2.061393617	155	85	55	110	126	0.412234043	0.372340426	0.22606383	2557	6.334	5.720143136	2142	0.83770043	ENST00000299980	ENSG00000166747	AP1G1	adaptor related protein complex 1 subunit gamma 1 [Source:HGNC Symbol;Acc:HGNC:555]	1577	6.36	7.27767913760304	240.032974001268	334	394	359	490	0.461636017755231	0.211794546607483	ENSG00000166747	AP1G1	6.27562666666667	2.8609172617582	0.657534246575342	0.399556868537666
ENST00000240285	165	1.095	1.548666667	68	53	54	37	21	0.412121212	0.648484848	0.321212121	1050	6.334	5.501952381	862	0.820952381	ENST00000240285	ENSG00000121039	RDH10	retinol dehydrogenase 10 [Source:HGNC Symbol;Acc:HGNC:19975]	664	6.36	7.17080120481928	236.325301204819	116	203	161	184	0.480421686746988	0.174698795180723	ENSG00000121039	RDH10	1.98118023255814	1.41983362989324	0.775036284470247	0.368608270342374
ENST00000376263	216	1.401	2.300476852	89	44	24	86	62	0.412037037	0.314814815	0.203703704	1455	6.355	6.112220619	1255	0.862542955	ENST00000376263	ENSG00000165119	HNRNPK	heterogeneous nuclear ribonucleoprotein K [Source:HGNC Symbol;Acc:HGNC:5044]	905	8.48	7.56356685082873	239.346961325967	196	290	158	261	0.537016574585635	0.216574585635359	ENSG00000165119	HNRNPK	2.01782352941177	3.28882064807837	0.71875	0.338855421686747
ENST00000373913	517	1.573	0.95411412	213	264	123	44	86	0.411992263	0.748549323	0.510638298	3014	6.304	5.170744194	2487	0.825149303	ENST00000373913	ENSG00000080845	DLGAP4	DLG associated protein 4 [Source:HGNC Symbol;Acc:HGNC:24476]	1915	6.348	6.71783080939948	236.132114882507	522	537	309	547	0.553002610966057	0.272584856396867	ENSG00000080845	DLGAP4	2.32808958333333	2.81443629583592	0.853932584269663	0.540372670807453
ENST00000264160	505	1.419	1.736738614	208	107	50	173	175	0.411881188	0.310891089	0.211881188	3396	5.9375	5.010905477	2696	0.793875147	ENST00000264160	ENSG00000048991	R3HDM1	R3H domain containing 1 [Source:HGNC Symbol;Acc:HGNC:9757]	2134	6.335	6.22222774133083	239.088097469541	606	490	387	651	0.513589503280225	0.283973758200562	ENSG00000048991	R3HDM1	4.5980054054054	3.43402650356779	0.672131147540984	0.367617107942974
ENST00000320672	187	1.457	2.273994652	77	32	17	52	86	0.411764706	0.262032086	0.171122995	1154	6.35	6.131253899	982	0.850953206	ENST00000320672	ENSG00000145687	SSBP2	single stranded DNA binding protein 2 [Source:HGNC Symbol;Acc:HGNC:15831]	724	8.705	7.5768770718232	237.99861878453	191	232	124	177	0.584254143646409	0.263812154696133	ENSG00000145687	SSBP2	6.06110909090909	0.658894067246526	0.625	0.356438213914849
ENST00000334805	136	1.4065	1.344625	56	57	51	17	11	0.411764706	0.794117647	0.419117647	900	6.328	5.301363333	742	0.824444444	ENST00000334805	ENSG00000214530	STARD10	StAR related lipid transfer domain containing 10 [Source:HGNC Symbol;Acc:HGNC:10666]	572	6.3555	6.8270472027972	239.923076923077	117	167	118	170	0.496503496503497	0.204545454545455	ENSG00000214530	STARD10	0.636325038880248	1.619	0.541737649063032	0.72093023255814
ENST00000396426	153	1.595	1.016575163	63	66	34	31	22	0.411764706	0.653594771	0.431372549	1121	6.293	5.359663693	931	0.830508475	ENST00000396426	ENSG00000100167	SEPTIN3	septin 3 [Source:HGNC Symbol;Acc:HGNC:10750]	706	6.335	6.92768413597734	239.00283286119	130	184	143	249	0.444759206798867	0.18413597733711	ENSG00000100167	SEPTIN3	3.19546274509804	2.10136117740652	0.80859375	0.487281399046105
ENST00000001146	265	1.578	0.854901887	109	125	115	16	9	0.411320755	0.905660377	0.471698113	1563	6.313	5.075739603	1274	0.815099168	ENST00000001146	ENSG00000003137	CYP26B1	cytochrome P450 family 26 subfamily B member 1 [Source:HGNC Symbol;Acc:HGNC:20581]	970	6.344	6.89883917525773	237.728865979381	190	277	232	271	0.481443298969072	0.195876288659794	ENSG00000003137	CYP26B1	6.16489285714286	1.3175611631016	0.724137931034483	0.525559639158035
ENST00000337190	107	1.844	1.052093458	44	45	46	8	8	0.411214953	0.85046729	0.420560748	654	5.2525	4.547207951	513	0.78440367	ENST00000337190	ENSG00000123933	MXD4	MAX dimerization protein 4 [Source:HGNC Symbol;Acc:HGNC:13906]	387	6.123	5.73710594315245	218.341085271318	77	125	69	116	0.521963824289406	0.198966408268734	ENSG00000123933	MXD4	3.09916279069767	0.75142504012841	0.869230769230769	0.623234916559692
ENST00000530374	214	1.387	1.559261682	88	87	99	12	16	0.411214953	0.869158879	0.406542056	1231	5.997	4.916077173	985	0.80016247	ENST00000530374	ENSG00000187954	CYHR1	cysteine and histidine rich 1 [Source:HGNC Symbol;Acc:HGNC:17806]	770	6.288	6.21925324675325	217.342857142857	171	241	159	199	0.535064935064935	0.222077922077922	ENSG00000187954	CYHR1	2.58056221198157	1.2914625	0.798165137614679	0.626716604244694
ENST00000532048	241	1.434	1.996962656	99	65	43	79	54	0.410788382	0.44813278	0.269709544	1591	6.337	5.830624764	1349	0.847894406	ENST00000532048	ENSG00000149187	CELF1	CUGBP Elav-like family member 1 [Source:HGNC Symbol;Acc:HGNC:2549]	1011	6.36	7.2981256181998	239.71315529179	231	268	205	307	0.493570722057369	0.228486646884273	ENSG00000149187	CELF1	1.34373378076063	2.75725732899023	0.398921832884097	0.604651162790698
ENST00000259006	56	1.8705	1.426053571	23	34	17	3	2	0.410714286	0.910714286	0.607142857	400	5.79	4.938705	321	0.8025	ENST00000259006	ENSG00000136490	LIMD2	LIM domain containing 2 [Source:HGNC Symbol;Acc:HGNC:28142]	252	6.201	6.09621428571429	236.257936507937	54	70	49	79	0.492063492063492	0.214285714285714	ENSG00000136490	LIMD2	1.90994444444445	0.980857892763404	0.8	0.584332833583208
ENST00000338272	39	1.542	1.622538462	16	10	11	12	6	0.41025641	0.538461538	0.256410256	237	6.293	5.302	197	0.831223629	ENST00000338272	ENSG00000215717	TMEM167B	transmembrane protein 167B [Source:HGNC Symbol;Acc:HGNC:30187]	146	6.332	6.80350684931507	238.602739726027	20	42	50	34	0.424657534246575	0.136986301369863	ENSG00000215717	TMEM167B	2.04012844036697	1.4508917145201	0.681818181818182	0.373923739237392
ENST00000377263	39	1.509	1.184948718	16	11	18	3	7	0.41025641	0.743589744	0.282051282	258	6.222	5.371844961	215	0.833333333	ENST00000377263	ENSG00000178585	CTNNBIP1	catenin beta interacting protein 1 [Source:HGNC Symbol;Acc:HGNC:16913]	159	6.301	6.83775471698113	238.194968553459	31	49	31	48	0.50314465408805	0.19496855345912	ENSG00000178585	CTNNBIP1	2.93165094339623	0.595095705521473	0.8125	0.549059689288634
ENST00000507469	546	1.7195	2.074996337	224	136	90	157	163	0.41025641	0.413919414	0.249084249	3629	6.278	5.077126757	2778	0.765500138	ENST00000507469	ENSG00000116698	SMG7	SMG7 nonsense mediated mRNA decay factor [Source:HGNC Symbol;Acc:HGNC:16792]	2266	6.35	6.35392983230362	239.857458075905	615	513	473	665	0.497793468667255	0.271403353927626	ENSG00000116698	SMG7	5.2445593220339	2.40449090909091	0.773109243697479	0.440968718466196
ENST00000222584	412	1.5705	2.141106796	169	72	52	172	116	0.410194175	0.300970874	0.174757282	2379	6.328	5.55297604	1914	0.804539723	ENST00000222584	ENSG00000105866	SP4	Sp4 transcription factor [Source:HGNC Symbol;Acc:HGNC:11209]	1534	6.357	7.13116036505867	239.559973924381	447	373	252	462	0.534550195567145	0.291395045632334	ENSG00000105866	SP4	6.79488165680473	3.60817857142858	0.682352941176471	0.31712116952488
ENST00000325102	100	1.5035	1.06643	41	35	41	9	15	0.41	0.76	0.35	689	4.991	4.654979681	551	0.799709724	ENST00000325102	ENSG00000125457	MIF4GD	MIF4G domain containing [Source:HGNC Symbol;Acc:HGNC:24030]	423	6.245	6.03015839243499	237.780141843972	73	124	102	124	0.465721040189125	0.1725768321513	ENSG00000125457	MIF4GD	1.4273768115942	0.557497087378641	0.865168539325843	0.49031007751938
ENST00000265441	161	1.627	1.097819876	66	66	35	27	33	0.409937888	0.627329193	0.409937888	1103	6.335	5.160085222	883	0.800543971	ENST00000265441	ENSG00000105989	WNT2	Wnt family member 2 [Source:HGNC Symbol;Acc:HGNC:12780]	709	6.36	6.83246121297602	240.159379407616	120	244	152	193	0.513399153737659	0.169252468265162	ENSG00000105989	WNT2	5.79320289855072	0.422816401920946	0.628571428571429	0.411004431314623
ENST00000266066	161	1.658	1.427217391	66	68	81	6	6	0.409937888	0.925465839	0.422360248	966	5.504	4.78381677	781	0.808488613	ENST00000266066	ENSG00000120057	SFRP5	secreted frizzled related protein 5 [Source:HGNC Symbol;Acc:HGNC:10779]	619	6.316	6.02288045234249	225.941841680129	138	180	142	159	0.51373182552504	0.222940226171244	ENSG00000120057	SFRP5	0.523120481927711	0.418657963446475	0.820359281437126	0.567144719687093
ENST00000266304	161	1.648	0.809534161	66	68	54	16	23	0.409937888	0.757763975	0.422360248	928	6.219	4.90547306	739	0.796336207	ENST00000266304	ENSG00000167074	TEF	TEF transcription factor, PAR bZIP family member [Source:HGNC Symbol;Acc:HGNC:11722]	584	6.335	6.51858047945206	234.494863013699	138	161	105	180	0.511986301369863	0.236301369863014	ENSG00000167074	TEF	2.91080582524272	1.22733422380529	0.778846153846154	0.548961424332344
ENST00000264716	183	1.564	0.353519126	75	79	56	27	21	0.409836066	0.737704918	0.431693989	997	6.274	5.139274824	815	0.817452357	ENST00000264716	ENSG00000075426	FOSL2	FOS like 2, AP-1 transcription factor subunit [Source:HGNC Symbol;Acc:HGNC:3798]	626	6.36	6.92849041533546	237.504792332268	163	182	115	166	0.55111821086262	0.26038338658147	ENSG00000075426	FOSL2	2.41261645422943	1.23351990968802	0.684027777777778	0.486353375743895
ENST00000033079	327	1.741	2.094415902	134	47	38	139	103	0.409785933	0.259938838	0.143730887	2832	4.912	4.87024541	2238	0.790254237	ENST00000033079	ENSG00000031003	FAM13B	family with sequence similarity 13 member B [Source:HGNC Symbol;Acc:HGNC:1335]	1754	6.332	6.02979817559863	238.737742303307	332	460	358	604	0.451539338654504	0.189281641961231	ENSG00000031003	FAM13B	4.11849557522124	2.47103350970018	0.725099601593626	0.362274129572499
ENST00000316715	144	1.304	0.655368056	59	49	41	26	28	0.409722222	0.625	0.340277778	1019	5.216	4.287330716	817	0.801766438	ENST00000316715	ENSG00000046653	GPM6B	glycoprotein M6B [Source:HGNC Symbol;Acc:HGNC:4461]	646	5.264	5.60545356037152	233.849845201238	116	181	170	179	0.459752321981424	0.179566563467492	NA	NA	NA	NA	0.463157894736842	0.330421377183967
ENST00000646441	144	1.0865	2.0695625	59	38	37	31	38	0.409722222	0.520833333	0.263888889	1022	6.286	5.440255382	832	0.81409002	ENST00000646441	ENSG00000125266	EFNB2	ephrin B2 [Source:HGNC Symbol;Acc:HGNC:3227]	647	6.357	6.77199845440495	237.244204018547	125	166	144	212	0.449768160741886	0.193199381761978	ENSG00000125266	EFNB2	1.92386246418338	2.37724105518496	0.795422031473534	0.443770839648378
ENST00000338754	210	1.296	0.655071429	86	94	85	18	13	0.40952381	0.852380952	0.447619048	1150	5.7245	4.514548696	871	0.757391304	ENST00000338754	ENSG00000128294	TPST2	tyrosylprotein sulfotransferase 2 [Source:HGNC Symbol;Acc:HGNC:12021]	730	6.335	5.97456575342466	236.820547945205	153	219	168	190	0.50958904109589	0.20958904109589	ENSG00000128294	TPST2	0.807941666666667	0.114744978981784	0.777777777777778	0.454545454545455
ENST00000225792	259	1.69	2.356718147	106	37	42	104	76	0.409266409	0.305019305	0.142857143	1897	6.285	5.57441592	1543	0.813389562	ENST00000225792	ENSG00000108654	DDX5	DEAD-box helicase 5 [Source:HGNC Symbol;Acc:HGNC:2746]	1181	6.328	7.06309483488569	236.375952582557	221	361	226	373	0.492802709568163	0.187129551227773	ENSG00000108654	DDX5	2.40391176470588	1.91697428229665	0.578947368421053	0.347878063359235
ENST00000230085	66	1.6345	1.952772727	27	18	21	19	8	0.409090909	0.590909091	0.272727273	505	6.033	5.222394059	416	0.823762376	ENST00000230085	ENSG00000112335	SNX3	sorting nexin 3 [Source:HGNC Symbol;Acc:HGNC:11174]	308	6.335	6.72353571428571	232.25	58	84	65	101	0.461038961038961	0.188311688311688	ENSG00000112335	SNX3	2.57036134453782	2.76419032258065	0.791666666666667	0.331901181525242
ENST00000261461	176	1.7305	2.071414773	72	33	39	49	55	0.409090909	0.409090909	0.1875	1513	6.29	5.222448116	1198	0.791804362	ENST00000261461	ENSG00000066027	PPP2R5A	protein phosphatase 2 regulatory subunit B'alpha [Source:HGNC Symbol;Acc:HGNC:9309]	934	6.315	6.61691006423983	237.934689507495	172	214	231	317	0.413276231263383	0.184154175588865	ENSG00000066027	PPP2R5A	2.13278316690442	2.29253683241252	0.750712250712251	0.381784728610856
ENST00000399775	44	1.5915	1.254613636	18	25	8	8	3	0.409090909	0.75	0.568181818	235	6.335	5.433497872	192	0.817021277	ENST00000399775	ENSG00000168913	ENHO	energy homeostasis associated [Source:HGNC Symbol;Acc:HGNC:24838]	151	6.36	7.06755629139073	240.993377483444	43	42	37	29	0.562913907284768	0.28476821192053	ENSG00000168913	ENHO	2.93811466666667	2.67807529411765	0.804651162790698	0.598591549295775
ENST00000612794	88	1.0535	0.910522727	36	44	21	14	9	0.409090909	0.738636364	0.5	581	6.332	4.809239243	449	0.772805508	ENST00000612794	None	None	None	373	6.358	6.38533512064343	240.369973190349	80	92	91	110	0.46112600536193	0.214477211796247	NA	NA	NA	NA	NA	NA
ENST00000267294	411	1.611	1.952888078	168	181	146	50	34	0.408759124	0.795620438	0.440389294	2000	4.523	4.226623	1434	0.717	ENST00000267294	ENSG00000139800	ZIC5	Zic family member 5 [Source:HGNC Symbol;Acc:HGNC:20322]	1296	5.727	5.1512762345679	203.94212962963	460	374	187	275	0.643518518518518	0.354938271604938	ENSG00000139800	ZIC5	3.28006097560976	2.70789031456954	0.490909090909091	0.330575093090608
ENST00000431350	301	1.713	2.111196013	123	54	47	91	109	0.408637874	0.335548173	0.179401993	2385	6.335	5.590374843	1994	0.8360587	ENST00000431350	ENSG00000198586	TLK1	tousled like kinase 1 [Source:HGNC Symbol;Acc:HGNC:11841]	1461	6.36	7.1184045174538	238.453798767967	306	376	287	492	0.466803559206023	0.209445585215606	ENSG00000198586	TLK1	3.24447956989247	2.13074425675676	0.742489270386266	0.336372847011145
ENST00000675419	279	1.124	1.279648746	114	127	84	32	36	0.408602151	0.756272401	0.455197133	1475	6.188	5.130943051	1191	0.807457627	ENST00000675419	ENSG00000159216	RUNX1	RUNX family transcription factor 1 [Source:HGNC Symbol;Acc:HGNC:10471]	935	6.36	6.564935828877	230.386096256684	282	248	183	222	0.566844919786096	0.301604278074866	ENSG00000159216	RUNX1	3.78816494845361	1.40496126354624	0.514705882352941	0.404333794375288
ENST00000005284	147	1.549	1.261176871	60	67	32	22	26	0.408163265	0.673469388	0.455782313	964	6.314	5.341085062	778	0.807053942	ENST00000005284	ENSG00000006116	CACNG3	calcium voltage-gated channel auxiliary subunit gamma 3 [Source:HGNC Symbol;Acc:HGNC:1407]	607	6.348	7.14107413509061	239.293245469522	122	162	157	166	0.467874794069193	0.200988467874794	ENSG00000006116	CACNG3	3.67165238095238	2.51896376811594	0.581947743467934	0.482820976491863
ENST00000230671	343	1.494	0.982912536	140	161	113	34	35	0.408163265	0.798833819	0.469387755	1967	6.25	5.084947636	1591	0.808845958	ENST00000230671	ENSG00000011083	SLC6A7	solute carrier family 6 member 7 [Source:HGNC Symbol;Acc:HGNC:11054]	1249	6.337	6.69033066453162	239.009607686149	240	362	367	280	0.481985588470777	0.192153722978383	ENSG00000011083	SLC6A7	1.53376691729323	0.153483804272915	0.737827715355805	0.599173553719008
ENST00000439424	98	1.7425	2.088469388	40	30	28	25	15	0.408163265	0.591836735	0.306122449	543	6.308	5.406710866	446	0.821362799	ENST00000439424	ENSG00000258315	C17orf49	chromosome 17 open reading frame 49 [Source:HGNC Symbol;Acc:HGNC:28737]	341	6.326	6.53373020527859	234.961876832845	89	96	58	98	0.542521994134897	0.26099706744868	ENSG00000258315	C17orf49	2.58975	2.08728682170543	0.766233766233766	0.544401544401544
ENST00000248384	157	1.307	1.614305732	64	69	38	29	21	0.407643312	0.681528662	0.439490446	976	4.102	3.662392418	648	0.663934426	ENST00000248384	ENSG00000127780	OR1E2	olfactory receptor family 1 subfamily E member 2 [Source:HGNC Symbol;Acc:HGNC:8190]	629	5.505	4.58307631160572	213.359300476948	132	130	213	154	0.416534181240064	0.209856915739269	ENSG00000127780	OR1E2	NA	0.933333333333333	NA	NA
ENST00000340099	157	1.587	1.049305732	64	67	56	13	21	0.407643312	0.78343949	0.426751592	1013	6.304	5.215196446	820	0.809476802	ENST00000340099	ENSG00000125170	DOK4	docking protein 4 [Source:HGNC Symbol;Acc:HGNC:19868]	631	6.331	6.92635657686212	239.397781299525	130	175	133	193	0.483359746434231	0.206022187004754	ENSG00000125170	DOK4	1.69323513513514	1.91651021846371	0.831578947368421	0.53943661971831
ENST00000376085	157	1.757	1.531019108	64	73	68	9	7	0.407643312	0.898089172	0.464968153	893	4.508	4.196608063	641	0.717805151	ENST00000376085	ENSG00000162494	LRRC38	leucine rich repeat containing 38 [Source:HGNC Symbol;Acc:HGNC:27005]	554	6.1085	5.31672924187726	225.617328519856	120	164	142	128	0.512635379061372	0.216606498194946	ENSG00000162494	LRRC38	0.624326829268293	-0.0638253424657534	0.739659367396594	0.48460661345496
ENST00000358024	368	1.424	0.72492663	150	164	135	43	26	0.407608696	0.8125	0.445652174	2150	5.9455	4.786857674	1702	0.791627907	ENST00000358024	ENSG00000133069	TMCC2	transmembrane and coiled-coil domain family 2 [Source:HGNC Symbol;Acc:HGNC:24239]	1345	6.319	6.37169888475836	236.921933085502	311	398	228	408	0.527137546468401	0.231226765799256	ENSG00000133069	TMCC2	2.26045234248789	1.14672667757774	0.67258064516129	0.543744889615699
ENST00000318881	211	1.55	1.674255924	86	74	57	45	35	0.407582938	0.620853081	0.3507109	1504	6.319	5.089795213	1196	0.795212766	ENST00000318881	ENSG00000170743	SYT9	synaptotagmin 9 [Source:HGNC Symbol;Acc:HGNC:19265]	935	6.357	6.68283957219251	236.857754010695	192	241	212	290	0.463101604278075	0.205347593582888	ENSG00000170743	SYT9	3.36758303886926	1.28925779162956	0.75	0.461504227859368
ENST00000678917	319	1.342	1.946335423	130	80	67	76	96	0.407523511	0.460815047	0.250783699	2042	6.333	5.409336435	1634	0.800195886	ENST00000678917	ENSG00000162923	WDR26	WD repeat domain 26 [Source:HGNC Symbol;Acc:HGNC:21208]	1275	6.36	6.7819231372549	229.397647058824	261	391	262	361	0.511372549019608	0.204705882352941	ENSG00000162923	WDR26	3.40871965317919	2.57520396419437	0.756132756132756	0.348817387598551
ENST00000322030	81	1.477	2.077530864	33	20	18	17	26	0.407407407	0.469135802	0.24691358	866	5.8345	4.963751732	693	0.800230947	ENST00000322030	ENSG00000119335	SET	SET nuclear proto-oncogene [Source:HGNC Symbol;Acc:HGNC:10760]	544	6.158	6.27773713235294	218.158088235294	81	165	90	208	0.452205882352941	0.148897058823529	ENSG00000119335	SET	2.68280609418283	1.71367492795389	0.790055248618785	0.382488479262673
ENST00000423729	189	1.631	1.579068783	77	77	98	10	4	0.407407407	0.925925926	0.407407407	921	4.853	4.511730727	710	0.770901194	ENST00000423729	ENSG00000185818	NAT8L	N-acetyltransferase 8 like [Source:HGNC Symbol;Acc:HGNC:26742]	583	6.167	5.51828644939966	197.734133790737	149	194	124	116	0.588336192109777	0.25557461406518	ENSG00000185818	NAT8L	0.978416216216216	0.439058408862036	0.913978494623656	0.628876359242851
ENST00000287713	140	1.566	1.049978571	57	59	46	17	18	0.407142857	0.75	0.421428571	968	6.312	5.282895661	785	0.810950413	ENST00000287713	ENSG00000157064	NMNAT2	nicotinamide nucleotide adenylyltransferase 2 [Source:HGNC Symbol;Acc:HGNC:16789]	601	6.355	7.0218153078203	239.219633943428	111	165	139	186	0.459234608985025	0.184692179700499	ENSG00000157064	NMNAT2	3.52932743362832	0.736887224869526	0.596491228070175	0.46551724137931
ENST00000634540	113	1.644	0.993044248	46	59	34	13	7	0.407079646	0.82300885	0.522123894	755	6.281	5.324855629	630	0.834437086	ENST00000634540	ENSG00000263715	LINC02210-CRHR1	LINC02210-CRHR1 readthrough [Source:HGNC Symbol;Acc:HGNC:51483]	474	6.307	6.83317510548523	237.434599156118	82	121	148	123	0.428270042194093	0.172995780590717	ENSG00000263715	LINC02210-CRHR1	3.02051758241758	0.270734272300469	0.566666666666667	0.617260787992495
ENST00000379772	86	1.44	0.702848837	35	42	27	9	8	0.406976744	0.802325581	0.488372093	545	5.878	4.690994495	423	0.776146789	ENST00000379772	ENSG00000101220	C20orf27	chromosome 20 open reading frame 27 [Source:HGNC Symbol;Acc:HGNC:15873]	338	6.326	6.1979349112426	239.579881656805	61	111	71	95	0.50887573964497	0.180473372781065	ENSG00000101220	C20orf27	1.84872316384181	2.36868535262206	0.75	0.635379061371841
ENST00000433529	172	1.4495	1.865668605	70	33	16	56	67	0.406976744	0.284883721	0.191860465	1213	6.334	5.825661171	1014	0.835943941	ENST00000433529	ENSG00000116001	TIA1	TIA1 cytotoxic granule associated RNA binding protein [Source:HGNC Symbol;Acc:HGNC:11802]	781	6.36	7.24356209987196	239.673495518566	163	224	152	242	0.495518565941101	0.208706786171575	ENSG00000116001	TIA1	2.94813131313131	2.68690695546065	0.608040201005025	0.325709057639524
ENST00000373218	59	1.82	2.092779661	24	27	11	9	12	0.406779661	0.644067797	0.457627119	375	5.732	5.062594667	310	0.826666667	ENST00000373218	ENSG00000148730	EIF4EBP2	eukaryotic translation initiation factor 4E binding protein 2 [Source:HGNC Symbol;Acc:HGNC:3289]	235	5.978	6.22993617021277	219.485106382979	62	60	40	73	0.519148936170213	0.263829787234043	ENSG00000148730	EIF4EBP2	2.81246692607004	0.755058481233631	0.763565891472868	0.429381818181818
ENST00000217402	91	1.331	1.725692308	37	34	26	11	20	0.406593407	0.659340659	0.373626374	695	6.244	5.138220144	564	0.811510791	ENST00000217402	ENSG00000101421	CHMP4B	charged multivesicular body protein 4B [Source:HGNC Symbol;Acc:HGNC:16171]	437	6.301	6.63261784897025	235.132723112128	78	125	70	164	0.464530892448513	0.178489702517162	ENSG00000101421	CHMP4B	3.01440495867769	3.01770333745365	0.811475409836066	0.471604938271605
ENST00000455833	251	1.737	1.270749004	102	116	109	10	16	0.406374502	0.896414343	0.462151394	1590	6.189	5.140708176	1294	0.813836478	ENST00000455833	ENSG00000169991	IFFO2	intermediate filament family orphan 2 [Source:HGNC Symbol;Acc:HGNC:27006]	1008	6.332	6.64253075396825	222.677579365079	185	340	181	302	0.520833333333333	0.183531746031746	ENSG00000169991	IFFO2	2.90377325581395	1.33375513538748	0.791304347826087	0.523220536756126
ENST00000369454	96	1.1465	1.653041667	39	36	23	18	19	0.40625	0.614583333	0.375	650	5.2035	4.884869231	538	0.827692308	ENST00000369454	ENSG00000155961	RAB39B	RAB39B, member RAS oncogene family [Source:HGNC Symbol;Acc:HGNC:16499]	412	5.216	6.2147427184466	231.597087378641	70	124	103	115	0.470873786407767	0.169902912621359	NA	NA	NA	NA	0.725490196078431	0.387247278382582
ENST00000395067	96	1.604	1.349114583	39	32	29	20	15	0.40625	0.635416667	0.333333333	836	6.055	5.094710526	681	0.814593301	ENST00000395067	ENSG00000066697	MSANTD3	Myb/SANT DNA binding domain containing 3 [Source:HGNC Symbol;Acc:HGNC:23370]	533	6.332	6.38137898686679	233.825515947467	103	122	109	199	0.422138836772983	0.193245778611632	ENSG00000066697	MSANTD3	2.71912676056338	1.61284824902724	0.880952380952381	0.370466321243523
ENST00000526627	32	1.511	0.96396875	13	13	8	7	4	0.40625	0.65625	0.40625	187	4.239	3.986834225	127	0.679144385	ENST00000526627	ENSG00000256235	SMIM3	small integral membrane protein 3 [Source:HGNC Symbol;Acc:HGNC:30248]	121	6.293	5.32352066115702	238.01652892562	25	30	36	30	0.454545454545455	0.206611570247934	ENSG00000256235	SMIM3	0.368396475770925	0.661741472172352	0.695852534562212	0.478026905829596
ENST00000652263	431	1.384	1.503440835	175	209	183	24	15	0.406032483	0.909512761	0.484918794	2150	5.8085	5.038366977	1767	0.821860465	ENST00000652263	ENSG00000131409	LRRC4B	leucine rich repeat containing 4B [Source:HGNC Symbol;Acc:HGNC:25042]	1382	6.292	6.3464479015919	213.801013024602	339	413	278	352	0.544138929088278	0.245296671490593	ENSG00000131409	LRRC4B	1.82639278937381	1.41163049853373	0.758620689655172	0.638360175695461
[truncated: 18,423 more rows]
