# Supplementary material for: Interpreting mammalian synonymous site conservation in light of the unwanted transcript hypothesis
Source: Nat Commun. 2025 Feb 27;16:2007. doi: 10.1038/s41467-025-57179-w (PMC11865589; doi:10.1038/s41467-025-57179-w)
Supplement: Supplementary file 14 — Source Data [file 41467_2025_57179_MOESM14_ESM.zip › source_data/fig2BE_source_data.txt]

sites_3d.chr	sites_3d.end	sites_3d.codonPos	sites_3d.coding_base	sites_3d.amino_acid	sites_3d.phyloP.am
chr1	69108	3	T	I	1.954
chr1	69183	3	C	I	1.946
chr1	69204	3	T	I	1.413
chr1	69210	3	A	I	0.152
chr1	69276	3	T	I	0.173
chr1	69315	3	T	I	-0.677
chr1	69345	3	C	I	1.008
chr1	69372	3	A	I	0.193
chr1	69411	3	C	I	0.9
chr1	69417	3	A	I	0.57
chr1	69441	3	A	I	0.989
chr1	69447	3	A	I	0.211
chr1	69474	3	T	I	0.632
chr1	69501	3	T	I	0.642
chr1	69522	3	T	I	0.367
chr1	69624	3	C	I	1.631
chr1	69660	3	T	I	0.98
chr1	69669	3	T	I	0.925
chr1	69714	3	C	I	0.987
chr1	69717	3	C	I	1.263
chr1	69729	3	C	I	0.62
chr1	69732	3	C	I	-0.291
chr1	69744	3	C	I	1.931
chr1	69801	3	T	I	1.001
chr1	69840	3	T	I	2.628
chr1	69861	3	C	I	0.938
chr1	69903	3	C	I	0.882
chr1	69924	3	T	I	0.054
chr1	69927	3	A	I	1.346
chr1	69963	3	A	I	3.825
chr1	925956	3	C	I	-0.474
chr1	925977	3	C	I	4.674
chr1	926001	3	A	I	0.317
chr1	930319	3	C	I	2.756
chr1	930325	3	C	I	6.886
chr1	931066	3	C	I	3.336
chr1	935799	3	A	I	-0.73
chr1	935880	3	T	I	-3.196
chr1	939080	3	C	I	1.8
chr1	943718	3	C	I	-8.685
chr1	943799	3	C	I	1.629
chr1	945142	3	A	I	-3.668
chr1	945627	3	C	I	1.266
chr1	946188	3	C	I	2.151
chr1	946200	3	C	I	0.87
chr1	946453	3	C	I	0.986
chr1	948167	3	C	I	-3.57
chr1	948532	3	C	I	1.193
chr1	948547	3	C	I	5.637
chr1	951133	3	C	I	-0.246
chr1	951151	3	C	I	1.317
chr1	951193	3	C	I	-0.513
chr1	951232	3	C	I	0.419
chr1	952002	3	C	I	4.835
chr1	952011	3	T	I	-2.212
chr1	952014	3	C	I	0.304
chr1	952445	3	A	I	1.847
chr1	952460	3	C	I	1.925
chr1	952538	3	C	I	5.466
chr1	952589	3	C	I	3.415
chr1	953277	3	C	I	-0.616
chr1	953839	3	C	I	0.995
chr1	954007	3	A	I	-2.946
chr1	954031	3	C	I	0.725
chr1	955973	3	T	I	-0.366
chr1	955985	3	C	I	1.02
chr1	961467	3	C	I	0.498
chr1	961494	3	C	I	4.839
chr1	961675	3	C	I	-2.391
chr1	961726	3	T	I	-2.764
chr1	961927	3	C	I	2.507
chr1	962811	3	C	I	-1.381
chr1	963131	3	C	I	2.767
chr1	964525	3	C	I	1.733
chr1	965044	3	C	I	-0.734
chr1	966794	3	C	I	2.757
chr1	970282	3	C	I	0.072
chr1	970754	3	C	I	2.622
chr1	971371	3	T	I	-0.498
chr1	972104	3	C	I	4.071
chr1	972131	3	C	I	0.409
chr1	972146	3	T	I	-5.529
chr1	972298	3	C	I	7.003
chr1	972307	3	C	I	1.858
chr1	973215	3	T	I	-0.403
chr1	974572	3	C	I	5.931
chr1	976235	3	C	I	3.312
chr1	976244	3	C	I	3.324
chr1	979062	3	C	I	1.868
chr1	979068	3	C	I	0.674
chr1	979089	3	A	I	-1.925
chr1	979254	3	C	I	-3.826
chr1	979365	3	C	I	2.301
chr1	979860	3	C	I	1.696
chr1	979944	3	A	I	0.206
chr1	980223	3	C	I	-0.397
chr1	980901	3	T	I	4.614
chr1	999578	3	C	I	2.182
chr1	999713	3	C	I	0.109
chr1	999746	3	T	I	0.808
chr1	1014076	3	C	I	-1.398
chr1	1014088	3	C	I	-3.527
chr1	1014232	3	C	I	4.127
chr1	1020334	3	C	I	0.037
chr1	1022281	3	C	I	-0.93
chr1	1022305	3	C	I	4.936
chr1	1022341	3	C	I	4.189
chr1	1022422	3	C	I	2.749
chr1	1040855	3	C	I	1.094
chr1	1042137	3	C	I	-0.329
chr1	1043432	3	C	I	3.368
chr1	1043701	3	C	I	1.814
chr1	1043992	3	C	I	-1.189
chr1	1044188	3	C	I	4.026
chr1	1045240	3	C	I	1.136
chr1	1045495	3	C	I	-3.116
chr1	1046213	3	C	I	-1.367
chr1	1046237	3	C	I	1.896
chr1	1046243	3	C	I	0.979
chr1	1047445	3	T	I	-1.944
chr1	1047665	3	T	I	-3.082
chr1	1047825	3	C	I	1.248
chr1	1048031	3	C	I	2.908
chr1	1048055	3	T	I	-5.301
chr1	1049611	3	C	I	0.42
chr1	1049653	3	T	I	0.588
chr1	1050589	3	C	I	6.849
chr1	1051363	3	C	I	2.256
chr1	1053870	3	T	I	-2.158
chr1	1072384	3	C	I	2.584
chr1	1072408	3	C	I	2.101
chr1	1072504	3	A	I	-1.404
chr1	1082905	3	C	I	2.693
chr1	1084372	3	C	I	-0.993
chr1	1085951	3	C	I	3.84
chr1	1085966	3	T	I	1.788
chr1	1179242	3	C	I	0.915
chr1	1179305	3	C	I	0.379
chr1	1179664	3	C	I	2.265
chr1	1180317	3	T	I	-0.807
chr1	1180483	3	C	I	1.062
chr1	1180486	3	C	I	4.784
chr1	1180522	3	C	I	0.196
chr1	1180783	3	C	I	-2.125
chr1	1182886	3	A	I	-3.641
chr1	1182892	3	C	I	4.871
chr1	1182928	3	C	I	5.767
chr1	1183000	3	C	I	0.307
chr1	1183926	3	C	I	2.926
chr1	1183983	3	T	I	-3.704
chr1	1184007	3	C	I	0.945
chr1	1185049	3	C	I	8.785
chr1	1196617	3	C	I	4.068
chr1	1196683	3	T	I	-2.259
chr1	1196701	3	T	I	-2.753
chr1	1197161	3	C	I	0.226
chr1	1197176	3	C	I	1.762
chr1	1204068	3	C	I	-0.036
chr1	1204458	3	C	I	-5.591
chr1	1211558	3	C	I	3.224
chr1	1211600	3	C	I	0.998
chr1	1211768	3	C	I	-5.754
chr1	1211813	3	C	I	1.37
chr1	1212015	3	C	I	0.572
chr1	1212081	3	C	I	1.072
chr1	1217632	3	C	I	-1.896
chr1	1218479	3	C	I	-4.368
chr1	1218500	3	T	I	-5.631
chr1	1218548	3	T	I	-6.204
chr1	1218593	3	C	I	1.171
chr1	1218782	3	C	I	-1.78
chr1	1223278	3	C	I	-0.148
chr1	1223914	3	C	I	3.171
chr1	1223941	3	C	I	3.379
chr1	1228476	3	C	I	3.249
chr1	1228626	3	C	I	1.519
chr1	1228746	3	T	I	-3.094
chr1	1232506	3	C	I	-0.585
chr1	1233262	3	C	I	0.841
chr1	1242590	3	C	I	1.424
chr1	1243085	3	T	I	-5.859
chr1	1243091	3	C	I	4.054
chr1	1243472	3	C	I	3.182
chr1	1255215	3	C	I	-0.129
chr1	1255266	3	A	I	0.183
chr1	1255377	3	T	I	-0.464
chr1	1255482	3	T	I	-1.347
chr1	1257010	3	A	I	-1.65
chr1	1257064	3	C	I	1.424
chr1	1257115	3	C	I	7.028
chr1	1257240	3	C	I	-0.083
chr1	1257249	3	C	I	2.155
chr1	1257285	3	T	I	0.353
chr1	1267870	3	T	I	-0.193
chr1	1267897	3	C	I	4.042
chr1	1267921	3	T	I	-0.954
chr1	1281594	3	A	I	-1.644
chr1	1283995	3	C	I	1.56
chr1	1286066	3	C	I	8.896
chr1	1286078	3	C	I	7.13
chr1	1286825	3	T	I	1.029
chr1	1286921	3	C	I	0.843
chr1	1287201	3	C	I	1.186
chr1	1287589	3	C	I	1.081
chr1	1287740	3	C	I	0.742
chr1	1287824	3	C	I	-2.693
chr1	1287830	3	C	I	0.144
chr1	1291083	3	C	I	0.964
chr1	1291089	3	C	I	0.139
chr1	1291445	3	C	I	0.537
chr1	1293588	3	C	I	0.395
chr1	1293600	3	C	I	2.221
chr1	1293831	3	C	I	-1.794
chr1	1293858	3	C	I	-2.75
chr1	1294188	3	C	I	0.031
chr1	1295917	3	C	I	2.1
chr1	1296071	3	C	I	4.621
chr1	1296430	3	C	I	5.551
chr1	1296445	3	T	I	-1.257
chr1	1296469	3	C	I	5.565
chr1	1296595	3	C	I	-4.554
chr1	1297864	3	C	I	-4.175
chr1	1298051	3	C	I	-3.221
chr1	1298406	3	T	I	0.598
chr1	1299840	3	C	I	0.375
chr1	1299888	3	C	I	-3.089
chr1	1300167	3	C	I	1.72
chr1	1300200	3	C	I	4.682
chr1	1302044	3	C	I	1.53
chr1	1303165	3	C	I	1.263
chr1	1304104	3	T	I	-4.113
chr1	1304134	3	T	I	-4.74
chr1	1309133	3	C	I	0.82
chr1	1309271	3	C	I	4.358
chr1	1310980	3	T	I	-0.085
chr1	1312452	3	C	I	6.453
chr1	1312627	3	C	I	0.66
chr1	1312639	3	C	I	0.168
chr1	1312800	3	C	I	-11.943
chr1	1312887	3	C	I	5.675
chr1	1313077	3	C	I	2.013
chr1	1313119	3	C	I	4.022
chr1	1313542	3	C	I	1.78
chr1	1313774	3	C	I	2.636
chr1	1313819	3	C	I	1.204
chr1	1313840	3	C	I	1.116
chr1	1313894	3	C	I	2.713
chr1	1314318	3	C	I	2.145
chr1	1314357	3	A	I	0.295
chr1	1314896	3	C	I	1.739
chr1	1314923	3	C	I	6.807
chr1	1314950	3	T	I	-2.551
chr1	1315550	3	T	I	-0.379
chr1	1315598	3	C	I	4.761
chr1	1319347	3	C	I	6.878
chr1	1319395	3	C	I	-7.494
chr1	1319419	3	C	I	4.795
chr1	1319428	3	C	I	5.68
chr1	1319455	3	C	I	6.832
chr1	1320458	3	T	I	5.722
chr1	1320461	3	C	I	1.415
chr1	1320503	3	C	I	1.304
chr1	1321050	3	T	I	-4.794
chr1	1321062	3	C	I	3.298
chr1	1324597	3	C	I	0.98
chr1	1327009	3	T	I	-0.377
chr1	1327265	3	C	I	1.999
chr1	1327277	3	C	I	1.477
chr1	1327307	3	C	I	1.385
chr1	1327700	3	C	I	-1.792
chr1	1331695	3	C	I	3.227
chr1	1331821	3	C	I	-6.844
chr1	1331872	3	C	I	-3.141
chr1	1332206	3	C	I	1.455
chr1	1332236	3	C	I	2.068
chr1	1332242	3	C	I	-5.764
chr1	1332395	3	C	I	1.678
chr1	1332659	3	C	I	1.83
chr1	1333100	3	C	I	0.461
chr1	1333513	3	C	I	0.802
chr1	1333879	3	C	I	2.594
chr1	1334224	3	C	I	0.981
chr1	1334320	3	C	I	1.436
chr1	1336148	3	C	I	4.74
chr1	1338315	3	C	I	3.363
chr1	1338523	3	C	I	-5.662
chr1	1338538	3	C	I	-3.148
chr1	1338544	3	C	I	1.788
chr1	1338568	3	C	I	0.926
chr1	1339420	3	C	I	-0.751
chr1	1339643	3	C	I	5.334
chr1	1339750	3	C	I	-5.093
chr1	1340062	3	C	I	-0.972
chr1	1340098	3	C	I	6.411
chr1	1340107	3	T	I	-1.938
chr1	1340113	3	C	I	5.289
chr1	1340149	3	C	I	-0.743
chr1	1340155	3	C	I	5.314
chr1	1340269	3	C	I	0.867
chr1	1340296	3	A	I	2.638
chr1	1340461	3	C	I	0.966
chr1	1342389	3	C	I	-1.473
chr1	1342740	3	C	I	0.647
chr1	1349045	3	C	I	2.639
chr1	1349048	3	T	I	3.191
chr1	1353861	3	C	I	-5.295
chr1	1353912	3	C	I	0.585
chr1	1354037	3	C	I	0.614
chr1	1354400	3	C	I	0.216
chr1	1354469	3	C	I	0
chr1	1354478	3	C	I	1.753
chr1	1354854	3	C	I	0.645
chr1	1355454	3	C	I	2.489
chr1	1358484	3	C	I	0.416
chr1	1373819	3	C	I	2.19
chr1	1373873	3	C	I	2.924
chr1	1373900	3	C	I	-0.073
chr1	1374099	3	C	I	1.132
chr1	1374123	3	T	I	-1.292
chr1	1374174	3	A	I	-0.027
chr1	1387465	3	T	I	0.571
chr1	1390321	3	C	I	-12.667
chr1	1390483	3	C	I	0.699
chr1	1390495	3	C	I	0.136
chr1	1390504	3	T	I	2.511
chr1	1390561	3	C	I	0.188
chr1	1390790	3	T	I	0.222
chr1	1390805	3	C	I	-3.338
chr1	1393455	3	C	I	6.913
chr1	1393458	3	A	I	2.863
chr1	1395457	3	A	I	0.542
chr1	1395460	3	T	I	-1.863
chr1	1398271	3	C	I	2.806
chr1	1398283	3	A	I	-2.392
chr1	1398304	3	A	I	-0.385
chr1	1399037	3	C	I	4.395
chr1	1399052	3	C	I	2.19
chr1	1399166	3	C	I	1.714
chr1	1399196	3	C	I	-0.023
chr1	1402110	3	T	I	-0.867
chr1	1402212	3	C	I	4.948
chr1	1405824	3	T	I	-1.011
chr1	1405869	3	T	I	0.005
chr1	1405878	3	T	I	0.618
chr1	1406966	3	T	I	-0.938
chr1	1407155	3	C	I	0.155
chr1	1419115	3	A	I	-0.103
chr1	1419508	3	C	I	0.664
chr1	1419544	3	T	I	-0.122
chr1	1427619	3	C	I	0.955
chr1	1437354	3	T	I	-1.42
chr1	1437453	3	C	I	2.373
chr1	1437456	3	T	I	-2.379
chr1	1437480	3	T	I	-2.05
chr1	1439118	3	C	I	0.787
chr1	1439256	3	C	I	0.463
chr1	1439337	3	C	I	0.866
chr1	1439463	3	C	I	1.702
chr1	1439469	3	C	I	2.119
chr1	1452120	3	C	I	2.372
chr1	1454419	3	C	I	-6.379
chr1	1454467	3	C	I	4.079
chr1	1454497	3	C	I	0.804
chr1	1455820	3	C	I	-2.872
chr1	1455826	3	A	I	-3.082
chr1	1455841	3	C	I	1.134
chr1	1455871	3	C	I	-2.809
chr1	1456260	3	C	I	4.175
chr1	1459169	3	A	I	-0.256
chr1	1460762	3	C	I	0.59
chr1	1460801	3	C	I	2.928
chr1	1460813	3	C	I	-4.481
chr1	1462648	3	C	I	-12.536
chr1	1462684	3	C	I	-0.777
chr1	1478685	3	C	I	3.389
chr1	1482241	3	C	I	-0.247
chr1	1482244	3	C	I	1.211
chr1	1482256	3	C	I	1.294
chr1	1482301	3	C	I	2.391
chr1	1485090	3	C	I	-6.379
chr1	1485138	3	C	I	4.079
chr1	1485168	3	C	I	0.804
chr1	1486139	3	C	I	-2.55
chr1	1486145	3	A	I	-3.082
chr1	1486190	3	C	I	-2.809
chr1	1486579	3	C	I	4.175
chr1	1489212	3	A	I	-0.256
chr1	1490308	3	C	I	2.928
chr1	1490320	3	T	I	-5.723
chr1	1490647	3	C	I	-0.992
chr1	1495715	3	A	I	-1.744
chr1	1512289	3	T	I	2.218
chr1	1517352	3	C	I	3.389
chr1	1520244	3	C	I	-0.247
chr1	1520247	3	C	I	1.211
chr1	1520259	3	C	I	1.294
chr1	1520304	3	C	I	2.391
chr1	1522818	3	C	I	-6.381
chr1	1522866	3	C	I	4.078
chr1	1522896	3	C	I	0.804
chr1	1523868	3	C	I	-2.875
chr1	1523874	3	A	I	-3.083
chr1	1523919	3	C	I	-2.81
chr1	1524308	3	C	I	4.174
chr1	1526469	3	A	I	-0.256
chr1	1527746	3	C	I	2.928
chr1	1527758	3	C	I	-5.297
chr1	1529307	3	C	I	-1.227
chr1	1535662	3	C	I	4.749
chr1	1535698	3	C	I	2.63
chr1	1535776	3	C	I	4.781
chr1	1535788	3	C	I	1.831
chr1	1539734	3	C	I	4.535
chr1	1539785	3	C	I	6.516
chr1	1540311	3	T	I	2.706
chr1	1540320	3	C	I	7.066
chr1	1542135	3	C	I	-5.302
chr1	1542165	3	C	I	1.535
chr1	1543887	3	C	I	6.762
chr1	1543929	3	C	I	0.817
chr1	1544903	3	C	I	1.525
chr1	1544954	3	C	I	5.688
chr1	1544984	3	T	I	-1.241
chr1	1574483	3	C	I	1.183
chr1	1599392	3	C	I	3.846
chr1	1599413	3	C	I	4.565
chr1	1599434	3	C	I	6.583
chr1	1599467	3	C	I	0.924
chr1	1623698	3	C	I	-0.745
chr1	1623793	3	C	I	4.104
chr1	1623796	3	C	I	5.816
chr1	1624831	3	C	I	1.552
chr1	1624846	3	C	I	6.984
chr1	1625025	3	C	I	1.854
chr1	1625551	3	C	I	1.221
chr1	1625578	3	C	I	6.29
chr1	1626688	3	C	I	-0.898
chr1	1627364	3	A	I	0.145
chr1	1627730	3	C	I	-0.018
chr1	1628054	3	C	I	5.849
chr1	1628081	3	T	I	-8.248
chr1	1628111	3	C	I	-2.105
chr1	1628288	3	T	I	-3.281
chr1	1628387	3	C	I	0.693
chr1	1628393	3	C	I	3.512
chr1	1629667	3	C	I	3.76
chr1	1630389	3	C	I	8.362
chr1	1630401	3	C	I	4.498
chr1	1630407	3	C	I	2.086
chr1	1630419	3	C	I	4.582
chr1	1630488	3	C	I	3.226
chr1	1630503	3	C	I	2.09
chr1	1630515	3	C	I	4.418
chr1	1630521	3	C	I	3.889
chr1	1632984	3	C	I	2.464
chr1	1633119	3	A	I	2.752
chr1	1633201	3	C	I	1.834
chr1	1633297	3	C	I	3.697
chr1	1633791	3	C	I	-0.906
chr1	1634305	3	C	I	0.883
chr1	1634526	3	C	I	6.753
chr1	1634529	3	C	I	-1.699
chr1	1636042	3	C	I	-2.693
chr1	1636096	3	C	I	5.806
chr1	1636455	3	C	I	5.813
chr1	1636697	3	C	I	1.009
chr1	1636706	3	C	I	-3.617
chr1	1636757	3	C	I	1.009
chr1	1637087	3	C	I	1.402
chr1	1637138	3	C	I	2.299
chr1	1637180	3	C	I	4.377
chr1	1637475	3	C	I	-4.075
chr1	1637481	3	C	I	0.409
chr1	1637508	3	T	I	-4.146
chr1	1637774	3	C	I	-5.523
chr1	1637798	3	C	I	-0.112
chr1	1637807	3	C	I	1.881
chr1	1637825	3	C	I	3.348
chr1	1637876	3	T	I	-0.832
chr1	1638549	3	C	I	-4.206
chr1	1640319	3	C	I	-1.511
chr1	1641949	3	C	I	3.992
chr1	1652539	3	C	I	1.596
chr1	1655410	3	A	I	0.121
chr1	1655416	3	C	I	-0.686
chr1	1657390	3	A	I	-0.015
chr1	1657438	3	T	I	2.478
chr1	1665953	3	C	I	2.859
chr1	1665971	3	C	I	-0.748
chr1	1665986	3	C	I	0.025
chr1	1668344	3	C	I	0.339
chr1	1668458	3	C	I	-6.235
chr1	1671517	3	C	I	4.586
chr1	1671562	3	C	I	-0.83
chr1	1671604	3	C	I	2.221
chr1	1675479	3	T	I	0.585
chr1	1675494	3	C	I	1.004
chr1	1675506	3	C	I	-0.7
chr1	1676168	3	C	I	-5.154
chr1	1676412	3	C	I	4.807
chr1	1676508	3	C	I	-0.954
chr1	1676526	3	C	I	2.814
chr1	1676580	3	T	I	-4.559
chr1	1703185	3	C	I	-2.693
chr1	1703239	3	C	I	5.806
chr1	1703598	3	C	I	5.813
chr1	1703839	3	C	I	1.009
chr1	1703848	3	C	I	-3.617
chr1	1703899	3	C	I	1.009
chr1	1704229	3	C	I	1.402
chr1	1704280	3	C	I	2.299
chr1	1704322	3	C	I	4.377
chr1	1704617	3	C	I	-4.075
chr1	1704623	3	C	I	0.409
chr1	1704650	3	T	I	-4.146
chr1	1704916	3	T	I	-5.947
chr1	1704940	3	C	I	-0.112
chr1	1704949	3	C	I	1.881
chr1	1704967	3	C	I	3.348
chr1	1705018	3	T	I	-0.832
chr1	1705691	3	C	I	-4.206
chr1	1707451	3	C	I	-1.511
chr1	1709081	3	C	I	3.992
chr1	1719428	3	C	I	1.594
chr1	1721637	3	A	I	0.121
chr1	1721643	3	C	I	-0.686
chr1	1722723	3	A	I	0
chr1	1722771	3	T	I	0
chr1	1753021	3	C	I	8.553
chr1	1753051	3	C	I	3.295
chr1	1753057	3	C	I	3.936
chr1	1753581	3	C	I	1.246
chr1	1753647	3	C	I	1.585
chr1	1754078	3	C	I	-0.368
chr1	1754108	3	C	I	5.709
chr1	1754117	3	C	I	3.156
chr1	1754123	3	C	I	8.655
chr1	1754144	3	C	I	4.013
chr1	1754201	3	C	I	1.237
chr1	1754303	3	C	I	2.357
chr1	1754363	3	T	I	-6.342
chr1	1755378	3	A	I	-0.342
chr1	1756306	3	C	I	-1.332
chr1	1756309	3	C	I	4.075
chr1	1756318	3	A	I	-1.717
chr1	1756330	3	T	I	-0.078
chr1	1756558	3	C	I	-4.022
chr1	1756597	3	C	I	-3.09
chr1	1757244	3	C	I	3.298
chr1	1757304	3	T	I	1.226
chr1	1761954	3	C	I	4.852
chr1	1765293	3	C	I	1.148
chr1	1787340	3	C	I	4.772
chr1	1789150	3	C	I	4.348
chr1	1789159	3	C	I	-0.556
chr1	1789162	3	C	I	2.806
chr1	1790398	3	T	I	4.207
chr1	1790407	3	C	I	6.493
chr1	1790581	3	C	I	-2.349
chr1	1793271	3	C	I	-0.178
chr1	1804480	3	T	I	2.353
chr1	1804489	3	T	I	-1.019
chr1	1804570	3	C	I	1.387
chr1	1806499	3	C	I	2.976
chr1	1806502	3	C	I	6.286
chr1	1815785	3	C	I	0.492
chr1	1815830	3	C	I	2.586
chr1	1815848	3	C	I	-3.267
chr1	1815860	3	C	I	2.632
chr1	1825400	3	T	I	-1.334
chr1	1918293	3	C	I	0.544
chr1	1918425	3	C	I	2.608
chr1	1922317	3	C	I	2.292
chr1	1923012	3	C	I	2.83
chr1	1923072	3	C	I	-0.179
chr1	1923093	3	C	I	0.369
chr1	1923395	3	C	I	0.598
chr1	1923482	3	C	I	1.542
chr1	1923494	3	C	I	0.146
chr1	1924494	3	C	I	2.441
chr1	1925813	3	T	I	-9.389
chr1	1925846	3	T	I	-3.23
chr1	1925858	3	C	I	1.026
chr1	1925915	3	C	I	0.647
chr1	1925918	3	C	I	2.251
chr1	1926231	3	C	I	0.099
chr1	1926484	3	C	I	0.462
chr1	1926490	3	C	I	3.344
chr1	1926499	3	C	I	-3.157
chr1	1926677	3	C	I	2.812
chr1	1926929	3	C	I	4.762
chr1	1928832	3	C	I	1.727
chr1	1930093	3	C	I	4.075
chr1	1930099	3	C	I	4.787
chr1	1930168	3	T	I	-0.551
chr1	1930216	3	C	I	4.865
chr1	1930270	3	C	I	6.907
chr1	1938860	3	C	I	-0.237
chr1	1938917	3	C	I	4.059
chr1	1938950	3	C	I	3.205
chr1	1939651	3	C	I	3.259
chr1	1939663	3	C	I	2.621
chr1	1939675	3	C	I	1.81
chr1	1939735	3	T	I	-7.325
chr1	1940331	3	A	I	-0.09
chr1	1942072	3	C	I	2.789
chr1	1944378	3	C	I	-0.25
chr1	1944423	3	C	I	-10.53
chr1	1946392	3	C	I	1.732
chr1	1946404	3	C	I	3.953
chr1	1946422	3	T	I	-5.12
chr1	1947002	3	C	I	2.47
chr1	1947029	3	A	I	-2.078
chr1	1956716	3	C	I	4.671
chr1	1956761	3	T	I	-2.28
chr1	1959183	3	C	I	3.732
chr1	1959207	3	A	I	-0.378
chr1	1963757	3	C	I	3.747
chr1	1963805	3	C	I	-0.13
chr1	1963832	3	C	I	0.796
chr1	1963856	3	T	I	-6.582
chr1	1965002	3	C	I	-0.474
chr1	1966407	3	C	I	3.188
chr1	1966461	3	C	I	-0.254
chr1	1968683	3	T	I	0.122
chr1	1968782	3	T	I	-2.32
chr1	1968791	3	C	I	-2.136
chr1	1968794	3	C	I	-9.362
chr1	1970733	3	T	I	-0.073
chr1	1971992	3	C	I	1.873
chr1	1972079	3	C	I	-1.612
chr1	1974027	3	C	I	2.242
chr1	1974174	3	C	I	-0.563
chr1	1974180	3	C	I	-9.819
chr1	1986963	3	C	I	-1.181
chr1	1986996	3	C	I	1.332
chr1	1988939	3	C	I	-1.149
chr1	2024957	3	C	I	-2.927
chr1	2024987	3	C	I	0.086
chr1	2025017	3	A	I	0.358
chr1	2025050	3	C	I	-5.847
chr1	2025377	3	C	I	-1.769
chr1	2025386	3	C	I	3.354
chr1	2025646	3	C	I	-3.705
chr1	2025700	3	C	I	1.616
chr1	2025724	3	C	I	1.327
chr1	2025736	3	C	I	1.197
chr1	2027580	3	C	I	5.751
chr1	2028177	3	C	I	-3.596
chr1	2028210	3	C	I	4.05
chr1	2028249	3	C	I	3.349
chr1	2029172	3	C	I	4.879
chr1	2029175	3	C	I	5.765
chr1	2029232	3	C	I	0.004
chr1	2029555	3	C	I	3.337
chr1	2029624	3	C	I	3.415
chr1	2029651	3	C	I	4.06
chr1	2030003	3	T	I	-2.985
chr1	2030051	3	C	I	0.364
chr1	2030168	3	C	I	1.409
chr1	2030189	3	C	I	-2.743
chr1	2030204	3	T	I	-3.372
chr1	2030210	3	T	I	0.833
chr1	2030258	3	C	I	2.649
chr1	2148873	3	T	I	-0.443
chr1	2148882	3	T	I	0.19
chr1	2148909	3	T	I	-0.661
chr1	2150807	3	C	I	-1.744
chr1	2150825	3	C	I	6.586
chr1	2150831	3	C	I	-0.065
chr1	2150867	3	C	I	2.123
chr1	2150876	3	C	I	-2.644
chr1	2150933	3	T	I	-1.124
chr1	2156000	3	T	I	-2.202
chr1	2169533	3	T	I	-1.695
chr1	2172073	3	C	I	0.031
chr1	2172079	3	C	I	-1.671
chr1	2172109	3	C	I	0.693
chr1	2172112	3	C	I	3.482
chr1	2172163	3	C	I	2.585
chr1	2172357	3	C	I	-0.058
chr1	2172369	3	C	I	3.465
chr1	2173970	3	C	I	4.596
chr1	2173973	3	C	I	7.348
chr1	2174758	3	C	I	1.86
chr1	2174773	3	C	I	3.419
chr1	2174779	3	C	I	-0.377
chr1	2175274	3	C	I	4.861
chr1	2175301	3	A	I	-1.513
chr1	2184624	3	C	I	0.202
chr1	2184931	3	A	I	-1.761
chr1	2184940	3	C	I	-1.223
chr1	2184973	3	C	I	5.641
chr1	2194040	3	C	I	0.54
chr1	2229003	3	C	I	1.036
chr1	2229096	3	C	I	5.659
chr1	2229144	3	T	I	3.925
chr1	2229183	3	C	I	7.383
chr1	2229210	3	C	I	5.879
chr1	2229246	3	C	I	6.116
chr1	2229264	3	C	I	1.837
chr1	2229297	3	C	I	7.82
chr1	2229501	3	C	I	3.33
chr1	2229621	3	C	I	2.892
chr1	2303004	3	A	I	-0.525
chr1	2303392	3	C	I	-0.522
chr1	2306100	3	C	I	-3.563
chr1	2306579	3	C	I	-1.478
chr1	2321560	3	C	I	0.73
chr1	2357583	3	C	I	0.125
chr1	2358603	3	C	I	-0.032
chr1	2358690	3	C	I	1.707
chr1	2372488	3	T	I	-4.798
chr1	2372569	3	C	I	-0.39
chr1	2372575	3	C	I	-4.342
chr1	2374477	3	C	I	3.804
chr1	2388273	3	C	I	2.885
chr1	2397118	3	T	I	0.214
chr1	2397202	3	T	I	-0.675
chr1	2399426	3	T	I	-0.653
chr1	2399447	3	C	I	3.912
chr1	2399468	3	A	I	-0.153
chr1	2400909	3	T	I	0.008
chr1	2402228	3	C	I	1.814
chr1	2402288	3	T	I	4.068
chr1	2402306	3	C	I	7.007
chr1	2402321	3	C	I	5.87
chr1	2402339	3	C	I	-0.451
chr1	2403043	3	T	I	-1.229
chr1	2403058	3	C	I	1.091
chr1	2405787	3	C	I	1.892
chr1	2406505	3	C	I	2.675
chr1	2406827	3	C	I	0.149
chr1	2408458	3	C	I	2.182
chr1	2408500	3	C	I	1.675
chr1	2408800	3	A	I	-0.009
chr1	2408821	3	C	I	0.044
chr1	2408824	3	C	I	-0.55
chr1	2412467	3	C	I	-0.156
chr1	2478585	3	C	I	1.737
chr1	2479735	3	C	I	2.406
chr1	2479741	3	C	I	0.15
chr1	2479750	3	C	I	4.399
chr1	2479834	3	C	I	4.45
chr1	2479933	3	C	I	4.445
chr1	2480240	3	T	I	-1.385
chr1	2486942	3	C	I	4.461
chr1	2486945	3	C	I	-2.373
chr1	2486996	3	T	I	-9.302
chr1	2487210	3	C	I	8.203
chr1	2487273	3	C	I	3.069
chr1	2487632	3	T	I	-15.955
chr1	2487665	3	C	I	2.487
chr1	2487683	3	T	I	-7.496
chr1	2487692	3	C	I	3.012
chr1	2487710	3	C	I	2.406
chr1	2489219	3	C	I	1.595
chr1	2489228	3	C	I	-7.891
chr1	2489249	3	C	I	0.607
chr1	2489285	3	C	I	0.786
chr1	2489369	3	C	I	2.834
chr1	2489783	3	C	I	3.433
chr1	2489837	3	T	I	-20
chr1	2491251	3	C	I	3.454
chr1	2491266	3	T	I	0.023
chr1	2496694	3	A	I	2.507
chr1	2496880	3	T	I	1.285
chr1	2496937	3	C	I	4.503
chr1	2498590	3	C	I	3.768
chr1	2498593	3	C	I	3.72
chr1	2498746	3	C	I	5.472
chr1	2498749	3	C	I	-1.104
chr1	2498773	3	C	I	3.208
chr1	2498776	3	T	I	-3.219
chr1	2499139	3	C	I	-2.837
chr1	2499178	3	C	I	-6.985
chr1	2499193	3	T	I	-3.229
chr1	2499684	3	C	I	2.345
chr1	2499711	3	C	I	2.26
chr1	2502225	3	C	I	-0.17
chr1	2503980	3	C	I	-4.032
chr1	2504235	3	T	I	0.446
chr1	2504430	3	T	I	-6.034
chr1	2504607	3	A	I	-6.225
chr1	2504907	3	C	I	5.466
chr1	2505009	3	T	I	-4.764
chr1	2508874	3	C	I	8.639
chr1	2508925	3	C	I	2.276
chr1	2509000	3	C	I	1.536
chr1	2510080	3	T	I	-2.388
chr1	2510095	3	C	I	-5.828
chr1	2510152	3	C	I	2.818
chr1	2510726	3	T	I	6.22
chr1	2510729	3	C	I	8.634
chr1	2510735	3	A	I	6.245
chr1	2510756	3	T	I	6.22
chr1	2518547	3	C	I	-0.62
chr1	2519158	3	C	I	-0.386
chr1	2519170	3	C	I	6.817
chr1	2519200	3	C	I	3.389
chr1	2519269	3	T	I	-1.383
chr1	2519281	3	C	I	5.614
chr1	2519838	3	C	I	-2.543
chr1	2520370	3	T	I	-4.277
chr1	2520729	3	C	I	-11.09
chr1	2520747	3	C	I	-0.741
chr1	2520771	3	T	I	-5.108
chr1	2520843	3	C	I	4.047
chr1	2520873	3	T	I	-1.48
chr1	2521121	3	C	I	-1.509
chr1	2521163	3	C	I	3.399
chr1	2521199	3	C	I	3.392
chr1	2521220	3	C	I	-6.556
chr1	2521241	3	T	I	0.939
chr1	2521262	3	C	I	-0.07
chr1	2521280	3	T	I	0.955
chr1	2526465	3	A	I	1.473
chr1	2526471	3	C	I	0.156
chr1	2526507	3	C	I	4.652
chr1	2526528	3	C	I	3.869
chr1	2529883	3	C	I	2.923
chr1	2529958	3	C	I	0.259
chr1	2529970	3	C	I	4.351
chr1	2558416	3	T	I	-13.333
chr1	2559902	3	C	I	-0.785
chr1	2561757	3	C	I	-4.629
chr1	2561763	3	T	I	-7.024
chr1	2561787	3	C	I	-3.334
chr1	2561790	3	A	I	-1.57
chr1	2562884	3	C	I	-0.791
chr1	2563186	3	T	I	-3.855
chr1	2563240	3	A	I	-6.842
chr1	2586924	3	C	I	1.624
chr1	2587177	3	C	I	1.184
chr1	2588408	3	C	I	2.461
chr1	2588567	3	C	I	2.377
chr1	2588989	3	C	I	3.032
chr1	2589007	3	C	I	1.575
chr1	2591589	3	C	I	3.106
chr1	2591598	3	C	I	1.611
chr1	2591944	3	C	I	4.835
chr1	2592688	3	T	I	-3.075
chr1	2592878	3	C	I	0.958
chr1	2593836	3	C	I	4.848
chr1	2593848	3	C	I	-7.595
chr1	2593860	3	T	I	-1.141
chr1	2593917	3	C	I	2.737
chr1	2594386	3	T	I	-3.618
chr1	2594434	3	C	I	-4.14
chr1	2594437	3	C	I	4.871
chr1	2595318	3	C	I	0.605
chr1	2595336	3	C	I	-8.182
chr1	2595348	3	C	I	2.295
chr1	2596093	3	T	I	-1.392
chr1	2598255	3	T	I	-0.357
chr1	2598294	3	A	I	0.277
chr1	2598671	3	C	I	-1.748
chr1	2598674	3	C	I	6.879
chr1	2598701	3	C	I	1.79
chr1	2598740	3	C	I	0.511
chr1	2598767	3	A	I	0.879
chr1	2603938	3	C	I	-5.524
chr1	2605621	3	A	I	0.615
chr1	2606251	3	C	I	5.583
chr1	2606254	3	C	I	3.952
chr1	2606287	3	C	I	2.694
chr1	2606299	3	C	I	-0.478
chr1	2607029	3	C	I	4.613
chr1	2607062	3	A	I	-0.208
chr1	2609677	3	C	I	3.338
chr1	2609710	3	C	I	4.72
chr1	2609737	3	C	I	0.482
chr1	2609821	3	C	I	1.794
chr1	2611285	3	A	I	-1.29
chr1	2611336	3	C	I	3.688
chr1	2641404	3	C	I	0.945
chr1	2645306	3	T	I	0.368
chr1	2645348	3	C	I	-6.08
chr1	2645354	3	C	I	0.558
chr1	2645468	3	C	I	0.099
chr1	2645546	3	C	I	-0.149
chr1	2785829	3	C	I	8.625
chr1	2785850	3	C	I	0.03
chr1	2785904	3	C	I	0.787
chr1	2800300	3	T	I	0.136
chr1	2800513	3	C	I	0.229
chr1	2800603	3	C	I	0.462
chr1	2800612	3	C	I	2.108
chr1	3021725	3	T	I	1.104
chr1	3021800	3	C	I	-1.603
chr1	3021926	3	C	I	-1.471
chr1	3022193	3	C	I	1.961
chr1	3022253	3	C	I	2.847
chr1	3022334	3	C	I	-0.978
chr1	3022433	3	C	I	-0.234
chr1	3022436	3	C	I	0.158
chr1	3022538	3	C	I	-0.309
chr1	3022559	3	C	I	3.114
chr1	3022568	3	C	I	-13.991
chr1	3022583	3	T	I	-20
chr1	3022673	3	C	I	3.42
chr1	3022679	3	C	I	6.894
chr1	3022715	3	T	I	-3.636
chr1	3022727	3	C	I	-1.693
chr1	3186225	3	C	I	4.13
chr1	3186309	3	T	I	-0.132
chr1	3186321	3	T	I	-0.163
chr1	3186327	3	C	I	2.387
chr1	3186360	3	C	I	1.968
chr1	3244092	3	A	I	1.698
chr1	3244131	3	C	I	3.318
chr1	3385154	3	C	I	3.688
chr1	3385229	3	C	I	5.642
chr1	3385277	3	C	I	3.221
chr1	3396493	3	T	I	-0.529
chr1	3396508	3	T	I	-2.217
chr1	3396517	3	T	I	-3.273
chr1	3404760	3	C	I	0.301
chr1	3404829	3	C	I	1.71
chr1	3405530	3	C	I	3.894
chr1	3405623	3	C	I	1.582
chr1	3405647	3	A	I	3.476
chr1	3411466	3	C	I	8.818
chr1	3411565	3	C	I	5.885
chr1	3411748	3	C	I	6.901
chr1	3412276	3	C	I	5.678
chr1	3412285	3	C	I	-0.653
chr1	3412294	3	T	I	-0.965
chr1	3412552	3	C	I	1.721
chr1	3412618	3	C	I	-1.151
chr1	3412795	3	C	I	3.178
chr1	3417839	3	A	I	-2.061
chr1	3417965	3	C	I	4.08
chr1	3418682	3	C	I	4.887
chr1	3425611	3	C	I	6.927
chr1	3425644	3	C	I	0.446
chr1	3426169	3	C	I	8.719
chr1	3426181	3	T	I	-1.154
chr1	3430887	3	C	I	-0.485
chr1	3433799	3	C	I	1.855
chr1	3463297	3	C	I	-3.459
chr1	3463351	3	C	I	1.87
chr1	3463597	3	C	I	0.974
chr1	3467190	3	C	I	3.492
chr1	3467235	3	C	I	-0.028
chr1	3467286	3	T	I	-1.771
chr1	3468897	3	C	I	1.136
chr1	3469447	3	C	I	4.61
chr1	3469486	3	C	I	4.075
chr1	3469567	3	C	I	4.032
chr1	3473132	3	C	I	3.682
chr1	3473141	3	C	I	2.522
chr1	3473180	3	C	I	-1.201
chr1	3473393	3	A	I	-2.689
chr1	3473432	3	T	I	-1.749
chr1	3473480	3	C	I	2.631
chr1	3474776	3	C	I	1.329
chr1	3477889	3	C	I	4.975
chr1	3477961	3	T	I	-1.445
chr1	3478469	3	C	I	-0.471
chr1	3478484	3	A	I	2.119
chr1	3479538	3	C	I	4.928
chr1	3479831	3	C	I	3.335
chr1	3480518	3	C	I	8.728
chr1	3494048	3	C	I	5.256
chr1	3500685	3	C	I	3.551
chr1	3501268	3	C	I	0.999
chr1	3508568	3	C	I	3.152
chr1	3509181	3	T	I	-3.699
chr1	3511551	3	C	I	-11.418
chr1	3511671	3	C	I	-7.078
chr1	3511683	3	T	I	-1.338
chr1	3515466	3	C	I	-0.226
chr1	3515523	3	T	I	1.099
chr1	3625225	3	C	I	1.873
chr1	3625435	3	C	I	2.676
chr1	3625456	3	C	I	3.898
chr1	3625492	3	C	I	3.234
chr1	3625776	3	C	I	4.918
chr1	3625794	3	C	I	5.841
chr1	3625824	3	A	I	-1.2
chr1	3625848	3	T	I	2.388
chr1	3627518	3	T	I	-0.976
chr1	3627524	3	T	I	-1.77
chr1	3627557	3	A	I	-2.034
chr1	3628435	3	C	I	0.737
chr1	3628498	3	C	I	0.502
chr1	3628519	3	C	I	-0.233
chr1	3628549	3	T	I	-0.761
chr1	3628594	3	A	I	-2.009
chr1	3631536	3	C	I	0.827
chr1	3631623	3	T	I	-3.935
chr1	3631650	3	T	I	-0.473
chr1	3632262	3	A	I	-8.931
chr1	3632268	3	C	I	-3.968
chr1	3632331	3	C	I	-1.315
chr1	3634997	3	A	I	-0.802
chr1	3635012	3	T	I	-3.48
chr1	3635039	3	C	I	2.872
chr1	3635066	3	C	I	-1.15
chr1	3635220	3	C	I	5.79
chr1	3635286	3	T	I	-0.653
chr1	3635995	3	T	I	-0.806
chr1	3637025	3	C	I	2.335
chr1	3637094	3	C	I	-1.162
chr1	3638775	3	C	I	4.847
chr1	3638814	3	A	I	-0.716
chr1	3646687	3	T	I	-1.538
chr1	3646744	3	A	I	-2.103
chr1	3647441	3	C	I	0.736
chr1	3647468	3	C	I	-1.832
chr1	3647477	3	C	I	1.915
chr1	3647507	3	C	I	1.011
chr1	3707707	3	C	I	3.346
chr1	3722056	3	C	I	-0.675
chr1	3722074	3	C	I	8.605
chr1	3722080	3	C	I	4.007
chr1	3722116	3	C	I	1.857
chr1	3723382	3	C	I	3.892
chr1	3727138	3	C	I	2.653
chr1	3727195	3	C	I	2.597
chr1	3727201	3	C	I	0.688
chr1	3727204	3	C	I	4.53
chr1	3727207	3	C	I	4.603
chr1	3727667	3	C	I	5.54
chr1	3729353	3	C	I	6.88
chr1	3731496	3	C	I	0.674
chr1	3731529	3	T	I	-3.197
chr1	3731553	3	T	I	-2.531
chr1	3732767	3	C	I	3.419
chr1	3732791	3	C	I	4.867
chr1	3732875	3	C	I	0.587
chr1	3732881	3	C	I	-1.557
chr1	3732950	3	C	I	4.108
chr1	3732956	3	C	I	4.858
chr1	3733046	3	C	I	3.418
chr1	3733073	3	C	I	1.587
chr1	3752496	3	C	I	-1.755
chr1	3752604	3	C	I	-0.056
chr1	3752778	3	C	I	0.212
chr1	3755491	3	T	I	-0.019
chr1	3756761	3	C	I	2.977
chr1	3756881	3	C	I	1.693
chr1	3761307	3	A	I	-4.628
chr1	3761334	3	C	I	1.191
chr1	3763338	3	C	I	-1.287
chr1	3763419	3	C	I	0.206
chr1	3763713	3	T	I	0.012
chr1	3763764	3	C	I	1.43
chr1	3766585	3	T	I	-7.381
chr1	3767280	3	C	I	0
chr1	3767394	3	T	I	-0.711
chr1	3769806	3	C	I	4.193
chr1	3769809	3	C	I	-0.84
chr1	3769827	3	C	I	1.301
chr1	3769857	3	C	I	2.961
chr1	3769872	3	C	I	0.221
chr1	3771406	3	T	I	3.417
chr1	3771409	3	C	I	4.142
chr1	3775798	3	C	I	3.5
chr1	3775831	3	C	I	0.243
chr1	3775870	3	C	I	0.486
chr1	3775873	3	C	I	2.912
chr1	3775879	3	C	I	4.278
chr1	3781515	3	T	I	-3.903
chr1	3781542	3	T	I	-1.042
chr1	3782682	3	A	I	-0.892
chr1	3782697	3	T	I	-3.133
chr1	3784109	3	T	I	-1.573
chr1	3786918	3	T	I	-0.537
chr1	3787164	3	C	I	2.798
chr1	3787236	3	C	I	2.778
chr1	3787275	3	C	I	1.908
chr1	3795883	3	C	I	2.46
chr1	3815459	3	C	I	4.005
chr1	3816308	3	T	I	0.924
chr1	3823443	3	A	I	-1.393
chr1	3823551	3	A	I	-7.903
chr1	3825857	3	T	I	-0.355
chr1	3826393	3	C	I	-4.517
chr1	3826432	3	T	I	-1.679
chr1	3829281	3	T	I	-2.469
chr1	3829320	3	A	I	-1.145
chr1	3829821	3	A	I	-1.09
chr1	3829842	3	T	I	-3.343
chr1	3829857	3	T	I	-4.733
chr1	3829902	3	C	I	-0.498
chr1	3829935	3	T	I	-0.161
chr1	3829938	3	T	I	-0.429
chr1	3831061	3	T	I	-0.811
chr1	3831181	3	T	I	-1.528
chr1	3831184	3	T	I	-1.356
chr1	3833865	3	T	I	-0.02
chr1	3833931	3	T	I	-4.529
chr1	3833985	3	T	I	-2.164
chr1	3833997	3	T	I	-2.036
chr1	3834000	3	C	I	-1.61
chr1	3834934	3	T	I	-4.262
chr1	3834943	3	A	I	0.804
chr1	3836516	3	C	I	-1.846
chr1	3836597	3	C	I	0.19
chr1	3836651	3	T	I	-0.636
chr1	3837295	3	C	I	1.582
chr1	3837355	3	T	I	-2.43
chr1	3839623	3	T	I	-3.218
chr1	3839701	3	A	I	-0.713
chr1	3839704	3	C	I	-0.398
chr1	3839761	3	C	I	-1.053
chr1	3844963	3	T	I	-0.005
chr1	3845325	3	T	I	-0.834
chr1	3845328	3	C	I	4.799
chr1	3845334	3	A	I	-1.03
chr1	3847484	3	A	I	-2.183
chr1	3847517	3	T	I	-1.623
chr1	3848667	3	T	I	-0.254
chr1	3848679	3	T	I	-4.369
chr1	3848691	3	T	I	-0.973
chr1	3848727	3	A	I	-2.838
chr1	3848757	3	T	I	-1.872
chr1	3852330	3	C	I	4.069
chr1	3852393	3	T	I	-2.271
chr1	3865825	3	C	I	0.085
chr1	3865870	3	C	I	2.321
chr1	3865960	3	C	I	-3.654
chr1	3868035	3	C	I	3.395
chr1	3872513	3	C	I	6.646
chr1	3872543	3	C	I	0.761
chr1	3883507	3	A	I	-0.828
chr1	3883510	3	A	I	-0.477
chr1	3883528	3	C	I	-6.076
chr1	3883531	3	T	I	-2.195
chr1	3883552	3	T	I	-0.428
chr1	3883636	3	T	I	-5.918
chr1	3883687	3	C	I	4.944
chr1	4655434	3	T	I	0.019
chr1	4711912	3	C	I	4.633
chr1	4711951	3	A	I	-1.034
chr1	4711957	3	A	I	1.558
chr1	4712137	3	C	I	-2.497
chr1	4712413	3	C	I	-2.101
chr1	4712494	3	C	I	2.099
chr1	4712608	3	C	I	2.206
chr1	4712683	3	T	I	-1.658
chr1	4769872	3	C	I	0.638
chr1	4769875	3	C	I	6.937
chr1	4769881	3	C	I	6.945
chr1	4769896	3	C	I	6.962
chr1	4769905	3	A	I	0.391
chr1	4769917	3	C	I	0.053
chr1	4772400	3	A	I	-0.673
chr1	4774454	3	T	I	0.152
chr1	4774490	3	C	I	4.108
chr1	5863274	3	C	I	0.822
chr1	5863322	3	C	I	5.544
chr1	5863328	3	C	I	-1.843
chr1	5863334	3	C	I	-0.973
chr1	5863379	3	C	I	-0.05
chr1	5863980	3	C	I	6.865
chr1	5864022	3	C	I	3.394
chr1	5864344	3	C	I	-0.994
chr1	5866378	3	T	I	0.088
chr1	5866381	3	C	I	0.575
chr1	5866399	3	C	I	1.713
chr1	5866435	3	A	I	1.937
chr1	5867048	3	C	I	-0.082
chr1	5867768	3	C	I	3.965
chr1	5867864	3	C	I	-1.817
chr1	5874651	3	C	I	2.654
chr1	5874891	3	C	I	-1.451
chr1	5874993	3	C	I	3.937
chr1	5875017	3	C	I	-1.336
chr1	5875053	3	C	I	-5.087
chr1	5880175	3	C	I	4.634
chr1	5887338	3	C	I	-2.953
chr1	5890892	3	C	I	-6.866
chr1	5890925	3	T	I	-5.32
chr1	5904654	3	C	I	1.445
chr1	5905420	3	T	I	-3.031
chr1	5905655	3	T	I	-2.969
chr1	5905703	3	T	I	-7.876
chr1	5905757	3	C	I	2.233
chr1	5907214	3	T	I	-8.66
chr1	5933210	3	C	I	0.171
chr1	5947152	3	C	I	3.26
chr1	5948216	3	C	I	1.511
chr1	5952799	3	C	I	1.211
chr1	5961825	3	A	I	0.074
chr1	5961927	3	T	I	-3.72
chr1	5969107	3	C	I	0.151
chr1	5969134	3	C	I	5.654
chr1	5969143	3	T	I	-0.545
chr1	5969221	3	C	I	-1.218
chr1	5978282	3	C	I	-1.592
chr1	5986161	3	T	I	-3.007
chr1	5986269	3	C	I	0.269
chr1	6073761	3	C	I	4.957
chr1	6082236	3	C	I	3.369
chr1	6085228	3	C	I	3.781
chr1	6085231	3	T	I	-0.021
chr1	6087485	3	C	I	3.995
chr1	6087497	3	C	I	4.775
chr1	6089044	3	A	I	-2.265
chr1	6089047	3	C	I	-0.104
chr1	6091300	3	C	I	8.776
chr1	6091303	3	A	I	2.764
chr1	6094428	3	C	I	2.117
chr1	6094482	3	C	I	4.929
chr1	6095367	3	C	I	3.91
chr1	6095442	3	A	I	-0.968
chr1	6095570	3	T	I	0.174
chr1	6095597	3	C	I	4.778
chr1	6096662	3	C	I	2.738
chr1	6096716	3	C	I	-2.656
chr1	6096755	3	A	I	0.102
chr1	6097345	3	T	I	-7.496
chr1	6097354	3	A	I	-1.717
chr1	6098511	3	T	I	-2.536
chr1	6098514	3	C	I	4.886
chr1	6098523	3	T	I	-0.425
chr1	6098532	3	T	I	0.185
chr1	6106283	3	C	I	5.712
chr1	6106435	3	T	I	0.995
chr1	6106622	3	C	I	1.871
chr1	6106661	3	C	I	4.051
chr1	6106703	3	C	I	0.717
chr1	6109967	3	T	I	-1.931
chr1	6110475	3	C	I	3.373
chr1	6110499	3	C	I	1.794
chr1	6111780	3	C	I	-3.09
chr1	6111819	3	C	I	1.982
chr1	6111828	3	C	I	4.857
chr1	6112159	3	C	I	-1.537
chr1	6112246	3	T	I	-6.879
chr1	6112943	3	C	I	-0.734
chr1	6112970	3	C	I	-0.101
chr1	6124018	3	C	I	4.909
chr1	6124057	3	C	I	1.213
chr1	6124544	3	C	I	-1.991
chr1	6125186	3	C	I	2.807
chr1	6125527	3	C	I	-2.043
chr1	6125815	3	T	I	-2.152
chr1	6126615	3	C	I	2.119
chr1	6126723	3	C	I	2.106
chr1	6126726	3	C	I	2.211
chr1	6128163	3	C	I	1.33
chr1	6128184	3	C	I	1.748
chr1	6128572	3	C	I	1.421
chr1	6128881	3	C	I	3.275
chr1	6128983	3	C	I	2.772
chr1	6129022	3	C	I	2.739
chr1	6129046	3	C	I	-4.494
chr1	6130207	3	C	I	1.16
chr1	6130240	3	C	I	2.809
chr1	6130243	3	C	I	6.925
chr1	6130270	3	C	I	6.907
chr1	6131644	3	C	I	0.361
chr1	6131671	3	C	I	5.748
chr1	6131683	3	T	I	-2.774
chr1	6134137	3	C	I	4.129
chr1	6134775	3	C	I	6.961
chr1	6134841	3	C	I	3.448
chr1	6135259	3	T	I	-6.4
chr1	6135349	3	C	I	2.848
chr1	6135367	3	C	I	3.394
chr1	6136609	3	T	I	-3.122
chr1	6136785	3	C	I	-1.624
chr1	6136797	3	C	I	3.374
chr1	6136809	3	T	I	-1.935
chr1	6136815	3	C	I	6.855
chr1	6136851	3	C	I	4.774
chr1	6142158	3	T	I	-0.879
chr1	6142194	3	T	I	3.953
chr1	6142278	3	C	I	3.174
chr1	6142281	3	C	I	3.162
chr1	6142441	3	C	I	-0.386
chr1	6142483	3	C	I	7.224
chr1	6142570	3	C	I	-1.569
chr1	6143829	3	T	I	-9.525
chr1	6144065	3	C	I	0.658
chr1	6144071	3	C	I	-2.117
chr1	6144080	3	C	I	-8.356
chr1	6144122	3	C	I	3.927
chr1	6146223	3	C	I	4.806
chr1	6146232	3	T	I	-0.078
chr1	6146253	3	C	I	5.699
chr1	6146737	3	C	I	1.631
chr1	6146839	3	T	I	1.024
chr1	6148887	3	C	I	3.811
chr1	6149061	3	C	I	3.259
chr1	6149339	3	C	I	0.518
chr1	6149342	3	C	I	3.292
chr1	6149411	3	T	I	-1.565
chr1	6151108	3	C	I	2.911
chr1	6152439	3	C	I	0.056
chr1	6152514	3	C	I	0.918
chr1	6154688	3	C	I	1.854
chr1	6154739	3	C	I	-3.059
chr1	6154868	3	C	I	1.12
chr1	6154889	3	T	I	-0.81
chr1	6186708	3	T	I	-0.12
chr1	6192962	3	C	I	-0.121
chr1	6192983	3	C	I	-5.461
chr1	6193031	3	C	I	4.65
chr1	6197670	3	C	I	8.371
chr1	6206550	3	C	I	2.556
chr1	6206595	3	C	I	0.977
chr1	6208982	3	C	I	-0.16
chr1	6209173	3	C	I	1.851
chr1	6209452	3	C	I	0.035
chr1	6209515	3	C	I	0.953
chr1	6210384	3	C	I	4.993
chr1	6210896	3	C	I	-1.434
chr1	6210926	3	T	I	-3.692
chr1	6211023	3	T	I	1.757
chr1	6211975	3	C	I	0.526
chr1	6212311	3	C	I	5.559
chr1	6212323	3	C	I	3.249
chr1	6212368	3	C	I	-0.573
chr1	6212684	3	T	I	0.184
chr1	6212726	3	T	I	-0.176
chr1	6213121	3	C	I	2.748
chr1	6213133	3	C	I	3.314
chr1	6213154	3	T	I	-0.559
chr1	6225104	3	A	I	-0.42
chr1	6225167	3	T	I	-0.135
chr1	6225176	3	C	I	2.78
chr1	6225242	3	C	I	4
chr1	6231911	3	T	I	-5.805
chr1	6232106	3	T	I	0.841
chr1	6233484	3	C	I	2.873
chr1	6234966	3	C	I	3.228
chr1	6234972	3	A	I	0.719
chr1	6244392	3	C	I	2.699
chr1	6244550	3	C	I	3.836
chr1	6244580	3	C	I	0.234
chr1	6250515	3	C	I	0.008
chr1	6250602	3	C	I	-0.806
chr1	6253748	3	C	I	3.916
chr1	6253757	3	A	I	-2.145
chr1	6253814	3	C	I	-2.171
chr1	6253853	3	C	I	-0.482
chr1	6253925	3	C	I	-0.83
chr1	6253937	3	C	I	0.71
chr1	6254000	3	C	I	-2.111
chr1	6254012	3	C	I	-0.958
chr1	6254084	3	C	I	3.483
chr1	6254102	3	C	I	5.839
chr1	6254723	3	C	I	-1.878
chr1	6254819	3	C	I	5.8
chr1	6281228	3	C	I	-0.35
chr1	6281270	3	C	I	2.784
chr1	6281276	3	C	I	3.325
chr1	6294871	3	C	I	5.797
chr1	6294889	3	T	I	-1.874
chr1	6294913	3	C	I	-7.133
chr1	6294943	3	C	I	-1.507
chr1	6318541	3	C	I	2.784
chr1	6327321	3	C	I	-2.937
chr1	6339440	3	C	I	3.281
chr1	6339497	3	C	I	4.539
chr1	6339527	3	C	I	-4.995
chr1	6349779	3	C	I	1.901
chr1	6349782	3	C	I	2.376
chr1	6349800	3	C	I	-2.245
chr1	6349812	3	C	I	2.207
chr1	6349863	3	C	I	2.332
chr1	6393262	3	C	I	1.755
chr1	6393268	3	C	I	2.758
chr1	6393379	3	T	I	5.652
chr1	6419628	3	C	I	0.809
chr1	6419661	3	C	I	3.484
chr1	6428357	3	C	I	2.325
chr1	6440431	3	C	I	2.737
chr1	6440748	3	C	I	4.587
chr1	6440945	3	C	I	2.839
chr1	6444660	3	C	I	2.385
chr1	6445692	3	A	I	-0.849
chr1	6445746	3	T	I	1.013
chr1	6445878	3	C	I	4.006
chr1	6451664	3	T	I	0.611
chr1	6451730	3	C	I	-1.487
chr1	6451991	3	C	I	4.079
chr1	6452021	3	C	I	3.386
chr1	6460116	3	C	I	4.032
chr1	6460134	3	C	I	1.581
chr1	6461584	3	C	I	-1.661
chr1	6461605	3	C	I	0.006
chr1	6462106	3	C	I	0.138
chr1	6465471	3	T	I	-1.734
chr1	6467863	3	C	I	4.742
chr1	6468094	3	T	I	-3.411
chr1	6469080	3	C	I	0.663
chr1	6469347	3	T	I	0.308
chr1	6469434	3	C	I	5.806
chr1	6469569	3	T	I	-6.189
chr1	6469596	3	C	I	4.828
chr1	6470314	3	C	I	1.689
chr1	6470551	3	C	I	-0.171
chr1	6470620	3	C	I	1.901
chr1	6470641	3	C	I	1.912
chr1	6470993	3	C	I	3.881
chr1	6471074	3	C	I	1.815
chr1	6471599	3	C	I	0.503
chr1	6471608	3	C	I	2.319
chr1	6472530	3	C	I	0.733
chr1	6472533	3	C	I	6.764
chr1	6472551	3	C	I	1.842
chr1	6472998	3	T	I	-3.705
chr1	6473401	3	C	I	4.126
chr1	6474016	3	C	I	1.236
chr1	6474091	3	T	I	2.966
chr1	6474530	3	C	I	3.455
chr1	6474551	3	T	I	-3.677
chr1	6475076	3	C	I	-4.831
chr1	6475088	3	T	I	-5.598
chr1	6525929	3	T	I	-1.563
chr1	6525995	3	C	I	-6.166
chr1	6526720	3	T	I	-4.079
chr1	6526726	3	T	I	-0.343
chr1	6526786	3	C	I	0.932
chr1	6526813	3	T	I	-1.993
chr1	6526825	3	C	I	-0.193
chr1	6529013	3	C	I	0.011
chr1	6529034	3	C	I	3.305
chr1	6529070	3	C	I	1.045
chr1	6529112	3	A	I	-0.804
chr1	6529142	3	T	I	-3.406
chr1	6532043	3	C	I	0.175
chr1	6532061	3	T	I	-1.534
chr1	6532477	3	A	I	1.389
chr1	6532507	3	A	I	-1.364
chr1	6532729	3	C	I	4.144
chr1	6532738	3	T	I	-5.147
chr1	6533305	3	C	I	0.458
chr1	6533350	3	A	I	-2.72
chr1	6533356	3	T	I	-1.215
chr1	6541846	3	T	I	-0.408
chr1	6541861	3	T	I	0.704
chr1	6544843	3	T	I	-1.964
chr1	6544897	3	T	I	-0.317
chr1	6545127	3	C	I	1.13
chr1	6545163	3	T	I	-1.253
chr1	6549583	3	T	I	-0.077
chr1	6549610	3	A	I	0.052
chr1	6549652	3	T	I	-1.976
chr1	6550484	3	C	I	3.316
chr1	6550517	3	C	I	1.197
chr1	6550544	3	C	I	0.367
chr1	6550595	3	C	I	2.271
chr1	6554164	3	C	I	1.612
chr1	6554245	3	C	I	0.723
chr1	6554419	3	C	I	-1.919
chr1	6555418	3	T	I	-1.861
chr1	6570975	3	A	I	-0.42
chr1	6571005	3	C	I	4.254
chr1	6571098	3	A	I	-0.549
chr1	6571149	3	T	I	-3.671
chr1	6574633	3	T	I	3.662
chr1	6574699	3	C	I	1.521
chr1	6574765	3	C	I	4.379
chr1	6574843	3	C	I	3.004
chr1	6574849	3	T	I	-5.616
chr1	6574864	3	C	I	-4.595
chr1	6575059	3	C	I	0.827
chr1	6575077	3	C	I	1.987
chr1	6575086	3	T	I	-3.859
chr1	6575110	3	C	I	2.465
chr1	6576429	3	C	I	0.696
chr1	6576507	3	A	I	0.612
chr1	6576510	3	T	I	-0.59
chr1	6576588	3	A	I	0.578
chr1	6576603	3	C	I	2.322
chr1	6578990	3	C	I	1.925
chr1	6579029	3	C	I	0.854
chr1	6579032	3	C	I	3.485
chr1	6579035	3	C	I	2.374
chr1	6579113	3	C	I	3.488
chr1	6579137	3	C	I	3.589
chr1	6579245	3	A	I	-0.3
chr1	6579278	3	C	I	1.922
chr1	6579380	3	C	I	0.802
chr1	6579503	3	C	I	1.835
chr1	6579551	3	T	I	1.153
chr1	6580825	3	C	I	2.144
chr1	6582150	3	C	I	0.902
chr1	6587261	3	C	I	5.757
chr1	6587618	3	C	I	4.086
chr1	6588423	3	A	I	2.023
chr1	6588942	3	C	I	2.943
chr1	6588996	3	C	I	2.206
chr1	6588999	3	C	I	-4.23
chr1	6589071	3	T	I	-1.592
chr1	6589176	3	C	I	1.721
chr1	6589179	3	C	I	3.629
chr1	6593485	3	C	I	4.033
chr1	6595500	3	C	I	2.267
chr1	6599193	3	C	I	-4.165
chr1	6601807	3	C	I	3.065
chr1	6601828	3	C	I	2.794
chr1	6601957	3	C	I	2.255
chr1	6602335	3	T	I	1.184
chr1	6616843	3	C	I	0.685
chr1	6619856	3	T	I	-5.001
chr1	6619892	3	C	I	-5.892
chr1	6620141	3	C	I	-0.485
chr1	6620237	3	A	I	2.394
chr1	6620261	3	C	I	-0.765
chr1	6620324	3	C	I	-0.356
chr1	6621475	3	C	I	-3.261
chr1	6621502	3	T	I	-1.464
chr1	6621523	3	C	I	2.942
chr1	6621586	3	C	I	5.963
chr1	6628547	3	C	I	-4.667
chr1	6628586	3	C	I	8.888
chr1	6635690	3	C	I	-0.791
chr1	6636127	3	A	I	2.954
chr1	6637216	3	C	I	2.795
chr1	6637264	3	T	I	-5.687
chr1	6637330	3	C	I	-2.329
chr1	6637333	3	C	I	5.862
chr1	6637469	3	T	I	-2.785
chr1	6637472	3	A	I	-1.056
chr1	6639931	3	C	I	5.706
chr1	6639934	3	C	I	8.675
chr1	6640021	3	T	I	-2.1
chr1	6644626	3	C	I	2.93
chr1	6645097	3	C	I	4.944
chr1	6645118	3	C	I	2.443
chr1	6645831	3	C	I	-0.602
chr1	6645855	3	C	I	4.967
chr1	6645933	3	C	I	4.858
chr1	6652874	3	T	I	-0.315
chr1	6652922	3	C	I	4.91
chr1	6653914	3	T	I	-1.717
chr1	6653926	3	A	I	-0.131
chr1	6653941	3	T	I	-0.198
chr1	6653947	3	T	I	-0.729
chr1	6654031	3	C	I	6.946
chr1	6667778	3	T	I	0.333
chr1	6678430	3	A	I	-0.409
chr1	6678439	3	C	I	4.816
chr1	6820246	3	A	I	6.238
chr1	6825129	3	C	I	7.094
chr1	7091309	3	T	I	-0.519
chr1	7091324	3	A	I	3.653
chr1	7249512	3	A	I	-3.868
chr1	7467862	3	C	I	8.886
chr1	7467865	3	C	I	5.018
chr1	7640411	3	C	I	1.533
chr1	7640444	3	C	I	-0.251
chr1	7640474	3	C	I	5.928
chr1	7640486	3	C	I	8.828
chr1	7640534	3	C	I	0.083
chr1	7661736	3	C	I	6.86
chr1	7661802	3	C	I	2.679
chr1	7663402	3	C	I	8.825
chr1	7663405	3	C	I	8.825
chr1	7663633	3	C	I	7.026
chr1	7663975	3	T	I	0.385
chr1	7664083	3	C	I	-0.257
chr1	7664143	3	C	I	-0.518
chr1	7664314	3	C	I	-2.449
chr1	7664371	3	C	I	2.425
chr1	7664545	3	C	I	-3.76
chr1	7664728	3	C	I	4.994
chr1	7664752	3	C	I	0.835
chr1	7664848	3	C	I	4.157
chr1	7664878	3	C	I	5.924
chr1	7664890	3	C	I	8.849
chr1	7664917	3	C	I	4.195
chr1	7670931	3	C	I	4.873
chr1	7670985	3	C	I	4.079
chr1	7671006	3	T	I	-0.412
chr1	7677648	3	C	I	4.936
chr1	7677651	3	C	I	4.946
chr1	7732470	3	C	I	3.548
chr1	7736451	3	C	I	5.779
chr1	7736520	3	C	I	5.82
chr1	7736532	3	C	I	5.847
chr1	7736952	3	T	I	-1.795
chr1	7737323	3	C	I	6.97
chr1	7737329	3	T	I	-0.921
chr1	7737362	3	T	I	-2.217
chr1	7737452	3	C	I	0.849
chr1	7737518	3	C	I	2.243
chr1	7737533	3	A	I	-0.22
chr1	7737554	3	T	I	-2.849
chr1	7738116	3	C	I	6.826
chr1	7738284	3	T	I	3.686
chr1	7738479	3	A	I	-1.702
chr1	7744864	3	T	I	-0.404
chr1	7744867	3	T	I	-4.645
chr1	7744888	3	C	I	2.758
chr1	7744951	3	T	I	-1.769
chr1	7745020	3	C	I	5.023
chr1	7745920	3	C	I	-3.671
chr1	7747754	3	T	I	-0.825
chr1	7751234	3	C	I	4.066
chr1	7751240	3	C	I	5.827
chr1	7751309	3	C	I	2.211
chr1	7751375	3	T	I	-3.801
chr1	7752504	3	A	I	1.778
chr1	7766470	3	T	I	6.358
chr1	7777171	3	A	I	2.848
chr1	7778129	3	C	I	-1.547
chr1	7778135	3	T	I	-1.621
chr1	7778150	3	C	I	0.406
chr1	7778156	3	C	I	2.786
chr1	7778159	3	C	I	2.262
chr1	7778162	3	C	I	6.911
chr1	7778165	3	C	I	1.906
chr1	7778168	3	C	I	-2.212
chr1	7785480	3	C	I	-2.502
chr1	7786743	3	T	I	0.456
chr1	7786809	3	C	I	-1.8
chr1	7788095	3	T	I	0.485
chr1	7788116	3	C	I	1.872
chr1	7794006	3	C	I	0.704
chr1	7798573	3	C	I	-0.637
chr1	7798576	3	C	I	0.02
chr1	7798588	3	T	I	-0.637
chr1	7798657	3	T	I	0.382
chr1	7801123	3	C	I	1.356
chr1	7801141	3	C	I	3.099
chr1	7803086	3	T	I	-3.353
chr1	7803098	3	C	I	2.198
chr1	7803143	3	A	I	-0.436
chr1	7803735	3	T	I	0.09
chr1	7803765	3	C	I	0.693
chr1	7803768	3	A	I	-1.996
chr1	7803816	3	T	I	-0.902
chr1	7803825	3	C	I	1.183
chr1	7803828	3	T	I	-2.172
chr1	7808929	3	T	I	-1.757
chr1	7808959	3	A	I	0.424
chr1	7808980	3	T	I	0.239
chr1	7809967	3	C	I	-2.55
chr1	7810476	3	T	I	-1.927
chr1	7810503	3	T	I	-3.976
chr1	7819397	3	C	I	-0.936
chr1	7819406	3	C	I	-4.37
chr1	7819418	3	C	I	3.94
chr1	7820136	3	T	I	-0.134
chr1	7820160	3	C	I	-2.593
chr1	7820480	3	C	I	1.648
chr1	7820489	3	A	I	-0.853
chr1	7820525	3	A	I	-2.181
chr1	7820552	3	C	I	0.117
chr1	7820588	3	A	I	-1.802
chr1	7820615	3	T	I	-4.137
chr1	7826640	3	C	I	0.729
chr1	7827590	3	A	I	-0.327
chr1	7827704	3	T	I	-1.463
chr1	7835781	3	A	I	-5.514
chr1	7835814	3	C	I	1.048
chr1	7835886	3	C	I	2.348
chr1	7835898	3	A	I	0.046
chr1	7835919	3	T	I	-2.263
chr1	7837113	3	T	I	-0.054
chr1	7837140	3	C	I	-3.245
chr1	7837146	3	T	I	0.526
chr1	7847823	3	C	I	0.801
chr1	7847850	3	T	I	-0.463
chr1	7849667	3	T	I	0.617
chr1	7850825	3	T	I	-0.758
chr1	7850861	3	A	I	-0.344
chr1	7852917	3	A	I	-0.444
chr1	7852968	3	A	I	-2.86
chr1	7933172	3	A	I	-2.473
chr1	7933277	3	C	I	0.114
chr1	7933280	3	C	I	3.34
chr1	7937707	3	C	I	2.909
chr1	7938737	3	A	I	-1.415
chr1	7938797	3	T	I	-2.94
chr1	7939971	3	A	I	-1.87
chr1	7962812	3	C	I	5.004
chr1	7962848	3	C	I	0.125
chr1	7965326	3	T	I	0.522
chr1	7965389	3	T	I	-0.077
chr1	7970914	3	A	I	-1.47
chr1	7970947	3	A	I	-5.585
chr1	7970956	3	C	I	4.969
chr1	7977680	3	A	I	0.11
chr1	7984940	3	T	I	1.402
chr1	7984988	3	T	I	-4.405
chr1	8013303	3	A	I	-0.868
chr1	8013330	3	C	I	0.213
chr1	8013450	3	T	I	-6.464
chr1	8013453	3	T	I	-1.525
chr1	8013462	3	T	I	-0.29
chr1	8013732	3	A	I	0.024
chr1	8013792	3	A	I	-3.838
chr1	8013807	3	A	I	-0.8
chr1	8013813	3	A	I	-1.689
chr1	8013978	3	C	I	4.06
chr1	8014125	3	C	I	4.84
chr1	8014200	3	A	I	-1.642
chr1	8014308	3	T	I	-3.371
chr1	8015315	3	A	I	-11.203
chr1	8015360	3	A	I	-0.459
chr1	8015369	3	T	I	-2.142
chr1	8015587	3	C	I	-1.212
chr1	8015611	3	A	I	-0.978
chr1	8324335	3	C	I	2.859
chr1	8324497	3	T	I	-1.657
chr1	8324608	3	T	I	-2.032
chr1	8324620	3	C	I	-0.978
chr1	8324713	3	C	I	4.984
chr1	8324722	3	C	I	7.067
chr1	8325374	3	T	I	2.853
chr1	8325389	3	A	I	6.303
chr1	8325861	3	T	I	-2.903
chr1	8325867	3	C	I	-2.857
chr1	8326026	3	C	I	2.375
chr1	8330246	3	C	I	1.908
chr1	8330300	3	T	I	-1.431
chr1	8330357	3	C	I	2.921
chr1	8330507	3	C	I	2.331
chr1	8330549	3	C	I	1.878
chr1	8330576	3	C	I	2.346
chr1	8330612	3	A	I	-3.709
chr1	8330627	3	T	I	-3.895
chr1	8330666	3	C	I	-1.256
chr1	8330693	3	C	I	1.759
chr1	8330795	3	T	I	0.11
chr1	8330843	3	T	I	0.766
chr1	8330870	3	C	I	0.11
chr1	8335448	3	C	I	-0.033
chr1	8335541	3	C	I	4.982
chr1	8337964	3	C	I	-0.365
chr1	8339497	3	C	I	0.293
chr1	8339545	3	C	I	-1.372
chr1	8339623	3	A	I	-0.734
chr1	8339635	3	T	I	-0.868
chr1	8343797	3	C	I	8.782
chr1	8343833	3	T	I	-0.404
chr1	8343950	3	T	I	-0.622
chr1	8343959	3	T	I	-0.364
chr1	8355565	3	C	I	2.872
chr1	8358239	3	T	I	4.06
chr1	8358332	3	C	I	1.965
chr1	8358470	3	C	I	-0.623
chr1	8358593	3	C	I	0.731
chr1	8358608	3	C	I	1.586
chr1	8358638	3	C	I	4.852
chr1	8358797	3	C	I	-2.741
chr1	8358818	3	T	I	-0.906
chr1	8359881	3	T	I	-6.675
chr1	8360228	3	C	I	4.426
chr1	8360267	3	A	I	-4.591
chr1	8360366	3	C	I	1.419
chr1	8360699	3	C	I	1.572
chr1	8360723	3	C	I	4.095
chr1	8361107	3	C	I	4.698
chr1	8361362	3	C	I	4.135
chr1	8361395	3	C	I	1.943
chr1	8361485	3	C	I	4.087
chr1	8362767	3	C	I	0.96
chr1	8362779	3	C	I	5.739
chr1	8364161	3	T	I	-2.945
chr1	8364194	3	C	I	2.016
chr1	8364218	3	C	I	2.851
chr1	8365873	3	T	I	-1.843
chr1	8365963	3	C	I	2.213
chr1	8422757	3	T	I	0.626
chr1	8465952	3	C	I	-2.839
chr1	8508648	3	T	I	0.736
chr1	8541237	3	A	I	0.251
chr1	8541285	3	A	I	2.825
chr1	8541303	3	C	I	4.133
chr1	8556513	3	T	I	0.732
chr1	8556534	3	C	I	1.2
chr1	8556549	3	T	I	0.2
chr1	8624325	3	T	I	0.85
chr1	8624334	3	C	I	6.945
chr1	8624367	3	C	I	2.848
chr1	8656004	3	C	I	3.36
chr1	8656016	3	A	I	0.271
chr1	8861426	3	T	I	-0.492
chr1	8862943	3	C	I	2.259
chr1	8863268	3	C	I	-1.647
chr1	8863917	3	T	I	-8.194
chr1	8863974	3	C	I	-3.458
chr1	8864019	3	C	I	2.257
chr1	8864082	3	C	I	-5.932
chr1	8865298	3	C	I	5.809
chr1	8865337	3	C	I	4.227
chr1	8865424	3	C	I	-4.12
chr1	8865457	3	T	I	-0.851
chr1	8866295	3	C	I	3.979
chr1	8866358	3	C	I	4.773
chr1	8866394	3	T	I	-5.371
chr1	8866436	3	C	I	4.775
chr1	8866487	3	C	I	6.798
chr1	8867129	3	C	I	2.846
chr1	8867159	3	C	I	-8.127
chr1	8867228	3	T	I	0.287
chr1	8868013	3	C	I	-7.678
chr1	8868028	3	T	I	-2.633
chr1	8870473	3	T	I	3.036
chr1	8870485	3	C	I	8.796
chr1	8871943	3	C	I	5.834
chr1	8874876	3	C	I	2.927
chr1	8874891	3	C	I	1.525
chr1	8874900	3	T	I	-1.434
chr1	8949333	3	C	I	1.615
chr1	8957144	3	C	I	1.309
chr1	8957195	3	A	I	-4.08
chr1	8957240	3	C	I	2.469
chr1	8957270	3	C	I	0.2
chr1	8957282	3	C	I	-15.654
chr1	8958912	3	T	I	-1.3
chr1	8958918	3	T	I	-4.356
chr1	8958954	3	A	I	-2.047
chr1	8962628	3	T	I	-0.911
chr1	8962646	3	C	I	1.625
chr1	8970914	3	C	I	-0.158
chr1	8974665	3	T	I	-1.942
chr1	8974674	3	T	I	-1.182
chr1	9003348	3	T	I	-4.155
chr1	9003399	3	T	I	0.362
chr1	9003408	3	A	I	-0.101
chr1	9003441	3	T	I	-0.123
chr1	9003453	3	C	I	4.539
chr1	9003459	3	T	I	-3.428
chr1	9003477	3	C	I	3.068
chr1	9003489	3	C	I	1.004
chr1	9003492	3	C	I	0.326
chr1	9003510	3	C	I	-2.056
chr1	9004755	3	C	I	0.055
chr1	9004776	3	A	I	0.207
chr1	9004779	3	C	I	-1.194
chr1	9004848	3	C	I	1.587
chr1	9007317	3	T	I	-9.701
chr1	9007332	3	C	I	2.045
chr1	9007350	3	C	I	4.006
chr1	9007353	3	C	I	1.924
chr1	9010188	3	C	I	2.666
chr1	9013531	3	C	I	0.601
chr1	9013543	3	A	I	-4.588
chr1	9013612	3	C	I	1.904
chr1	9013633	3	C	I	2.101
chr1	9014687	3	C	I	3.509
chr1	9014720	3	C	I	-2.868
chr1	9014723	3	C	I	1.842
chr1	9015148	3	T	I	-0.014
chr1	9018239	3	C	I	2.907
chr1	9018257	3	C	I	2.857
chr1	9018281	3	C	I	0.873
chr1	9018371	3	C	I	2.676
chr1	9019243	3	C	I	2.969
chr1	9019285	3	C	I	3.065
chr1	9019294	3	C	I	1.008
chr1	9019297	3	C	I	-0.23
chr1	9019306	3	C	I	3.69
chr1	9019315	3	C	I	3.005
chr1	9026310	3	T	I	0.202
chr1	9037670	3	T	I	-0.848
chr1	9037679	3	C	I	3.371
chr1	9037685	3	A	I	-3.36
chr1	9037715	3	T	I	-1.825
chr1	9037724	3	C	I	-0.013
chr1	9037730	3	C	I	4.641
chr1	9037748	3	C	I	-3.206
chr1	9037763	3	T	I	3.37
chr1	9037900	3	C	I	-1.225
chr1	9037912	3	C	I	2.784
chr1	9037993	3	C	I	4.74
chr1	9038002	3	C	I	6.823
chr1	9038017	3	A	I	3.156
chr1	9038450	3	A	I	-0.665
chr1	9038462	3	C	I	0.086
chr1	9038474	3	C	I	-0.39
chr1	9038480	3	C	I	2.815
chr1	9038864	3	A	I	-8.808
chr1	9038873	3	C	I	2.83
chr1	9039639	3	C	I	4.018
chr1	9039660	3	C	I	2.771
chr1	9039839	3	C	I	-0.162
chr1	9039842	3	C	I	2.787
chr1	9039896	3	C	I	2.269
chr1	9039935	3	C	I	1.486
chr1	9040095	3	T	I	-3.878
chr1	9040179	3	C	I	1.109
chr1	9041819	3	C	I	1.937
chr1	9041834	3	C	I	4.894
chr1	9041846	3	C	I	4.835
chr1	9047617	3	A	I	-2.932
chr1	9047638	3	T	I	-0.22
chr1	9047641	3	T	I	-1.041
chr1	9047644	3	C	I	-1.674
chr1	9047686	3	C	I	5.671
chr1	9047698	3	C	I	-1.76
chr1	9047707	3	A	I	-0.605
chr1	9057489	3	C	I	-4.812
chr1	9058215	3	A	I	-4.304
chr1	9104596	3	C	I	6.791
chr1	9104629	3	C	I	-2.17
chr1	9105573	3	C	I	-0.22
chr1	9105579	3	C	I	5.546
chr1	9105588	3	C	I	2.716
chr1	9105651	3	C	I	4.825
chr1	9111285	3	C	I	0.171
chr1	9111396	3	C	I	0.013
chr1	9111438	3	T	I	-1.52
chr1	9111468	3	C	I	3.492
chr1	9128704	3	C	I	4.821
chr1	9128728	3	T	I	2.253
chr1	9244952	3	A	I	-5.804
chr1	9245018	3	A	I	-2.419
chr1	9245021	3	C	I	4.243
chr1	9245306	3	C	I	-7.58
chr1	9245351	3	C	I	-3.638
chr1	9245390	3	T	I	-2.298
chr1	9245402	3	C	I	2.423
chr1	9246980	3	C	I	4.723
chr1	9247055	3	C	I	1.514
chr1	9247058	3	C	I	2.677
chr1	9262093	3	T	I	0.112
chr1	9263525	3	T	I	-2.463
chr1	9263558	3	C	I	4.853
chr1	9263606	3	C	I	5.768
chr1	9263699	3	C	I	-5.091
chr1	9263888	3	C	I	4.178
chr1	9263915	3	C	I	2.037
chr1	9264185	3	C	I	0.946
chr1	9264206	3	C	I	-7.029
chr1	9264431	3	C	I	-1.537
chr1	9264446	3	C	I	0.09
chr1	9264509	3	C	I	2.476
chr1	9264524	3	C	I	2.23
chr1	9264701	3	C	I	4.992
chr1	9264755	3	C	I	2.466
chr1	9264803	3	C	I	2.842
chr1	9355918	3	C	I	4.126
chr1	9356113	3	C	I	1.608
chr1	9356152	3	C	I	4.208
chr1	9356197	3	C	I	5.857
chr1	9356407	3	T	I	-2.541
chr1	9356464	3	T	I	-0.877
chr1	9356557	3	C	I	8.853
chr1	9367524	3	C	I	3.414
chr1	9553650	3	T	I	1.141
chr1	9553674	3	T	I	1.111
chr1	9553746	3	T	I	-0.239
chr1	9567290	3	C	I	2.475
chr1	9570309	3	T	I	-0.217
chr1	9570330	3	T	I	-2.09
chr1	9570339	3	T	I	-0.374
chr1	9573353	3	C	I	4.973
chr1	9573377	3	A	I	1.686
chr1	9580020	3	T	I	-1.401
chr1	9580062	3	T	I	1.382
chr1	9580074	3	A	I	1.216
chr1	9580077	3	C	I	7.129
chr1	9580089	3	T	I	1.381
chr1	9580221	3	T	I	-1.63
chr1	9582306	3	A	I	-1.069
chr1	9582423	3	C	I	7.068
chr1	9582432	3	C	I	-1.017
chr1	9582447	3	T	I	-0.544
chr1	9582471	3	T	I	-0.149
chr1	9589035	3	C	I	4.064
chr1	9596882	3	C	I	3.439
chr1	9597020	3	C	I	5.759
chr1	9598544	3	C	I	4.953
chr1	9601143	3	C	I	0.475
chr1	9601452	3	C	I	4.973
chr1	9602081	3	C	I	-2.001
chr1	9607611	3	C	I	-0.1
chr1	9607653	3	C	I	1.914
chr1	9607770	3	A	I	-5.426
chr1	9610624	3	C	I	8.82
chr1	9611802	3	C	I	7.122
chr1	9710590	3	C	I	3.499
chr1	9715618	3	C	I	2.346
chr1	9715738	3	C	I	3.399
chr1	9715750	3	C	I	6.901
chr1	9715762	3	C	I	-3.344
chr1	9716964	3	C	I	2.356
chr1	9717024	3	C	I	1.952
chr1	9717096	3	T	I	-0.384
chr1	9717581	3	C	I	-1.542
chr1	9717590	3	C	I	0.69
chr1	9718810	3	C	I	5.008
chr1	9718816	3	C	I	0.328
chr1	9718867	3	C	I	-0.961
chr1	9719932	3	T	I	-1.505
chr1	9720191	3	C	I	3.534
chr1	9720613	3	C	I	1.805
chr1	9720762	3	C	I	6.874
chr1	9721228	3	C	I	6.854
chr1	9721561	3	C	I	0.519
chr1	9721806	3	C	I	7.046
chr1	9722292	3	C	I	3.444
chr1	9722337	3	C	I	8.784
chr1	9722340	3	C	I	1.615
chr1	9722562	3	C	I	5
chr1	9723173	3	T	I	-5.517
[truncated: 480,606 more rows]
