# Supplementary material for: Interpreting mammalian synonymous site conservation in light of the unwanted transcript hypothesis
Source: Nat Commun. 2025 Feb 27;16:2007. doi: 10.1038/s41467-025-57179-w (PMC11865589; doi:10.1038/s41467-025-57179-w)
Supplement: Supplementary file 14 — Source Data [file 41467_2025_57179_MOESM14_ESM.zip › source_data/fig5_source_data.txt]

Species	prop_A	prop_T	prop_C	prop_G	Superorder	Order	Family	Common Name	Ne	TE_prop	prop_GC	mean_dist	Adult_weight_g	Maximum_longevity_yrs	Female_maturity_days
Nycticebus_coucang	0.126636993922794	0.14686938286399	0.426420867927758	0.300072755285458	Euarchontoglires	Primates	Lorisidae	sunda slow loris	2.44426571	59.38	0.726493623213216	0.0837122671117578	NA	25.8	578
Bos_taurus	0.120891466232988	0.138074552768981	0.435900453650603	0.305133527347428	Laurasiatheria	Cetartiodactyla	Bovidae	cattle	2.99558281	52.36	0.741033980998031	0.0654541231561529	750000	20	548
Psammomys_obesus	0.128263288538903	0.149415817855003	0.423029187708636	0.299291705897458	Euarchontoglires	Rodentia	Muridae	fat sand rat	14.6077136	47.88	0.722320893606094	0.1043685714999	NA	3.2	100
Rattus_norvegicus	0.12942951296756	0.149854489429085	0.422333732774116	0.298382264829239	Euarchontoglires	Rodentia	Muridae	brown rat	15.2699795	39.1	0.720715997603355	0.110781334702845	NA	3.8	90
Colobus_angolensis	0.124347342292219	0.143488401951554	0.430336814174441	0.301827441581785	Euarchontoglires	Primates	Cercopithecidae	angolan colobus	2.51257639	52.67	0.732164255756226	0.0687390777910925	NA	35.3	1642
Pteropus_alecto	0.123427201917316	0.142076093469143	0.432016605323975	0.302480099289566	Laurasiatheria	Chiroptera	Pteropodidae	black flying fox	NA	35.74	0.734496704613541	0.0719075883049445	NA	20.3	NA
Alouatta_palliata	0.125053496533425	0.143905674912266	0.430176324574168	0.300864503980142	Euarchontoglires	Primates	Atelidae	mantled howler	NA	53.16	0.73104082855431	0.0720236757824759	NA	24	1095
Anoura_caudifer	0.12067748009929	0.138951895917145	0.435451082769837	0.304919541213729	Laurasiatheria	Chiroptera	Phyllostomidae	tailed tailless bat	4.00953183	44.64	0.740370623983566	0.0716946275214699	NA	NA	NA
Pongo_abelii	0.123769579731233	0.142215184456047	0.431973808097235	0.302041427715484	Euarchontoglires	Primates	Hominidae	sumatran orangutan	1.14373207	54.38	0.734015235812719	0.0670344107535165	NA	NA	NA
Myotis_davidii	0.118997688949756	0.13676923735342	0.436927587092356	0.307305486604468	Laurasiatheria	Chiroptera	Vespertilionidae	david's myotis	NA	42.61	0.744233073696824	0.0671270934976747	NA	NA	NA
Castor_canadensis	0.129226226140546	0.149244628948044	0.42323247453565	0.29829667037576	Euarchontoglires	Rodentia	Castoridae	north american beaver	1.68032774	43.37	0.72152914491141	0.0897872888670148	NA	23.4	639
Eulemur_fulvus	0.121265941966961	0.139080287597364	0.435643670290165	0.304010100145511	Euarchontoglires	Primates	Lemuridae	common brown lemur	3.6617502	44.9	0.739653770435676	0.0651793738765728	NA	35.5	509
Marmota_marmota	0.126679791149534	0.146227424462895	0.427779679876744	0.299313104510828	Euarchontoglires	Rodentia	Sciuridae	alpine marmot	1.44418135	37.88	0.727092784387572	0.0808520303717652	NA	17.4	730
Nannospalax_galili	0.132607207052983	0.151951553539331	0.420653941624583	0.294787297783104	Euarchontoglires	Rodentia	Spalacidae	upper galilee mountains blind mole rat	10.253448	55.48	0.715441239407687	0.10071123641188	NA	NA	NA
Cricetomys_gambianus	0.128391680219122	0.149223230334674	0.423360866215869	0.299024223230335	Euarchontoglires	Rodentia	Nesomyidae	gambian pouched rat	5.65672537	35.69	0.722385089446204	0.099870761291335	NA	8.4	158
Sorex_araneus	0.122367970555508	0.140749379440212	0.430882478815373	0.306000171188907	Laurasiatheria	Eulipotyphla	Soricidae	common shrew	NA	38.13	0.73688265000428	0.107189844931382	NA	3.2	198
Erythrocebus_patas	0.12424034922537	0.143295814431225	0.43057219892151	0.301891637421895	Euarchontoglires	Primates	Cercopithecidae	patas monkey	1.20835244	52.64	0.732463836343405	0.0684650863790693	NA	30	956
Leptonychotes_weddellii	0.119361465377044	0.137122314474022	0.437623042026877	0.305893178122058	Laurasiatheria	Carnivora	Phocidae	weddell seal	NA	31.83	0.743516220148935	0.0627100630545807	425000	NA	1365
Chlorocebus_sabaeus	0.124079859625096	0.143295814431225	0.430518702388085	0.302105623555594	Euarchontoglires	Primates	Cercopithecidae	green monkey	2.11919415	56.05	0.732624325943679	0.0684647743159577	NA	NA	NA
Mirounga_angustirostris	0.118879996576222	0.137175811007447	0.437730035093726	0.306214157322605	Laurasiatheria	Carnivora	Phocidae	northern elephant seal	0.44709646	48.62	0.743944192416331	0.0626751119860766	1600000	NA	1095
Peromyscus_maniculatus	0.125909441068219	0.146355816143114	0.427084224942224	0.300650517846444	Euarchontoglires	Rodentia	Cricetidae	prairie deer mouse	27.0247509	45.68	0.727734742788668	0.0972992720905019	NA	8.3	49
Micronycteris_hirsuta	0.119104682016605	0.136737139433365	0.437269964906274	0.306888213643756	Laurasiatheria	Chiroptera	Phyllostomidae	hairy big-eared bat	4.06114978	46.71	0.74415817855003	0.0694841061799196	NA	NA	NA
Dolichotis_patagonum	0.124700419412822	0.145103997260978	0.428036463237182	0.302159120089018	Euarchontoglires	Rodentia	Caviidae	patagonian mara	5.79860854	48.96	0.7301955833262	0.0854375748951468	NA	14.4	158
Cercopithecus_neglectus	0.124154754771891	0.143381408884704	0.430775485748523	0.301688350594881	Euarchontoglires	Primates	Cercopithecidae	de brazza's monkey	1.36857055	46.95	0.732463836343404	0.0683506037975405	NA	30.8	1611
Procavia_capensis	0.128338183685697	0.147875117692374	0.423649747496362	0.300136951125567	Afrotheria	Hyracoidea	Procaviidae	rock hyrax	2.63248657	64.26	0.723786698621929	0.102847397571971	NA	14.8	500
Gorilla_gorilla	0.123416502610631	0.142322177522897	0.431791919883592	0.302469399982881	Euarchontoglires	Primates	Hominidae	western lowland gorilla	0.50331275	53.01	0.734261319866473	0.0669823853747611	NA	60.1	2829
Tonatia_saurophila	0.119949927244715	0.138031755542241	0.435804159890439	0.306214157322605	Laurasiatheria	Chiroptera	Phyllostomidae	stripe-headed round-eared bat	4.07920709	42.84	0.742018317213044	0.0714801510028817	NA	NA	NA
Lemur_catta	0.121191046820166	0.13961525293161	0.43500171188907	0.304191988359154	Euarchontoglires	Primates	Lemuridae	ring tailed lemur	3.33155261	44.32	0.739193700248224	0.0659175368769437	NA	37.3	595
Pteronotus_parnellii	0.121554823247454	0.139230077890953	0.434648634768467	0.304566464093127	Laurasiatheria	Chiroptera	Mormoopidae	parnell's mustached bat	2.13025467	39.51	0.739215098861594	0.0710881105737682	NA	NA	NA
Myocastor_coypus	0.128937344860053	0.148838055294017	0.424099118377129	0.298125481468801	Euarchontoglires	Rodentia	Myocastoridae	coypu	3.74144533	55.34	0.72222459984593	0.0992825223258866	NA	19	152
Xerus_inauris	0.126808182829753	0.147040571770949	0.426634854061457	0.299516391337841	Euarchontoglires	Rodentia	Sciuridae	cape ground squirrel	4.07752892	45	0.726151245399298	0.0817634329795429	NA	11.5	365
Tragulus_javanicus	0.120121116151673	0.137946161088761	0.435879055037234	0.306053667722332	Laurasiatheria	Cetartiodactyla	Tragulidae	java lesser chevrotain	5.57876948	42.72	0.741932722759566	0.0739283752746156	2850	14	167
Tupaia_tana	0.123009928956604	0.141573226054952	0.4320701018574	0.303346743131045	Euarchontoglires	Scandentia	Tupaiidae	large treeshrew	4.156136	50.17	0.735416844988445	0.0815317038289252	NA	11.6	365
Mirza_coquereli	0.122485662929042	0.141166652400924	0.433150731832577	0.303196952837456	Euarchontoglires	Primates	Cheirogaleidae	coquerel's giant mouse lemur	4.24232946	48.69	0.736347684670033	0.0700489404119947	NA	17.4	312
Erinaceus_europaeus	0.132724899426517	0.151962252846016	0.419990584610117	0.29532226311735	Laurasiatheria	Eulipotyphla	Erinaceidae	western european hedgehog	NA	46.41	0.715312847727467	0.115958506305458	NA	11.7	253
Oryctolagus_cuniculus	0.11991782932466	0.138277839595994	0.434851921595481	0.306952409483865	Euarchontoglires	Lagomorpha	Leporidae	rabbit	NA	44.72	0.741804331079346	0.0803840694456333	NA	13	730
Myotis_brandtii	0.118601814602414	0.136426859539502	0.437537447573397	0.307433878284687	Laurasiatheria	Chiroptera	Vespertilionidae	brandt's bat	NA	44.75	0.744971325858084	0.0642988655168479	NA	41	NA
Panthera_onca	0.119596850124112	0.138737909783446	0.436093041170932	0.30557219892151	Laurasiatheria	Carnivora	Felidae	jaguar	0.96946032	41.25	0.741665240092442	0.0637839168021912	81150	28	730
Megaderma_lyra	0.12200419412822	0.140449798853034	0.433289822819481	0.304256184199264	Laurasiatheria	Chiroptera	Megadermatidae	greater false vampire bat	2.4916828	41.8	0.737546007018745	0.0755432572969271	NA	14	540
Felis_nigripes	0.119596850124112	0.138780707010186	0.436135838397672	0.30548660446803	Laurasiatheria	Carnivora	Felidae	black-footed cat	1.20753222	47.26	0.741622442865702	0.0639308985277754	2125	15.6	445
Eptesicus_fuscus	0.11835573054866	0.136394761619447	0.437762133013781	0.307487374818112	Laurasiatheria	Chiroptera	Vespertilionidae	big brown bat	NA	40.58	0.745249507831893	0.065511007803361	NA	19	547
Mellivora_capensis	0.121276641273645	0.139732945305144	0.435215698022768	0.303774715398442	Laurasiatheria	Carnivora	Mustelidae	honey badger	1.82509628	48.6	0.73899041342121	0.0686241494051186	10000	31.3	NA
Diceros_bicornis	0.118847898656167	0.136983223487118	0.437098775999315	0.3070701018574	Laurasiatheria	Perissodactyla	Rhinocerotidae	black rhinoceros	0.85259301	37.69	0.744168877856715	0.0621866886359097	NA	57	1826
Antilocapra_americana	0.121244543353591	0.138812804930241	0.435279893862878	0.304662757853291	Laurasiatheria	Cetartiodactyla	Antilocapridae	pronghorn	3.50939604	45.1	0.739942651716169	0.0696980923136181	46100	17	547
Ellobius_lutescens	0.130317555422409	0.151609175725413	0.421969956346829	0.29610331250535	Euarchontoglires	Rodentia	Cricetidae	transcaucasian mole vole	8.59195496	43.99	0.718073268852179	0.105212434734229	NA	NA	NA
Dasypus_novemcinctus	0.126027133441753	0.14545707438158	0.427982966703758	0.300532825472909	Xenarthra	Cingulata	Dasypodidae	nine-banded armadillo	2.0124519	55.42	0.728515792176667	0.0857297997089789	NA	22.3	365
Scalopus_aquaticus	0.124539929812548	0.142996233844047	0.430540101001455	0.30192373534195	Laurasiatheria	Eulipotyphla	Talpidae	eastern mole	4.34136287	31.61	0.732463836343405	0.0815576496476361	NA	6.2	335
Cuniculus_paca	0.12358769151759	0.143584695711718	0.42989814260036	0.302929470170333	Euarchontoglires	Rodentia	Cuniculidae	lowland paca	2.65622601	36.29	0.732827612770693	0.0818980659219949	NA	16.3	365
Okapia_johnstoni	0.121640417700933	0.139101686210734	0.435344089702987	0.303913806385346	Laurasiatheria	Cetartiodactyla	Giraffidae	okapi	NA	43.56	0.739257896088333	0.0668923328768296	225000	33.5	578
Piliocolobus_tephrosceles	0.124347342292219	0.143381408884704	0.43055080030814	0.301720448514936	Euarchontoglires	Primates	Cercopithecidae	ugandan red colobus	NA	57.04	0.732271248823076	0.0686204938086679	NA	NA	NA
Saiga_tatarica	0.122250278181974	0.139668749465035	0.434188564581015	0.303892407771976	Laurasiatheria	Cetartiodactyla	Bovidae	steppe saiga	NA	48.62	0.738080972352991	0.069903028617079	37500	NA	331
Dicerorhinus_sumatrensis	0.11920097577677	0.13674783874005	0.437323461439699	0.306727724043482	Laurasiatheria	Perissodactyla	Rhinocerotidae	sumatran rhinoceros	0.99865243	35.69	0.744051185483181	0.0621047943593255	NA	32.8	2738
Balaenoptera_bonaerensis	0.118548318068989	0.135720705298297	0.438436189334931	0.307294787297783	Laurasiatheria	Cetartiodactyla	Balaenopteridae	antarctic minke whale	0.5271824	48.17	0.745730976632714	0.0579932291220862	NA	NA	NA
Giraffa_tippelskirchi	0.121619019087563	0.138491825729693	0.43565436959685	0.304234785585894	Laurasiatheria	Cetartiodactyla	Giraffidae	giraffe	0.88033227	49.96	0.739889155182744	0.0664719838654455	NA	NA	NA
Acinonyx_jubatus	0.119714542497646	0.138663014636652	0.436200034237781	0.305422408627921	Laurasiatheria	Carnivora	Felidae	cheetah	0.07752336	44.95	0.741622442865702	0.0641924519957773	53500	20.5	456
Manis_pentadactyla	0.123063425490028	0.142108191389198	0.431588633056578	0.303239750064196	Laurasiatheria	Pholidota	Manidae	chinese pangolin	3.27639117	38.34	0.734828383120774	0.0784581496619019	NA	NA	755
Tolypeutes_matacus	0.126957973123342	0.145542668835059	0.428496533424634	0.299002824616965	Xenarthra	Cingulata	Dasypodidae	southern three-banded armadillo	0.82429865	60.75	0.727499358041599	0.0833163927644155	NA	36.8	320
Mormoops_blainvillei	0.121116151673372	0.138802105623556	0.435418984849782	0.304662757853291	Laurasiatheria	Chiroptera	Mormoopidae	ghost-faced bat	4.65534641	40.77	0.740081742703073	0.0704236390481897	NA	NA	NA
Spermophilus_dauricus	0.126957973123342	0.146880082170675	0.42683814088847	0.299323803817513	Euarchontoglires	Rodentia	Sciuridae	daurian ground squirrel	5.1215418	44.32	0.726161944705983	0.0818204067876401	NA	NA	NA
Puma_concolor	0.119746640417701	0.138705811863391	0.436039544637507	0.3055080030814	Laurasiatheria	Carnivora	Felidae	puma	2.34385208	36.59	0.741547547718907	0.0640970052640589	63000	27	912
Sus_scrofa	0.120110416844988	0.137796370795172	0.436959685012411	0.305133527347428	Laurasiatheria	Cetartiodactyla	Suidae	pig	4.51177099	40.08	0.742093212359839	0.0686695322976404	130000	27	334
Echinops_telfairi	0.121918599674741	0.140460498159719	0.431888213643756	0.305732688521784	Afrotheria	Afrosoricida	Tenrecidae	lesser hedgehog tenrec	6.44782411	46.37	0.73762090216554	0.100704103540757	180	19	365
Odobenus_rosmarus	0.119265171616879	0.137935461782077	0.436863391252247	0.305935975348797	Laurasiatheria	Carnivora	Odobenidae	pacific walrus	0.74371235	43.56	0.742799366601044	0.0633060590173757	1012500	NA	1745
Neomonachus_schauinslandi	0.119051185483181	0.137175811007447	0.437505349653342	0.30626765385603	Laurasiatheria	Carnivora	Phocidae	hawaiian monk seal	NA	45.45	0.743773003509372	0.0625793531912465	NA	NA	NA
Eschrichtius_robustus	0.118452024308825	0.135496019857913	0.438842762988958	0.307209192844304	Laurasiatheria	Cetartiodactyla	Eschrichtiidae	grey whale	0.18508689	49.7	0.746051955833262	0.0579170411424006	NA	77	2922
Hemitragus_hylocrius	0.121019857913207	0.138213643755885	0.43571856543696	0.305047932893948	Laurasiatheria	Cetartiodactyla	Bovidae	nilgiri tahr	0.9875455	53.71	0.740766498330908	0.0664617303632058	75000	17.3	669
Ursus_maritimus	0.118676709749208	0.137272104767611	0.437483951039973	0.306567234443208	Laurasiatheria	Carnivora	Ursidae	polar bear	0.54532777	42.09	0.744051185483181	0.0623853836771377	475000	43.8	1734
Dinomys_branickii	0.123491397757425	0.142942737310622	0.430219121800907	0.303346743131045	Euarchontoglires	Rodentia	Dinomyidae	pacarana	1.12946669	43.71	0.733565864931952	0.0893865106707751	NA	12.8	NA
Mus_spretus	0.130328254729094	0.150079174869468	0.421467088932637	0.298125481468801	Euarchontoglires	Rodentia	Muridae	western mediterranean mouse	0.56118428	37.88	0.719592570401438	0.109908850823133	NA	NA	NA
Capra_hircus	0.121116151673372	0.13818154583583	0.435536677223316	0.305165625267483	Laurasiatheria	Cetartiodactyla	Bovidae	goat	3.72254465	49.12	0.740702302490799	0.0663949042768695	61000	20.8	406
Eubalaena_japonica	0.118751604896003	0.135474621244543	0.438660874775315	0.307112899084139	Laurasiatheria	Cetartiodactyla	Balaenidae	north pacific right whale	0.62765703	50.54	0.745773773859454	0.0576932027304631	NA	NA	NA
Aotus_nancymaae	0.124775314559617	0.143991269365745	0.430251219720962	0.300982196353676	Euarchontoglires	Primates	Aotidae	nancy ma‚Äö√Ñ√¥s night monkey	NA	55	0.731233416074638	0.071178965519701	NA	NA	NA
Suricata_suricatta	0.119693143884276	0.138363434049474	0.435953950184028	0.305989471882222	Laurasiatheria	Carnivora	Herpestidae	meerkat	3.61478263	45.64	0.74194342206625	0.069719580087877	776	20.6	365
Ictidomys_tridecemlineatus	0.127268253017204	0.14699777454421	0.426891637421895	0.298842335016691	Euarchontoglires	Rodentia	Sciuridae	thirteen-lined ground squirrel	15.966362	39.37	0.725733972438586	0.0823155617849297	NA	7.9	354
Loxodonta_africana	0.123469999144055	0.142418471283061	0.431385346229564	0.302726183343319	Afrotheria	Proboscidea	Elephantidae	african savanna elephant	1.05657978	54.63	0.734111529572883	0.0806723711803475	NA	65	4018
Eulemur_flavifrons	0.12141573226055	0.139294273731062	0.435547376530001	0.303742617478387	Euarchontoglires	Primates	Lemuridae	sclater's lemur	3.38875297	45.01	0.739289994008388	0.0658252999372308	NA	NA	NA
Daubentonia_madagascariensis	0.12200419412822	0.140385603012925	0.433632200633399	0.303978002225456	Euarchontoglires	Primates	Daubentoniidae	aye-aye	1.30669764	47.9	0.737610202858855	0.0671291441981227	NA	32.3	882
Myotis_lucifugus	0.118280835401866	0.136277069245913	0.437687237866986	0.307754857485235	Laurasiatheria	Chiroptera	Vespertilionidae	little brown bat	NA	47.16	0.745442095352221	0.0641225052783246	NA	34	210
Ovis_canadensis	0.120966361379783	0.138021056235556	0.435857656423864	0.305154925960798	Laurasiatheria	Cetartiodactyla	Bovidae	peninsular bighorn sheep	NA	51.19	0.741012582384662	0.0662491708037319	70275	20.6	707
Panthera_tigris	0.119586150817427	0.138523923649747	0.43637122314474	0.305518702388085	Laurasiatheria	Carnivora	Felidae	amur tiger	NA	44.22	0.741889925532825	0.0637211475363063	119700	26.3	1268
Beatragus_hunteri	0.121265941966961	0.138470427116323	0.435547376530001	0.304716254386716	Laurasiatheria	Cetartiodactyla	Bovidae	hirola	0.82835514	52.92	0.740263630916717	0.0670232656423863	159000	NA	652
Rhinopithecus_roxellana	0.124561328425918	0.143766583925362	0.430037233587264	0.301634854061457	Euarchontoglires	Primates	Cercopithecidae	golden snub-nosed monkey	1.001074	60.35	0.731672087648721	0.0689847160404006	NA	29.5	NA
Aplodontia_rufa	0.126251818882136	0.146206025849525	0.427854575023538	0.2996875802448	Euarchontoglires	Rodentia	Aplodontiidae	mountain beaver	3.57600881	45.79	0.727542155268338	0.0833163927644156	NA	NA	730
Macaca_nemestrina	0.123930069331507	0.143253017204485	0.430700590601729	0.302116322862279	Euarchontoglires	Primates	Cercopithecidae	southern pig-tailed macaque	NA	56.66	0.732816913464008	0.0677097153271135	NA	37.6	1125
Otolemur_garnettii	0.126380210562356	0.146516305743388	0.426848840195155	0.300254643499101	Euarchontoglires	Primates	Galagidae	small-eared galago	4.76490267	44.81	0.727103483694256	0.0834509365459784	NA	20	600
Vicugna_pacos	0.118901395189592	0.136437558846187	0.438136608747753	0.306524437216468	Laurasiatheria	Cetartiodactyla	Camelidae	alpaca	NA	37.63	0.744661045964221	0.0650415311421153	62000	25.8	432
Onychomys_torridus	0.12866986219293	0.149041342121031	0.424131216297184	0.298157579388856	Euarchontoglires	Rodentia	Cricetidae	scorpion mouse	9.43521258	45.65	0.72228879568604	0.102678571428571	NA	4.6	41
Ailuropoda_melanoleuca	0.118997688949756	0.137785671488488	0.436852691945562	0.306363947616194	Laurasiatheria	Carnivora	Ursidae	giant panda	1.17598296	43.14	0.743216639561756	0.0633649052041428	117500	36.8	2192
Miniopterus_schreibersii	0.119778738337756	0.137026020713858	0.436959685012411	0.306235555935975	Laurasiatheria	Chiroptera	Vespertilionidae	common bent-wing bat	2.51335124	39.16	0.743195240948386	0.0680864200833119	NA	22	577
Orycteropus_afer	0.12797440725841	0.149223230334674	0.424516391337841	0.298285971069075	Afrotheria	Tubulidentata	Orycteropodidae	aardvark	1.3202454	74.45	0.722802362406916	0.0900563764301406	NA	29.8	730
Eidolon_helvum	0.124572027732603	0.142728751176924	0.43122485662929	0.301474364461183	Laurasiatheria	Chiroptera	Pteropodidae	straw-colored fruit bat	6.40808	35.86	0.732699221090473	0.0741390624554195	NA	21.8	NA
Lasiurus_borealis	0.119233073696824	0.137700077035008	0.435943250877343	0.307123598390824	Laurasiatheria	Chiroptera	Vespertilionidae	eastern red bat	6.28065202	54.97	0.743066849268167	0.0774024401552112	NA	NA	NA
Ctenodactylus_gundi	0.127653428057862	0.147800222545579	0.425265342805786	0.299281006590773	Euarchontoglires	Rodentia	Ctenodactylidae	common gundi	8.27374556	37.98	0.724546349396559	0.101310887971126	NA	5.8	319
Chaetophractus_vellerosus	0.125962937601643	0.144750920140375	0.428774715398442	0.30051142685954	Xenarthra	Cingulata	Dasypodidae	screaming hairy armadillo	2.92267232	62.42	0.729286142257982	0.0816222021313019	NA	16.2	NA
Pygathrix_nemaeus	0.124529230505863	0.143702388085252	0.430047932893948	0.301720448514936	Euarchontoglires	Primates	Cercopithecidae	red-shanked douc langur	1.31380746	55.82	0.731768381408884	0.0688314038916945	NA	26	1460
Craseonycteris_thonglongyai	0.123448600530686	0.14248266712317	0.430914576735428	0.303154155610716	Laurasiatheria	Chiroptera	Craseonycteridae	bumblebee bat	1.42454053	40.78	0.734068732346144	0.0792516815743673	NA	NA	NA
Ateles_geoffroyi	0.124347342292219	0.143210219977745	0.430775485748523	0.301666951981512	Euarchontoglires	Primates	Atelidae	geoffroy's spider monkey	1.36323075	52.51	0.732442437730035	0.0706309381152101	NA	47.1	1825
Zalophus_californianus	0.119382863990413	0.138149447915775	0.436713600958658	0.305754087135154	Laurasiatheria	Carnivora	Otariidae	california sea lion	0.57970845	41.79	0.742467688093812	0.063866970170333	180000	35.7	1095
Pan_troglodytes	0.123288110930412	0.142514765043225	0.43196310879055	0.302234015235813	Euarchontoglires	Primates	Hominidae	chimpanzee	0.57845184	54.3	0.734197124026363	0.066708572284516	NA	68	3376
Petromus_typicus	0.125556363947616	0.14552127022169	0.427330308995977	0.301592056834717	Euarchontoglires	Rodentia	Petromuridae	dassie rat	8.43598622	39.69	0.728922365830694	0.0945758527347428	NA	NA	NA
Phocoena_phocoena	0.119350766070359	0.136555251219721	0.437665839253616	0.306428143456304	Laurasiatheria	Cetartiodactyla	Phocoenidae	harbor porpoise	2.01902059	49.29	0.74409398270992	0.0600052783246312	NA	20.4	1055
Ailurus_fulgens	0.120024822391509	0.138470427116323	0.436381922451425	0.305122828040743	Laurasiatheria	Carnivora	Ailuridae	lesser panda	1.86581659	43.95	0.741504750492168	0.0654691913464008	4325	19	550
Hystrix_cristata	0.122549858769152	0.142397072669691	0.431577933749893	0.303475134811264	Euarchontoglires	Rodentia	Hystricidae	crested porcupine	2.26382753	42.23	0.735053068561157	0.0806652828896687	NA	28	NA
Rousettus_aegyptiacus	0.123876572798083	0.141476932294787	0.432423178978002	0.302223315929128	Laurasiatheria	Chiroptera	Pteropodidae	egyptian fruit bat	4.57479042	35.79	0.73464649490713	0.0739842791520443	NA	22.9	365
Vulpes_lagopus	0.122710348369426	0.140920568347171	0.433568004793289	0.302801078490114	Laurasiatheria	Carnivora	Canidae	arctic fox	3.68246818	40.1	0.736369083283403	0.0708040439812833	5200	16.3	304
Canis_lupus_familiaris	0.122218180261919	0.140781477360267	0.433674997860139	0.303325344517675	Laurasiatheria	Carnivora	Canidae	domestic dog	2.47899123	40.52	0.737000342377814	0.0701859361180062	NA	NA	NA
Cavia_tschudii	0.126615595309424	0.14689078147736	0.425554224086279	0.300939399126937	Euarchontoglires	Rodentia	Caviidae	montane guinea pig	5.09926687	44.97	0.726493623213216	0.0906927176952266	NA	6.3	62
Ceratotherium_simum	0.119029786869811	0.136951125567063	0.437077377385945	0.306941710177181	Laurasiatheria	Perissodactyla	Rhinocerotidae	southern white rhinoceros	NA	43.5	0.744019087563126	0.0621084499557762	NA	45	1643
Mus_musculus	0.129675597021313	0.149565608148592	0.422066250106993	0.298692544723102	Euarchontoglires	Rodentia	Muridae	house mouse	NA	47.07	0.720758794830095	0.108943505877486	NA	4	42
Paradoxurus_hermaphroditus	0.117895660361209	0.137389797141145	0.437366258666438	0.307348283831208	Laurasiatheria	Carnivora	Viverridae	asian palm civet	2.93526513	43.76	0.744714542497646	0.0659446863676568	3100	24.5	341
Mesocricetus_auratus	0.130092869982025	0.149351622014893	0.422751005734828	0.297804502268253	Euarchontoglires	Rodentia	Cricetidae	golden hamster	2.62070762	36.87	0.720555508003081	0.10345369161745	NA	3.9	48
Saimiri_boliviensis	0.125438671574082	0.144226654112813	0.429534366173072	0.300800308140033	Euarchontoglires	Primates	Cebidae	bolivian squirrel monkey	1.6809374	47.95	0.730334674313105	0.0727675896601901	NA	30.3	1091
Cebus_albifrons	0.125481468800822	0.144108961739279	0.42976975092014	0.300639818539759	Euarchontoglires	Primates	Cebidae	white-fronted capuchin	0.93901447	57.11	0.730409569459899	0.0721166705897458	NA	40.4	1310
Catagonus_wagneri	0.120131815458358	0.138267140289309	0.43641402037148	0.305187023880853	Laurasiatheria	Cetartiodactyla	Tayassuidae	chacoan peccary	3.02690355	41.35	0.741601044252333	0.070085451796057	34750	NA	1096
Microtus_ochrogaster	0.129012240006848	0.149693999828811	0.423617649576307	0.297676110588034	Euarchontoglires	Rodentia	Cricetidae	prairie vole	25.2022302	38.53	0.721293760164341	0.103155359282719	NA	5.3	47
Panthera_pardus	0.119575451510742	0.138609518103227	0.436167936317727	0.305647094068304	Laurasiatheria	Carnivora	Felidae	leopard	1.45271031	43.46	0.741815030386031	0.0637338975434392	53750	27.3	937
Ctenomys_sociabilis	0.128851750406574	0.150196867243003	0.423082684242061	0.297868698108363	Euarchontoglires	Rodentia	Ctenomyidae	social tuco-tuco	4.77277568	47.3	0.720951382350424	0.0981556178492967	NA	NA	NA
Choloepus_hoffmanni	0.125502867414192	0.144355045793033	0.429063596678935	0.301078490113841	Xenarthra	Pilosa	Megalonychidae	hoffmann two-toed sloth	2.09242673	54.82	0.730142086792776	0.0823974560615138	NA	41	730
Trichechus_manatus	0.124176153385261	0.142439869896431	0.43135324830951	0.302030728408799	Afrotheria	Sirenia	Trichechidae	florida manatee	1.81607024	53.23	0.733383976718309	0.0785379932380382	NA	69	1278
Macaca_fascicularis	0.123833775571343	0.143188821364376	0.430625695454935	0.302351707609347	Euarchontoglires	Primates	Cercopithecidae	crab-eating macaque	1.9941141	47.31	0.732977403064282	0.0675550657650718	NA	39	1238
Chrysochloris_asiatica	0.131986647265257	0.153684841222289	0.418631772661132	0.295696738851322	Afrotheria	Afrosoricida	Chrysochloridae	cape golden mole	6.34680674	60.07	0.714328511512454	0.102925814573882	NA	NA	NA
Choloepus_didactylus	0.125652657707781	0.144098262432594	0.429309680732689	0.300939399126937	Xenarthra	Pilosa	Megalonychidae	linnaeus two-toed sloth	0.9766622	55.06	0.730249079859626	0.0823156955262633	NA	36.8	1279
Cryptoprocta_ferox	0.120442095352221	0.138566720876487	0.435964649490713	0.305026534280579	Laurasiatheria	Carnivora	Eupleridae	fossa	1.21640241	45.74	0.740991183771292	0.06609639362036	9500	23.1	1496
Pipistrellus_pipistrellus	0.117735170760935	0.135603012924762	0.438147308054438	0.308514508259865	Laurasiatheria	Chiroptera	Vespertilionidae	common pipistrelle	4.59522969	47.95	0.746661816314303	0.0722331147108335	NA	16.6	456
Chinchilla_lanigera	0.122100487888385	0.141626722588376	0.432134297697509	0.30413849182573	Euarchontoglires	Rodentia	Chinchillidae	long-tailed chinchilla	10.5244611	43.22	0.736272789523239	0.0810383320494166	NA	17.2	240
Uropsilus_gracilis	0.126679791149534	0.146452109903278	0.426506462381238	0.300361636565951	Laurasiatheria	Eulipotyphla	Talpidae	gracile shrew mole	7.56735772	30.79	0.726868098947189	0.0941110124397273	NA	NA	NA
Manis_javanica	0.123651887357699	0.14261105880339	0.431235555935975	0.302501497902936	Laurasiatheria	Pholidota	Manidae	malayan pangolin	4.88643915	36.62	0.733737053838911	0.0798685857656424	NA	NA	NA
Hyaena_hyaena	0.120228109218523	0.139101686210734	0.435130103569289	0.305540101001455	Laurasiatheria	Carnivora	Hyaenidae	striped hyena	0.99353543	47.21	0.740670204570744	0.0681337645153927	40000	25	800
Muscardinus_avellanarius	0.122517760849097	0.141102456560815	0.432947445005564	0.303432337584525	Euarchontoglires	Rodentia	Gliridae	hazel dormouse	1.44306931	65.86	0.736379782590089	0.0844743252303917	NA	5.3	335
Tapirus_terrestris	0.119425661217153	0.137068817940597	0.438051014294274	0.305454506547976	Laurasiatheria	Perissodactyla	Tapiridae	south american tapir	1.8643312	40.65	0.74350552084225	0.0622197673257439	NA	39.6	1095
Microgale_talazaci	0.120335102285372	0.138748609090131	0.433878284687152	0.307038003937345	Afrotheria	Afrosoricida	Tenrecidae	talazac's shrew tenrec	7.78250307	53.14	0.740916288624497	0.105982294430654	50	5.8	639
Balaenoptera_acutorostrata	0.118526919455619	0.135977488658735	0.438318496961397	0.307177094924249	Laurasiatheria	Cetartiodactyla	Balaenopteridae	minke whale	0.55180603	44.75	0.745495591885646	0.0582246016291477	7500000	50	2740
Bison_bison	0.121084053753317	0.138063853462296	0.435921852263973	0.304930240520414	Laurasiatheria	Cetartiodactyla	Bovidae	american bison	2.49478435	50.12	0.740852092784387	0.0657528121344403	630000	33.5	912
Semnopithecus_entellus	0.12428314645211	0.14330651373791	0.43061499614825	0.301795343661731	Euarchontoglires	Primates	Cercopithecidae	northern plains gray langur	1.49515981	55.87	0.732410339809981	0.0683148057005906	NA	29	1162
Nomascus_leucogenys	0.12360909013096	0.142397072669691	0.431417444149619	0.30257639304973	Euarchontoglires	Primates	Hylobatidae	northern white-cheeked gibbon	1.35614523	51.63	0.733993837199349	0.067788979357471	NA	44.1	3069
Enhydra_lutris	0.120784473166139	0.139272875117692	0.435493879996576	0.304448771719593	Laurasiatheria	Carnivora	Mustelidae	sea otter	0.38313719	43.59	0.739942651716169	0.067791030057919	25850	27	974
Callithrix_jacchus	0.125652657707781	0.145103997260978	0.42903149875888	0.300211846272362	Euarchontoglires	Primates	Cebidae	common marmoset	NA	49.31	0.729243345031242	0.0738008752032868	NA	22.8	477
Ammotragus_lervia	0.120902165539673	0.138010356928871	0.43571856543696	0.305368912094496	Laurasiatheria	Cetartiodactyla	Bovidae	aoudad	3.93229771	50.47	0.741087477531456	0.0661413307084368	92500	21.7	335
Camelus_bactrianus	0.118815800736112	0.136630146366515	0.438061713600959	0.306492339296414	Laurasiatheria	Cetartiodactyla	Camelidae	bactrian camel	1.14497387	37.46	0.744554052897373	0.0645987135866929	475000	35.4	1278
Carollia_perspicillata	0.119147479243345	0.137293503380981	0.437023880852521	0.306535136523153	Laurasiatheria	Chiroptera	Phyllostomidae	seba's short-tailed bat	4.90729096	31.1	0.743559017375674	0.0704545332962425	NA	17	258
Octodon_degus	0.126647693229479	0.14697637593084	0.426089189420526	0.300286741419156	Euarchontoglires	Rodentia	Octodontidae	degu	7.58789121	41.48	0.726375930839682	0.0935694937801364	NA	14	182
Cheirogaleus_medius	0.121758110074467	0.140524693999829	0.433921081913892	0.303796114011812	Euarchontoglires	Primates	Cheirogaleidae	fat-tailed dwarf lemur	3.84796743	47.27	0.737717195925704	0.0666290407714913	NA	29	365
Inia_geoffrensis	0.119425661217153	0.136876230420269	0.437323461439699	0.306374646922879	Laurasiatheria	Cetartiodactyla	Iniidae	amazon river dolphin	0.55523531	49.01	0.743698108362578	0.0607467402778967	NA	31.3	1826
Tursiops_truncatus	0.1191795771634	0.136480356072926	0.437676538560301	0.306663528203372	Laurasiatheria	Cetartiodactyla	Delphinidae	bottlenose dolphin	1.1337238	46.36	0.744340066763673	0.0594113776427288	NA	51.6	2831
Capromys_pilorides	0.126915175896602	0.147350851664812	0.425329538645896	0.30040443379269	Euarchontoglires	Rodentia	Capromyidae	desmarest's hutia	4.33301436	35.02	0.725733972438586	0.0955470822990669	NA	13.8	304
Meriones_unguiculatus	0.128060001711889	0.148848754600702	0.423606950269623	0.299484293417787	Euarchontoglires	Rodentia	Muridae	mongolian jird	14.3334061	49.9	0.72309124368741	0.103758131473081	NA	6.3	43
Condylura_cristata	0.12645510570915	0.145799452195498	0.426913036035265	0.300832406060087	Laurasiatheria	Eulipotyphla	Talpidae	star-nosed mole	NA	27.56	0.727745442095352	0.0896113744329368	NA	2.5	304
Rhinolophus_sinicus	0.120110416844988	0.138791406316871	0.435172900796028	0.305925276042112	Laurasiatheria	Chiroptera	Rhinolophidae	chinese rufous horseshoe bat	1.10094519	34.97	0.74109817683814	0.069081098961454	NA	NA	NA
Ondatra_zibethicus	0.129696995634683	0.150164769322948	0.422740306428143	0.297397928614226	Euarchontoglires	Rodentia	Cricetidae	muskrat	4.77599906	45.23	0.720138235042369	0.102510057348284	NA	NA	285
Tadarida_brasiliensis	0.119885731404605	0.138053154155611	0.436403321064795	0.305657793374989	Laurasiatheria	Chiroptera	Molossidae	mexican free-tailed bat	5.58622196	44.48	0.742061114439784	0.0652377742588947	NA	12	273
Rangifer_tarandus	0.120474193272276	0.137999657622186	0.436071642557562	0.305454506547976	Laurasiatheria	Cetartiodactyla	Cervidae	siberian reindeer	3.65748646	45.89	0.741526149105538	0.0673518235185026	101250	21.8	662
Tapirus_indicus	0.119489857057263	0.136886929726954	0.438329196268082	0.305294016947702	Laurasiatheria	Perissodactyla	Tapiridae	malayan tapir	1.61639373	45.46	0.743623213215784	0.0616465073896545	NA	NA	NA
Elaphurus_davidianus	0.120196011298468	0.13735769922109	0.436585209278439	0.305861080202003	Laurasiatheria	Cetartiodactyla	Cervidae	pere david's deer	1.93849587	49.7	0.742446289480442	0.0663871472795229	186500	27.5	821
Ceratotherium_simum_cottoni	0.119029786869811	0.136951125567063	0.437077377385945	0.306941710177181	Laurasiatheria	Perissodactyla	Rhinocerotidae	northern white rhinoceros	0.43222911	42.17	0.744019087563126	0.0621084499557762	NA	NA	NA
Desmodus_rotundus	0.120099717538304	0.137004622100488	0.437098775999315	0.305796884361893	Laurasiatheria	Chiroptera	Phyllostomidae	common vampire bat	6.97278148	39.71	0.742895660361208	0.0683792244429227	NA	29.2	285
Crocidura_indochinensis	0.137411195754515	0.159002396644697	0.412361978943764	0.291224428657023	Laurasiatheria	Eulipotyphla	Soricidae	indochinese shrew	16.9216148	40.63	0.703586407600787	0.133686722517048	NA	NA	NA
Mus_pahari	0.130178464435505	0.150121972096208	0.421499186852692	0.298200376615595	Euarchontoglires	Rodentia	Muridae	shrew mouse	NA	33.48	0.719699563468287	0.108690511854832	NA	NA	NA
Hipposideros_galeritus	0.121918599674741	0.141348540614568	0.432819053325345	0.303913806385346	Laurasiatheria	Chiroptera	Hipposideridae	cantor's leaf-nosed bat	3.4166881	44.29	0.736732859710691	0.0725541384918257	NA	NA	NA
Felis_catus	0.119628948044167	0.138384832662843	0.436446118291535	0.305540101001455	Laurasiatheria	Carnivora	Felidae	domestic cat	2.80621526	43.28	0.74198621929299	0.0635475512853434	3900	30	289
Noctilio_leporinus	0.12274244628948	0.141006162800651	0.432326885217838	0.303924505692031	Laurasiatheria	Chiroptera	Noctilionidae	greater bulldog bat	3.04106456	46.52	0.736251390909869	0.0791573939342064	NA	11.8	365
Hipposideros_armiger	0.120859368312933	0.139326371651117	0.434991012582385	0.304823247453565	Laurasiatheria	Chiroptera	Hipposideridae	great roundleaf bat	3.6933584	35.41	0.73981426003595	0.0694127328882422	NA	NA	NA
Tupaia_chinensis	0.123555593597535	0.142290079602842	0.431321150389455	0.302833176410169	Euarchontoglires	Scandentia	Tupaiidae	northern tree shrew	NA	45.71	0.734154326799624	0.0830171242403492	NA	NA	NA
Propithecus_coquereli	0.121554823247454	0.139732945305144	0.434530942394933	0.304181289052469	Euarchontoglires	Primates	Indridae	coquerel's sifaka	NA	32.67	0.738712231447402	0.0668438739336358	NA	NA	NA
Saguinus_imperator	0.125567063254301	0.145093297954293	0.428731918171702	0.300607720619704	Euarchontoglires	Primates	Cebidae	emperor tamarin	2.37642449	54.15	0.729339638791406	0.0732907411766384	NA	23.7	546
Cebus_capucinus	0.125588461867671	0.144098262432594	0.42974835230677	0.300564923392964	Euarchontoglires	Primates	Cebidae	white-faced sapajou	0.67399801	55.51	0.730313275699734	0.0722544241633142	NA	54	1505
Equus_przewalskii	0.118730206282633	0.136779936660104	0.437708636480356	0.306781220576907	Laurasiatheria	Perissodactyla	Equidae	przewalski's horse	2.81614637	40.22	0.744489857057263	0.0634539769322948	NA	NA	NA
Indri_indri	0.121105452366687	0.139422665411281	0.434777026448686	0.304694855773346	Euarchontoglires	Primates	Indridae	indri	2.41834465	45.55	0.739471882222032	0.0662308928214785	NA	NA	NA
Mus_caroli	0.129857485234957	0.149833090815715	0.421766669519815	0.298542754429513	Euarchontoglires	Rodentia	Muridae	ryukyu mouse	2.39036051	37.56	0.720309423949328	0.108927724400126	NA	NA	53
Cercocebus_atys	0.124272447145425	0.143124625524266	0.430668492681674	0.301934434648635	Euarchontoglires	Primates	Cercopithecidae	sooty mangabey	2.22011711	51.67	0.732602927330309	0.0683518520499871	NA	NA	NA
Macaca_mulatta	0.123780279037918	0.14328511512454	0.430636394761619	0.302298211075922	Euarchontoglires	Primates	Cercopithecidae	rhesus monkey	1.82944886	51.42	0.732934605837541	0.0676062886958259	NA	40	1231
Nasalis_larvatus	0.124443636052384	0.143648891551827	0.430251219720962	0.301656252674827	Euarchontoglires	Primates	Cercopithecidae	proboscis monkey	1.22078621	63.19	0.731907472395789	0.0689002360980342	NA	25.1	1460
Bubalus_bubalis	0.121073354446632	0.138299238209364	0.435558075836686	0.305069331507318	Laurasiatheria	Cetartiodactyla	Bovidae	water buffalo	4.19636081	51.44	0.740627407344004	0.0659811531712745	725000	34.9	502
Hydrochoerus_hydrochaeris	0.125556363947616	0.146441410596593	0.426474364461183	0.301527860994608	Euarchontoglires	Rodentia	Caviidae	capybara	1.19548058	49.16	0.728002225455791	0.087584792005478	NA	15.1	456
Sigmodon_hispidus	0.134747068389968	0.15638106650689	0.415753659162886	0.293118205940255	Euarchontoglires	Rodentia	Cricetidae	hispid cotton rat	NA	43.5	0.708871865103141	0.113956844346486	NA	5.2	40
Miniopterus_natalensis	0.120035521698194	0.137336300607721	0.436617307198494	0.306010870495592	Laurasiatheria	Chiroptera	Vespertilionidae	atal long-fingered bat	2.59769094	37.72	0.742628177694086	0.0685810846957117	NA	NA	NA
Cavia_aperea	0.12647650432252	0.14689078147736	0.425564923392964	0.301067790807156	Euarchontoglires	Rodentia	Caviidae	brazilian guinea pig	NA	28.09	0.72663271420012	0.0915329253331051	NA	6	74
Neophocaena_asiaeorientalis	0.11915817855003	0.136491055379611	0.437794230933835	0.306556535136523	Laurasiatheria	Cetartiodactyla	Phocoenidae	yangtze finless porpoise	0.74790532	48.39	0.744350766070358	0.0597233515934834	NA	NA	NA
Macroglossus_sobrinus	0.124529230505863	0.143573996405033	0.429780450226825	0.302116322862279	Laurasiatheria	Chiroptera	Pteropodidae	long-tongued fruit bat	4.70229029	35.07	0.731896773089104	0.0769209713543896	NA	NA	NA
Ovis_aries	0.120902165539673	0.137988958315501	0.435750663357014	0.305358212787811	Laurasiatheria	Cetartiodactyla	Bovidae	sheep	1.94210612	50.23	0.741108876144825	0.0663099785300579	80000	22.8	548
Microcebus_murinus	0.122271676795344	0.140546092613199	0.434028074980741	0.303154155610716	Euarchontoglires	Primates	Cheirogaleidae	gray mouse lemur	6.63142659	42.73	0.737182230591457	0.0687581136409027	NA	18.2	243
Equus_caballus	0.118719506975948	0.136844132500214	0.437633741333562	0.306802619190276	Laurasiatheria	Perissodactyla	Equidae	horse	3.27899707	42.04	0.744436360523838	0.0635674787440441	NA	57	914
Papio_anubis	0.123694684584439	0.14322091928443	0.430871779508688	0.302212616622443	Euarchontoglires	Primates	Cercopithecidae	olive baboon	1.91371772	54.61	0.733084396131131	0.0678533089389141	NA	NA	NA
Allactaga_bullata	0.130199863048874	0.15129889583155	0.421381494479158	0.297119746640418	Euarchontoglires	Rodentia	Dipodidae	gobi jerboa	9.87547082	59.76	0.718501241119576	0.101581446688921	NA	NA	NA
Kogia_breviceps	0.119778738337756	0.136876230420269	0.437109475306	0.306235555935975	Laurasiatheria	Cetartiodactyla	Physeteridae	pygmy sperm whale	1.62277183	49.73	0.743345031241975	0.0611410988901252	NA	17	NA
Callicebus_donacophilus	0.125513566720876	0.144472738166567	0.429545065479757	0.3004686296328	Euarchontoglires	Primates	Pitheciidae	White-eared titi	1.43487912	52.76	0.730013695112557	0.0726399112670832	NA	NA	NA
Cricetulus_griseus	0.131676367371394	0.151117007617906	0.421178207652144	0.296028417358555	Euarchontoglires	Rodentia	Nesomyidae	chinese hamster	9.31330153	43.47	0.717206625010699	0.102635150075608	NA	NA	NA
Thryonomys_swinderianus	0.125449370880767	0.144654626380211	0.428036463237182	0.30185953950184	Euarchontoglires	Rodentia	Thryonomyidae	greater cane rat	7.59190672	49.28	0.729896002739022	0.0941455177037862	NA	5.4	365
Dasyprocta_punctata	0.123801677651288	0.143852178378841	0.429716254386716	0.302629889583155	Euarchontoglires	Rodentia	Dasyproctidae	central american agouti	6.39755612	47.33	0.732346143969871	0.0824452017175953	NA	13.8	487
Lipotes_vexillifer	0.119639647350852	0.136330565779337	0.437430454506548	0.306599332363263	Laurasiatheria	Cetartiodactyla	Iniidae	yangtze river dolphin	NA	44.93	0.744029786869811	0.0603602278239036	NA	24	2920
Helogale_parvula	0.119265171616879	0.137924762475392	0.436210733544466	0.306599332363263	Laurasiatheria	Carnivora	Herpestidae	dwarf mongoose	3.79071271	44.86	0.742810065907729	0.068499234999572	274.8	20	456
Capra_aegagrus	0.121073354446632	0.1382029444492	0.43565436959685	0.305069331507318	Laurasiatheria	Cetartiodactyla	Bovidae	wild goat	3.98476942	46.81	0.740723701104168	0.0662849243202374	NA	NA	NA
Ellobius_talpinus	0.129975177608491	0.150528545750235	0.422815201574938	0.296681075066336	Euarchontoglires	Rodentia	Cricetidae	northern mole vole	6.27220413	47.22	0.719496276641274	0.103087775328825	NA	6.4	94
Pan_paniscus	0.123427201917316	0.142536163656595	0.43198450740392	0.302052127022169	Euarchontoglires	Primates	Hominidae	bonobo	0.69358895	45.9	0.734036634426089	0.0668954980883905	NA	55	3194
Orcinus_orca	0.119168877856715	0.136437558846187	0.437516048960027	0.306877514337071	Laurasiatheria	Cetartiodactyla	Delphinidae	killer whale	0.34832878	45.47	0.744393563297098	0.0595062002482239	3987500	90	3780
Jaculus_jaculus	0.12934391851408	0.150464349910126	0.42253701960113	0.297654711974664	Euarchontoglires	Rodentia	Dipodidae	lesser egyptian jerboa	10.1415975	49.73	0.720191731575794	0.104156234842649	NA	7.3	327
Elephantulus_edwardii	0.132189934092271	0.151983651459385	0.420161773517076	0.295664640931268	Afrotheria	Macroscelidea	Macroscelididae	cape elephant shrew	11.4058994	55.51	0.715826414448344	0.110332766270079	NA	NA	NA
Hippopotamus_amphibius	0.119789437644441	0.136212873405803	0.437954720534109	0.306042968415647	Laurasiatheria	Cetartiodactyla	Hippopotamidae	hippopotamus	2.52897185	42.05	0.743997688949756	0.0616895720990613	3750000	61.2	1279
Pteronura_brasiliensis	0.120870067619618	0.13961525293161	0.435247795942823	0.304266883505949	Laurasiatheria	Carnivora	Mustelidae	giant otter	2.01124794	40.57	0.739514679448772	0.0681777654141345	24000	17.3	730
Cavia_porcellus	0.126636993922794	0.147136865531114	0.425350937259266	0.300875203286827	Euarchontoglires	Rodentia	Caviidae	domestic guinea pig	NA	46.39	0.726226140546093	0.0908753191959828	NA	12	66
Homo_sapiens	0.123598390824275	0.142653856030129	0.431631430283318	0.302116322862279	Euarchontoglires	Primates	Hominidae	human	NA	48.34	0.733747753145597	0.0670521983508802	NA	122.5	4745
Moschus_moschiferus	0.121651117007618	0.139219378584268	0.434627236155097	0.304502268253017	Laurasiatheria	Cetartiodactyla	Moschidae	siberian musk deer	2.12999458	56.38	0.739129504408114	0.0682511894062598	10000	NA	473
Acomys_cahirinus	0.126251818882136	0.147147564837799	0.425522126166224	0.301078490113841	Euarchontoglires	Rodentia	Muridae	cairo spiny mouse	2.53957974	46.87	0.726600616280065	0.10426353997261	NA	5.9	58
Ziphius_cavirostris	0.119104682016605	0.136052383805529	0.438008217067534	0.306834717110331	Laurasiatheria	Cetartiodactyla	Ziphiidae	cuvier's beaked whale	0.85335381	45.82	0.744842934177865	0.05926760570915	NA	62	NA
Mustela_putorius	0.121212445433536	0.140053924505692	0.434648634768467	0.304084995292305	Laurasiatheria	Carnivora	Mustelidae	domestic ferret	2.42985451	42.79	0.738733630060772	0.0697020153927358	809	11.1	312
Spilogale_gracilis	0.12137293503381	0.140631687066678	0.43348241033981	0.304512967559702	Laurasiatheria	Carnivora	Mephitidae	western spotted skunk	4.75738673	47.33	0.737995377899512	0.0726628256155668	NA	NA	NA
Murina_feae	0.120356500898742	0.138085252075665	0.435643670290165	0.305914576735428	Laurasiatheria	Chiroptera	Vespertilionidae	ashy-gray tube-nosed bat	4.06103305	57.1	0.741558247025593	0.0720100787468972	NA	NA	NA
Pithecia_pithecia	0.125320979200548	0.144173157579389	0.42979114953351	0.300714713686553	Euarchontoglires	Primates	Pitheciidae	white-faced saki	2.21509516	53.46	0.730505863220063	0.0718137018887843	NA	36	775
Fukomys_damarensis	0.125171188906959	0.145382179234786	0.428068561157237	0.301378070701019	Euarchontoglires	Rodentia	Bathyergidae	damara mole-rat	3.67572813	44.56	0.729446631858256	0.0867129768324346	NA	NA	NA
Delphinapterus_leucas	0.1191795771634	0.136180775485749	0.438125909441068	0.306513737909783	Laurasiatheria	Cetartiodactyla	Monodontidae	beluga whale	0.01623446	48.32	0.744639647350851	0.0594910428970869	NA	40	1644
Dipodomys_ordii	0.132168535478901	0.15271120431396	0.418578276127707	0.296541984079432	Euarchontoglires	Rodentia	Heteromyidae	ord's kangaroo rat	NA	39.45	0.715120260207139	0.10864089382008	NA	9.9	61
Mungos_mungo	0.118869297269537	0.137582384661474	0.437002482239151	0.306545835829838	Laurasiatheria	Carnivora	Herpestidae	south african banded mongoose	4.07598548	45.08	0.743548318068989	0.068305845031242	1331.5	17.4	289
Perognathus_longimembris	0.129504408114354	0.149683300522126	0.421135410425404	0.299676880938115	Euarchontoglires	Rodentia	Heteromyidae	pacific pocket mouse	NA	39.51	0.720812291363519	0.106816216225855	NA	8.3	151
Mandrillus_leucophaeus	0.123983565864932	0.143113926217581	0.430903877428743	0.301998630488744	Euarchontoglires	Primates	Cercopithecidae	drill	3.49761009	46.67	0.732902507917487	0.0677406095751662	NA	39	1277
Lycaon_pictus	0.122453565008987	0.140877771120431	0.433471711033125	0.303196952837456	Laurasiatheria	Carnivora	Canidae	african hunting dog	0.14267788	38.14	0.736668663870581	0.0704691111016006	26500	17	639
Pantholops_hodgsonii	0.121726012154412	0.138331336129419	0.435215698022768	0.304726953693401	Laurasiatheria	Cetartiodactyla	Bovidae	chiru	NA	47.66	0.739942651716169	0.0675997353704813	NA	NA	NA
Bos_mutus	0.121073354446632	0.138042454848926	0.435943250877343	0.304940939827099	Laurasiatheria	Cetartiodactyla	Bovidae	wild yak	2.81593205	50.38	0.740884190704442	0.0655233120060487	NA	NA	NA
Heterohyrax_brucei	0.128209792005478	0.147960712145853	0.423553453736198	0.300276042112471	Afrotheria	Hyracoidea	Procaviidae	yellow- spotted rock hyrax	3.39825065	63.95	0.723829495848669	0.102970617920625	NA	NA	494
Equus_asinus	0.118698108362578	0.136844132500214	0.437623042026877	0.306834717110331	Laurasiatheria	Perissodactyla	Equidae	donkey	1.4465898	44.06	0.744457759137208	0.0635117086079489	NA	47	708
Mesoplodon_bidens	0.119265171616879	0.136223572712488	0.437783531627151	0.306727724043482	Laurasiatheria	Cetartiodactyla	Ziphiidae	sowerby‚Äö√Ñ√¥s beaked whale	0.61892635	50.74	0.744511255670633	0.0598656969528375	NA	NA	NA
Myotis_myotis	0.118901395189592	0.136533852606351	0.437280664212959	0.307284087991098	Laurasiatheria	Chiroptera	Vespertilionidae	greater mouse-eared bat	2.37774422	51.83	0.744564752204057	0.0658195936403321	NA	37.1	502
Dipodomys_stephensi	0.132061542412052	0.153203372421467	0.418203800393735	0.296531284772747	Euarchontoglires	Rodentia	Heteromyidae	stephen's kangaroo rat	4.98968815	42.47	0.714735085166482	0.108807580102143	NA	NA	NA
Glis_glis	0.120891466232988	0.13885560215698	0.435525977916631	0.304726953693401	Euarchontoglires	Rodentia	Gliridae	edible dormouse	0.05197044	52.38	0.740252931610032	0.0727269322947873	NA	8.7	322
Camelus_ferus	0.118826500042797	0.136630146366515	0.438008217067534	0.306535136523153	Laurasiatheria	Cetartiodactyla	Camelidae	wild bactrian camel	0.70263827	37.7	0.744543353590687	0.0645183350452224	NA	NA	NA
Myrmecophaga_tridactyla	0.128915946246683	0.147639732945305	0.425072755285458	0.298371565522554	Xenarthra	Pilosa	Myrmecophagidae	giant anteater	1.49203047	57.27	0.723444320808012	0.0914105965933408	NA	31	1186
Bos_indicus	0.120816571086194	0.137860566635282	0.436125139090987	0.305197723187537	Laurasiatheria	Cetartiodactyla	Bovidae	zebu cattle	2.44167298	47.96	0.741322862278524	0.0652690251505035	NA	NA	NA
Artibeus_jamaicensis	0.12065608148592	0.139005392450569	0.434841222288796	0.305497303774715	Laurasiatheria	Chiroptera	Phyllostomidae	jamacian fruit-eating bat	4.75477471	40.61	0.740338526063511	0.0737794320094725	NA	19.2	289
Lepus_americanus	0.119992724471454	0.138053154155611	0.435162201489343	0.306791919883592	Euarchontoglires	Lagomorpha	Leporidae	snowshoe hare	6.71965676	48.53	0.741954121372935	0.0803675746811607	NA	NA	308
Tamandua_tetradactyla	0.129557904647779	0.148003509372593	0.424462894804417	0.297975691175212	Xenarthra	Pilosa	Myrmecophagidae	southern tamandua	4.69479547	52.08	0.722438585979629	0.0925584984592998	NA	19	365
Ochotona_princeps	0.125631259094411	0.144301549259608	0.427287511769237	0.302779679876744	Euarchontoglires	Lagomorpha	Ochotonidae	american pika	NA	30.58	0.730067191645981	0.105020560501013	NA	7	347
Graphiurus_murinus	0.122988530343234	0.14187280664213	0.432038003937345	0.303100659077292	Euarchontoglires	Rodentia	Gliridae	woodland doormouse	14.7337559	63.21	0.735138663014637	0.0786795807298354	NA	6.9	NA
Camelus_dromedarius	0.118740905589318	0.136544551913036	0.438051014294274	0.306663528203372	Laurasiatheria	Cetartiodactyla	Camelidae	arabian camel	0.94981111	37.53	0.744714542497646	0.0643633288396246	434000	28.4	1095
Zapus_hudsonius	0.128734058033039	0.147233159291278	0.424815971925019	0.299216810750663	Euarchontoglires	Rodentia	Dipodidae	meadow jumping mouse	14.980174	47.08	0.724032782675682	0.102753154512254	NA	5.6	61
Rhinopithecus_bieti	0.124582727039288	0.143723786698622	0.430112128734058	0.301581357528032	Euarchontoglires	Primates	Cercopithecidae	black snub-nosed monkey	1.03516512	57.04	0.73169348626209	0.0689931863248595	NA	NA	755
Pteropus_vampyrus	0.123555593597535	0.142097492082513	0.432038003937345	0.302308910382607	Laurasiatheria	Chiroptera	Pteropodidae	large flying fox	1.72075435	30.37	0.734346914319952	0.0719626005734828	NA	20.9	NA
Monodon_monoceros	0.119286570230249	0.136277069245913	0.437783531627151	0.306652828896687	Laurasiatheria	Cetartiodactyla	Monodontidae	narwhal	0.18065946	49.94	0.744436360523838	0.0596589328511513	NA	50	2191
Solenodon_paradoxus	0.125267482667123	0.1440233672858	0.428924505692031	0.301784644355046	Laurasiatheria	Eulipotyphla	Solenodontidae	hispaniolan solenodon	2.61511433	33.17	0.730709150047077	0.086999406188479	NA	12.1	828
Galeopterus_variegatus	0.123234614396987	0.143124625524266	0.430914576735428	0.302726183343319	Euarchontoglires	Dermoptera	Cynocephalidae	sunda flying lemur	2.86724523	48.76	0.733640760078747	0.0735458304801849	NA	NA	NA
Odocoileus_virginianus	0.12065608148592	0.137978259008816	0.435857656423864	0.3055080030814	Laurasiatheria	Cetartiodactyla	Cervidae	white-tailed deer	NA	48.36	0.741365659505264	0.0672893217352849	87000	23	309
Platanista_gangetica	0.119596850124112	0.137015321407173	0.436906188478987	0.306481639989729	Laurasiatheria	Cetartiodactyla	Platanistidae	ganges river dolphin	NA	46.68	0.743387828468716	0.061007981682787	NA	NA	3652
Heterocephalus_glaber	0.125032097920055	0.144750920140375	0.429149191132415	0.301067790807156	Euarchontoglires	Rodentia	Bathyergidae	naked mole-rat	2.26443339	39.8	0.730216981939571	0.0829316635282033	NA	31	228
