# Supplementary material for: Interpreting mammalian synonymous site conservation in light of the unwanted transcript hypothesis
Source: Nat Commun. 2025 Feb 27;16:2007. doi: 10.1038/s41467-025-57179-w (PMC11865589; doi:10.1038/s41467-025-57179-w)
Supplement: Supplementary file 14 — Source Data [file 41467_2025_57179_MOESM14_ESM.zip › source_data/fig3CD_source_data.txt]

sites_4d_base_counts_phyloP_long.chr	sites_4d_base_counts_phyloP_long.end	sites_4d_base_counts_phyloP_long.phyloP_bin	sites_4d_base_counts_phyloP_long.exon_edge_side	sites_4d_base_counts_phyloP_long.base	sites_4d_base_counts_phyloP_long.count
chr1	926013	(8,9]	3prime	A_count	0
chr1	946173	(4,5]	3prime	A_count	21
chr1	946402	(8,9]	3prime	A_count	0
chr1	948490	(5,6]	3prime	A_count	2
chr1	966803	(6,7]	3prime	A_count	0
chr1	973010	(-10,-5]	3prime	A_count	21
chr1	1044257	(-1,0]	3prime	A_count	32
chr1	1047454	(-10,-5]	3prime	A_count	79
chr1	1050837	(3,4]	3prime	A_count	5
chr1	1084481	(-5,-3]	3prime	A_count	23
chr1	1091472	(8,9]	3prime	A_count	0
chr1	1243954	(-20,-10]	3prime	A_count	4
chr1	1244381	(4,5]	3prime	A_count	5
chr1	1256992	(3,4]	3prime	A_count	21
chr1	1294402	(5,6]	3prime	A_count	2
chr1	1298421	(2,3]	5prime	A_count	22
chr1	1299831	(8,9]	3prime	A_count	0
chr1	1300158	(-1,0]	3prime	A_count	3
chr1	1303162	(5,6]	3prime	A_count	2
chr1	1313035	(6,7]	3prime	A_count	0
chr1	1314962	(0,1]	5prime	A_count	172
chr1	1315520	(4,5]	3prime	A_count	4
chr1	1339649	(0,1]	5prime	A_count	11
chr1	1340410	(-1,0]	3prime	A_count	28
chr1	1342758	(3,4]	5prime	A_count	5
chr1	1452434	(1,2]	3prime	A_count	9
chr1	1457180	(-10,-5]	3prime	A_count	9
chr1	1478745	(-10,-5]	3prime	A_count	4
chr1	1482614	(1,2]	3prime	A_count	9
chr1	1487914	(-10,-5]	3prime	A_count	9
chr1	1517412	(-10,-5]	3prime	A_count	4
chr1	1520617	(1,2]	3prime	A_count	9
chr1	1525291	(-10,-5]	3prime	A_count	9
chr1	1626754	(-10,-5]	3prime	A_count	8
chr1	1627829	(-10,-5]	3prime	A_count	15
chr1	1635937	(6,7]	3prime	A_count	1
chr1	1669664	(8,9]	3prime	A_count	0
chr1	1669736	(4,5]	5prime	A_count	2
chr1	1703080	(6,7]	3prime	A_count	1
chr1	1825397	(2,3]	3prime	A_count	187
chr1	1926228	(6,7]	3prime	A_count	1
chr1	1926457	(-10,-5]	3prime	A_count	3
chr1	1928784	(0,1]	3prime	A_count	6
chr1	1946317	(-10,-5]	3prime	A_count	58
chr1	1959120	(-10,-5]	3prime	A_count	6
chr1	1968635	(0,1]	3prime	A_count	7
chr1	1971980	(3,4]	3prime	A_count	1
chr1	2229735	(8,9]	3prime	A_count	0
chr1	2511683	(-10,-5]	5prime	A_count	8
chr1	2515562	(5,6]	3prime	A_count	1
chr1	2518164	(-20,-10]	3prime	A_count	38
chr1	3636995	(8,9]	3prime	A_count	0
chr1	3649931	(8,9]	3prime	A_count	0
chr1	3707791	(4,5]	3prime	A_count	6
chr1	3781512	(8,9]	3prime	A_count	0
chr1	3834925	(-3,-1]	3prime	A_count	98
chr1	3838964	(1,2]	3prime	A_count	31
chr1	3845289	(-1,0]	3prime	A_count	0
chr1	3892883	(6,7]	3prime	A_count	1
chr1	5865273	(4,5]	5prime	A_count	21
chr1	5907115	(-1,0]	3prime	A_count	80
chr1	5909152	(4,5]	3prime	A_count	2
chr1	6128046	(8,9]	3prime	A_count	0
chr1	6134718	(8,9]	3prime	A_count	0
chr1	6148854	(2,3]	3prime	A_count	12
chr1	6199562	(8,9]	3prime	A_count	0
chr1	6253718	(8,9]	3prime	A_count	0
chr1	6281102	(8,9]	3prime	A_count	0
chr1	6333477	(8,9]	3prime	A_count	0
chr1	6349749	(4,5]	3prime	A_count	2
chr1	6462629	(7,8]	3prime	A_count	0
chr1	6463127	(5,6]	5prime	A_count	2
chr1	6467572	(2,3]	5prime	A_count	13
chr1	6470990	(5,6]	3prime	A_count	1
chr1	6473251	(4,5]	3prime	A_count	3
chr1	6474587	(4,5]	5prime	A_count	4
chr1	6475522	(1,2]	5prime	A_count	9
chr1	6587291	(-5,-3]	3prime	A_count	91
chr1	6638295	(-10,-5]	3prime	A_count	6
chr1	7737009	(5,6]	3prime	A_count	3
chr1	7786836	(2,3]	3prime	A_count	211
chr1	8359764	(-10,-5]	3prime	A_count	2
chr1	8364056	(7,8]	3prime	A_count	1
chr1	8422727	(-1,0]	3prime	A_count	188
chr1	8465925	(8,9]	3prime	A_count	0
chr1	8495063	(-1,0]	3prime	A_count	196
chr1	8614561	(8,9]	3prime	A_count	0
chr1	8624310	(8,9]	3prime	A_count	0
chr1	8867117	(-3,-1]	3prime	A_count	28
chr1	9026295	(2,3]	3prime	A_count	11
chr1	9039552	(-10,-5]	3prime	A_count	7
chr1	9039800	(2,3]	3prime	A_count	5
chr1	9058152	(4,5]	3prime	A_count	3
chr1	9069504	(6,7]	3prime	A_count	0
chr1	9111276	(5,6]	3prime	A_count	1
chr1	9718915	(6,7]	3prime	A_count	2
chr1	9935492	(8,9]	3prime	A_count	0
chr1	10161286	(8,9]	3prime	A_count	0
chr1	10168270	(-5,-3]	3prime	A_count	68
chr1	10256323	(4,5]	3prime	A_count	17
chr1	10272306	(8,9]	3prime	A_count	0
chr1	10297246	(8,9]	3prime	A_count	0
chr1	10399704	(8,9]	3prime	A_count	0
chr1	10495321	(6,7]	3prime	A_count	1
chr1	11055781	(-1,0]	3prime	A_count	65
chr1	11070900	(-1,0]	3prime	A_count	34
chr1	11081238	(-1,0]	5prime	A_count	113
chr1	11095758	(5,6]	3prime	A_count	1
chr1	11121979	(4,5]	3prime	A_count	22
chr1	11139533	(4,5]	3prime	A_count	5
chr1	11144968	(7,8]	3prime	A_count	3
chr1	11167442	(8,9]	3prime	A_count	0
chr1	11256933	(-3,-1]	3prime	A_count	1
chr1	11529959	(5,6]	3prime	A_count	3
chr1	11531710	(6,7]	3prime	A_count	1
chr1	11806349	(8,9]	3prime	A_count	0
chr1	11816680	(7,8]	3prime	A_count	0
chr1	11827221	(8,9]	3prime	A_count	0
chr1	11837499	(0,1]	3prime	A_count	40
chr1	11838442	(8,9]	3prime	A_count	0
chr1	11847113	(6,7]	3prime	A_count	1
chr1	11998878	(4,5]	3prime	A_count	2
chr1	12006693	(8,9]	3prime	A_count	0
chr1	12194618	(8,9]	3prime	A_count	0
chr1	12249339	(-1,0]	3prime	A_count	5
chr1	12267011	(-3,-1]	3prime	A_count	168
chr1	12293704	(2,3]	3prime	A_count	8
chr1	12345509	(3,4]	3prime	A_count	16
chr1	15112541	(8,9]	3prime	A_count	0
chr1	15562325	(3,4]	3prime	A_count	4
chr1	15564111	(-1,0]	3prime	A_count	6
chr1	15718625	(6,7]	3prime	A_count	2
chr1	15728733	(5,6]	3prime	A_count	2
chr1	15732048	(5,6]	3prime	A_count	19
chr1	15916279	(8,9]	3prime	A_count	0
chr1	15938006	(0,1]	3prime	A_count	28
chr1	16026247	(8,9]	3prime	A_count	0
chr1	16028845	(8,9]	3prime	A_count	0
chr1	16048044	(8,9]	3prime	A_count	0
chr1	16050600	(8,9]	3prime	A_count	0
chr1	16129589	(0,1]	5prime	A_count	31
chr1	16132378	(6,7]	3prime	A_count	3
chr1	16150896	(2,3]	3prime	A_count	11
chr1	16232893	(4,5]	3prime	A_count	3
chr1	16252288	(7,8]	3prime	A_count	16
chr1	16253096	(0,1]	3prime	A_count	0
chr1	16367308	(8,9]	3prime	A_count	0
chr1	16421509	(-3,-1]	3prime	A_count	148
chr1	16421557	(1,2]	5prime	A_count	71
chr1	16449201	(0,1]	3prime	A_count	126
chr1	16937737	(6,7]	3prime	A_count	0
chr1	16965892	(4,5]	3prime	A_count	3
chr1	16988138	(0,1]	3prime	A_count	24
chr1	16996254	(5,6]	3prime	A_count	2
chr1	17027749	(8,9]	3prime	A_count	0
chr1	17028600	(-3,-1]	3prime	A_count	0
chr1	17082545	(7,8]	3prime	A_count	1
chr1	17230679	(8,9]	3prime	A_count	0
chr1	17273447	(5,6]	3prime	A_count	2
chr1	17342121	(0,1]	3prime	A_count	16
chr1	17394082	(6,7]	3prime	A_count	0
chr1	17412122	(8,9]	3prime	A_count	0
chr1	17416480	(3,4]	3prime	A_count	28
chr1	17623175	(-3,-1]	3prime	A_count	79
chr1	18228010	(8,9]	3prime	A_count	0
chr1	18849341	(4,5]	3prime	A_count	1
chr1	18879373	(1,2]	5prime	A_count	2
chr1	18889362	(5,6]	3prime	A_count	1
chr1	18912083	(3,4]	5prime	A_count	4
chr1	19081573	(0,1]	5prime	A_count	202
chr1	19088759	(7,8]	3prime	A_count	2
chr1	19095545	(8,9]	3prime	A_count	0
chr1	19096523	(-10,-5]	3prime	A_count	157
chr1	19101520	(-10,-5]	3prime	A_count	3
chr1	19110742	(5,6]	3prime	A_count	5
chr1	19110832	(0,1]	5prime	A_count	209
chr1	19122833	(8,9]	3prime	A_count	0
chr1	19141647	(8,9]	3prime	A_count	0
chr1	19144786	(-1,0]	3prime	A_count	1
chr1	19162420	(-3,-1]	3prime	A_count	185
chr1	19174954	(8,9]	3prime	A_count	0
chr1	19198541	(1,2]	3prime	A_count	13
chr1	19223396	(8,9]	3prime	A_count	0
chr1	19238017	(2,3]	3prime	A_count	7
chr1	19239231	(0,1]	3prime	A_count	12
chr1	19258553	(8,9]	3prime	A_count	0
chr1	19419661	(8,9]	3prime	A_count	0
chr1	19694434	(0,1]	3prime	A_count	0
chr1	19904398	(-1,0]	3prime	A_count	199
chr1	20352172	(8,9]	3prime	A_count	0
chr1	20638129	(4,5]	3prime	A_count	2
chr1	20653627	(7,8]	3prime	A_count	0
chr1	20686046	(-5,-3]	3prime	A_count	6
chr1	20724396	(7,8]	3prime	A_count	0
chr1	20862228	(4,5]	3prime	A_count	2
chr1	20865116	(0,1]	3prime	A_count	1
chr1	20893517	(2,3]	3prime	A_count	0
chr1	21002713	(8,9]	3prime	A_count	0
chr1	21225250	(4,5]	3prime	A_count	3
chr1	21824537	(5,6]	3prime	A_count	3
chr1	21864100	(2,3]	3prime	A_count	14
chr1	21865717	(2,3]	3prime	A_count	18
chr1	21880107	(7,8]	3prime	A_count	1
chr1	21890585	(7,8]	3prime	A_count	3
chr1	22078583	(1,2]	3prime	A_count	0
chr1	22569353	(7,8]	3prime	A_count	0
chr1	22599047	(0,1]	3prime	A_count	18
chr1	22781485	(8,9]	3prime	A_count	0
chr1	22906957	(8,9]	3prime	A_count	0
chr1	22908168	(8,9]	3prime	A_count	0
chr1	23050520	(0,1]	3prime	A_count	228
chr1	23059167	(2,3]	3prime	A_count	13
chr1	23323556	(8,9]	3prime	A_count	0
chr1	23431035	(4,5]	3prime	A_count	13
chr1	23433626	(8,9]	3prime	A_count	0
chr1	23434369	(-10,-5]	5prime	A_count	23
chr1	23439161	(4,5]	3prime	A_count	2
chr1	23441655	(-3,-1]	3prime	A_count	181
chr1	23455881	(8,9]	3prime	A_count	0
chr1	23521071	(0,1]	5prime	A_count	222
chr1	23530542	(8,9]	3prime	A_count	0
chr1	23691829	(5,6]	3prime	A_count	2
chr1	23694791	(8,9]	3prime	A_count	0
chr1	23749077	(8,9]	3prime	A_count	0
chr1	23792760	(4,5]	3prime	A_count	4
chr1	23804400	(5,6]	3prime	A_count	3
chr1	23816675	(1,2]	3prime	A_count	9
chr1	23825356	(0,1]	3prime	A_count	0
chr1	23854360	(2,3]	3prime	A_count	9
chr1	24071117	(7,8]	3prime	A_count	1
chr1	24107073	(7,8]	3prime	A_count	1
chr1	24123302	(7,8]	3prime	A_count	1
chr1	24159052	(5,6]	3prime	A_count	3
chr1	24343025	(8,9]	3prime	A_count	0
chr1	24347553	(7,8]	3prime	A_count	1
chr1	24643347	(8,9]	3prime	A_count	0
chr1	25232104	(4,5]	3prime	A_count	11
chr1	25340579	(-3,-1]	3prime	A_count	170
chr1	25388976	(5,6]	3prime	A_count	2
chr1	25446903	(7,8]	3prime	A_count	1
chr1	25554064	(-1,0]	3prime	A_count	31
chr1	25746783	(8,9]	3prime	A_count	0
chr1	25805275	(4,5]	3prime	A_count	3
chr1	25814178	(8,9]	3prime	A_count	0
chr1	25823128	(8,9]	3prime	A_count	0
chr1	26166035	(5,6]	3prime	A_count	1
chr1	26180610	(4,5]	3prime	A_count	4
chr1	26183414	(8,9]	3prime	A_count	0
chr1	26188503	(-3,-1]	3prime	A_count	58
chr1	26198077	(8,9]	3prime	A_count	0
chr1	26280932	(8,9]	3prime	A_count	0
chr1	26301722	(2,3]	5prime	A_count	10
chr1	26331489	(8,9]	3prime	A_count	0
chr1	26337253	(4,5]	3prime	A_count	2
chr1	26346712	(0,1]	5prime	A_count	7
chr1	26363026	(8,9]	3prime	A_count	0
chr1	26473732	(2,3]	3prime	A_count	1
chr1	26561663	(1,2]	3prime	A_count	1
chr1	26732792	(6,7]	3prime	A_count	0
chr1	26879749	(1,2]	5prime	A_count	0
chr1	27102016	(5,6]	3prime	A_count	2
chr1	27113826	(8,9]	3prime	A_count	0
chr1	27330804	(2,3]	3prime	A_count	6
chr1	27350952	(4,5]	3prime	A_count	26
chr1	27357400	(7,8]	3prime	A_count	2
chr1	27357876	(0,1]	5prime	A_count	6
chr1	27363021	(3,4]	5prime	A_count	7
chr1	27364661	(1,2]	3prime	A_count	22
chr1	27364773	(0,1]	3prime	A_count	6
chr1	27621657	(-3,-1]	5prime	A_count	1
chr1	27732657	(-1,0]	3prime	A_count	37
chr1	27801815	(-1,0]	3prime	A_count	2
chr1	27914063	(-5,-3]	3prime	A_count	150
chr1	28057994	(0,1]	3prime	A_count	198
chr1	28208342	(8,9]	3prime	A_count	0
chr1	28209972	(2,3]	3prime	A_count	0
chr1	28272793	(5,6]	3prime	A_count	0
chr1	28532350	(8,9]	3prime	A_count	0
chr1	28560732	(4,5]	3prime	A_count	0
chr1	28738338	(2,3]	3prime	A_count	3
chr1	29065158	(1,2]	3prime	A_count	231
chr1	29196198	(8,9]	3prime	A_count	0
chr1	29196258	(3,4]	5prime	A_count	11
chr1	29282949	(6,7]	3prime	A_count	1
chr1	29311759	(7,8]	3prime	A_count	1
chr1	29323496	(5,6]	3prime	A_count	6
chr1	30739809	(-5,-3]	3prime	A_count	2
chr1	30757659	(4,5]	3prime	A_count	20
chr1	31188050	(8,9]	3prime	A_count	0
chr1	31296611	(4,5]	3prime	A_count	2
chr1	31367393	(8,9]	3prime	A_count	0
chr1	31658488	(2,3]	3prime	A_count	17
chr1	31658914	(8,9]	3prime	A_count	0
chr1	31660585	(1,2]	3prime	A_count	0
chr1	31661660	(0,1]	3prime	A_count	31
chr1	31665583	(7,8]	3prime	A_count	1
chr1	31666037	(0,1]	3prime	A_count	31
chr1	31667575	(8,9]	3prime	A_count	0
chr1	31668165	(-3,-1]	3prime	A_count	8
chr1	31668802	(5,6]	3prime	A_count	2
chr1	31670602	(0,1]	3prime	A_count	0
chr1	31672596	(3,4]	3prime	A_count	4
chr1	31675258	(8,9]	3prime	A_count	0
chr1	31680042	(5,6]	3prime	A_count	1
chr1	31681023	(-5,-3]	3prime	A_count	136
chr1	31682934	(2,3]	3prime	A_count	14
chr1	31684109	(-1,0]	3prime	A_count	19
chr1	31686244	(0,1]	3prime	A_count	65
chr1	31688861	(0,1]	3prime	A_count	12
chr1	31690529	(-1,0]	3prime	A_count	0
chr1	31691417	(-1,0]	3prime	A_count	23
chr1	31692598	(7,8]	3prime	A_count	1
chr1	31693092	(8,9]	3prime	A_count	0
chr1	31697220	(5,6]	3prime	A_count	3
chr1	31697906	(0,1]	3prime	A_count	28
chr1	31732517	(8,9]	3prime	A_count	0
chr1	31735827	(8,9]	3prime	A_count	0
chr1	31738200	(8,9]	3prime	A_count	0
chr1	31738326	(0,1]	5prime	A_count	222
chr1	31741373	(-5,-3]	3prime	A_count	194
chr1	31798442	(-10,-5]	3prime	A_count	31
chr1	31813951	(7,8]	3prime	A_count	1
chr1	31915895	(4,5]	3prime	A_count	235
chr1	32033334	(0,1]	3prime	A_count	189
chr1	32156945	(8,9]	3prime	A_count	0
chr1	32184616	(8,9]	3prime	A_count	0
chr1	32222630	(-1,0]	3prime	A_count	1
chr1	32247682	(8,9]	3prime	A_count	0
chr1	32327677	(8,9]	3prime	A_count	0
chr1	32329160	(3,4]	3prime	A_count	21
chr1	32386779	(-1,0]	3prime	A_count	0
chr1	32394140	(5,6]	5prime	A_count	1
chr1	32595223	(0,1]	3prime	A_count	213
chr1	32633645	(5,6]	3prime	A_count	3
chr1	32895910	(8,9]	3prime	A_count	0
chr1	32898126	(8,9]	3prime	A_count	0
chr1	33024442	(5,6]	3prime	A_count	3
chr1	33082354	(8,9]	3prime	A_count	0
chr1	33295305	(3,4]	3prime	A_count	0
chr1	33334090	(8,9]	3prime	A_count	0
chr1	33354841	(-3,-1]	3prime	A_count	192
chr1	33371017	(6,7]	3prime	A_count	17
chr1	35187973	(0,1]	3prime	A_count	204
chr1	35190593	(1,2]	5prime	A_count	196
chr1	35191341	(0,1]	3prime	A_count	1
chr1	35381433	(0,1]	3prime	A_count	0
chr1	35396670	(-3,-1]	3prime	A_count	194
chr1	35450358	(2,3]	3prime	A_count	3
chr1	35559247	(1,2]	3prime	A_count	230
chr1	35631274	(7,8]	3prime	A_count	1
chr1	35831931	(8,9]	3prime	A_count	0
chr1	35892677	(7,8]	3prime	A_count	1
chr1	35901593	(8,9]	3prime	A_count	0
chr1	35902070	(8,9]	3prime	A_count	0
chr1	35914274	(1,2]	3prime	A_count	229
chr1	35967075	(6,7]	3prime	A_count	2
chr1	36013752	(8,9]	3prime	A_count	0
chr1	36036267	(4,5]	3prime	A_count	0
chr1	36308475	(-3,-1]	3prime	A_count	175
chr1	36431802	(1,2]	3prime	A_count	105
chr1	36456187	(5,6]	3prime	A_count	3
chr1	36472517	(5,6]	3prime	A_count	2
chr1	36850311	(8,9]	3prime	A_count	0
chr1	36869748	(8,9]	3prime	A_count	0
chr1	37495885	(2,3]	3prime	A_count	1
chr1	37509455	(1,2]	3prime	A_count	1
chr1	37575595	(-1,0]	3prime	A_count	7
chr1	37582778	(-1,0]	3prime	A_count	158
chr1	37686452	(1,2]	5prime	A_count	219
chr1	37695950	(-1,0]	3prime	A_count	182
chr1	37762785	(4,5]	3prime	A_count	3
chr1	37807101	(-3,-1]	3prime	A_count	7
chr1	37808732	(8,9]	3prime	A_count	0
chr1	37832245	(-1,0]	3prime	A_count	186
chr1	37872930	(8,9]	3prime	A_count	0
chr1	37878188	(8,9]	3prime	A_count	0
chr1	37969354	(2,3]	3prime	A_count	1
chr1	37976884	(4,5]	3prime	A_count	4
chr1	37978827	(1,2]	5prime	A_count	8
chr1	37980586	(4,5]	3prime	A_count	4
chr1	37989870	(2,3]	3prime	A_count	15
chr1	38852374	(0,1]	3prime	A_count	208
chr1	38887963	(5,6]	3prime	A_count	2
chr1	38895969	(8,9]	3prime	A_count	0
chr1	38911434	(1,2]	5prime	A_count	215
chr1	39028940	(3,4]	3prime	A_count	5
chr1	39250103	(8,9]	3prime	A_count	0
chr1	39283515	(5,6]	3prime	A_count	2
chr1	39285390	(0,1]	3prime	A_count	0
chr1	39293619	(0,1]	3prime	A_count	10
chr1	39318615	(4,5]	3prime	A_count	26
chr1	39428287	(8,9]	3prime	A_count	0
chr1	39522482	(8,9]	3prime	A_count	0
chr1	39523117	(8,9]	3prime	A_count	0
chr1	39632649	(8,9]	3prime	A_count	0
chr1	39671904	(5,6]	3prime	A_count	1
chr1	39763092	(8,9]	3prime	A_count	0
chr1	39763712	(8,9]	3prime	A_count	0
chr1	39965334	(2,3]	3prime	A_count	11
chr1	39966014	(4,5]	3prime	A_count	8
chr1	39967711	(-1,0]	3prime	A_count	198
chr1	40066320	(4,5]	3prime	A_count	6
chr1	40069874	(7,8]	3prime	A_count	0
chr1	40080397	(1,2]	3prime	A_count	100
chr1	40260985	(-1,0]	3prime	A_count	3
chr1	40270127	(8,9]	3prime	A_count	0
chr1	40304064	(5,6]	3prime	A_count	0
chr1	40307446	(-1,0]	3prime	A_count	27
chr1	40308192	(-5,-3]	3prime	A_count	3
chr1	40310111	(-1,0]	3prime	A_count	51
chr1	40310264	(3,4]	3prime	A_count	11
chr1	40310714	(3,4]	3prime	A_count	4
chr1	40311093	(-3,-1]	3prime	A_count	41
chr1	40311500	(8,9]	3prime	A_count	0
chr1	40311662	(-3,-1]	3prime	A_count	33
chr1	40312456	(-3,-1]	3prime	A_count	6
chr1	40312574	(-3,-1]	3prime	A_count	70
chr1	40314352	(4,5]	3prime	A_count	4
chr1	40738948	(8,9]	3prime	A_count	0
chr1	40763046	(5,6]	3prime	A_count	6
chr1	40819472	(8,9]	3prime	A_count	0
chr1	40819985	(-10,-5]	3prime	A_count	4
chr1	40991248	(6,7]	3prime	A_count	0
chr1	41006094	(7,8]	3prime	A_count	0
chr1	42199102	(2,3]	3prime	A_count	14
chr1	42227883	(8,9]	3prime	A_count	0
chr1	42747272	(0,1]	3prime	A_count	16
chr1	42747723	(-3,-1]	3prime	A_count	48
chr1	42755548	(4,5]	3prime	A_count	11
chr1	42928932	(4,5]	3prime	A_count	9
chr1	42929210	(8,9]	3prime	A_count	0
chr1	42929593	(0,1]	3prime	A_count	0
chr1	42930866	(2,3]	5prime	A_count	20
chr1	43164805	(1,2]	5prime	A_count	6
chr1	43171886	(8,9]	3prime	A_count	0
chr1	43313968	(6,7]	3prime	A_count	3
chr1	43364324	(8,9]	3prime	A_count	0
chr1	43364738	(-3,-1]	3prime	A_count	110
chr1	43403774	(8,9]	3prime	A_count	0
chr1	43421303	(1,2]	3prime	A_count	10
chr1	43425642	(-1,0]	3prime	A_count	10
chr1	43440586	(8,9]	3prime	A_count	0
chr1	43448484	(7,8]	3prime	A_count	0
chr1	43448728	(7,8]	3prime	A_count	0
chr1	43450171	(4,5]	3prime	A_count	6
chr1	43617911	(5,6]	3prime	A_count	0
chr1	43667091	(5,6]	3prime	A_count	1
chr1	43694102	(8,9]	3prime	A_count	0
chr1	43698013	(8,9]	3prime	A_count	0
chr1	43704112	(6,7]	3prime	A_count	6
chr1	43899727	(8,9]	3prime	A_count	0
chr1	43920550	(8,9]	3prime	A_count	0
chr1	43958889	(-1,0]	3prime	A_count	20
chr1	43970322	(5,6]	3prime	A_count	31
chr1	44001627	(2,3]	5prime	A_count	26
chr1	44024248	(8,9]	3prime	A_count	0
chr1	44219477	(5,6]	3prime	A_count	0
chr1	44220309	(6,7]	3prime	A_count	1
chr1	44354892	(8,9]	3prime	A_count	0
chr1	44649957	(8,9]	3prime	A_count	0
chr1	44754845	(0,1]	3prime	A_count	18
chr1	44777789	(6,7]	3prime	A_count	1
chr1	44810426	(0,1]	3prime	A_count	2
chr1	44813269	(0,1]	3prime	A_count	16
chr1	44813499	(8,9]	3prime	A_count	0
chr1	44826250	(7,8]	3prime	A_count	3
chr1	44831043	(-1,0]	5prime	A_count	4
chr1	44831975	(2,3]	3prime	A_count	15
chr1	44875618	(4,5]	3prime	A_count	5
chr1	45005794	(7,8]	3prime	A_count	3
chr1	45005997	(7,8]	3prime	A_count	2
chr1	45009986	(7,8]	3prime	A_count	1
chr1	45013791	(3,4]	3prime	A_count	43
chr1	45333413	(4,5]	3prime	A_count	21
chr1	45341215	(4,5]	3prime	A_count	4
chr1	45343002	(1,2]	3prime	A_count	8
chr1	45615471	(8,9]	3prime	A_count	0
chr1	45620723	(3,4]	3prime	A_count	5
chr1	45621484	(2,3]	5prime	A_count	11
chr1	45622667	(0,1]	5prime	A_count	17
chr1	45623736	(3,4]	3prime	A_count	1
chr1	46002883	(-1,0]	3prime	A_count	207
chr1	46019697	(8,9]	3prime	A_count	0
chr1	46193174	(0,1]	3prime	A_count	30
chr1	46194274	(-3,-1]	3prime	A_count	182
chr1	46196012	(2,3]	3prime	A_count	5
chr1	46196731	(4,5]	3prime	A_count	9
chr1	46203624	(8,9]	3prime	A_count	0
chr1	46248598	(3,4]	3prime	A_count	19
chr1	46274717	(4,5]	3prime	A_count	0
chr1	46353028	(4,5]	3prime	A_count	21
chr1	46408584	(5,6]	3prime	A_count	3
chr1	46410497	(8,9]	3prime	A_count	0
chr1	46561478	(8,9]	3prime	A_count	0
chr1	46565041	(-3,-1]	3prime	A_count	189
chr1	46610002	(8,9]	3prime	A_count	0
chr1	46643194	(5,6]	3prime	A_count	2
chr1	46652581	(0,1]	3prime	A_count	222
chr1	46653817	(0,1]	3prime	A_count	9
chr1	46812623	(3,4]	3prime	A_count	0
chr1	47033368	(4,5]	3prime	A_count	2
chr1	47185097	(7,8]	5prime	A_count	1
chr1	47996688	(8,9]	3prime	A_count	0
chr1	48224795	(-1,0]	3prime	A_count	132
chr1	48229459	(-1,0]	3prime	A_count	80
chr1	48237847	(-1,0]	3prime	A_count	0
chr1	48411464	(1,2]	3prime	A_count	209
chr1	48471958	(-3,-1]	3prime	A_count	42
chr1	48634493	(-3,-1]	3prime	A_count	179
chr1	49045584	(8,9]	3prime	A_count	0
chr1	50655442	(-1,0]	3prime	A_count	172
chr1	50705891	(4,5]	5prime	A_count	0
chr1	51294391	(8,9]	3prime	A_count	0
chr1	51294511	(2,3]	5prime	A_count	207
chr1	51302357	(-3,-1]	3prime	A_count	127
chr1	51305977	(8,9]	3prime	A_count	0
chr1	51361171	(6,7]	3prime	A_count	0
chr1	51399032	(-1,0]	3prime	A_count	22
chr1	51405905	(0,1]	3prime	A_count	224
chr1	51408135	(1,2]	3prime	A_count	229
chr1	51409535	(8,9]	3prime	A_count	0
chr1	51448046	(7,8]	3prime	A_count	0
chr1	51461091	(3,4]	3prime	A_count	0
chr1	51617221	(1,2]	3prime	A_count	41
chr1	51781335	(-1,0]	3prime	A_count	152
chr1	51785886	(8,9]	3prime	A_count	0
chr1	51792377	(8,9]	3prime	A_count	0
chr1	51798249	(1,2]	3prime	A_count	187
chr1	51803814	(6,7]	3prime	A_count	0
chr1	52295977	(0,1]	3prime	A_count	222
chr1	52355608	(5,6]	3prime	A_count	2
chr1	52361513	(5,6]	3prime	A_count	2
chr1	52397685	(7,8]	3prime	A_count	1
chr1	52445787	(3,4]	3prime	A_count	0
chr1	53088979	(4,5]	5prime	A_count	7
chr1	53220570	(8,9]	3prime	A_count	0
chr1	53250690	(0,1]	3prime	A_count	222
chr1	53529791	(8,9]	3prime	A_count	0
chr1	53838205	(2,3]	3prime	A_count	0
chr1	53866758	(-3,-1]	3prime	A_count	194
chr1	53904703	(2,3]	3prime	A_count	0
chr1	54187739	(-1,0]	5prime	A_count	190
chr1	54212658	(8,9]	3prime	A_count	0
chr1	54216344	(7,8]	3prime	A_count	1
chr1	54241474	(8,9]	3prime	A_count	0
chr1	54242164	(4,5]	3prime	A_count	236
chr1	54601413	(1,2]	3prime	A_count	15
chr1	54665240	(8,9]	3prime	A_count	0
chr1	54679439	(8,9]	3prime	A_count	0
chr1	54682794	(1,2]	3prime	A_count	12
chr1	54702745	(-3,-1]	3prime	A_count	4
chr1	54808011	(5,6]	3prime	A_count	2
chr1	54813975	(-1,0]	3prime	A_count	141
chr1	54875093	(2,3]	3prime	A_count	13
chr1	55092821	(-1,0]	3prime	A_count	1
chr1	55096622	(3,4]	5prime	A_count	39
chr1	55137806	(8,9]	3prime	A_count	0
chr1	55165885	(4,5]	3prime	A_count	8
chr1	56523823	(8,9]	3prime	A_count	0
chr1	56536955	(1,2]	3prime	A_count	8
chr1	56691487	(4,5]	3prime	A_count	4
chr1	56819282	(8,9]	3prime	A_count	0
chr1	56949555	(-5,-3]	3prime	A_count	8
chr1	57011145	(0,1]	3prime	A_count	4
chr1	57025981	(-5,-3]	3prime	A_count	4
chr1	57072283	(0,1]	3prime	A_count	27
chr1	57136543	(8,9]	3prime	A_count	0
chr1	58533953	(-3,-1]	3prime	A_count	10
chr1	58534158	(-1,0]	3prime	A_count	207
chr1	58689038	(8,9]	3prime	A_count	0
chr1	59554227	(3,4]	3prime	A_count	2
chr1	59660293	(0,1]	3prime	A_count	1
chr1	59926537	(8,9]	3prime	A_count	0
chr1	61775334	(0,1]	3prime	A_count	198
chr1	61795558	(-1,0]	3prime	A_count	6
chr1	61856239	(3,4]	3prime	A_count	5
chr1	62528151	(5,6]	3prime	A_count	2
chr1	62578828	(1,2]	3prime	A_count	195
chr1	62586507	(7,8]	3prime	A_count	0
chr1	62663025	(2,3]	3prime	A_count	223
chr1	63415957	(8,9]	3prime	A_count	0
chr1	63635019	(5,6]	3prime	A_count	1
chr1	64673464	(4,5]	3prime	A_count	4
chr1	64781571	(8,9]	3prime	A_count	0
chr1	64807474	(4,5]	3prime	A_count	5
chr1	64836098	(-10,-5]	3prime	A_count	27
chr1	64847532	(8,9]	3prime	A_count	0
chr1	65430048	(8,9]	3prime	A_count	0
chr1	66643719	(8,9]	3prime	A_count	0
chr1	66660524	(8,9]	3prime	A_count	0
chr1	66667541	(8,9]	3prime	A_count	0
chr1	66689275	(8,9]	3prime	A_count	0
chr1	66822361	(5,6]	3prime	A_count	3
chr1	66840469	(0,1]	3prime	A_count	182
chr1	66926242	(8,9]	3prime	A_count	0
chr1	67424277	(6,7]	5prime	A_count	0
chr1	67686587	(8,9]	3prime	A_count	0
chr1	68148136	(-1,0]	3prime	A_count	1
chr1	68155099	(8,9]	3prime	A_count	0
chr1	68439191	(2,3]	3prime	A_count	9
chr1	68481440	(8,9]	3prime	A_count	0
chr1	68496952	(8,9]	3prime	A_count	0
chr1	69931570	(8,9]	3prime	A_count	0
chr1	69980453	(8,9]	3prime	A_count	0
chr1	70296130	(2,3]	3prime	A_count	226
chr1	70411583	(5,6]	3prime	A_count	0
chr1	70438826	(-1,0]	3prime	A_count	167
chr1	71046681	(8,9]	3prime	A_count	0
chr1	74641331	(5,6]	3prime	A_count	4
chr1	74649222	(8,9]	3prime	A_count	0
chr1	74736622	(5,6]	3prime	A_count	2
chr1	74738788	(8,9]	3prime	A_count	0
chr1	75213705	(8,9]	3prime	A_count	0
chr1	75733628	(4,5]	3prime	A_count	7
chr1	75749559	(-1,0]	3prime	A_count	219
chr1	77161295	(1,2]	3prime	A_count	0
chr1	77161594	(0,1]	3prime	A_count	14
chr1	77210436	(4,5]	3prime	A_count	3
chr1	77340568	(-3,-1]	3prime	A_count	178
chr1	77518727	(0,1]	3prime	A_count	151
chr1	77576068	(-3,-1]	3prime	A_count	190
chr1	77711747	(8,9]	3prime	A_count	0
chr1	77741617	(0,1]	3prime	A_count	0
chr1	77803406	(-3,-1]	3prime	A_count	1
chr1	77861322	(1,2]	3prime	A_count	118
chr1	77864028	(-5,-3]	3prime	A_count	42
chr1	78493541	(8,9]	3prime	A_count	0
chr1	78938100	(0,1]	3prime	A_count	2
chr1	81968199	(1,2]	3prime	A_count	228
chr1	81971918	(4,5]	3prime	A_count	4
chr1	83907456	(6,7]	3prime	A_count	2
chr1	83937852	(0,1]	3prime	A_count	231
chr1	84489728	(8,9]	3prime	A_count	0
chr1	84662198	(0,1]	3prime	A_count	1
chr1	84952243	(1,2]	3prime	A_count	9
chr1	85032696	(-3,-1]	3prime	A_count	6
chr1	85581047	(8,9]	3prime	A_count	0
chr1	85761531	(-1,0]	3prime	A_count	167
chr1	85775674	(1,2]	3prime	A_count	3
chr1	85781220	(2,3]	3prime	A_count	0
chr1	85784259	(0,1]	3prime	A_count	5
chr1	85816788	(-1,0]	3prime	A_count	3
chr1	85818034	(0,1]	3prime	A_count	2
chr1	85823685	(1,2]	3prime	A_count	221
chr1	85841222	(4,5]	3prime	A_count	218
chr1	85847665	(8,9]	3prime	A_count	0
chr1	85868519	(0,1]	3prime	A_count	59
chr1	85874649	(0,1]	3prime	A_count	60
chr1	85889560	(-1,0]	3prime	A_count	205
chr1	85908598	(0,1]	3prime	A_count	4
chr1	85961249	(0,1]	3prime	A_count	217
chr1	86022240	(0,1]	3prime	A_count	223
chr1	86033870	(1,2]	3prime	A_count	1
chr1	86050124	(0,1]	3prime	A_count	137
chr1	86115325	(5,6]	3prime	A_count	2
chr1	86432528	(1,2]	3prime	A_count	1
chr1	86482382	(-1,0]	3prime	A_count	11
chr1	86486753	(-1,0]	3prime	A_count	17
chr1	86565451	(0,1]	3prime	A_count	2
chr1	86722673	(2,3]	3prime	A_count	26
chr1	86724405	(4,5]	3prime	A_count	224
chr1	86914028	(8,9]	3prime	A_count	0
chr1	88833157	(0,1]	3prime	A_count	71
chr1	88860140	(2,3]	3prime	A_count	0
chr1	88962059	(0,1]	3prime	A_count	1
chr1	88988252	(0,1]	3prime	A_count	2
chr1	89149292	(4,5]	3prime	A_count	5
chr1	89190038	(6,7]	3prime	A_count	0
chr1	90007750	(6,7]	3prime	A_count	240
chr1	91314060	(3,4]	5prime	A_count	6
chr1	91324675	(3,4]	3prime	A_count	21
chr1	91375527	(8,9]	3prime	A_count	0
chr1	91379063	(0,1]	3prime	A_count	217
chr1	91716568	(7,8]	3prime	A_count	1
chr1	91719312	(-10,-5]	3prime	A_count	8
chr1	91962946	(-1,0]	3prime	A_count	18
chr1	92266700	(8,9]	3prime	A_count	0
chr1	93156300	(8,9]	3prime	A_count	0
chr1	93207398	(0,1]	3prime	A_count	201
chr1	93221743	(7,8]	3prime	A_count	3
chr1	93536490	(8,9]	3prime	A_count	0
chr1	94001858	(6,7]	3prime	A_count	1
chr1	94014543	(4,5]	3prime	A_count	1
chr1	94021846	(8,9]	3prime	A_count	0
chr1	94029631	(5,6]	5prime	A_count	0
chr1	94056601	(8,9]	3prime	A_count	0
chr1	94098794	(6,7]	3prime	A_count	0
chr1	94178167	(1,2]	5prime	A_count	103
chr1	94201720	(1,2]	3prime	A_count	1
chr1	94473835	(-1,0]	3prime	A_count	1
chr1	94483239	(8,9]	3prime	A_count	0
chr1	94842124	(3,4]	3prime	A_count	14
chr1	94902121	(8,9]	3prime	A_count	0
chr1	96777946	(-1,0]	3prime	A_count	200
chr1	98691185	(-1,0]	3prime	A_count	197
chr1	98921882	(7,8]	3prime	A_count	0
chr1	98953070	(-3,-1]	3prime	A_count	161
chr1	99004435	(8,9]	3prime	A_count	0
chr1	99288150	(7,8]	3prime	A_count	1
chr1	99300966	(-1,0]	3prime	A_count	21
chr1	99646362	(-1,0]	3prime	A_count	186
chr1	99740793	(-3,-1]	3prime	A_count	209
chr1	99740940	(1,2]	5prime	A_count	216
chr1	99880795	(5,6]	3prime	A_count	1
chr1	99913738	(0,1]	3prime	A_count	71
chr1	99916497	(0,1]	3prime	A_count	1
chr1	100105767	(7,8]	3prime	A_count	1
chr1	100137085	(0,1]	3prime	A_count	5
chr1	100206445	(-3,-1]	3prime	A_count	177
chr1	100249770	(8,9]	3prime	A_count	0
chr1	100266420	(4,5]	3prime	A_count	1
chr1	100390824	(-10,-5]	3prime	A_count	20
chr1	100499262	(-10,-5]	3prime	A_count	5
chr1	101013818	(2,3]	5prime	A_count	24
chr1	102879683	(0,1]	3prime	A_count	21
chr1	102881697	(8,9]	3prime	A_count	0
chr1	102883199	(-1,0]	3prime	A_count	205
chr1	102888577	(-10,-5]	3prime	A_count	57
chr1	102888723	(-3,-1]	3prime	A_count	12
chr1	102888866	(-10,-5]	3prime	A_count	176
chr1	102889455	(1,2]	3prime	A_count	94
chr1	102898666	(7,8]	3prime	A_count	1
chr1	102913637	(-1,0]	3prime	A_count	36
chr1	102914352	(-1,0]	3prime	A_count	199
chr1	102914704	(2,3]	3prime	A_count	8
chr1	102915631	(-10,-5]	3prime	A_count	23
chr1	102935060	(0,1]	3prime	A_count	4
chr1	102946849	(-1,0]	3prime	A_count	27
chr1	102961866	(-1,0]	3prime	A_count	12
chr1	102970219	(-1,0]	3prime	A_count	13
chr1	102974830	(0,1]	3prime	A_count	5
chr1	102979060	(1,2]	3prime	A_count	9
chr1	102979382	(8,9]	3prime	A_count	0
chr1	102997080	(8,9]	3prime	A_count	0
chr1	102998310	(-1,0]	3prime	A_count	5
chr1	103003215	(0,1]	3prime	A_count	0
chr1	103004444	(1,2]	3prime	A_count	2
chr1	103012413	(8,9]	3prime	A_count	0
chr1	103014511	(5,6]	3prime	A_count	2
chr1	103018818	(0,1]	3prime	A_count	63
chr1	103021707	(-1,0]	3prime	A_count	9
chr1	103526262	(8,9]	3prime	A_count	0
chr1	103551073	(0,1]	3prime	A_count	0
chr1	103572256	(-1,0]	3prime	A_count	10
chr1	103618100	(-1,0]	3prime	A_count	11
chr1	103656990	(-1,0]	3prime	A_count	10
chr1	103694980	(-1,0]	3prime	A_count	8
chr1	103751129	(-1,0]	3prime	A_count	10
chr1	107768441	(0,1]	3prime	A_count	1
chr1	107772735	(-10,-5]	3prime	A_count	3
chr1	108161182	(-3,-1]	3prime	A_count	32
chr1	108650211	(0,1]	3prime	A_count	0
chr1	108695770	(8,9]	3prime	A_count	0
chr1	108848752	(8,9]	3prime	A_count	0
chr1	108939636	(8,9]	3prime	A_count	0
chr1	108947611	(1,2]	3prime	A_count	3
chr1	109004715	(0,1]	5prime	A_count	0
chr1	109075921	(-3,-1]	3prime	A_count	12
chr1	109191471	(8,9]	3prime	A_count	0
chr1	109228432	(0,1]	3prime	A_count	5
chr1	109270133	(0,1]	3prime	A_count	0
chr1	109271039	(-1,0]	3prime	A_count	34
chr1	109271722	(5,6]	3prime	A_count	3
chr1	109296234	(6,7]	3prime	A_count	1
chr1	109297050	(8,9]	3prime	A_count	0
chr1	109369530	(4,5]	3prime	A_count	1
chr1	109476977	(8,9]	3prime	A_count	0
chr1	109478009	(8,9]	3prime	A_count	0
chr1	109490128	(4,5]	3prime	A_count	4
chr1	109495180	(8,9]	3prime	A_count	0
chr1	109574037	(0,1]	3prime	A_count	226
chr1	109605970	(4,5]	3prime	A_count	5
chr1	109610040	(1,2]	3prime	A_count	6
chr1	109626427	(2,3]	3prime	A_count	8
chr1	109628277	(4,5]	3prime	A_count	3
chr1	109656425	(5,6]	3prime	A_count	0
chr1	109668151	(5,6]	3prime	A_count	0
chr1	109687909	(5,6]	3prime	A_count	0
chr1	109712348	(5,6]	3prime	A_count	0
chr1	109740240	(4,5]	3prime	A_count	3
chr1	109750660	(5,6]	3prime	A_count	4
chr1	109750792	(1,2]	5prime	A_count	6
chr1	109751654	(7,8]	3prime	A_count	0
chr1	109753198	(4,5]	5prime	A_count	3
chr1	109757802	(2,3]	3prime	A_count	31
chr1	109759238	(4,5]	3prime	A_count	5
chr1	109914381	(6,7]	3prime	A_count	16
chr1	110012462	(8,9]	3prime	A_count	0
chr1	110018467	(4,5]	3prime	A_count	0
chr1	110046751	(4,5]	3prime	A_count	1
chr1	110376950	(8,9]	3prime	A_count	0
chr1	110451288	(6,7]	3prime	A_count	0
chr1	110892533	(5,6]	3prime	A_count	5
chr1	111182318	(1,2]	3prime	A_count	229
chr1	111182957	(8,9]	3prime	A_count	0
chr1	111183587	(4,5]	3prime	A_count	3
chr1	111189212	(-3,-1]	3prime	A_count	120
chr1	111691417	(8,9]	3prime	A_count	0
chr1	111697497	(-3,-1]	3prime	A_count	187
chr1	111739186	(8,9]	3prime	A_count	0
chr1	111780225	(4,5]	3prime	A_count	0
chr1	111780690	(5,6]	3prime	A_count	2
chr1	112516417	(5,6]	3prime	A_count	2
chr1	112541951	(2,3]	3prime	A_count	0
chr1	112654671	(2,3]	3prime	A_count	0
chr1	112667145	(1,2]	3prime	A_count	24
chr1	112711971	(-1,0]	3prime	A_count	4
chr1	113649328	(0,1]	3prime	A_count	2
chr1	113854471	(5,6]	3prime	A_count	3
chr1	113858478	(4,5]	3prime	A_count	0
chr1	113871537	(8,9]	3prime	A_count	0
chr1	113963521	(8,9]	3prime	A_count	0
chr1	114097877	(-1,0]	5prime	A_count	196
chr1	114401389	(8,9]	3prime	A_count	0
chr1	114427748	(7,8]	3prime	A_count	1
chr1	114581499	(8,9]	3prime	A_count	0
chr1	114678333	(2,3]	3prime	A_count	1
chr1	114686745	(7,8]	3prime	A_count	1
chr1	114730508	(2,3]	3prime	A_count	1
chr1	114737471	(8,9]	3prime	A_count	0
chr1	114779142	(1,2]	3prime	A_count	230
chr1	115033524	(8,9]	3prime	A_count	0
chr1	115053379	(5,6]	3prime	A_count	3
chr1	115058883	(-1,0]	3prime	A_count	202
chr1	115060464	(0,1]	3prime	A_count	222
chr1	115062135	(-1,0]	3prime	A_count	104
chr1	115705192	(7,8]	3prime	A_count	0
chr1	115732901	(-1,0]	3prime	A_count	10
chr1	116064508	(8,9]	3prime	A_count	0
chr1	116384842	(0,1]	3prime	A_count	165
chr1	116389707	(5,6]	3prime	A_count	2
chr1	117091950	(5,6]	3prime	A_count	1
chr1	117414831	(6,7]	3prime	A_count	1
chr1	117499554	(8,9]	3prime	A_count	0
chr1	117952996	(0,1]	3prime	A_count	210
chr1	117953541	(-1,0]	3prime	A_count	182
chr1	117954627	(-3,-1]	3prime	A_count	90
chr1	117970056	(-5,-3]	3prime	A_count	2
chr1	118015965	(7,8]	3prime	A_count	1
chr1	118041803	(3,4]	3prime	A_count	27
chr1	119386831	(-3,-1]	3prime	A_count	90
chr1	119737266	(-10,-5]	3prime	A_count	5
chr1	119926499	(0,1]	3prime	A_count	48
chr1	121365355	(7,8]	3prime	A_count	3
chr1	144914692	(7,8]	3prime	A_count	3
chr1	145672730	(0,1]	3prime	A_count	186
chr1	145678449	(7,8]	3prime	A_count	0
chr1	145747995	(3,4]	3prime	A_count	3
chr1	145823772	(8,9]	3prime	A_count	0
chr1	145836574	(-3,-1]	3prime	A_count	184
chr1	145850586	(-1,0]	5prime	A_count	191
chr1	145853813	(4,5]	3prime	A_count	3
chr1	145854746	(4,5]	3prime	A_count	3
chr1	145855736	(4,5]	3prime	A_count	5
chr1	145867991	(7,8]	3prime	A_count	1
chr1	145885720	(7,8]	3prime	A_count	0
chr1	145895631	(8,9]	3prime	A_count	0
chr1	145898110	(8,9]	3prime	A_count	0
chr1	145898936	(7,8]	3prime	A_count	0
chr1	145902811	(-3,-1]	3prime	A_count	57
chr1	145974991	(-3,-1]	3prime	A_count	4
chr1	145994544	(8,9]	3prime	A_count	0
chr1	145995291	(2,3]	5prime	A_count	10
chr1	147162440	(1,2]	3prime	A_count	18
chr1	147615902	(8,9]	3prime	A_count	0
chr1	148889894	(4,5]	3prime	A_count	3
chr1	149909801	(-5,-3]	3prime	A_count	176
chr1	149933855	(8,9]	3prime	A_count	0
chr1	149936582	(5,6]	3prime	A_count	2
chr1	149950221	(1,2]	5prime	A_count	30
chr1	150067950	(7,8]	3prime	A_count	1
chr1	150156206	(5,6]	3prime	A_count	5
chr1	150157486	(8,9]	3prime	A_count	0
chr1	150230571	(8,9]	3prime	A_count	0
chr1	150267075	(8,9]	3prime	A_count	0
chr1	150268127	(5,6]	5prime	A_count	20
chr1	150276632	(0,1]	3prime	A_count	213
chr1	150443283	(1,2]	3prime	A_count	227
chr1	150487516	(1,2]	3prime	A_count	16
chr1	150489087	(-3,-1]	3prime	A_count	138
chr1	150492489	(3,4]	3prime	A_count	7
chr1	150511198	(8,9]	3prime	A_count	0
chr1	150511831	(-3,-1]	3prime	A_count	9
chr1	150555565	(8,9]	3prime	A_count	0
chr1	150559466	(0,1]	3prime	A_count	11
chr1	150622859	(0,1]	5prime	A_count	0
chr1	150627467	(7,8]	3prime	A_count	1
chr1	150945108	(8,9]	3prime	A_count	0
chr1	151048852	(0,1]	3prime	A_count	224
chr1	151055677	(4,5]	3prime	A_count	3
chr1	151138630	(8,9]	3prime	A_count	0
chr1	151139425	(5,6]	3prime	A_count	0
chr1	151139701	(4,5]	5prime	A_count	2
chr1	151165079	(8,9]	3prime	A_count	0
chr1	151239178	(3,4]	3prime	A_count	19
chr1	151301967	(3,4]	5prime	A_count	8
chr1	151302298	(0,1]	5prime	A_count	195
chr1	151310211	(8,9]	3prime	A_count	0
chr1	151345928	(7,8]	3prime	A_count	1
chr1	151639119	(8,9]	3prime	A_count	0
chr1	151707792	(0,1]	3prime	A_count	0
chr1	151708998	(4,5]	3prime	A_count	46
chr1	151714594	(7,8]	3prime	A_count	1
chr1	151760816	(0,1]	3prime	A_count	16
chr1	151762105	(4,5]	3prime	A_count	7
chr1	151763327	(6,7]	3prime	A_count	0
chr1	151767223	(8,9]	3prime	A_count	0
chr1	151767299	(-1,0]	3prime	A_count	48
chr1	151776439	(4,5]	3prime	A_count	28
chr1	152412096	(8,9]	3prime	A_count	0
chr1	153544654	(7,8]	3prime	A_count	0
chr1	153548345	(1,2]	3prime	A_count	6
chr1	153563734	(7,8]	3prime	A_count	0
chr1	153607999	(0,1]	3prime	A_count	7
chr1	153615235	(8,9]	3prime	A_count	0
chr1	153664043	(-3,-1]	3prime	A_count	38
chr1	153664130	(0,1]	5prime	A_count	227
chr1	153668000	(8,9]	3prime	A_count	0
chr1	153681293	(8,9]	3prime	A_count	0
chr1	153685084	(4,5]	3prime	A_count	3
chr1	153751239	(8,9]	3prime	A_count	0
chr1	153754739	(8,9]	3prime	A_count	0
chr1	153757763	(1,2]	3prime	A_count	12
chr1	153760390	(-10,-5]	3prime	A_count	41
chr1	153773081	(0,1]	3prime	A_count	24
chr1	153777885	(1,2]	3prime	A_count	11
chr1	153817372	(0,1]	3prime	A_count	54
chr1	153932642	(5,6]	3prime	A_count	3
chr1	153940904	(-5,-3]	3prime	A_count	18
chr1	153943130	(7,8]	5prime	A_count	0
chr1	153958345	(8,9]	3prime	A_count	0
chr1	153962220	(2,3]	3prime	A_count	3
chr1	153969455	(4,5]	3prime	A_count	3
chr1	153976693	(-1,0]	3prime	A_count	3
chr1	153982391	(1,2]	3prime	A_count	64
chr1	153990802	(2,3]	3prime	A_count	0
chr1	154029896	(7,8]	3prime	A_count	2
chr1	154089421	(5,6]	3prime	A_count	3
chr1	154212458	(4,5]	3prime	A_count	4
chr1	154220342	(8,9]	3prime	A_count	0
chr1	154228725	(8,9]	3prime	A_count	0
chr1	154257434	(3,4]	3prime	A_count	9
chr1	154261109	(6,7]	3prime	A_count	0
chr1	154275260	(8,9]	3prime	A_count	0
chr1	154330454	(2,3]	3prime	A_count	4
chr1	154331678	(8,9]	3prime	A_count	0
chr1	154344785	(3,4]	3prime	A_count	12
chr1	154348538	(4,5]	3prime	A_count	3
chr1	154501436	(6,7]	3prime	A_count	0
chr1	154555860	(8,9]	3prime	A_count	0
chr1	154558227	(8,9]	3prime	A_count	0
chr1	154569607	(6,7]	3prime	A_count	1
chr1	154585043	(2,3]	5prime	A_count	21
chr1	154590184	(4,5]	3prime	A_count	233
chr1	154725916	(8,9]	3prime	A_count	0
chr1	154965543	(8,9]	3prime	A_count	0
chr1	154968204	(8,9]	3prime	A_count	0
chr1	154970032	(8,9]	3prime	A_count	0
chr1	154990528	(8,9]	3prime	A_count	0
chr1	155023257	(3,4]	5prime	A_count	5
chr1	155040624	(8,9]	3prime	A_count	0
chr1	155045992	(3,4]	3prime	A_count	26
chr1	155048170	(-20,-10]	3prime	A_count	100
chr1	155058441	(8,9]	3prime	A_count	0
chr1	155058787	(5,6]	3prime	A_count	4
chr1	155172738	(-5,-3]	3prime	A_count	12
chr1	155196126	(2,3]	5prime	A_count	34
chr1	155201957	(7,8]	3prime	A_count	0
chr1	155209332	(8,9]	3prime	A_count	0
chr1	155212219	(2,3]	3prime	A_count	15
chr1	155236245	(0,1]	3prime	A_count	27
chr1	155237341	(8,9]	3prime	A_count	0
chr1	155253625	(2,3]	3prime	A_count	7
chr1	155254084	(8,9]	3prime	A_count	0
chr1	155254400	(8,9]	3prime	A_count	0
chr1	155254653	(8,9]	3prime	A_count	0
chr1	155256674	(8,9]	3prime	A_count	0
chr1	155263950	(8,9]	3prime	A_count	0
chr1	155269488	(6,7]	3prime	A_count	18
chr1	155284135	(8,9]	3prime	A_count	0
chr1	155293438	(8,9]	3prime	A_count	0
chr1	155295437	(1,2]	3prime	A_count	11
chr1	155312395	(8,9]	3prime	A_count	0
chr1	155341936	(-3,-1]	3prime	A_count	158
chr1	155521100	(1,2]	3prime	A_count	66
chr1	155675010	(-1,0]	3prime	A_count	1
chr1	155680416	(-1,0]	3prime	A_count	3
chr1	155717128	(2,3]	3prime	A_count	8
chr1	155776395	(-1,0]	3prime	A_count	1
chr1	155785334	(-1,0]	3prime	A_count	3
chr1	155820606	(8,9]	3prime	A_count	0
chr1	155923627	(1,2]	3prime	A_count	209
chr1	155926676	(6,7]	3prime	A_count	18
chr1	155933849	(1,2]	5prime	A_count	10
chr1	155958320	(5,6]	3prime	A_count	1
chr1	155962593	(4,5]	3prime	A_count	5
chr1	156014961	(8,9]	3prime	A_count	0
chr1	156015069	(-5,-3]	5prime	A_count	0
chr1	156137028	(5,6]	3prime	A_count	1
chr1	156245142	(3,4]	3prime	A_count	4
chr1	156246681	(5,6]	3prime	A_count	2
chr1	156279034	(7,8]	5prime	A_count	1
chr1	156312041	(0,1]	3prime	A_count	16
chr1	156381943	(8,9]	3prime	A_count	0
chr1	156476494	(8,9]	3prime	A_count	0
chr1	156480834	(8,9]	3prime	A_count	0
chr1	156566027	(7,8]	3prime	A_count	1
chr1	156598421	(4,5]	3prime	A_count	4
chr1	156657757	(8,9]	3prime	A_count	0
chr1	156658733	(-1,0]	3prime	A_count	2
chr1	156700542	(8,9]	3prime	A_count	0
chr1	156738343	(-10,-5]	3prime	A_count	173
chr1	156738522	(3,4]	3prime	A_count	11
chr1	156745146	(5,6]	5prime	A_count	1
chr1	156791792	(0,1]	3prime	A_count	225
chr1	156816006	(4,5]	3prime	A_count	3
chr1	156843004	(8,9]	3prime	A_count	0
chr1	156846757	(0,1]	5prime	A_count	1
chr1	156874626	(7,8]	3prime	A_count	1
chr1	156908829	(8,9]	3prime	A_count	0
chr1	156909914	(-3,-1]	3prime	A_count	47
chr1	156928004	(4,5]	3prime	A_count	2
chr1	156946936	(4,5]	3prime	A_count	5
chr1	156961677	(5,6]	3prime	A_count	2
chr1	156963203	(8,9]	3prime	A_count	0
chr1	156971697	(8,9]	3prime	A_count	0
chr1	158084579	(4,5]	3prime	A_count	4
chr1	158093762	(1,2]	3prime	A_count	28
chr1	158634675	(-1,0]	5prime	A_count	223
chr1	158657477	(4,5]	3prime	A_count	5
chr1	158669709	(2,3]	3prime	A_count	23
chr1	158686494	(-10,-5]	3prime	A_count	8
chr1	159858734	(2,3]	3prime	A_count	7
chr1	159873168	(2,3]	5prime	A_count	7
chr1	159920330	(0,1]	3prime	A_count	10
chr1	159930867	(1,2]	5prime	A_count	16
chr1	160115873	(8,9]	3prime	A_count	0
chr1	160127820	(-5,-3]	3prime	A_count	1
chr1	160164424	(-5,-3]	3prime	A_count	23
chr1	160199053	(6,7]	3prime	A_count	1
chr1	160218324	(5,6]	3prime	A_count	4
chr1	160222651	(8,9]	3prime	A_count	0
chr1	160225591	(8,9]	3prime	A_count	0
chr1	160290492	(-3,-1]	3prime	A_count	203
chr1	160294484	(7,8]	3prime	A_count	1
chr1	160296061	(-1,0]	3prime	A_count	195
chr1	160299264	(3,4]	5prime	A_count	9
chr1	160305773	(0,1]	5prime	A_count	53
chr1	160307163	(1,2]	3prime	A_count	23
chr1	160310192	(-3,-1]	3prime	A_count	124
chr1	160313167	(2,3]	5prime	A_count	21
chr1	160352206	(5,6]	3prime	A_count	1
chr1	160355958	(0,1]	3prime	A_count	58
chr1	160416182	(5,6]	3prime	A_count	3
chr1	160619776	(-1,0]	3prime	A_count	5
chr1	160832519	(4,5]	3prime	A_count	2
chr1	160999091	(5,6]	5prime	A_count	1
chr1	161000146	(7,8]	3prime	A_count	0
chr1	161037826	(3,4]	5prime	A_count	3
chr1	161056388	(-1,0]	3prime	A_count	0
chr1	161154120	(8,9]	3prime	A_count	0
chr1	161158211	(6,7]	3prime	A_count	1
chr1	161162097	(4,5]	3prime	A_count	53
chr1	161164250	(0,1]	3prime	A_count	220
chr1	161193213	(7,8]	3prime	A_count	1
chr1	161213732	(8,9]	3prime	A_count	0
chr1	161218723	(3,4]	3prime	A_count	5
chr1	161307258	(0,1]	3prime	A_count	14
chr1	161784096	(-1,0]	3prime	A_count	1
chr1	162154476	(8,9]	3prime	A_count	0
chr1	162776370	(3,4]	3prime	A_count	6
chr1	162797916	(8,9]	3prime	A_count	0
chr1	162803535	(3,4]	3prime	A_count	21
chr1	162804323	(8,9]	3prime	A_count	0
chr1	163339477	(3,4]	3prime	A_count	15
chr1	165410949	(1,2]	3prime	A_count	15
chr1	165652035	(1,2]	3prime	A_count	45
chr1	165903279	(-1,0]	3prime	A_count	205
chr1	166989484	(2,3]	3prime	A_count	8
chr1	167073385	(3,4]	3prime	A_count	4
chr1	167372036	(8,9]	3prime	A_count	0
chr1	167438570	(5,6]	3prime	A_count	2
chr1	167765749	(5,6]	3prime	A_count	1
chr1	167859807	(0,1]	3prime	A_count	191
chr1	168235182	(8,9]	3prime	A_count	0
chr1	169230718	(0,1]	3prime	A_count	0
chr1	169477155	(0,1]	3prime	A_count	16
chr1	169530786	(1,2]	3prime	A_count	63
chr1	169829449	(5,6]	3prime	A_count	1
chr1	169830747	(2,3]	3prime	A_count	9
chr1	169837112	(6,7]	3prime	A_count	2
chr1	170160693	(4,5]	3prime	A_count	3
chr1	170992329	(2,3]	3prime	A_count	9
chr1	171258219	(-10,-5]	3prime	A_count	16
chr1	171319957	(-5,-3]	3prime	A_count	5
chr1	173485507	(7,8]	3prime	A_count	1
chr1	173548389	(-1,0]	3prime	A_count	3
chr1	173775842	(-1,0]	3prime	A_count	217
chr1	173830761	(0,1]	3prime	A_count	214
chr1	173834519	(2,3]	3prime	A_count	19
chr1	173850479	(-1,0]	3prime	A_count	197
chr1	174241657	(2,3]	3prime	A_count	220
chr1	175986943	(4,5]	3prime	A_count	6
chr1	176162869	(1,2]	3prime	A_count	231
chr1	176163815	(6,7]	3prime	A_count	0
chr1	176957678	(8,9]	3prime	A_count	0
chr1	176965237	(3,4]	5prime	A_count	6
chr1	177951914	(6,7]	3prime	A_count	2
chr1	177958840	(3,4]	3prime	A_count	5
chr1	178390206	(2,3]	3prime	A_count	232
chr1	178513227	(6,7]	3prime	A_count	1
chr1	178784522	(3,4]	3prime	A_count	4
chr1	178821704	(5,6]	3prime	A_count	5
chr1	179552603	(8,9]	3prime	A_count	0
chr1	179634629	(6,7]	3prime	A_count	1
chr1	179987286	(2,3]	3prime	A_count	3
chr1	180094616	(-1,0]	3prime	A_count	6
chr1	180098985	(8,9]	3prime	A_count	0
chr1	180825344	(6,7]	3prime	A_count	1
chr1	180941285	(6,7]	3prime	A_count	0
chr1	181005463	(0,1]	5prime	A_count	218
chr1	181510477	(7,8]	5prime	A_count	0
chr1	181510582	(8,9]	3prime	A_count	0
chr1	181718167	(8,9]	3prime	A_count	0
chr1	182488347	(0,1]	3prime	A_count	192
chr1	182812213	(5,6]	3prime	A_count	2
chr1	182843434	(1,2]	3prime	A_count	7
chr1	182853418	(5,6]	3prime	A_count	4
chr1	182858640	(0,1]	3prime	A_count	180
chr1	182859117	(-3,-1]	3prime	A_count	169
chr1	182929752	(2,3]	5prime	A_count	222
chr1	183130549	(8,9]	3prime	A_count	0
chr1	183232857	(-10,-5]	3prime	A_count	6
chr1	183563195	(7,8]	3prime	A_count	2
chr1	183573185	(2,3]	3prime	A_count	28
chr1	183806485	(6,7]	3prime	A_count	0
chr1	183883910	(-5,-3]	3prime	A_count	178
chr1	183939037	(-1,0]	5prime	A_count	177
chr1	183975097	(8,9]	3prime	A_count	0
chr1	184710547	(4,5]	5prime	A_count	233
chr1	184712433	(1,2]	3prime	A_count	204
chr1	184721289	(0,1]	3prime	A_count	222
chr1	184732990	(2,3]	5prime	A_count	23
chr1	184737025	(8,9]	3prime	A_count	0
chr1	184803585	(-1,0]	3prime	A_count	207
chr1	184823638	(-10,-5]	3prime	A_count	11
chr1	185099962	(0,1]	3prime	A_count	0
chr1	186677649	(4,5]	3prime	A_count	8
chr1	193029532	(2,3]	3prime	A_count	1
chr1	193097584	(-5,-3]	3prime	A_count	7
chr1	193125217	(-1,0]	3prime	A_count	0
chr1	193147965	(5,6]	3prime	A_count	0
chr1	193152444	(7,8]	3prime	A_count	1
chr1	196282273	(-1,0]	3prime	A_count	1
chr1	196319555	(8,9]	5prime	A_count	0
chr1	196423050	(0,1]	3prime	A_count	2
chr1	196468994	(0,1]	3prime	A_count	219
chr1	197088256	(-3,-1]	3prime	A_count	8
chr1	197125191	(2,3]	5prime	A_count	9
chr1	197511728	(5,6]	3prime	A_count	1
chr1	197595208	(-1,0]	3prime	A_count	1
chr1	197607073	(8,9]	3prime	A_count	0
chr1	197642711	(0,1]	3prime	A_count	0
chr1	197647055	(5,6]	3prime	A_count	3
chr1	197652235	(5,6]	3prime	A_count	0
chr1	197658300	(6,7]	3prime	A_count	0
chr1	197917997	(8,9]	3prime	A_count	0
chr1	200590125	(8,9]	3prime	A_count	0
chr1	200608830	(-1,0]	3prime	A_count	152
chr1	200899597	(3,4]	3prime	A_count	0
chr1	201000608	(2,3]	5prime	A_count	18
chr1	201003586	(1,2]	3prime	A_count	6
chr1	201004766	(8,9]	3prime	A_count	0
chr1	201005308	(3,4]	3prime	A_count	27
chr1	201044328	(5,6]	3prime	A_count	2
chr1	201050984	(8,9]	3prime	A_count	0
chr1	201054505	(2,3]	3prime	A_count	2
chr1	201085581	(0,1]	5prime	A_count	18
chr1	201092114	(1,2]	5prime	A_count	4
chr1	201110164	(8,9]	3prime	A_count	0
chr1	201294045	(6,7]	3prime	A_count	1
chr1	201323189	(8,9]	3prime	A_count	0
chr1	201364298	(-3,-1]	3prime	A_count	16
chr1	201383317	(8,9]	3prime	A_count	0
chr1	201385701	(4,5]	3prime	A_count	7
chr1	201417119	(-10,-5]	5prime	A_count	4
chr1	201780559	(8,9]	3prime	A_count	0
chr1	201789792	(1,2]	3prime	A_count	225
chr1	201809261	(8,9]	3prime	A_count	0
chr1	201817285	(8,9]	3prime	A_count	0
chr1	201857194	(3,4]	3prime	A_count	1
chr1	201868796	(0,1]	3prime	A_count	18
chr1	201957380	(7,8]	3prime	A_count	0
chr1	201983113	(8,9]	3prime	A_count	0
chr1	202135707	(4,5]	3prime	A_count	1
chr1	202155533	(-1,0]	3prime	A_count	152
chr1	202427184	(8,9]	3prime	A_count	0
chr1	202428929	(4,5]	3prime	A_count	4
chr1	202567831	(5,6]	3prime	A_count	4
chr1	202735429	(-1,0]	3prime	A_count	1
chr1	202752905	(1,2]	3prime	A_count	4
chr1	202762699	(0,1]	3prime	A_count	4
chr1	202896854	(-1,0]	3prime	A_count	212
chr1	202966749	(0,1]	3prime	A_count	35
chr1	202967191	(8,9]	3prime	A_count	0
chr1	203020948	(8,9]	3prime	A_count	0
chr1	203060417	(-5,-3]	3prime	A_count	9
chr1	203061032	(2,3]	3prime	A_count	229
chr1	203085491	(8,9]	3prime	A_count	0
chr1	203171061	(8,9]	3prime	A_count	0
chr1	203181162	(-3,-1]	3prime	A_count	2
chr1	204137104	(8,9]	3prime	A_count	0
chr1	204156319	(4,5]	5prime	A_count	2
chr1	204160560	(-3,-1]	3prime	A_count	3
chr1	204199195	(1,2]	3prime	A_count	16
chr1	204230413	(4,5]	3prime	A_count	10
chr1	204248821	(4,5]	3prime	A_count	4
chr1	204273626	(4,5]	3prime	A_count	3
chr1	204433793	(8,9]	3prime	A_count	0
chr1	204433949	(5,6]	5prime	A_count	2
chr1	204460550	(8,9]	3prime	A_count	0
chr1	204468870	(5,6]	3prime	A_count	3
chr1	204980440	(3,4]	3prime	A_count	10
chr1	205069561	(0,1]	3prime	A_count	9
chr1	205099741	(0,1]	3prime	A_count	213
chr1	205099911	(0,1]	3prime	A_count	22
chr1	205157273	(8,9]	3prime	A_count	0
chr1	205321398	(8,9]	3prime	A_count	0
chr1	205524357	(5,6]	3prime	A_count	1
chr1	205526461	(8,9]	3prime	A_count	0
chr1	205529563	(3,4]	3prime	A_count	3
chr1	205800953	(0,1]	3prime	A_count	224
chr1	205918840	(8,9]	3prime	A_count	0
chr1	205929204	(8,9]	3prime	A_count	0
chr1	205993546	(-3,-1]	5prime	A_count	7
chr1	206012308	(6,7]	3prime	A_count	2
chr1	206384076	(7,8]	3prime	A_count	3
chr1	206406574	(4,5]	3prime	A_count	38
chr1	206476362	(6,7]	3prime	A_count	1
chr1	206583379	(8,9]	3prime	A_count	0
chr1	206866011	(8,9]	3prime	A_count	0
chr1	206900357	(5,6]	3prime	A_count	3
chr1	207027494	(4,5]	3prime	A_count	1
chr1	207063209	(0,1]	3prime	A_count	12
chr1	207063829	(5,6]	3prime	A_count	1
chr1	207068309	(0,1]	3prime	A_count	2
chr1	207071573	(-5,-3]	3prime	A_count	1
chr1	207888682	(8,9]	3prime	A_count	0
chr1	208039621	(6,7]	3prime	A_count	1
chr1	208051423	(7,8]	5prime	A_count	1
chr1	208054421	(8,9]	3prime	A_count	0
chr1	208084380	(3,4]	3prime	A_count	6
chr1	208216735	(5,6]	3prime	A_count	2
chr1	209830147	(8,9]	3prime	A_count	0
chr1	210100461	(2,3]	3prime	A_count	0
chr1	211673483	(-1,0]	3prime	A_count	12
chr1	211793072	(7,8]	3prime	A_count	1
chr1	211975166	(-1,0]	3prime	A_count	209
chr1	211978272	(8,9]	3prime	A_count	0
chr1	212047212	(2,3]	3prime	A_count	0
chr1	212065029	(8,9]	3prime	A_count	0
chr1	212101084	(2,3]	3prime	A_count	7
chr1	212349242	(-3,-1]	3prime	A_count	166
chr1	212385274	(7,8]	3prime	A_count	1
chr1	212444442	(-10,-5]	3prime	A_count	1
chr1	212784363	(8,9]	3prime	A_count	0
chr1	212895053	(-1,0]	3prime	A_count	2
chr1	214390988	(8,9]	3prime	A_count	0
chr1	214394899	(0,1]	3prime	A_count	29
chr1	215574118	(4,5]	3prime	A_count	2
chr1	215628814	(7,8]	3prime	A_count	0
chr1	215650592	(6,7]	3prime	A_count	1
chr1	215970625	(5,6]	3prime	A_count	2
chr1	215998887	(-1,0]	3prime	A_count	205
chr1	216083456	(-1,0]	3prime	A_count	4
chr1	219981378	(8,9]	3prime	A_count	0
chr1	220232799	(-3,-1]	3prime	A_count	5
chr1	222654298	(8,9]	3prime	A_count	0
chr1	222990748	(8,9]	3prime	A_count	0
chr1	223665410	(8,9]	3prime	A_count	0
chr1	223772239	(-1,0]	3prime	A_count	3
chr1	223784115	(-5,-3]	3prime	A_count	141
chr1	223795815	(-3,-1]	3prime	A_count	3
chr1	223802731	(-3,-1]	3prime	A_count	124
chr1	223810431	(-5,-3]	3prime	A_count	31
chr1	224114396	(6,7]	3prime	A_count	0
chr1	224190319	(6,7]	3prime	A_count	1
chr1	224233289	(1,2]	5prime	A_count	15
chr1	224300562	(5,6]	3prime	A_count	0
chr1	224303723	(5,6]	3prime	A_count	2
chr1	224411427	(7,8]	3prime	A_count	0
chr1	224431477	(8,9]	3prime	A_count	0
chr1	224681026	(0,1]	3prime	A_count	15
chr1	225422077	(8,9]	3prime	A_count	0
chr1	225514596	(8,9]	3prime	A_count	0
chr1	225783368	(1,2]	3prime	A_count	1
chr1	225848492	(-5,-3]	3prime	A_count	168
chr1	225862851	(3,4]	5prime	A_count	7
chr1	225866574	(6,7]	3prime	A_count	1
chr1	225871987	(8,9]	3prime	A_count	0
chr1	225877395	(8,9]	3prime	A_count	0
chr1	225920620	(1,2]	5prime	A_count	176
chr1	225987896	(-10,-5]	3prime	A_count	155
chr1	226265533	(7,8]	3prime	A_count	1
chr1	226267957	(0,1]	3prime	A_count	1
chr1	226365002	(8,9]	3prime	A_count	0
chr1	226386326	(5,6]	3prime	A_count	3
chr1	226639557	(6,7]	3prime	A_count	0
chr1	226735527	(7,8]	3prime	A_count	0
chr1	227074259	(-1,0]	3prime	A_count	166
chr1	227733414	(7,8]	3prime	A_count	1
chr1	228102310	(3,4]	3prime	A_count	8
chr1	228107668	(2,3]	3prime	A_count	72
chr1	228147544	(6,7]	3prime	A_count	1
chr1	229452525	(-5,-3]	3prime	A_count	0
chr1	229498136	(-1,0]	3prime	A_count	108
chr1	229506158	(1,2]	5prime	A_count	209
chr1	229540606	(-1,0]	3prime	A_count	217
chr1	230660823	(4,5]	3prime	A_count	6
chr1	230668784	(-10,-5]	3prime	A_count	122
chr1	230704337	(3,4]	5prime	A_count	6
chr1	230747709	(4,5]	3prime	A_count	3
chr1	230961209	(8,9]	3prime	A_count	0
chr1	231204012	(8,9]	3prime	A_count	0
chr1	231241456	(6,7]	3prime	A_count	0
chr1	231265420	(8,9]	3prime	A_count	0
chr1	231266165	(-1,0]	3prime	A_count	10
chr1	231347925	(2,3]	3prime	A_count	13
chr1	232402473	(3,4]	5prime	A_count	16
chr1	232464840	(-3,-1]	3prime	A_count	163
chr1	232490874	(5,6]	3prime	A_count	6
chr1	232986092	(7,8]	3prime	A_count	1
chr1	233161271	(-3,-1]	3prime	A_count	178
chr1	233177802	(8,9]	3prime	A_count	0
chr1	233218184	(-1,0]	5prime	A_count	180
chr1	233236845	(7,8]	3prime	A_count	1
chr1	233236980	(-1,0]	5prime	A_count	189
chr1	233295326	(4,5]	3prime	A_count	0
chr1	234459230	(6,7]	3prime	A_count	0
chr1	235137877	(0,1]	3prime	A_count	1
chr1	235152706	(5,6]	3prime	A_count	4
chr1	235220302	(8,9]	3prime	A_count	0
chr1	235470850	(-5,-3]	3prime	A_count	118
chr1	235489268	(-1,0]	5prime	A_count	2
chr1	235686949	(5,6]	3prime	A_count	2
chr1	235702747	(5,6]	3prime	A_count	2
chr1	235709091	(-3,-1]	3prime	A_count	3
chr1	235728076	(0,1]	3prime	A_count	31
chr1	235793503	(2,3]	3prime	A_count	223
chr1	235990886	(-1,0]	3prime	A_count	16
chr1	236183906	(-5,-3]	3prime	A_count	0
chr1	236526115	(4,5]	3prime	A_count	2
chr1	236540683	(2,3]	3prime	A_count	1
chr1	236571351	(-1,0]	3prime	A_count	10
chr1	236574202	(4,5]	3prime	A_count	2
chr1	236585025	(8,9]	3prime	A_count	0
chr1	236739532	(8,9]	3prime	A_count	0
chr1	236880836	(7,8]	3prime	A_count	1
chr1	237330982	(8,9]	3prime	A_count	0
chr1	237506814	(2,3]	3prime	A_count	9
chr1	237591853	(4,5]	3prime	A_count	5
chr1	237648613	(7,8]	3prime	A_count	2
chr1	237730356	(0,1]	3prime	A_count	162
chr1	237788135	(-3,-1]	3prime	A_count	177
chr1	237809035	(-3,-1]	3prime	A_count	61
chr1	237885165	(4,5]	3prime	A_count	3
chr1	240868587	(8,9]	3prime	A_count	0
chr1	240870055	(0,1]	3prime	A_count	0
chr1	241517182	(-1,0]	3prime	A_count	215
chr1	241568647	(0,1]	3prime	A_count	37
chr1	242107671	(1,2]	3prime	A_count	1
chr1	242124468	(8,9]	3prime	A_count	0
chr1	243186259	(4,5]	3prime	A_count	0
chr1	243221724	(7,8]	3prime	A_count	10
chr1	243286397	(0,1]	3prime	A_count	1
chr1	243293219	(1,2]	3prime	A_count	7
chr1	243615096	(1,2]	3prime	A_count	220
chr1	244854973	(4,5]	3prime	A_count	0
chr1	244858729	(3,4]	3prime	A_count	10
chr1	245155487	(8,9]	3prime	A_count	0
chr1	245764041	(7,8]	3prime	A_count	0
chr1	246335367	(0,1]	3prime	A_count	1
chr1	246727004	(-1,0]	3prime	A_count	169
chr1	246759151	(0,1]	3prime	A_count	110
chr1	246843795	(8,9]	3prime	A_count	0
chr1	246861959	(0,1]	3prime	A_count	215
chr10	356426	(8,9]	3prime	A_count	0
chr10	387745	(-3,-1]	3prime	A_count	143
chr10	814742	(-1,0]	3prime	A_count	46
chr10	820800	(4,5]	3prime	A_count	231
chr10	885641	(5,6]	3prime	A_count	4
chr10	3157435	(-3,-1]	3prime	A_count	101
chr10	3160204	(-3,-1]	3prime	A_count	57
chr10	5395327	(5,6]	3prime	A_count	1
chr10	5454522	(0,1]	3prime	A_count	48
chr10	5883969	(7,8]	3prime	A_count	0
chr10	5906632	(8,9]	3prime	A_count	0
chr10	5909294	(0,1]	3prime	A_count	12
chr10	5916456	(7,8]	3prime	A_count	0
chr10	5921569	(4,5]	3prime	A_count	1
chr10	5927541	(8,9]	3prime	A_count	0
chr10	6216191	(-5,-3]	3prime	A_count	145
chr10	6221527	(-20,-10]	3prime	A_count	16
chr10	6430810	(8,9]	3prime	A_count	0
chr10	7285866	(-1,0]	3prime	A_count	14
chr10	7655631	(8,9]	3prime	A_count	0
chr10	7731996	(5,6]	3prime	A_count	2
chr10	7759890	(-1,0]	3prime	A_count	4
chr10	7766053	(-3,-1]	3prime	A_count	2
chr10	8009330	(8,9]	3prime	A_count	0
chr10	8064138	(8,9]	3prime	A_count	0
chr10	11217507	(8,9]	3prime	A_count	0
chr10	11270824	(4,5]	3prime	A_count	3
chr10	11485169	(0,1]	3prime	A_count	25
chr10	11490832	(5,6]	3prime	A_count	9
chr10	11518535	(4,5]	3prime	A_count	7
chr10	11943064	(-1,0]	3prime	A_count	4
chr10	12113064	(-3,-1]	3prime	A_count	19
chr10	12158105	(-3,-1]	3prime	A_count	22
chr10	12210322	(7,8]	3prime	A_count	1
chr10	12249718	(8,9]	3prime	A_count	0
chr10	13112635	(-1,0]	3prime	A_count	0
chr10	13201534	(0,1]	3prime	A_count	11
chr10	13587152	(6,7]	3prime	A_count	1
chr10	13651974	(4,5]	5prime	A_count	224
chr10	13674911	(-3,-1]	3prime	A_count	17
chr10	13796588	(4,5]	5prime	A_count	1
chr10	14828145	(8,9]	3prime	A_count	0
chr10	14934703	(0,1]	3prime	A_count	50
chr10	15112796	(8,9]	3prime	A_count	0
chr10	15133245	(8,9]	3prime	A_count	0
chr10	15141557	(2,3]	5prime	A_count	215
chr10	15531050	(-5,-3]	3prime	A_count	193
chr10	15558074	(7,8]	3prime	A_count	0
chr10	15575594	(-1,0]	5prime	A_count	186
chr10	15604355	(1,2]	5prime	A_count	216
chr10	15607677	(-1,0]	3prime	A_count	208
chr10	15687938	(8,9]	3prime	A_count	0
chr10	15718899	(-1,0]	5prime	A_count	199
chr10	16828805	(-3,-1]	3prime	A_count	153
chr10	16901338	(0,1]	3prime	A_count	0
chr10	16925584	(7,8]	3prime	A_count	1
chr10	17045007	(-3,-1]	3prime	A_count	2
chr10	17160305	(1,2]	3prime	A_count	0
chr10	17234818	(-3,-1]	3prime	A_count	2
chr10	17331408	(7,8]	3prime	A_count	4
chr10	17603560	(-1,0]	3prime	A_count	165
chr10	17684750	(0,1]	3prime	A_count	3
chr10	17870935	(-3,-1]	3prime	A_count	12
chr10	17953537	(8,9]	3prime	A_count	0
chr10	18536196	(-5,-3]	3prime	A_count	162
chr10	18551823	(6,7]	3prime	A_count	22
chr10	20047015	(-1,0]	3prime	A_count	191
chr10	20787202	(0,1]	3prime	A_count	207
chr10	20815625	(8,9]	3prime	A_count	0
chr10	20819424	(5,6]	3prime	A_count	2
chr10	20826447	(-1,0]	3prime	A_count	207
chr10	20828530	(-3,-1]	3prime	A_count	57
chr10	20858240	(-1,0]	3prime	A_count	165
chr10	21538912	(8,9]	3prime	A_count	0
chr10	21614924	(8,9]	3prime	A_count	0
chr10	21735235	(-1,0]	3prime	A_count	219
chr10	21740236	(-1,0]	3prime	A_count	201
chr10	21920798	(5,6]	3prime	A_count	1
chr10	22539971	(0,1]	3prime	A_count	5
chr10	22714183	(8,9]	3prime	A_count	0
chr10	22932044	(6,7]	3prime	A_count	0
chr10	23104244	(0,1]	3prime	A_count	12
chr10	23223744	(0,1]	3prime	A_count	64
chr10	23266262	(5,6]	3prime	A_count	3
chr10	23282013	(8,9]	3prime	A_count	0
chr10	24591642	(0,1]	3prime	A_count	0
chr10	24596740	(8,9]	3prime	A_count	0
chr10	24622733	(8,9]	3prime	A_count	0
chr10	25466719	(-5,-3]	3prime	A_count	93
chr10	25596789	(5,6]	3prime	A_count	2
chr10	26724123	(6,7]	3prime	A_count	240
chr10	26768992	(0,1]	5prime	A_count	204
chr10	27131859	(-1,0]	3prime	A_count	177
chr10	27240674	(1,2]	3prime	A_count	2
chr10	27741504	(4,5]	5prime	A_count	2
chr10	27862434	(-3,-1]	3prime	A_count	207
chr10	27944222	(3,4]	3prime	A_count	3
chr10	28056480	(-3,-1]	3prime	A_count	145
chr10	28131560	(4,5]	3prime	A_count	1
chr10	28583505	(6,7]	3prime	A_count	238
chr10	31839637	(6,7]	3prime	A_count	237
chr10	32031073	(0,1]	3prime	A_count	31
chr10	32055848	(8,9]	3prime	A_count	0
chr10	32286926	(3,4]	3prime	A_count	0
chr10	32453436	(1,2]	3prime	A_count	5
chr10	32908368	(4,5]	3prime	A_count	6
chr10	32925871	(-1,0]	3prime	A_count	188
chr10	32932515	(0,1]	3prime	A_count	193
chr10	33226134	(-5,-3]	3prime	A_count	3
chr10	34372498	(8,9]	3prime	A_count	0
chr10	34374874	(8,9]	3prime	A_count	0
chr10	35032435	(8,9]	3prime	A_count	0
chr10	35063062	(1,2]	5prime	A_count	227
chr10	35530030	(8,9]	3prime	A_count	0
chr10	35530243	(7,8]	3prime	A_count	0
chr10	42790511	(2,3]	3prime	A_count	4
chr10	43167098	(5,6]	3prime	A_count	5
chr10	43199676	(8,9]	3prime	A_count	0
chr10	43200667	(8,9]	3prime	A_count	0
chr10	44378723	(0,1]	5prime	A_count	23
chr10	45727539	(2,3]	3prime	A_count	4
chr10	45750206	(0,1]	3prime	A_count	22
chr10	46015126	(8,9]	3prime	A_count	0
chr10	46987555	(-3,-1]	3prime	A_count	186
chr10	48178047	(0,1]	3prime	A_count	4
chr10	48236482	(8,9]	3prime	A_count	0
chr10	48238123	(-10,-5]	5prime	A_count	3
chr10	48426504	(-1,0]	3prime	A_count	1
chr10	48975041	(2,3]	3prime	A_count	16
chr10	48976979	(6,7]	3prime	A_count	0
chr10	49046983	(8,9]	3prime	A_count	0
chr10	49616602	(0,1]	3prime	A_count	0
chr10	49655236	(-3,-1]	3prime	A_count	37
chr10	49737947	(-3,-1]	3prime	A_count	35
chr10	49738191	(-20,-10]	3prime	A_count	29
chr10	49745798	(8,9]	3prime	A_count	0
chr10	49932100	(1,2]	3prime	A_count	8
chr10	50068227	(2,3]	3prime	A_count	4
chr10	50090886	(0,1]	3prime	A_count	22
chr10	50196773	(8,9]	3prime	A_count	0
chr10	50199051	(2,3]	3prime	A_count	8
chr10	50203679	(2,3]	5prime	A_count	29
chr10	50211030	(-10,-5]	3prime	A_count	181
chr10	50214743	(5,6]	3prime	A_count	1
chr10	50745274	(8,9]	3prime	A_count	0
chr10	52251666	(8,9]	3prime	A_count	0
chr10	52280930	(8,9]	3prime	A_count	0
chr10	53827548	(0,1]	5prime	A_count	199
chr10	53866642	(0,1]	3prime	A_count	0
chr10	53995649	(-1,0]	3prime	A_count	5
chr10	54079331	(5,6]	3prime	A_count	5
chr10	54079424	(0,1]	5prime	A_count	7
chr10	54185134	(5,6]	3prime	A_count	2
chr10	54317271	(3,4]	3prime	A_count	27
chr10	54346365	(3,4]	3prime	A_count	25
chr10	56360293	(5,6]	3prime	A_count	0
chr10	58361526	(-1,0]	3prime	A_count	0
chr10	58788423	(8,9]	3prime	A_count	0
chr10	59268553	(5,6]	3prime	A_count	0
chr10	59794473	(-1,0]	3prime	A_count	217
chr10	60172308	(-3,-1]	3prime	A_count	4
chr10	60172900	(8,9]	3prime	A_count	0
chr10	60203002	(5,6]	3prime	A_count	0
chr10	60208036	(8,9]	3prime	A_count	0
chr10	60792289	(-1,0]	3prime	A_count	45
chr10	61431219	(3,4]	3prime	A_count	6
chr10	62059295	(6,7]	3prime	A_count	240
chr10	63133500	(5,6]	3prime	A_count	0
chr10	63190894	(-1,0]	3prime	A_count	165
chr10	63465495	(6,7]	3prime	A_count	1
chr10	65966612	(-5,-3]	3prime	A_count	9
chr10	66280470	(3,4]	3prime	A_count	7
chr10	67539503	(0,1]	3prime	A_count	4
chr10	67811524	(1,2]	3prime	A_count	12
chr10	67837934	(8,9]	3prime	A_count	0
chr10	67889123	(7,8]	3prime	A_count	0
chr10	67939588	(5,6]	3prime	A_count	6
chr10	68419034	(1,2]	3prime	A_count	0
chr10	68431862	(-20,-10]	3prime	A_count	4
chr10	68483588	(3,4]	5prime	A_count	0
chr10	68506585	(5,6]	3prime	A_count	4
chr10	68682973	(5,6]	3prime	A_count	4
chr10	68934918	(0,1]	3prime	A_count	226
chr10	68973664	(7,8]	3prime	A_count	0
chr10	68977688	(0,1]	3prime	A_count	32
chr10	69368631	(5,6]	3prime	A_count	1
chr10	69483876	(-1,0]	3prime	A_count	41
chr10	69867805	(3,4]	3prime	A_count	0
chr10	69872210	(-3,-1]	3prime	A_count	108
chr10	69875163	(8,9]	3prime	A_count	0
chr10	69880553	(-1,0]	3prime	A_count	10
chr10	69887491	(4,5]	3prime	A_count	5
chr10	69888330	(4,5]	3prime	A_count	2
chr10	69894578	(4,5]	3prime	A_count	15
chr10	69895576	(8,9]	3prime	A_count	0
chr10	69902855	(-10,-5]	3prime	A_count	19
chr10	69935391	(0,1]	3prime	A_count	12
chr10	69937715	(-1,0]	3prime	A_count	4
chr10	69941023	(8,9]	3prime	A_count	0
chr10	69945724	(0,1]	3prime	A_count	2
chr10	69947342	(5,6]	3prime	A_count	2
chr10	70206264	(1,2]	3prime	A_count	3
chr10	70533070	(4,5]	3prime	A_count	7
chr10	70538408	(5,6]	3prime	A_count	1
chr10	70735301	(1,2]	3prime	A_count	60
chr10	70743681	(8,9]	3prime	A_count	0
chr10	70749985	(8,9]	3prime	A_count	0
chr10	70777153	(7,8]	3prime	A_count	1
chr10	71323054	(8,9]	3prime	A_count	0
chr10	71511001	(8,9]	3prime	A_count	0
chr10	71566936	(0,1]	3prime	A_count	29
chr10	71570918	(4,5]	3prime	A_count	4
chr10	71646617	(5,6]	3prime	A_count	0
chr10	71677693	(8,9]	3prime	A_count	0
chr10	71694259	(-10,-5]	3prime	A_count	32
chr10	71695525	(1,2]	3prime	A_count	22
chr10	71732375	(3,4]	3prime	A_count	6
chr10	71734341	(8,9]	3prime	A_count	0
chr10	71741921	(0,1]	3prime	A_count	13
chr10	71784420	(-1,0]	3prime	A_count	61
chr10	71785100	(6,7]	3prime	A_count	2
chr10	71799629	(-1,0]	3prime	A_count	58
chr10	71806281	(-3,-1]	3prime	A_count	147
chr10	71834372	(4,5]	3prime	A_count	3
chr10	72070312	(8,9]	3prime	A_count	0
chr10	73136704	(3,4]	3prime	A_count	9
chr10	73138070	(0,1]	5prime	A_count	221
chr10	73154256	(-1,0]	3prime	A_count	28
chr10	73177975	(6,7]	3prime	A_count	0
chr10	73228184	(2,3]	3prime	A_count	38
chr10	73272928	(8,9]	3prime	A_count	0
chr10	73275446	(7,8]	3prime	A_count	1
chr10	73312473	(2,3]	3prime	A_count	5
chr10	73400803	(1,2]	3prime	A_count	0
chr10	73541633	(-1,0]	3prime	A_count	51
chr10	73760849	(0,1]	3prime	A_count	2
chr10	73773041	(8,9]	3prime	A_count	0
chr10	73805900	(4,5]	3prime	A_count	6
chr10	73806657	(7,8]	3prime	A_count	1
chr10	73852319	(-3,-1]	5prime	A_count	3
chr10	73998375	(8,9]	3prime	A_count	0
chr10	74107354	(-10,-5]	3prime	A_count	115
chr10	74398579	(-1,0]	3prime	A_count	157
chr10	74969775	(0,1]	3prime	A_count	202
chr10	75214070	(8,9]	3prime	A_count	0
chr10	75222402	(0,1]	3prime	A_count	0
chr10	75235616	(8,9]	3prime	A_count	0
chr10	76891525	(8,9]	3prime	A_count	0
chr10	76909966	(4,5]	3prime	A_count	30
chr10	76949142	(0,1]	3prime	A_count	0
chr10	76953801	(7,8]	3prime	A_count	1
chr10	77184823	(8,9]	3prime	A_count	0
chr10	77403862	(8,9]	3prime	A_count	0
chr10	77828882	(0,1]	3prime	A_count	9
chr10	77830741	(1,2]	3prime	A_count	11
chr10	77834039	(5,6]	5prime	A_count	1
chr10	78013650	(5,6]	3prime	A_count	0
chr10	78017575	(8,9]	3prime	A_count	0
chr10	79208449	(2,3]	3prime	A_count	7
chr10	79292356	(8,9]	3prime	A_count	0
chr10	79307571	(2,3]	3prime	A_count	0
chr10	80078786	(2,3]	3prime	A_count	52
chr10	80157641	(7,8]	3prime	A_count	1
chr10	80352455	(1,2]	3prime	A_count	25
chr10	80509471	(-20,-10]	3prime	A_count	6
chr10	80512269	(1,2]	3prime	A_count	13
chr10	84197836	(8,9]	3prime	A_count	0
chr10	84203123	(2,3]	3prime	A_count	8
chr10	84211165	(-5,-3]	3prime	A_count	192
chr10	84470458	(1,2]	3prime	A_count	2
chr10	84477664	(1,2]	3prime	A_count	1
chr10	86437920	(-1,0]	3prime	A_count	4
chr10	86443275	(-3,-1]	3prime	A_count	198
chr10	86453220	(5,6]	3prime	A_count	2
chr10	86467279	(3,4]	3prime	A_count	8
chr10	86473878	(1,2]	3prime	A_count	221
chr10	86497201	(4,5]	3prime	A_count	4
chr10	86654927	(7,8]	3prime	A_count	5
chr10	86668784	(8,9]	3prime	A_count	0
chr10	86718144	(4,5]	3prime	A_count	3
chr10	86726252	(-3,-1]	3prime	A_count	119
chr10	87057691	(5,6]	3prime	A_count	2
chr10	87060161	(-3,-1]	3prime	A_count	182
chr10	87075968	(-10,-5]	3prime	A_count	49
chr10	87660008	(8,9]	3prime	A_count	0
chr10	87770952	(0,1]	3prime	A_count	9
chr10	88901738	(8,9]	3prime	A_count	0
chr10	88914658	(8,9]	3prime	A_count	0
chr10	89247538	(3,4]	3prime	A_count	6
chr10	89772831	(8,9]	3prime	A_count	0
chr10	90885901	(6,7]	3prime	A_count	1
chr10	90921001	(8,9]	3prime	A_count	0
chr10	91462184	(1,2]	3prime	A_count	1
chr10	91496372	(1,2]	3prime	A_count	3
chr10	91845028	(2,3]	3prime	A_count	8
chr10	91845940	(3,4]	3prime	A_count	237
chr10	91951566	(6,7]	3prime	A_count	0
chr10	92081320	(8,9]	3prime	A_count	0
chr10	92111076	(-3,-1]	3prime	A_count	86
chr10	92475884	(-1,0]	3prime	A_count	178
chr10	92490595	(3,4]	5prime	A_count	6
chr10	92934430	(1,2]	3prime	A_count	231
chr10	92974232	(-1,0]	3prime	A_count	2
chr10	93075069	(7,8]	3prime	A_count	1
chr10	93310020	(6,7]	3prime	A_count	0
chr10	93313020	(0,1]	3prime	A_count	0
chr10	93333758	(7,8]	3prime	A_count	1
chr10	93349808	(8,9]	3prime	A_count	0
chr10	93351665	(7,8]	3prime	A_count	2
chr10	93356675	(-1,0]	3prime	A_count	0
chr10	93363961	(2,3]	3prime	A_count	5
chr10	93379863	(7,8]	3prime	A_count	1
chr10	93402232	(-3,-1]	3prime	A_count	2
chr10	93404157	(8,9]	3prime	A_count	0
chr10	93600918	(-1,0]	3prime	A_count	26
chr10	94304645	(0,1]	3prime	A_count	1
chr10	94338608	(4,5]	3prime	A_count	5
chr10	94341673	(0,1]	3prime	A_count	12
chr10	94344853	(2,3]	3prime	A_count	8
chr10	94362830	(1,2]	3prime	A_count	16
chr10	95375973	(8,9]	3prime	A_count	0
chr10	95399017	(8,9]	3prime	A_count	0
chr10	95414494	(4,5]	3prime	A_count	2
chr10	95616477	(5,6]	3prime	A_count	3
chr10	95682651	(-3,-1]	3prime	A_count	189
chr10	95683522	(-10,-5]	3prime	A_count	137
chr10	95847706	(5,6]	3prime	A_count	4
chr10	96207872	(-1,0]	3prime	A_count	187
chr10	96319390	(5,6]	3prime	A_count	4
chr10	96332596	(4,5]	3prime	A_count	10
chr10	96355255	(-1,0]	3prime	A_count	78
chr10	96370065	(7,8]	3prime	A_count	2
chr10	96376692	(-5,-3]	3prime	A_count	0
chr10	96559659	(8,9]	3prime	A_count	0
chr10	96648659	(8,9]	3prime	A_count	0
chr10	96656798	(8,9]	3prime	A_count	0
chr10	97021413	(2,3]	5prime	A_count	8
chr10	97034542	(2,3]	5prime	A_count	5
chr10	97047065	(0,1]	5prime	A_count	186
chr10	97057281	(3,4]	5prime	A_count	5
chr10	97066086	(4,5]	5prime	A_count	5
chr10	97369425	(4,5]	3prime	A_count	6
chr10	97385895	(2,3]	3prime	A_count	20
chr10	97388252	(8,9]	3prime	A_count	0
chr10	97390844	(-10,-5]	5prime	A_count	15
chr10	97396218	(7,8]	3prime	A_count	1
chr10	97437700	(1,2]	3prime	A_count	6
chr10	97445732	(5,6]	3prime	A_count	1
chr10	97451918	(8,9]	3prime	A_count	0
chr10	97459223	(5,6]	3prime	A_count	1
chr10	97459659	(0,1]	3prime	A_count	72
chr10	97460695	(3,4]	3prime	A_count	17
chr10	97470129	(1,2]	3prime	A_count	16
chr10	97476683	(0,1]	3prime	A_count	3
chr10	97478304	(0,1]	3prime	A_count	9
chr10	97580953	(7,8]	3prime	A_count	1
chr10	97582702	(4,5]	3prime	A_count	16
chr10	97641177	(8,9]	3prime	A_count	0
chr10	97859583	(8,9]	3prime	A_count	0
chr10	97864269	(-3,-1]	3prime	A_count	0
chr10	97904669	(8,9]	3prime	A_count	0
chr10	98030449	(1,2]	3prime	A_count	10
chr10	98387201	(2,3]	3prime	A_count	3
chr10	98410939	(0,1]	3prime	A_count	2
chr10	98423668	(0,1]	5prime	A_count	150
chr10	98429791	(-3,-1]	3prime	A_count	8
chr10	98435635	(5,6]	3prime	A_count	1
chr10	98614904	(0,1]	3prime	A_count	227
chr10	99420624	(5,6]	3prime	A_count	1
chr10	99718346	(8,9]	3prime	A_count	0
chr10	99797331	(8,9]	3prime	A_count	0
chr10	99807521	(5,6]	3prime	A_count	0
chr10	99832131	(-5,-3]	3prime	A_count	9
chr10	99885687	(7,8]	3prime	A_count	1
chr10	99886300	(-5,-3]	3prime	A_count	77
chr10	99894946	(1,2]	3prime	A_count	9
chr10	100190968	(1,2]	5prime	A_count	26
chr10	100209595	(-1,0]	3prime	A_count	29
chr10	100219270	(5,6]	3prime	A_count	1
chr10	100229428	(6,7]	3prime	A_count	0
chr10	100246795	(8,9]	3prime	A_count	0
chr10	100256262	(6,7]	3prime	A_count	0
chr10	100290015	(3,4]	3prime	A_count	26
chr10	100294535	(5,6]	3prime	A_count	1
chr10	100488027	(-1,0]	3prime	A_count	196
chr10	100498029	(5,6]	3prime	A_count	2
chr10	100505361	(0,1]	3prime	A_count	1
chr10	100526399	(8,9]	3prime	A_count	0
chr10	100526975	(5,6]	3prime	A_count	1
chr10	100917300	(6,7]	3prime	A_count	0
chr10	100931078	(8,9]	3prime	A_count	0
chr10	100950753	(4,5]	3prime	A_count	2
chr10	100979992	(-3,-1]	3prime	A_count	60
chr10	101015636	(5,6]	3prime	A_count	3
chr10	101538371	(8,9]	3prime	A_count	0
chr10	101582763	(-1,0]	3prime	A_count	198
chr10	101608937	(-3,-1]	3prime	A_count	1
chr10	101673047	(2,3]	5prime	A_count	232
chr10	101849776	(7,8]	3prime	A_count	0
chr10	102025156	(-10,-5]	3prime	A_count	27
chr10	102109029	(6,7]	3prime	A_count	0
chr10	102109600	(3,4]	3prime	A_count	235
chr10	102111144	(5,6]	5prime	A_count	12
chr10	102111300	(4,5]	5prime	A_count	1
chr10	102138765	(0,1]	3prime	A_count	0
chr10	102138980	(1,2]	3prime	A_count	5
chr10	102152530	(0,1]	3prime	A_count	0
chr10	102231588	(6,7]	3prime	A_count	1
chr10	102380362	(6,7]	3prime	A_count	9
chr10	102395980	(2,3]	3prime	A_count	225
chr10	102404727	(5,6]	5prime	A_count	2
chr10	102480965	(0,1]	5prime	A_count	22
chr10	102645187	(8,9]	3prime	A_count	0
chr10	102699373	(-3,-1]	3prime	A_count	4
chr10	103094348	(0,1]	3prime	A_count	8
chr10	103415151	(8,9]	3prime	A_count	0
chr10	103419708	(-1,0]	3prime	A_count	6
chr10	103611581	(8,9]	3prime	A_count	0
chr10	103735732	(8,9]	3prime	A_count	0
chr10	104179029	(-1,0]	3prime	A_count	10
chr10	104182366	(0,1]	3prime	A_count	221
chr10	104196853	(-3,-1]	3prime	A_count	190
chr10	104212007	(5,6]	3prime	A_count	2
chr10	105157284	(8,9]	3prime	A_count	0
chr10	106672985	(-1,0]	5prime	A_count	206
chr10	106688192	(8,9]	3prime	A_count	0
chr10	109875599	(8,9]	5prime	A_count	0
chr10	110100848	(1,2]	3prime	A_count	5
chr10	110116410	(0,1]	3prime	A_count	196
chr10	110118736	(0,1]	3prime	A_count	1
chr10	110124274	(0,1]	3prime	A_count	186
chr10	110126503	(-1,0]	3prime	A_count	10
chr10	110577492	(-1,0]	3prime	A_count	188
chr10	110885366	(1,2]	3prime	A_count	21
chr10	112154629	(5,6]	3prime	A_count	12
chr10	112159911	(-5,-3]	3prime	A_count	3
chr10	112168312	(8,9]	3prime	A_count	0
chr10	112168853	(4,5]	3prime	A_count	4
chr10	112286391	(2,3]	3prime	A_count	1
chr10	112298231	(8,9]	3prime	A_count	0
chr10	112422441	(-1,0]	3prime	A_count	63
chr10	112434297	(-3,-1]	3prime	A_count	206
chr10	112442192	(3,4]	3prime	A_count	3
chr10	112445170	(7,8]	3prime	A_count	2
chr10	112460582	(8,9]	3prime	A_count	0
chr10	113040126	(-10,-5]	3prime	A_count	6
chr10	113553190	(8,9]	3prime	A_count	0
chr10	113626047	(4,5]	3prime	A_count	8
chr10	113903736	(8,9]	3prime	A_count	0
chr10	114297220	(-10,-5]	3prime	A_count	67
chr10	114301354	(3,4]	3prime	A_count	9
chr10	114315560	(8,9]	3prime	A_count	0
chr10	114441722	(8,9]	3prime	A_count	0
chr10	114487958	(7,8]	3prime	A_count	1
chr10	114843226	(-3,-1]	3prime	A_count	3
chr10	116600165	(-1,0]	3prime	A_count	1
chr10	116700943	(7,8]	3prime	A_count	0
chr10	116849731	(8,9]	3prime	A_count	0
chr10	116911790	(8,9]	3prime	A_count	0
chr10	117318872	(8,9]	3prime	A_count	0
chr10	118015065	(8,9]	3prime	A_count	0
chr10	119059212	(8,9]	3prime	A_count	0
chr10	119159728	(7,8]	3prime	A_count	0
chr10	119161055	(-10,-5]	3prime	A_count	0
chr10	119169177	(-1,0]	3prime	A_count	144
chr10	119178755	(8,9]	3prime	A_count	0
chr10	119380927	(8,9]	3prime	A_count	0
chr10	119431527	(7,8]	3prime	A_count	1
chr10	119579935	(8,9]	3prime	A_count	0
chr10	119580010	(8,9]	5prime	A_count	0
chr10	119792213	(3,4]	3prime	A_count	0
chr10	119836896	(2,3]	3prime	A_count	4
chr10	119840843	(0,1]	3prime	A_count	216
chr10	119858884	(8,9]	3prime	A_count	0
chr10	119898959	(5,6]	3prime	A_count	1
chr10	119919596	(8,9]	3prime	A_count	0
chr10	119920984	(6,7]	3prime	A_count	1
chr10	119929762	(-3,-1]	3prime	A_count	132
chr10	121515117	(6,7]	3prime	A_count	233
chr10	121836817	(1,2]	5prime	A_count	201
chr10	121961423	(8,9]	3prime	A_count	0
chr10	121970939	(-1,0]	3prime	A_count	199
chr10	122224787	(1,2]	3prime	A_count	0
chr10	122331258	(-3,-1]	3prime	A_count	138
chr10	122416002	(8,9]	3prime	A_count	0
chr10	122417968	(8,9]	3prime	A_count	0
chr10	122427031	(0,1]	3prime	A_count	2
chr10	122507402	(8,9]	3prime	A_count	0
chr10	122699337	(-3,-1]	3prime	A_count	182
chr10	122948649	(4,5]	3prime	A_count	3
chr10	123009071	(8,9]	3prime	A_count	0
chr10	123037847	(8,9]	3prime	A_count	0
chr10	123766973	(0,1]	3prime	A_count	19
chr10	123768526	(6,7]	3prime	A_count	18
chr10	124021256	(-10,-5]	3prime	A_count	0
chr10	124402927	(-3,-1]	3prime	A_count	6
chr10	124706636	(8,9]	3prime	A_count	0
chr10	124789043	(4,5]	3prime	A_count	0
chr10	125661021	(-10,-5]	3prime	A_count	1
chr10	125767532	(-5,-3]	3prime	A_count	19
chr10	126046055	(1,2]	3prime	A_count	30
chr10	126987617	(8,9]	3prime	A_count	0
chr10	126999435	(-10,-5]	3prime	A_count	8
chr10	127042714	(8,9]	3prime	A_count	0
chr10	127125601	(8,9]	3prime	A_count	0
chr10	127248109	(2,3]	3prime	A_count	27
chr10	127374214	(8,9]	3prime	A_count	0
chr10	127403144	(8,9]	3prime	A_count	0
chr10	127404429	(8,9]	3prime	A_count	0
chr10	127439225	(2,3]	3prime	A_count	11
chr10	129759341	(-20,-10]	3prime	A_count	13
chr10	130079566	(-1,0]	3prime	A_count	4
chr10	130079737	(6,7]	3prime	A_count	1
chr10	130110704	(6,7]	3prime	A_count	1
chr10	131116799	(8,9]	3prime	A_count	0
chr10	132117574	(8,9]	3prime	A_count	0
chr10	132133527	(0,1]	3prime	A_count	0
chr10	132135160	(6,7]	3prime	A_count	0
chr10	132150035	(6,7]	3prime	A_count	0
chr10	132200983	(8,9]	3prime	A_count	0
chr10	132202116	(6,7]	3prime	A_count	1
chr10	132222641	(-3,-1]	3prime	A_count	10
chr10	132650505	(0,1]	3prime	A_count	42
chr10	132749845	(4,5]	3prime	A_count	3
chr10	132850244	(5,6]	3prime	A_count	3
chr10	132851117	(8,9]	3prime	A_count	0
chr10	132860782	(2,3]	3prime	A_count	18
chr10	132876812	(-3,-1]	3prime	A_count	33
chr10	132899666	(2,3]	5prime	A_count	1
chr10	132937675	(3,4]	5prime	A_count	12
chr10	132941591	(5,6]	3prime	A_count	1
chr10	133098763	(4,5]	3prime	A_count	3
chr10	133201898	(0,1]	3prime	A_count	30
chr10	133218953	(-10,-5]	3prime	A_count	4
chr10	133267929	(-3,-1]	3prime	A_count	22
chr10	133269897	(5,6]	3prime	A_count	4
chr10	133272274	(-1,0]	5prime	A_count	10
chr10	133273254	(5,6]	3prime	A_count	1
chr10	133283882	(-10,-5]	3prime	A_count	2
chr10	133326878	(8,9]	3prime	A_count	0
chr10	133355436	(3,4]	5prime	A_count	3
chr10	133356943	(0,1]	3prime	A_count	12
chr10	133364658	(-10,-5]	3prime	A_count	2
chr10	133369904	(-10,-5]	3prime	A_count	13
chr10	133395777	(-1,0]	3prime	A_count	12
chr10	133555351	(1,2]	3prime	A_count	5
chr11	205952	(8,9]	3prime	A_count	0
chr11	230452	(6,7]	3prime	A_count	1
chr11	248855	(-10,-5]	3prime	A_count	11
chr11	372212	(1,2]	3prime	A_count	13
chr11	373828	(-5,-3]	3prime	A_count	5
chr11	396687	(1,2]	3prime	A_count	9
chr11	404323	(3,4]	3prime	A_count	8
chr11	406843	(6,7]	3prime	A_count	0
chr11	406993	(4,5]	5prime	A_count	3
chr11	489514	(8,9]	3prime	A_count	0
chr11	540861	(6,7]	3prime	A_count	1
chr11	556192	(1,2]	3prime	A_count	4
chr11	617954	(5,6]	3prime	A_count	2
chr11	619681	(-1,0]	3prime	A_count	73
chr11	621080	(8,9]	3prime	A_count	0
chr11	621345	(4,5]	3prime	A_count	3
chr11	621562	(-1,0]	3prime	A_count	55
chr11	691501	(5,6]	3prime	A_count	2
chr11	721991	(-1,0]	3prime	A_count	2
chr11	775066	(5,6]	3prime	A_count	5
chr11	799565	(4,5]	5prime	A_count	2
chr11	840480	(1,2]	5prime	A_count	6
chr11	865825	(5,6]	3prime	A_count	4
chr11	884169	(3,4]	5prime	A_count	5
chr11	893519	(1,2]	5prime	A_count	22
chr11	902962	(-3,-1]	3prime	A_count	145
chr11	1025805	(0,1]	3prime	A_count	4
chr11	1026000	(0,1]	3prime	A_count	42
chr11	1031733	(2,3]	5prime	A_count	27
chr11	1162646	(5,6]	3prime	A_count	1
chr11	1172523	(4,5]	3prime	A_count	8
chr11	1177344	(5,6]	3prime	A_count	2
chr11	1227145	(8,9]	3prime	A_count	0
chr11	1232544	(3,4]	3prime	A_count	9
chr11	1258367	(6,7]	3prime	A_count	0
chr11	1288624	(5,6]	3prime	A_count	5
chr11	1449836	(6,7]	3prime	A_count	0
chr11	1454608	(6,7]	3prime	A_count	0
chr11	1934008	(2,3]	3prime	A_count	5
chr11	2133517	(8,9]	3prime	A_count	0
chr11	2165668	(8,9]	3prime	A_count	0
chr11	2166002	(0,1]	3prime	A_count	17
chr11	2166549	(3,4]	5prime	A_count	7
chr11	2168091	(2,3]	3prime	A_count	4
chr11	2304204	(6,7]	3prime	A_count	1
chr11	2394192	(3,4]	3prime	A_count	3
chr11	2395520	(5,6]	3prime	A_count	2
chr11	2572986	(8,9]	3prime	A_count	0
chr11	2583545	(3,4]	3prime	A_count	4
chr11	2903489	(-10,-5]	3prime	A_count	88
chr11	2955744	(8,9]	3prime	A_count	0
chr11	2971448	(-5,-3]	3prime	A_count	0
chr11	3126473	(4,5]	3prime	A_count	4
chr11	3762902	(8,9]	3prime	A_count	0
chr11	3811424	(7,8]	3prime	A_count	1
chr11	3817535	(8,9]	3prime	A_count	0
chr11	4082351	(8,9]	3prime	A_count	0
chr11	4102081	(2,3]	3prime	A_count	0
chr11	4118461	(7,8]	3prime	A_count	1
chr11	4127256	(1,2]	3prime	A_count	228
chr11	4697653	(1,2]	3prime	A_count	3
chr11	6222442	(8,9]	3prime	A_count	0
chr11	6223610	(8,9]	3prime	A_count	0
chr11	6544671	(8,9]	3prime	A_count	0
chr11	6600582	(2,3]	5prime	A_count	8
chr11	6601055	(8,9]	5prime	A_count	0
chr11	6611664	(8,9]	3prime	A_count	0
[truncated: 50,353 more rows]
