# Supplementary material for: Interpreting mammalian synonymous site conservation in light of the unwanted transcript hypothesis
Source: Nat Commun. 2025 Feb 27;16:2007. doi: 10.1038/s41467-025-57179-w (PMC11865589; doi:10.1038/s41467-025-57179-w)
Supplement: Supplementary file 14 — Source Data [file 41467_2025_57179_MOESM14_ESM.zip › source_data/fig6A_source_data.txt]

constraint_enrichment_df.enstxid	constraint_enrichment_df.observed_constraint_proportion	constraint_enrichment_df.enriched
ENST00000000233	0.482758620689655	95th
ENST00000000412	0.12962962962963	FALSE
ENST00000000442	0.38265306122449	enriched
ENST00000001008	0.274390243902439	enriched
ENST00000001146	0.338582677165354	enriched
ENST00000002125	0.0625	FALSE
ENST00000002165	0.0793650793650794	FALSE
ENST00000002501	0.214285714285714	enriched
ENST00000002596	0.258064516129032	enriched
ENST00000002829	0.301546391752577	enriched
ENST00000003084	0.104444444444444	FALSE
ENST00000003100	0.123456790123457	FALSE
ENST00000003302	0.155555555555556	FALSE
ENST00000004103	0.148936170212766	FALSE
ENST00000004982	0.224137931034483	enriched
ENST00000005178	0.162162162162162	FALSE
ENST00000005226	0.247126436781609	enriched
ENST00000005257	0.188405797101449	FALSE
ENST00000005260	0.0515463917525773	FALSE
ENST00000005284	0.401408450704225	enriched
ENST00000005340	0.183760683760684	FALSE
ENST00000005386	0.0987654320987654	FALSE
ENST00000005756	0.0384615384615385	FALSE
ENST00000005995	0.347826086956522	enriched
ENST00000006015	0.73015873015873	99th
ENST00000006053	0.114583333333333	FALSE
ENST00000006658	0.245714285714286	enriched
ENST00000006750	0.173913043478261	FALSE
ENST00000006777	0.149659863945578	FALSE
ENST00000007264	0.136986301369863	FALSE
ENST00000007390	0.145161290322581	FALSE
ENST00000007414	0.233695652173913	enriched
ENST00000007516	0.25	enriched
ENST00000007699	0.275510204081633	enriched
ENST00000007735	0.3125	enriched
ENST00000008391	0.436274509803922	95th
ENST00000008527	0.168141592920354	FALSE
ENST00000008938	0.0666666666666667	FALSE
ENST00000009041	0.232558139534884	enriched
ENST00000009180	0.246753246753247	enriched
ENST00000009530	0.416666666666667	95th
ENST00000009589	0.0952380952380952	FALSE
ENST00000011292	0.26797385620915	enriched
ENST00000011619	0.339622641509434	enriched
ENST00000011653	0.16304347826087	FALSE
ENST00000011691	0.185185185185185	FALSE
ENST00000011898	0.410526315789474	enriched
ENST00000012049	0.21195652173913	enriched
ENST00000012443	0.435643564356436	95th
ENST00000013070	0.1	FALSE
ENST00000013125	0.226666666666667	enriched
ENST00000014914	0.185840707964602	FALSE
ENST00000014930	0.171428571428571	FALSE
ENST00000016171	0.15	FALSE
ENST00000016946	0.128060263653484	FALSE
ENST00000017003	0.323155216284987	enriched
ENST00000019103	0.262295081967213	enriched
ENST00000020673	0.310126582278481	enriched
ENST00000020926	0.261261261261261	enriched
ENST00000020945	0.228571428571429	enriched
ENST00000022615	0.293577981651376	enriched
ENST00000023064	0.224719101123595	enriched
ENST00000025008	0.193236714975845	FALSE
ENST00000025301	0.0758483033932136	FALSE
ENST00000027335	0.0813008130081301	FALSE
ENST00000029410	0.333333333333333	enriched
ENST00000033079	0.471830985915493	95th
ENST00000035307	0.226932668329177	enriched
ENST00000037243	0.5	95th
ENST00000037502	0.137931034482759	FALSE
ENST00000038176	0.135483870967742	FALSE
ENST00000039007	0.0763358778625954	FALSE
ENST00000039989	0.211981566820276	enriched
ENST00000040584	0.859154929577465	99th
ENST00000040663	0.157068062827225	FALSE
ENST00000040738	0.0434782608695652	FALSE
ENST00000040877	0.0860927152317881	FALSE
ENST00000042381	0.180257510729614	FALSE
ENST00000043402	0.182539682539683	FALSE
ENST00000044462	0.12	FALSE
ENST00000046087	0.25	enriched
ENST00000046640	0.305084745762712	enriched
ENST00000046794	0.0879120879120879	FALSE
ENST00000052754	0.0333333333333333	FALSE
ENST00000053243	0.159090909090909	FALSE
ENST00000053468	0.142857142857143	FALSE
ENST00000053867	0.158469945355191	FALSE
ENST00000054650	0.169811320754717	FALSE
ENST00000054666	0.206896551724138	FALSE
ENST00000054950	0.68421052631579	99th
ENST00000055077	0.137254901960784	FALSE
ENST00000055335	0.274809160305344	enriched
ENST00000055682	0.0796019900497512	FALSE
ENST00000056217	0.117924528301887	FALSE
ENST00000056233	0.048	FALSE
ENST00000057513	0	FALSE
ENST00000060969	0.166666666666667	FALSE
ENST00000061240	0.114457831325301	FALSE
ENST00000064571	0.217391304347826	enriched
ENST00000064724	0.375	enriched
ENST00000064780	0.22051282051282	enriched
ENST00000066544	0.466216216216216	95th
ENST00000072644	0.161290322580645	FALSE
ENST00000072869	0.227467811158798	enriched
ENST00000075120	0.0975609756097561	FALSE
ENST00000075322	0.134969325153374	FALSE
ENST00000075503	0.186666666666667	FALSE
ENST00000078429	0.223300970873786	enriched
ENST00000078445	0.0986842105263158	FALSE
ENST00000080059	0.274021352313167	enriched
ENST00000081029	0.0294117647058824	FALSE
ENST00000083182	0.32967032967033	enriched
ENST00000084798	0.359550561797753	enriched
ENST00000085219	0.205263157894737	FALSE
ENST00000155093	0.37593984962406	enriched
ENST00000155840	0.232	enriched
ENST00000155858	0.240223463687151	enriched
ENST00000155926	0.358620689655172	enriched
ENST00000156109	0.0515463917525773	FALSE
ENST00000156471	0.0830324909747292	FALSE
ENST00000156626	0.210526315789474	enriched
ENST00000157600	0.25	enriched
ENST00000157812	0.244565217391304	enriched
ENST00000158009	0.257142857142857	enriched
ENST00000158762	0.175226586102719	FALSE
ENST00000158771	0.272727272727273	enriched
ENST00000159060	0.125	FALSE
ENST00000159087	0.175115207373272	FALSE
ENST00000159111	0.200488997555012	FALSE
ENST00000160262	0.101694915254237	FALSE
ENST00000160298	0.175406871609403	FALSE
ENST00000160373	0.246987951807229	enriched
ENST00000160382	0.289719626168224	enriched
ENST00000160827	0.117437722419929	FALSE
ENST00000161006	0.155172413793103	FALSE
ENST00000161559	0.166666666666667	FALSE
ENST00000161863	0.168932038834951	FALSE
ENST00000162044	0.198198198198198	FALSE
ENST00000162330	0.148854961832061	FALSE
ENST00000162391	0.203921568627451	FALSE
ENST00000162749	0.280701754385965	enriched
ENST00000163416	0.0645161290322581	FALSE
ENST00000164024	0.208375893769152	enriched
ENST00000164133	0.31390134529148	enriched
ENST00000164139	0.243523316062176	enriched
ENST00000164227	0.216049382716049	enriched
ENST00000164305	0.0869565217391304	FALSE
ENST00000164640	0.159574468085106	FALSE
ENST00000165524	0.181818181818182	FALSE
ENST00000166139	0.153846153846154	FALSE
ENST00000166244	0.353684210526316	enriched
ENST00000166345	0.113333333333333	FALSE
ENST00000167106	0.477707006369427	95th
ENST00000167586	0.32	enriched
ENST00000167588	0.0869565217391304	FALSE
ENST00000168148	0.0566037735849057	FALSE
ENST00000168216	0.141025641025641	FALSE
ENST00000168712	0.25	enriched
ENST00000168977	0.285714285714286	enriched
ENST00000169298	0.15702479338843	FALSE
ENST00000169551	0.166666666666667	FALSE
ENST00000170150	0.214285714285714	enriched
ENST00000170168	0.181434599156118	FALSE
ENST00000170447	0.149659863945578	FALSE
ENST00000170564	0.140718562874251	FALSE
ENST00000171111	0.171232876712329	FALSE
ENST00000171757	0.0648148148148148	FALSE
ENST00000171887	0.199115044247788	FALSE
ENST00000172229	0.362244897959184	enriched
ENST00000173229	0.402985074626866	enriched
ENST00000173527	0.194915254237288	FALSE
ENST00000173898	0.118181818181818	FALSE
ENST00000174618	0.352517985611511	enriched
ENST00000175091	0.372093023255814	enriched
ENST00000175238	0.0289855072463768	FALSE
ENST00000175756	0.101010101010101	FALSE
ENST00000176643	0.133720930232558	FALSE
ENST00000176763	0.208791208791209	enriched
ENST00000177694	0.197969543147208	FALSE
ENST00000178638	0.185185185185185	FALSE
ENST00000178640	0.409090909090909	enriched
ENST00000179259	0.115384615384615	FALSE
ENST00000180166	0.25	enriched
ENST00000180173	0.109090909090909	FALSE
ENST00000181383	0.142857142857143	FALSE
ENST00000181796	0.0434782608695652	FALSE
ENST00000181839	0.305494505494505	enriched
ENST00000182290	0.194029850746269	FALSE
ENST00000182527	0.289855072463768	enriched
ENST00000183605	0.228346456692913	enriched
ENST00000184183	0.13953488372093	FALSE
ENST00000184266	0.0952380952380952	FALSE
ENST00000184956	0.14018691588785	FALSE
ENST00000185150	0.211428571428571	enriched
ENST00000186436	0.147308781869688	FALSE
ENST00000187762	0.261682242990654	enriched
ENST00000188312	0.0932203389830508	FALSE
ENST00000188790	0.243697478991597	enriched
ENST00000190165	0.22	enriched
ENST00000190611	0.210958904109589	enriched
ENST00000192788	0.134948096885813	FALSE
ENST00000193322	0.181818181818182	FALSE
ENST00000193391	0.241758241758242	enriched
ENST00000194130	0.134831460674157	FALSE
ENST00000194214	0.1	FALSE
ENST00000194530	0.256410256410256	enriched
ENST00000196061	0.318181818181818	enriched
ENST00000196371	0.138888888888889	FALSE
ENST00000196482	0.0263157894736842	FALSE
ENST00000196551	0.186274509803922	FALSE
ENST00000197268	0.174496644295302	FALSE
ENST00000198536	0.125	FALSE
ENST00000198767	0.12	FALSE
ENST00000198801	0.178217821782178	FALSE
ENST00000199280	0.267515923566879	enriched
ENST00000199320	0.25	enriched
ENST00000199389	0.13953488372093	FALSE
ENST00000199447	0.0588235294117647	FALSE
ENST00000199448	0.155172413793103	FALSE
ENST00000199706	0.0930232558139535	FALSE
ENST00000199708	0.255813953488372	enriched
ENST00000199764	0.333333333333333	enriched
ENST00000199814	0.134615384615385	FALSE
ENST00000199936	0.145454545454545	FALSE
ENST00000200135	0.1171875	FALSE
ENST00000200181	0.316644113667118	enriched
ENST00000200453	0.0721649484536082	FALSE
ENST00000200457	0.175438596491228	FALSE
ENST00000200557	0.30791788856305	enriched
ENST00000200639	0.216666666666667	enriched
ENST00000200652	0.240384615384615	enriched
ENST00000200691	0.384615384615385	enriched
ENST00000201031	0.16580310880829	FALSE
ENST00000201586	0.29	enriched
ENST00000201647	0.166023166023166	FALSE
ENST00000201979	0.251612903225806	enriched
ENST00000202017	0.117647058823529	FALSE
ENST00000202556	0.115537848605578	FALSE
ENST00000202625	0.311111111111111	enriched
ENST00000202677	0.161764705882353	FALSE
ENST00000202816	0.19047619047619	FALSE
ENST00000202917	0.129032258064516	FALSE
ENST00000202967	0.171875	FALSE
ENST00000203001	0.142857142857143	FALSE
ENST00000203166	0.189189189189189	FALSE
ENST00000203407	0.172131147540984	FALSE
ENST00000203556	0.157894736842105	FALSE
ENST00000203629	0.180722891566265	FALSE
ENST00000203630	0.180555555555556	FALSE
ENST00000203664	0.337349397590361	enriched
ENST00000204517	0.26027397260274	enriched
ENST00000204549	0.138888888888889	FALSE
ENST00000204566	0.230769230769231	enriched
ENST00000204604	0.207964601769911	enriched
ENST00000204679	0.145631067961165	FALSE
ENST00000204726	0.146938775510204	FALSE
ENST00000204961	0.201219512195122	FALSE
ENST00000205194	0.232758620689655	enriched
ENST00000205214	0.111842105263158	FALSE
ENST00000205402	0.17351598173516	FALSE
ENST00000205557	0.240625	enriched
ENST00000205636	0.161290322580645	FALSE
ENST00000205948	0.0416666666666667	FALSE
ENST00000206020	0.341463414634146	enriched
ENST00000206249	0.220657276995305	enriched
ENST00000206262	0.125	FALSE
ENST00000206380	0.208955223880597	enriched
ENST00000206423	0.112359550561798	FALSE
ENST00000206451	0.292134831460674	enriched
ENST00000206474	0.150943396226415	FALSE
ENST00000206513	0.206896551724138	FALSE
ENST00000206542	0.171717171717172	FALSE
ENST00000206595	0.24203821656051	enriched
ENST00000206765	0.15609756097561	FALSE
ENST00000207457	0.285714285714286	enriched
ENST00000207549	0.304545454545455	enriched
ENST00000207870	0.162790697674419	FALSE
ENST00000209668	0.102564102564103	FALSE
ENST00000209718	0.166666666666667	FALSE
ENST00000209728	0.150259067357513	FALSE
ENST00000209873	0.13986013986014	FALSE
ENST00000209875	0.387096774193548	enriched
ENST00000209884	0.164335664335664	FALSE
ENST00000209929	0.116279069767442	FALSE
ENST00000210060	0.151162790697674	FALSE
ENST00000210187	0.256756756756757	enriched
ENST00000210313	0.182692307692308	FALSE
ENST00000210444	0.321917808219178	enriched
ENST00000210633	0.288515406162465	enriched
ENST00000211122	0.25	enriched
ENST00000211287	0.315789473684211	enriched
ENST00000211314	0.0930232558139535	FALSE
ENST00000211413	0.253731343283582	enriched
ENST00000211936	0.0666666666666667	FALSE
ENST00000211998	0.234862385321101	enriched
ENST00000212015	0.265625	enriched
ENST00000212355	0.115384615384615	FALSE
ENST00000214869	0.203389830508475	FALSE
ENST00000215057	0.0888888888888889	FALSE
ENST00000215061	0.134615384615385	FALSE
ENST00000215071	0.271428571428571	enriched
ENST00000215095	0.416666666666667	95th
ENST00000215115	0.358695652173913	enriched
ENST00000215368	0.129032258064516	FALSE
ENST00000215375	0.1	FALSE
ENST00000215479	0.419354838709677	95th
ENST00000215530	0.226415094339623	enriched
ENST00000215539	0.123188405797101	FALSE
ENST00000215565	0.285714285714286	enriched
ENST00000215567	0.302816901408451	enriched
ENST00000215570	0.157894736842105	FALSE
ENST00000215574	0.284090909090909	enriched
ENST00000215582	0.104938271604938	FALSE
ENST00000215631	0.261538461538462	enriched
ENST00000215637	0.17741935483871	FALSE
ENST00000215659	0.265822784810127	enriched
ENST00000215727	0.0617283950617284	FALSE
ENST00000215730	0.115942028985507	FALSE
ENST00000215742	0.19047619047619	FALSE
ENST00000215743	0.102564102564103	FALSE
ENST00000215754	0.379310344827586	enriched
ENST00000215770	0.177777777777778	FALSE
ENST00000215781	0.181818181818182	FALSE
ENST00000215790	0.152380952380952	FALSE
ENST00000215793	0.137931034482759	FALSE
ENST00000215794	0.0845070422535211	FALSE
ENST00000215812	0.2	FALSE
ENST00000215829	0.148936170212766	FALSE
ENST00000215832	0.341463414634146	enriched
ENST00000215838	0.194244604316547	FALSE
ENST00000215855	0.282051282051282	enriched
ENST00000215882	0.181818181818182	FALSE
ENST00000215885	0.117647058823529	FALSE
ENST00000215886	0.357142857142857	enriched
ENST00000215904	0.310344827586207	enriched
ENST00000215906	0.310126582278481	enriched
ENST00000215909	0.408163265306122	enriched
ENST00000215912	0.114754098360656	FALSE
ENST00000215917	0.0769230769230769	FALSE
ENST00000215941	0.246913580246914	enriched
ENST00000215957	0.178683385579937	FALSE
ENST00000215980	0.28125	enriched
ENST00000216014	0.233333333333333	enriched
ENST00000216024	0.276315789473684	enriched
ENST00000216027	0.174603174603175	FALSE
ENST00000216029	0.25	enriched
ENST00000216034	0.145161290322581	FALSE
ENST00000216036	0.239130434782609	enriched
ENST00000216037	0.51063829787234	95th
ENST00000216038	0.12280701754386	FALSE
ENST00000216039	0.325	enriched
ENST00000216044	0.330459770114943	enriched
ENST00000216068	0.4375	95th
ENST00000216071	0.19047619047619	FALSE
ENST00000216075	0.131313131313131	FALSE
ENST00000216085	0.157407407407407	FALSE
ENST00000216101	0.166666666666667	FALSE
ENST00000216106	0.214285714285714	enriched
ENST00000216115	0.263157894736842	enriched
ENST00000216117	0.289719626168224	enriched
ENST00000216121	0.27906976744186	enriched
ENST00000216122	0.259036144578313	enriched
ENST00000216124	0.122137404580153	FALSE
ENST00000216127	0.434782608695652	95th
ENST00000216129	0.229508196721312	enriched
ENST00000216133	0.383561643835616	enriched
ENST00000216139	0.212389380530973	enriched
ENST00000216144	0.407894736842105	enriched
ENST00000216146	0.134831460674157	FALSE
ENST00000216160	0.247011952191235	enriched
ENST00000216177	0.161290322580645	FALSE
ENST00000216180	0.148936170212766	FALSE
ENST00000216181	0.293010752688172	enriched
ENST00000216185	0.24390243902439	enriched
ENST00000216190	0.257142857142857	enriched
ENST00000216211	0.246268656716418	enriched
ENST00000216218	0.166666666666667	FALSE
ENST00000216223	0.121212121212121	FALSE
ENST00000216225	0.439024390243902	95th
ENST00000216237	0.248322147651007	enriched
ENST00000216241	0.340740740740741	enriched
ENST00000216252	0.235294117647059	enriched
ENST00000216254	0.304812834224599	enriched
ENST00000216259	0.230769230769231	enriched
ENST00000216264	0.197530864197531	FALSE
ENST00000216267	0.22007722007722	enriched
ENST00000216268	0.120300751879699	FALSE
ENST00000216271	0.19047619047619	FALSE
ENST00000216274	0.137254901960784	FALSE
ENST00000216277	0.529616724738676	95th
ENST00000216281	0.0833333333333333	FALSE
ENST00000216286	0.134545454545455	FALSE
ENST00000216294	0.113924050632911	FALSE
ENST00000216297	0.208791208791209	enriched
ENST00000216336	0.161290322580645	FALSE
ENST00000216341	0.25	enriched
ENST00000216367	0.146067415730337	FALSE
ENST00000216373	0.192982456140351	FALSE
ENST00000216392	0.242603550295858	enriched
ENST00000216410	0.244444444444444	enriched
ENST00000216416	0.227272727272727	enriched
ENST00000216420	0.142857142857143	FALSE
ENST00000216442	0.145833333333333	FALSE
ENST00000216445	0.15625	FALSE
ENST00000216446	0.188405797101449	FALSE
ENST00000216452	0.25	enriched
ENST00000216455	0.25531914893617	enriched
ENST00000216465	0.255813953488372	enriched
ENST00000216468	0.130434782608696	FALSE
ENST00000216471	0.087719298245614	FALSE
ENST00000216479	0.342657342657343	enriched
ENST00000216484	0.166666666666667	FALSE
ENST00000216487	0.263313609467456	enriched
ENST00000216489	0.114942528735632	FALSE
ENST00000216492	0.256637168141593	enriched
ENST00000216513	0.365269461077844	enriched
ENST00000216540	0.261904761904762	enriched
ENST00000216554	0.40625	enriched
ENST00000216629	0.236842105263158	enriched
ENST00000216639	0.180327868852459	FALSE
ENST00000216714	0.173076923076923	FALSE
ENST00000216733	0.150326797385621	FALSE
ENST00000216756	0.125	FALSE
ENST00000216774	0.238372093023256	enriched
ENST00000216780	0.252427184466019	enriched
ENST00000216797	0.28125	enriched
ENST00000216799	0.235294117647059	enriched
ENST00000216802	0.214285714285714	enriched
ENST00000216807	0.298969072164948	enriched
ENST00000216832	0.502857142857143	95th
ENST00000216862	0.175824175824176	FALSE
ENST00000216923	0.193548387096774	FALSE
ENST00000216962	0.184848484848485	FALSE
ENST00000216968	0.342105263157895	enriched
ENST00000217026	0.255474452554745	enriched
ENST00000217043	0.195652173913043	FALSE
ENST00000217073	0.305439330543933	enriched
ENST00000217086	0.121428571428571	FALSE
ENST00000217109	0.153005464480874	FALSE
ENST00000217131	0.125	FALSE
ENST00000217133	0.235955056179775	enriched
ENST00000217159	0.22007722007722	enriched
ENST00000217169	0.152542372881356	FALSE
ENST00000217173	0.14	FALSE
ENST00000217182	0.216216216216216	enriched
ENST00000217233	0.217687074829932	enriched
ENST00000217244	0.448275862068966	95th
ENST00000217246	0.238095238095238	enriched
ENST00000217260	0.238095238095238	enriched
ENST00000217289	0.130434782608696	FALSE
ENST00000217305	0.114285714285714	FALSE
ENST00000217320	0.22972972972973	enriched
ENST00000217381	0.201680672268908	FALSE
ENST00000217402	0.392857142857143	enriched
ENST00000217407	0.188405797101449	FALSE
ENST00000217420	0.430188679245283	95th
ENST00000217426	0.221052631578947	enriched
ENST00000217455	0.227272727272727	enriched
ENST00000217456	0.173469387755102	FALSE
ENST00000217515	0.280701754385965	enriched
ENST00000217652	0.222222222222222	enriched
ENST00000217740	0.263157894736842	enriched
ENST00000217901	0.08	FALSE
ENST00000217909	0.0729166666666667	FALSE
ENST00000217957	0.055045871559633	FALSE
ENST00000217958	0.195121951219512	FALSE
ENST00000217971	0.292682926829268	enriched
ENST00000218006	0.0851063829787234	FALSE
ENST00000218008	0.247787610619469	enriched
ENST00000218032	0.0169491525423729	FALSE
ENST00000218075	0.233918128654971	enriched
ENST00000218099	0.0615384615384615	FALSE
ENST00000218104	0.144444444444444	FALSE
ENST00000218176	0.12	FALSE
ENST00000218230	0.0588235294117647	FALSE
ENST00000218249	0.206896551724138	FALSE
ENST00000218316	0.0451127819548872	FALSE
ENST00000218340	0.1	FALSE
ENST00000218364	0.0854700854700855	FALSE
ENST00000218388	0.0701754385964912	FALSE
ENST00000218436	0	FALSE
ENST00000218516	0.06	FALSE
ENST00000218652	0.1484375	FALSE
ENST00000218721	0.25	enriched
ENST00000218867	0.109090909090909	FALSE
ENST00000219022	0.107438016528926	FALSE
ENST00000219069	0.363636363636364	enriched
ENST00000219070	0.240816326530612	enriched
ENST00000219091	0.0941176470588235	FALSE
ENST00000219097	0.0666666666666667	FALSE
ENST00000219139	0.370165745856354	enriched
ENST00000219150	0.31140350877193	enriched
ENST00000219162	0.142857142857143	FALSE
ENST00000219169	0.567567567567568	95th
ENST00000219197	0.46	95th
ENST00000219204	0.0816326530612245	FALSE
ENST00000219207	0.25531914893617	enriched
ENST00000219235	0.103448275862069	FALSE
ENST00000219240	0.226315789473684	enriched
ENST00000219244	0.259259259259259	enriched
ENST00000219252	0.289473684210526	enriched
ENST00000219271	0.290836653386454	enriched
ENST00000219281	0.247191011235955	enriched
ENST00000219299	0.185714285714286	FALSE
ENST00000219302	0.111111111111111	FALSE
ENST00000219313	0.294117647058824	enriched
ENST00000219315	0.1375	FALSE
ENST00000219320	0.30327868852459	enriched
ENST00000219334	0.226027397260274	enriched
ENST00000219343	0.311111111111111	enriched
ENST00000219345	0.245614035087719	enriched
ENST00000219368	0.27027027027027	enriched
ENST00000219406	0.171270718232044	FALSE
ENST00000219409	0.266666666666667	enriched
ENST00000219431	0.106194690265487	FALSE
ENST00000219439	0.126984126984127	FALSE
ENST00000219454	0.206349206349206	FALSE
ENST00000219473	0.216312056737589	enriched
ENST00000219476	0.152227722772277	FALSE
ENST00000219479	0.189655172413793	FALSE
ENST00000219481	0.110236220472441	FALSE
ENST00000219548	0.313725490196078	enriched
ENST00000219596	0.0531914893617021	FALSE
ENST00000219611	0.205240174672489	FALSE
ENST00000219660	0.145454545454545	FALSE
ENST00000219689	0.210084033613445	enriched
ENST00000219746	0.153846153846154	FALSE
ENST00000219789	0.229166666666667	enriched
ENST00000219794	0.232323232323232	enriched
ENST00000219797	0.218905472636816	enriched
ENST00000219833	0.291666666666667	enriched
ENST00000219837	0.142857142857143	FALSE
ENST00000219905	0.317939609236234	enriched
ENST00000219919	0.108108108108108	FALSE
ENST00000220003	0.402777777777778	enriched
ENST00000220058	0.105263157894737	FALSE
ENST00000220062	0.285714285714286	enriched
ENST00000220166	0.285714285714286	enriched
ENST00000220325	0.212121212121212	enriched
ENST00000220420	0.137614678899083	FALSE
ENST00000220478	0.143939393939394	FALSE
ENST00000220496	0.166666666666667	FALSE
ENST00000220507	0.272727272727273	enriched
ENST00000220509	0.188436830835118	FALSE
ENST00000220514	0.115384615384615	FALSE
ENST00000220531	0.163265306122449	FALSE
ENST00000220562	0.211494252873563	enriched
ENST00000220584	0.148936170212766	FALSE
ENST00000220592	0.219101123595506	enriched
ENST00000220597	0.107142857142857	FALSE
ENST00000220616	0.122186495176849	FALSE
ENST00000220659	0.195652173913043	FALSE
ENST00000220669	0.161290322580645	FALSE
ENST00000220676	0.0706806282722513	FALSE
ENST00000220751	0.127388535031847	FALSE
ENST00000220763	0.106508875739645	FALSE
ENST00000220764	0.0546875	FALSE
ENST00000220772	0.431372549019608	95th
ENST00000220809	0.0786516853932584	FALSE
ENST00000220812	0.0740740740740741	FALSE
ENST00000220822	0.338345864661654	enriched
ENST00000220849	0.173913043478261	FALSE
ENST00000220853	0.253333333333333	enriched
ENST00000220876	0.39344262295082	enriched
ENST00000220913	0.147058823529412	FALSE
ENST00000220931	0.296296296296296	enriched
ENST00000221086	0.106598984771574	FALSE
ENST00000221114	0.148648648648649	FALSE
ENST00000221130	0.177083333333333	FALSE
ENST00000221138	0.218181818181818	enriched
ENST00000221166	0.296747967479675	enriched
ENST00000221200	0.247058823529412	enriched
ENST00000221232	0.32890365448505	enriched
ENST00000221233	0.123076923076923	FALSE
ENST00000221265	0.19047619047619	FALSE
ENST00000221283	0.224806201550388	enriched
ENST00000221307	0.326530612244898	enriched
ENST00000221399	0.106382978723404	FALSE
ENST00000221403	0.155737704918033	FALSE
ENST00000221418	0.224137931034483	enriched
ENST00000221419	0.346153846153846	enriched
ENST00000221431	0.204918032786885	FALSE
ENST00000221444	0.24468085106383	enriched
ENST00000221452	0.244979919678715	enriched
ENST00000221455	0.280373831775701	enriched
ENST00000221459	0.284403669724771	enriched
ENST00000221462	0.341549295774648	enriched
ENST00000221466	0.149253731343284	FALSE
ENST00000221476	0.315217391304348	enriched
ENST00000221480	0.274509803921569	enriched
ENST00000221485	0.296551724137931	enriched
ENST00000221486	0.208333333333333	enriched
ENST00000221494	0.114285714285714	FALSE
ENST00000221496	0.147540983606557	FALSE
ENST00000221498	0.0793650793650794	FALSE
ENST00000221515	0.0952380952380952	FALSE
ENST00000221538	0.283018867924528	enriched
ENST00000221543	0.184782608695652	FALSE
ENST00000221554	0.2	FALSE
ENST00000221566	0.194444444444444	FALSE
ENST00000221573	0.0833333333333333	FALSE
ENST00000221665	0.222222222222222	enriched
ENST00000221671	0.082089552238806	FALSE
ENST00000221700	0.391304347826087	enriched
ENST00000221730	0.115384615384615	FALSE
ENST00000221742	0.299270072992701	enriched
ENST00000221801	0.148148148148148	FALSE
ENST00000221847	0.128205128205128	FALSE
ENST00000221855	0.29	enriched
ENST00000221856	0.26605504587156	enriched
ENST00000221859	0.1	FALSE
ENST00000221891	0.246153846153846	enriched
ENST00000221922	0.164948453608247	FALSE
ENST00000221930	0.404494382022472	enriched
ENST00000221943	0.238095238095238	enriched
ENST00000221957	0.225352112676056	enriched
ENST00000221972	0.171875	FALSE
ENST00000221978	0.32	enriched
ENST00000221980	0.196162046908316	FALSE
ENST00000221996	0.2	FALSE
ENST00000222005	0.338983050847458	enriched
ENST00000222008	0.303571428571429	enriched
ENST00000222032	0.4	enriched
ENST00000222033	0.117647058823529	FALSE
ENST00000222120	0.115384615384615	FALSE
ENST00000222122	0.267441860465116	enriched
ENST00000222139	0.14406779661017	FALSE
ENST00000222145	0.165178571428571	FALSE
ENST00000222214	0.17989417989418	FALSE
ENST00000222219	0.0689655172413793	FALSE
ENST00000222224	0.14	FALSE
ENST00000222247	0.116279069767442	FALSE
ENST00000222248	0.131034482758621	FALSE
ENST00000222249	0.261682242990654	enriched
ENST00000222250	0.106951871657754	FALSE
ENST00000222254	0.174216027874564	FALSE
ENST00000222256	0.138888888888889	FALSE
ENST00000222271	0.116959064327485	FALSE
ENST00000222275	0.342105263157895	enriched
ENST00000222284	0.45	95th
ENST00000222286	0.183098591549296	FALSE
ENST00000222304	0.266666666666667	enriched
ENST00000222305	0.417721518987342	95th
ENST00000222307	0.145161290322581	FALSE
ENST00000222329	0.247311827956989	enriched
ENST00000222330	0.351351351351351	enriched
ENST00000222345	0.278869778869779	enriched
ENST00000222374	0.271028037383178	enriched
ENST00000222381	0.1	FALSE
ENST00000222390	0.178571428571429	FALSE
ENST00000222399	0.13314447592068	FALSE
ENST00000222462	0.2890625	enriched
ENST00000222481	0.181818181818182	FALSE
ENST00000222482	0.169117647058824	FALSE
ENST00000222511	0.15	FALSE
ENST00000222543	0.166666666666667	FALSE
ENST00000222547	0.15	FALSE
ENST00000222553	0.204819277108434	FALSE
ENST00000222567	0.109090909090909	FALSE
ENST00000222572	0.278688524590164	enriched
ENST00000222573	0.200803212851406	FALSE
ENST00000222574	0.352040816326531	enriched
ENST00000222584	0.412398921832884	95th
ENST00000222644	0.235	enriched
ENST00000222673	0.228070175438596	enriched
ENST00000222674	0	FALSE
ENST00000222693	0.211538461538462	enriched
ENST00000222718	0.547945205479452	95th
ENST00000222725	0.261261261261261	enriched
ENST00000222726	0.634146341463415	99th
ENST00000222728	0.6875	99th
ENST00000222747	0.203703703703704	FALSE
ENST00000222792	0.266666666666667	enriched
ENST00000222800	0.171875	FALSE
ENST00000222803	0.315789473684211	enriched
ENST00000222812	0.314814814814815	enriched
ENST00000222823	0.235294117647059	enriched
ENST00000222969	0.162162162162162	FALSE
ENST00000222982	0.259259259259259	enriched
ENST00000222990	0.229508196721312	enriched
ENST00000223023	0.234567901234568	enriched
ENST00000223026	0.0538461538461538	FALSE
ENST00000223029	0.168421052631579	FALSE
ENST00000223051	0.224043715846995	enriched
ENST00000223061	0.235	enriched
ENST00000223073	0.155737704918033	FALSE
ENST00000223095	0.185430463576159	FALSE
ENST00000223114	0.0833333333333333	FALSE
ENST00000223127	0.231638418079096	enriched
ENST00000223129	0.1875	FALSE
ENST00000223136	0.303030303030303	enriched
ENST00000223145	0.320224719101124	enriched
ENST00000223167	0.0714285714285714	FALSE
ENST00000223208	0.177777777777778	FALSE
ENST00000223210	0.0923566878980892	FALSE
ENST00000223215	0.274509803921569	enriched
ENST00000223271	0.217391304347826	enriched
ENST00000223273	0.158730158730159	FALSE
ENST00000223321	0.210526315789474	enriched
ENST00000223324	0.0909090909090909	FALSE
ENST00000223357	0.162983425414365	FALSE
ENST00000223364	0.205882352941176	FALSE
ENST00000223368	0.227272727272727	enriched
ENST00000223369	0.25	enriched
ENST00000223398	0.283261802575107	enriched
ENST00000223459	0.239130434782609	enriched
ENST00000223500	0.243243243243243	enriched
ENST00000223641	0.193548387096774	FALSE
ENST00000223642	0.104803493449782	FALSE
ENST00000223795	0.263157894736842	enriched
ENST00000223864	0.0769230769230769	FALSE
ENST00000224073	0.24	enriched
ENST00000224140	0.0413793103448276	FALSE
ENST00000224237	0.285714285714286	enriched
ENST00000224337	0.133333333333333	FALSE
ENST00000224356	0.263414634146341	enriched
ENST00000224721	0.320971867007673	enriched
ENST00000224784	0.183908045977011	FALSE
ENST00000224807	0.281045751633987	enriched
ENST00000224949	0.0864197530864197	FALSE
ENST00000224950	0.297872340425532	enriched
ENST00000225171	0.212121212121212	enriched
ENST00000225174	0.25	enriched
ENST00000225235	0.296511627906977	enriched
ENST00000225275	0.25	enriched
ENST00000225276	0.163265306122449	FALSE
ENST00000225296	0.143790849673203	FALSE
ENST00000225298	0.0925925925925926	FALSE
ENST00000225328	0.153846153846154	FALSE
ENST00000225371	0.217194570135747	enriched
ENST00000225387	0.267605633802817	enriched
ENST00000225388	0.635658914728682	99th
ENST00000225394	0.3	enriched
ENST00000225430	0.222222222222222	enriched
ENST00000225504	0.148148148148148	FALSE
ENST00000225512	0.329411764705882	enriched
ENST00000225519	0.2	FALSE
ENST00000225525	0.257142857142857	enriched
ENST00000225538	0.228571428571429	enriched
ENST00000225577	0.577669902912621	95th
ENST00000225603	0.135135135135135	FALSE
ENST00000225609	0.24390243902439	enriched
ENST00000225648	0.415094339622641	95th
ENST00000225655	0.394736842105263	enriched
ENST00000225665	0.247422680412371	enriched
ENST00000225688	0.232142857142857	enriched
ENST00000225698	0.173913043478261	FALSE
ENST00000225719	0.168356997971602	FALSE
ENST00000225726	0.189189189189189	FALSE
ENST00000225728	0.363636363636364	enriched
ENST00000225729	0.231707317073171	enriched
ENST00000225737	0.2	FALSE
ENST00000225740	0.191489361702128	FALSE
ENST00000225777	0.358974358974359	enriched
ENST00000225792	0.433566433566434	95th
ENST00000225823	0.409090909090909	enriched
ENST00000225831	0.153846153846154	FALSE
ENST00000225844	0	FALSE
ENST00000225873	0.168831168831169	FALSE
ENST00000225899	0.0555555555555556	FALSE
ENST00000225916	0.142857142857143	FALSE
ENST00000225927	0.247148288973384	enriched
ENST00000225941	0.198529411764706	FALSE
ENST00000225964	0.16146540027137	FALSE
ENST00000225969	0.181818181818182	FALSE
ENST00000225972	0.388888888888889	enriched
ENST00000225983	0.338983050847458	enriched
ENST00000225992	0.208333333333333	enriched
ENST00000226004	0.214285714285714	enriched
ENST00000226021	0.352112676056338	enriched
ENST00000226067	0.410852713178295	enriched
ENST00000226091	0.417647058823529	95th
ENST00000226105	0.295774647887324	enriched
ENST00000226193	0.185185185185185	FALSE
ENST00000226207	0.202797202797203	FALSE
ENST00000226218	0.147058823529412	FALSE
ENST00000226225	0.291044776119403	enriched
ENST00000226230	0.192307692307692	FALSE
ENST00000226253	0.231481481481481	enriched
ENST00000226279	0.117647058823529	FALSE
ENST00000226284	0.0847457627118644	FALSE
ENST00000226299	0.170506912442396	FALSE
ENST00000226317	0.0434782608695652	FALSE
ENST00000226319	0.276872964169381	enriched
ENST00000226355	0.0933333333333333	FALSE
ENST00000226382	0.375	enriched
ENST00000226413	0.1	FALSE
ENST00000226432	0.108108108108108	FALSE
ENST00000226444	0.0869565217391304	FALSE
ENST00000226574	0.122222222222222	FALSE
ENST00000226725	0.15748031496063	FALSE
ENST00000226730	0	FALSE
ENST00000226760	0.302197802197802	enriched
ENST00000226796	0.0444444444444444	FALSE
ENST00000226798	0.226666666666667	enriched
ENST00000226951	0.111111111111111	FALSE
ENST00000227065	0.0540540540540541	FALSE
ENST00000227135	0.242424242424242	enriched
ENST00000227155	0.259259259259259	enriched
ENST00000227266	0.0563380281690141	FALSE
ENST00000227322	0.164835164835165	FALSE
ENST00000227348	0.0967741935483871	FALSE
ENST00000227349	0.0887573964497041	FALSE
ENST00000227451	0.208661417322835	enriched
ENST00000227471	0.298076923076923	enriched
ENST00000227474	0.0447761194029851	FALSE
ENST00000227507	0.326315789473684	enriched
ENST00000227520	0.0862068965517241	FALSE
ENST00000227524	0.228571428571429	enriched
ENST00000227525	0.233333333333333	enriched
ENST00000227618	0.294117647058824	enriched
ENST00000227638	0.156028368794326	FALSE
ENST00000227665	0.175438596491228	FALSE
ENST00000227667	0.24	enriched
ENST00000227752	0.140740740740741	FALSE
ENST00000227756	0.372727272727273	enriched
ENST00000227758	0.154639175257732	FALSE
ENST00000227868	0.102803738317757	FALSE
ENST00000227880	0.227272727272727	enriched
ENST00000228027	0.358381502890173	enriched
ENST00000228136	0.461538461538462	95th
ENST00000228251	0.264705882352941	enriched
ENST00000228347	0.118303571428571	FALSE
ENST00000228425	0.122448979591837	FALSE
ENST00000228434	0.0869565217391304	FALSE
ENST00000228437	0.145454545454545	FALSE
ENST00000228476	0.1640625	FALSE
ENST00000228495	0.276315789473684	enriched
ENST00000228506	0.413333333333333	95th
ENST00000228510	0.205555555555556	FALSE
ENST00000228515	0.258741258741259	enriched
ENST00000228534	0.123076923076923	FALSE
ENST00000228567	0.191176470588235	FALSE
ENST00000228606	0.0805369127516779	FALSE
ENST00000228641	0.378640776699029	enriched
ENST00000228644	0.217391304347826	enriched
ENST00000228682	0.169459962756052	FALSE
ENST00000228705	0.198412698412698	FALSE
ENST00000228740	0.208333333333333	enriched
ENST00000228741	0.360655737704918	enriched
ENST00000228799	0.169154228855721	FALSE
ENST00000228820	0.277777777777778	enriched
ENST00000228825	0.25	enriched
ENST00000228827	0.162790697674419	FALSE
ENST00000228837	0.309090909090909	enriched
ENST00000228841	0.133333333333333	FALSE
ENST00000228850	0.113821138211382	FALSE
ENST00000228865	0.121951219512195	FALSE
ENST00000228872	0.285714285714286	enriched
ENST00000228887	0.270833333333333	enriched
ENST00000228916	0.208333333333333	enriched
ENST00000228918	0.193333333333333	FALSE
ENST00000228936	0.0384615384615385	FALSE
ENST00000228945	0.113636363636364	FALSE
ENST00000229030	0.248407643312102	enriched
ENST00000229179	0.105960264900662	FALSE
ENST00000229195	0.676991150442478	99th
ENST00000229214	0.142857142857143	FALSE
ENST00000229238	0.133333333333333	FALSE
ENST00000229243	0.135802469135802	FALSE
ENST00000229264	0.29559748427673	enriched
ENST00000229266	0.298850574712644	enriched
ENST00000229268	0.348167539267016	enriched
ENST00000229277	0.322274881516588	enriched
ENST00000229281	0.220588235294118	enriched
ENST00000229304	0.15	FALSE
ENST00000229307	0.0454545454545455	FALSE
ENST00000229314	0.211538461538462	enriched
ENST00000229328	0.260504201680672	enriched
ENST00000229329	0.267441860465116	enriched
ENST00000229330	0.201277955271566	FALSE
ENST00000229335	0.210526315789474	enriched
ENST00000229340	0.432432432432432	95th
ENST00000229379	0.259259259259259	enriched
ENST00000229390	0.407407407407407	enriched
ENST00000229395	0.134328358208955	FALSE
ENST00000229554	0.0632183908045977	FALSE
ENST00000229563	0.157894736842105	FALSE
ENST00000229595	0.465753424657534	95th
ENST00000229633	0.0789473684210526	FALSE
ENST00000229729	0.259615384615385	enriched
ENST00000229758	0.111111111111111	FALSE
ENST00000229769	0.153846153846154	FALSE
ENST00000229771	0.16	FALSE
ENST00000229794	0.317241379310345	enriched
ENST00000229812	0.253012048192771	enriched
ENST00000229829	0.377777777777778	enriched
ENST00000229903	0.194444444444444	FALSE
ENST00000229922	0.195402298850575	FALSE
ENST00000229955	0.150684931506849	FALSE
ENST00000230036	0.140243902439024	FALSE
ENST00000230048	0.130434782608696	FALSE
ENST00000230050	0.327272727272727	enriched
ENST00000230053	0.177777777777778	FALSE
ENST00000230056	0.1	FALSE
ENST00000230085	0.368421052631579	enriched
ENST00000230122	0.0990990990990991	FALSE
ENST00000230124	0.113372093023256	FALSE
ENST00000230256	0.128048780487805	FALSE
ENST00000230301	0.102564102564103	FALSE
ENST00000230340	0.203883495145631	FALSE
ENST00000230361	0.387096774193548	enriched
ENST00000230381	0.320754716981132	enriched
ENST00000230419	0.252631578947368	enriched
ENST00000230431	0.214285714285714	enriched
ENST00000230449	0.0813953488372093	FALSE
ENST00000230461	0.412698412698413	95th
ENST00000230538	0.123919308357349	FALSE
ENST00000230568	0.17948717948718	FALSE
ENST00000230582	0.111111111111111	FALSE
ENST00000230588	0.0969387755102041	FALSE
ENST00000230640	0.0422163588390501	FALSE
ENST00000230658	0.342281879194631	enriched
ENST00000230671	0.39	enriched
ENST00000230771	0.16	FALSE
ENST00000230792	0.130952380952381	FALSE
ENST00000230859	0.143459915611814	FALSE
ENST00000230882	0.196969696969697	FALSE
ENST00000230895	0.142857142857143	FALSE
ENST00000230990	0.365384615384615	enriched
ENST00000231004	0.174603174603175	FALSE
ENST00000231009	0.0666666666666667	FALSE
ENST00000231021	0.0636942675159236	FALSE
ENST00000231061	0.318840579710145	enriched
ENST00000231121	0.272727272727273	enriched
ENST00000231198	0.172413793103448	FALSE
ENST00000231228	0.191489361702128	FALSE
ENST00000231238	0.173076923076923	FALSE
ENST00000231357	0.275	enriched
ENST00000231368	0.128440366972477	FALSE
ENST00000231420	0.117647058823529	FALSE
ENST00000231449	0.0869565217391304	FALSE
ENST00000231454	0	FALSE
ENST00000231461	0.186440677966102	FALSE
ENST00000231484	0.151750972762646	FALSE
ENST00000231498	0.097378277153558	FALSE
ENST00000231512	0.105263157894737	FALSE
ENST00000231524	0.104347826086957	FALSE
ENST00000231572	0.0783410138248848	FALSE
ENST00000231656	0.257142857142857	enriched
ENST00000231706	0.247368421052632	enriched
ENST00000231721	0.196808510638298	FALSE
ENST00000231749	0.177215189873418	FALSE
ENST00000231751	0.129310344827586	FALSE
ENST00000231790	0.118705035971223	FALSE
ENST00000231887	0.0697674418604651	FALSE
ENST00000231948	0.0689655172413793	FALSE
ENST00000232003	0.134146341463415	FALSE
ENST00000232217	0.333333333333333	enriched
ENST00000232219	0.272727272727273	enriched
ENST00000232375	0.231481481481481	enriched
ENST00000232424	0.461538461538462	95th
ENST00000232461	0.253623188405797	enriched
ENST00000232496	0.615384615384615	99th
ENST00000232501	0.283783783783784	enriched
ENST00000232564	0.181818181818182	FALSE
ENST00000232603	0.1625	FALSE
ENST00000232607	0.138888888888889	FALSE
ENST00000232744	0.191616766467066	FALSE
ENST00000232766	0.288321167883212	enriched
ENST00000232854	0.159663865546218	FALSE
ENST00000232888	0.152542372881356	FALSE
ENST00000232905	0.416666666666667	95th
ENST00000232974	0.272727272727273	enriched
ENST00000232975	0.382352941176471	enriched
ENST00000232978	0.0957943925233645	FALSE
ENST00000233027	0.175925925925926	FALSE
ENST00000233047	0.181818181818182	FALSE
ENST00000233055	0.228571428571429	enriched
ENST00000233057	0.0606060606060606	FALSE
ENST00000233072	0.15552099533437	FALSE
ENST00000233078	0.214634146341463	enriched
ENST00000233084	0.117021276595745	FALSE
ENST00000233099	0.0736434108527132	FALSE
ENST00000233114	0.211267605633803	enriched
ENST00000233121	0.495495495495496	95th
ENST00000233143	0.666666666666667	99th
ENST00000233146	0.105105105105105	FALSE
ENST00000233154	0.25609756097561	enriched
ENST00000233156	0.1	FALSE
ENST00000233190	0.0883977900552486	FALSE
ENST00000233202	0.262948207171315	enriched
ENST00000233242	0.113006396588486	FALSE
ENST00000233331	0.0994152046783626	FALSE
ENST00000233336	0.26241134751773	enriched
ENST00000233379	0.287234042553192	enriched
ENST00000233468	0.166666666666667	FALSE
ENST00000233535	0.268518518518519	enriched
ENST00000233575	0.376106194690266	enriched
ENST00000233596	0.127272727272727	FALSE
ENST00000233615	0.319327731092437	enriched
ENST00000233623	0.127272727272727	FALSE
ENST00000233627	0.198019801980198	FALSE
ENST00000233630	0.209302325581395	enriched
ENST00000233638	0.264516129032258	enriched
ENST00000233668	0.140845070422535	FALSE
ENST00000233710	0.0735294117647059	FALSE
ENST00000233741	0.142857142857143	FALSE
ENST00000233809	0.260869565217391	enriched
ENST00000233813	0.283333333333333	enriched
ENST00000233826	0.282051282051282	enriched
ENST00000233838	0.183673469387755	FALSE
ENST00000233840	0.196969696969697	FALSE
ENST00000233893	0.263157894736842	enriched
ENST00000233948	0.278787878787879	enriched
ENST00000233954	0.0673076923076923	FALSE
ENST00000233969	0.149837133550489	FALSE
ENST00000234038	0.245454545454545	enriched
ENST00000234040	0.0913705583756345	FALSE
ENST00000234071	0.211382113821138	enriched
ENST00000234111	0.0947368421052632	FALSE
ENST00000234160	0.185185185185185	FALSE
ENST00000234170	0.0909090909090909	FALSE
ENST00000234179	0.101190476190476	FALSE
ENST00000234198	0.297297297297297	enriched
ENST00000234256	0.264227642276423	enriched
ENST00000234296	0.158730158730159	FALSE
ENST00000234301	0.275862068965517	enriched
ENST00000234310	0.407407407407407	enriched
ENST00000234313	0.171428571428571	FALSE
ENST00000234371	0.156862745098039	FALSE
ENST00000234389	0.193989071038251	FALSE
ENST00000234392	0.336448598130841	enriched
ENST00000234396	0.285714285714286	enriched
ENST00000234420	0.0776053215077605	FALSE
ENST00000234453	0.243243243243243	enriched
ENST00000234454	0.0707070707070707	FALSE
ENST00000234590	0.206896551724138	FALSE
ENST00000234626	0.209944751381215	enriched
ENST00000234677	0.253731343283582	enriched
ENST00000234739	0.33984375	enriched
ENST00000234816	0.0843373493975904	FALSE
ENST00000234827	0.405797101449275	enriched
ENST00000234831	0.215686274509804	enriched
ENST00000234875	0.15	FALSE
ENST00000234961	0.469135802469136	95th
ENST00000235090	0.123595505617978	FALSE
ENST00000235150	0.319672131147541	enriched
ENST00000235307	0.4375	95th
ENST00000235329	0.29607250755287	enriched
ENST00000235332	0.145299145299145	FALSE
ENST00000235345	0.321428571428571	enriched
ENST00000235372	0.107794361525705	FALSE
ENST00000235382	0.125	FALSE
ENST00000235521	0.0909090909090909	FALSE
ENST00000235532	0.257575757575758	enriched
ENST00000235628	0.260869565217391	enriched
ENST00000235835	0.379310344827586	enriched
ENST00000236051	0.0833333333333333	FALSE
ENST00000236137	0.189473684210526	FALSE
ENST00000236147	0.075	FALSE
ENST00000236192	0.222222222222222	enriched
ENST00000236273	0.113636363636364	FALSE
ENST00000236342	0.293650793650794	enriched
ENST00000236671	0	FALSE
ENST00000236709	0.111111111111111	FALSE
ENST00000236826	0.0625	FALSE
ENST00000236850	0.205882352941176	FALSE
ENST00000236877	0.351111111111111	enriched
ENST00000236938	0.032520325203252	FALSE
ENST00000236959	0.114173228346457	FALSE
ENST00000237014	0.15625	FALSE
ENST00000237172	0.168776371308017	FALSE
ENST00000237201	0.0897435897435897	FALSE
ENST00000237264	0.506666666666667	95th
ENST00000237275	0.194029850746269	FALSE
ENST00000237281	0.153225806451613	FALSE
ENST00000237283	0.189189189189189	FALSE
ENST00000237353	0.156626506024096	FALSE
ENST00000237380	0.0652173913043478	FALSE
ENST00000237455	0.271739130434783	enriched
ENST00000237500	0.208333333333333	enriched
ENST00000237530	0.236666666666667	enriched
ENST00000237536	0.227397260273973	enriched
ENST00000237596	0.1953125	FALSE
ENST00000237612	0.139784946236559	FALSE
ENST00000237642	0.104651162790698	FALSE
ENST00000237654	0.461538461538462	95th
ENST00000237696	0.142857142857143	FALSE
ENST00000237822	0.0357142857142857	FALSE
ENST00000237837	0.2	FALSE
ENST00000237853	0.303921568627451	enriched
ENST00000237858	0.117647058823529	FALSE
ENST00000237889	0.214285714285714	enriched
ENST00000238044	0.173913043478261	FALSE
ENST00000238081	0.404255319148936	enriched
ENST00000238112	0.130252100840336	FALSE
ENST00000238146	0.17910447761194	FALSE
ENST00000238156	0.256410256410256	enriched
ENST00000238256	0.13215859030837	FALSE
ENST00000238379	0.173913043478261	FALSE
ENST00000238497	0.136842105263158	FALSE
ENST00000238508	0.0112359550561798	FALSE
ENST00000238558	0.347222222222222	enriched
ENST00000238561	0.26605504587156	enriched
ENST00000238616	0.3	enriched
ENST00000238618	0.1875	FALSE
ENST00000238647	0.206611570247934	FALSE
ENST00000238651	0.181818181818182	FALSE
ENST00000238667	0.270531400966184	enriched
ENST00000238682	0.433734939759036	95th
ENST00000238714	0.175	FALSE
ENST00000238721	0.169230769230769	FALSE
ENST00000238738	0.480769230769231	95th
ENST00000238788	0.205223880597015	FALSE
ENST00000238789	0.325088339222615	enriched
ENST00000238823	0.326315789473684	enriched
ENST00000238831	0.311926605504587	enriched
ENST00000238855	0.363013698630137	enriched
ENST00000238875	0.242424242424242	enriched
ENST00000238892	0.192307692307692	FALSE
ENST00000238936	0.375	enriched
ENST00000238961	0.337110481586402	enriched
ENST00000238983	0.0196078431372549	FALSE
ENST00000238994	0.116279069767442	FALSE
ENST00000239032	0.290697674418605	enriched
ENST00000239144	0.657894736842105	99th
ENST00000239151	0.661290322580645	99th
ENST00000239165	0.434782608695652	95th
ENST00000239174	0.180555555555556	FALSE
ENST00000239223	0.284313725490196	enriched
ENST00000239231	0.194805194805195	FALSE
ENST00000239243	0.303030303030303	enriched
ENST00000239367	0.108108108108108	FALSE
ENST00000239374	0.137724550898204	FALSE
ENST00000239440	0.1975	FALSE
ENST00000239451	0.0925925925925926	FALSE
ENST00000239461	0.5	95th
ENST00000239462	0.193353474320242	FALSE
ENST00000239666	0.0666666666666667	FALSE
ENST00000239690	0.129411764705882	FALSE
ENST00000239830	0.0583333333333333	FALSE
ENST00000239878	0.0294117647058824	FALSE
ENST00000239882	0.165354330708661	FALSE
ENST00000239891	0.113207547169811	FALSE
ENST00000239906	0.555555555555556	95th
ENST00000239926	0.195767195767196	FALSE
ENST00000239938	0.182608695652174	FALSE
ENST00000239940	0.380952380952381	enriched
ENST00000240050	0.0571428571428571	FALSE
ENST00000240055	0.0555555555555556	FALSE
ENST00000240079	0.285714285714286	enriched
ENST00000240093	0.239543726235741	enriched
ENST00000240100	0.292452830188679	enriched
ENST00000240123	0.265151515151515	enriched
ENST00000240139	0.238372093023256	enriched
ENST00000240185	0.125925925925926	FALSE
ENST00000240285	0.407643312101911	enriched
ENST00000240306	0.225806451612903	enriched
ENST00000240316	0.0833333333333333	FALSE
ENST00000240328	0.280141843971631	enriched
ENST00000240333	0.272727272727273	enriched
ENST00000240364	0.294736842105263	enriched
ENST00000240423	0.094170403587444	FALSE
ENST00000240587	0.213333333333333	enriched
ENST00000240617	0.171875	FALSE
ENST00000240651	0.126582278481013	FALSE
ENST00000240652	0	FALSE
ENST00000240662	0.166666666666667	FALSE
ENST00000240687	0.0666666666666667	FALSE
ENST00000240851	0.224137931034483	enriched
ENST00000240874	0.384155455904335	enriched
ENST00000240922	0.580645161290323	95th
ENST00000241014	0.340740740740741	enriched
ENST00000241051	0.153846153846154	FALSE
ENST00000241052	0.140776699029126	FALSE
ENST00000241069	0.271186440677966	enriched
ENST00000241071	0.250996015936255	enriched
ENST00000241125	0.162790697674419	FALSE
ENST00000241256	0.265957446808511	enriched
ENST00000241261	0.111111111111111	FALSE
ENST00000241305	0.242857142857143	enriched
ENST00000241337	0.555555555555556	95th
ENST00000241356	0.307692307692308	enriched
ENST00000241393	0.0983606557377049	FALSE
ENST00000241416	0.354166666666667	enriched
ENST00000241436	0.0845771144278607	FALSE
ENST00000241453	0.1953125	FALSE
ENST00000241463	0.160377358490566	FALSE
ENST00000241502	0.264462809917355	enriched
ENST00000241600	0.184210526315789	FALSE
ENST00000241651	0.333333333333333	enriched
ENST00000241704	0.150537634408602	FALSE
ENST00000241891	0.247252747252747	enriched
ENST00000242057	0.0918367346938775	FALSE
ENST00000242059	0.185567010309278	FALSE
ENST00000242067	0.096875	FALSE
ENST00000242104	0.28	enriched
ENST00000242108	0.197530864197531	FALSE
ENST00000242140	0.114503816793893	FALSE
ENST00000242152	0.234042553191489	enriched
ENST00000242159	0.433333333333333	95th
ENST00000242208	0.304878048780488	enriched
ENST00000242209	0.215311004784689	enriched
ENST00000242248	0.135416666666667	FALSE
ENST00000242257	0.114754098360656	FALSE
ENST00000242261	0.8	99th
ENST00000242275	0.166666666666667	FALSE
ENST00000242310	0.195652173913043	FALSE
ENST00000242315	0.22360248447205	enriched
ENST00000242317	0.233050847457627	enriched
ENST00000242351	0.123456790123457	FALSE
ENST00000242375	0.111111111111111	FALSE
ENST00000242462	0.111111111111111	FALSE
ENST00000242465	0.166666666666667	FALSE
ENST00000242480	0.328358208955224	enriched
ENST00000242505	0.219512195121951	enriched
ENST00000242576	0.1640625	FALSE
ENST00000242577	0.407407407407407	enriched
ENST00000242591	0.0977011494252874	FALSE
ENST00000242592	0.308571428571429	enriched
ENST00000242607	0.175	FALSE
ENST00000242719	0.594202898550725	99th
ENST00000242728	0.620689655172414	99th
ENST00000242729	0.379746835443038	enriched
ENST00000242776	0.1875	FALSE
ENST00000242783	0.197278911564626	FALSE
ENST00000242784	0.523809523809524	95th
ENST00000242786	0.185393258426966	FALSE
ENST00000242810	0.214285714285714	enriched
ENST00000242819	0.0384615384615385	FALSE
ENST00000242827	0.235294117647059	enriched
ENST00000242839	0.201438848920863	FALSE
ENST00000242994	0.0859375	FALSE
ENST00000243045	0.319148936170213	enriched
ENST00000243052	0.290909090909091	enriched
ENST00000243056	0.506756756756757	95th
ENST00000243077	0.307531380753138	enriched
ENST00000243103	0.426356589147287	95th
ENST00000243108	0.816091954022989	99th
ENST00000243167	0.242914979757085	enriched
ENST00000243189	0.108108108108108	FALSE
ENST00000243213	0.1	FALSE
ENST00000243253	0.132780082987552	FALSE
ENST00000243298	0.17948717948718	FALSE
ENST00000243300	0.0884353741496599	FALSE
ENST00000243344	0.129411764705882	FALSE
ENST00000243346	0.131578947368421	FALSE
ENST00000243347	0.101123595505618	FALSE
ENST00000243349	0.112359550561798	FALSE
ENST00000243389	0.338709677419355	enriched
ENST00000243440	0.25	enriched
ENST00000243457	0.173652694610778	FALSE
ENST00000243498	0.136054421768707	FALSE
ENST00000243563	0.237410071942446	enriched
ENST00000243578	0.2	FALSE
ENST00000243662	0.282051282051282	enriched
ENST00000243673	0.27536231884058	enriched
ENST00000243776	0.231884057971014	enriched
ENST00000243786	0.136094674556213	FALSE
ENST00000243878	0.115384615384615	FALSE
ENST00000243903	0.161434977578475	FALSE
ENST00000243911	0.254545454545455	enriched
ENST00000243913	0.0588235294117647	FALSE
ENST00000243918	0.578313253012048	95th
ENST00000243938	0.0909090909090909	FALSE
ENST00000243964	0.381981981981982	enriched
ENST00000244020	0.374045801526718	enriched
ENST00000244040	0.154929577464789	FALSE
ENST00000244043	0.224299065420561	enriched
ENST00000244050	0.300813008130081	enriched
ENST00000244051	0.2	FALSE
ENST00000244061	0.428571428571429	95th
ENST00000244137	0.234234234234234	enriched
ENST00000244174	0.126436781609195	FALSE
ENST00000244204	0.351351351351351	enriched
ENST00000244217	0.15625	FALSE
ENST00000244221	0.307692307692308	enriched
ENST00000244227	0.153846153846154	FALSE
ENST00000244230	0.0507246376811594	FALSE
ENST00000244241	0.173333333333333	FALSE
ENST00000244289	0.168831168831169	FALSE
ENST00000244314	0.333333333333333	enriched
ENST00000244333	0.1875	FALSE
ENST00000244360	0.188888888888889	FALSE
ENST00000244364	0.138576779026217	FALSE
ENST00000244458	0.335294117647059	enriched
ENST00000244496	0.138461538461538	FALSE
ENST00000244513	0.0857142857142857	FALSE
ENST00000244520	0.130434782608696	FALSE
ENST00000244527	0.0344827586206897	FALSE
ENST00000244534	0.0434782608695652	FALSE
ENST00000244565	0.205607476635514	FALSE
ENST00000244571	0.167300380228137	FALSE
ENST00000244573	0.0731707317073171	FALSE
ENST00000244669	0.289156626506024	enriched
ENST00000244711	0.195121951219512	FALSE
ENST00000244728	0.0593220338983051	FALSE
ENST00000244741	0.203125	FALSE
ENST00000244745	0.548387096774194	95th
ENST00000244751	0.323529411764706	enriched
ENST00000244763	0.107142857142857	FALSE
ENST00000244766	0.59375	99th
ENST00000244869	0.145454545454545	FALSE
ENST00000245046	0.191489361702128	FALSE
ENST00000245105	0.173529411764706	FALSE
ENST00000245121	0.236994219653179	enriched
ENST00000245157	0.173611111111111	FALSE
ENST00000245206	0.175257731958763	FALSE
ENST00000245222	0.137704918032787	FALSE
ENST00000245255	0.07981220657277	FALSE
ENST00000245304	0.522388059701492	95th
ENST00000245312	0.0408163265306122	FALSE
ENST00000245407	0.295154185022026	enriched
ENST00000245414	0.161290322580645	FALSE
ENST00000245451	0.514563106796116	95th
ENST00000245457	0.256578947368421	enriched
ENST00000245479	0.347222222222222	enriched
ENST00000245503	0.197411003236246	FALSE
ENST00000245539	0.179775280898876	FALSE
ENST00000245543	0.21505376344086	enriched
ENST00000245544	0.160493827160494	FALSE
ENST00000245552	0.340909090909091	enriched
ENST00000245564	0.146443514644351	FALSE
ENST00000245615	0.389380530973451	enriched
ENST00000245663	0.118881118881119	FALSE
ENST00000245680	0.295454545454545	enriched
ENST00000245787	0.204081632653061	FALSE
ENST00000245796	0.127208480565371	FALSE
ENST00000245810	0.205128205128205	FALSE
ENST00000245812	0.125	FALSE
ENST00000245816	0.259259259259259	enriched
ENST00000245817	0.181818181818182	FALSE
ENST00000245838	0.276497695852535	enriched
ENST00000245903	0.142857142857143	FALSE
ENST00000245907	0.166666666666667	FALSE
ENST00000245908	0.176470588235294	FALSE
ENST00000245923	0.215827338129496	enriched
ENST00000245925	0.285714285714286	enriched
ENST00000245932	0.238993710691824	enriched
ENST00000245934	0.266211604095563	enriched
ENST00000245957	0.173333333333333	FALSE
ENST00000245960	0.144927536231884	FALSE
ENST00000246006	0.0380952380952381	FALSE
ENST00000246012	0	FALSE
ENST00000246024	0.156862745098039	FALSE
ENST00000246069	0.342105263157895	enriched
ENST00000246070	0.304347826086957	enriched
ENST00000246071	0.0821917808219178	FALSE
ENST00000246080	0.315789473684211	enriched
ENST00000246081	0.166666666666667	FALSE
ENST00000246090	0.153846153846154	FALSE
ENST00000246104	0.2	FALSE
ENST00000246105	0.266666666666667	enriched
ENST00000246112	0.0879120879120879	FALSE
ENST00000246115	0.264285714285714	enriched
ENST00000246117	0.164893617021277	FALSE
ENST00000246151	0.371428571428571	enriched
ENST00000246166	0.538461538461538	95th
ENST00000246186	0.326359832635983	enriched
ENST00000246190	0.236111111111111	enriched
ENST00000246194	0.303030303030303	enriched
ENST00000246229	0.48	95th
ENST00000246337	0.175141242937853	FALSE
ENST00000246529	0.30188679245283	enriched
ENST00000246532	0.102040816326531	FALSE
ENST00000246533	0.321428571428571	enriched
ENST00000246535	0.0862068965517241	FALSE
ENST00000246548	0.164383561643836	FALSE
ENST00000246551	0.185185185185185	FALSE
ENST00000246553	0.211538461538462	enriched
ENST00000246635	0.03125	FALSE
ENST00000246657	0.383333333333333	enriched
ENST00000246672	0.357142857142857	enriched
ENST00000246747	0.293333333333333	enriched
ENST00000246785	0.1640625	FALSE
ENST00000246792	0.37037037037037	enriched
ENST00000246794	0.166666666666667	FALSE
ENST00000246801	0.285714285714286	enriched
ENST00000246802	0.133858267716535	FALSE
ENST00000246841	0.353658536585366	enriched
ENST00000246868	0.142857142857143	FALSE
ENST00000246891	0	FALSE
ENST00000246914	0.205660377358491	FALSE
ENST00000246949	0.130841121495327	FALSE
ENST00000246957	0.201388888888889	FALSE
ENST00000247001	0.216417910447761	enriched
ENST00000247003	0.176190476190476	FALSE
ENST00000247005	0.285714285714286	enriched
ENST00000247020	0.185185185185185	FALSE
ENST00000247026	0.223529411764706	enriched
ENST00000247138	0.186991869918699	FALSE
ENST00000247161	0.242990654205608	enriched
ENST00000247178	0.205607476635514	FALSE
ENST00000247191	0.0476190476190476	FALSE
ENST00000247194	0.127450980392157	FALSE
ENST00000247207	0.291208791208791	enriched
ENST00000247219	0.176470588235294	FALSE
ENST00000247225	0.24	enriched
ENST00000247226	0.18552036199095	FALSE
ENST00000247271	0.475	95th
ENST00000247291	0.260869565217391	enriched
ENST00000247461	0.0983606557377049	FALSE
ENST00000247470	0.189189189189189	FALSE
ENST00000247655	0.130434782608696	FALSE
ENST00000247665	0.222222222222222	enriched
ENST00000247668	0.161290322580645	FALSE
ENST00000247706	0.194690265486726	FALSE
ENST00000247815	0.06640625	FALSE
ENST00000247829	0.285714285714286	enriched
ENST00000247833	0.14367816091954	FALSE
ENST00000247843	0.178571428571429	FALSE
ENST00000247866	0.111111111111111	FALSE
ENST00000247879	0.132075471698113	FALSE
ENST00000247881	0.105263157894737	FALSE
ENST00000247930	0.0984848484848485	FALSE
ENST00000247956	0.0256410256410256	FALSE
ENST00000247970	0.313432835820895	enriched
ENST00000247977	0.164556962025316	FALSE
ENST00000248054	0.181818181818182	FALSE
ENST00000248076	0.158730158730159	FALSE
ENST00000248089	0.25	enriched
ENST00000248098	0.123076923076923	FALSE
ENST00000248114	0.204545454545455	FALSE
ENST00000248121	0.35632183908046	enriched
ENST00000248139	0.229357798165138	enriched
ENST00000248244	0.103092783505155	FALSE
ENST00000248248	0.226950354609929	enriched
ENST00000248306	0.114649681528662	FALSE
ENST00000248342	0.317073170731707	enriched
ENST00000248378	0.532258064516129	95th
ENST00000248437	0.2	FALSE
ENST00000248444	0.272435897435897	enriched
ENST00000248450	0.267175572519084	enriched
ENST00000248484	0.133333333333333	FALSE
ENST00000248553	0.290697674418605	enriched
ENST00000248564	0.157894736842105	FALSE
ENST00000248572	0.157894736842105	FALSE
ENST00000248594	0.170634920634921	FALSE
ENST00000248598	0.133333333333333	FALSE
ENST00000248633	0.114035087719298	FALSE
ENST00000248668	0.264808362369338	enriched
ENST00000248706	0.247524752475248	enriched
ENST00000248846	0.102836879432624	FALSE
ENST00000248879	0.232558139534884	enriched
ENST00000248899	0.176923076923077	FALSE
ENST00000248901	0.294520547945205	enriched
ENST00000248924	0.26	enriched
ENST00000248929	0.292397660818713	enriched
ENST00000248933	0.185378590078329	FALSE
ENST00000248948	0.130434782608696	FALSE
ENST00000248958	0.205882352941176	FALSE
ENST00000248975	0.6875	99th
ENST00000249014	0.204968944099379	FALSE
ENST00000249016	0.351351351351351	enriched
ENST00000249041	0.353846153846154	enriched
ENST00000249042	0.294871794871795	enriched
ENST00000249044	0.0512820512820513	FALSE
ENST00000249064	0.188405797101449	FALSE
ENST00000249071	0.4	enriched
ENST00000249075	0.390243902439024	enriched
ENST00000249269	0.120879120879121	FALSE
ENST00000249289	0.259259259259259	enriched
ENST00000249299	0.186046511627907	FALSE
ENST00000249330	0.263157894736842	enriched
ENST00000249344	0.218844984802432	enriched
ENST00000249356	0.161290322580645	FALSE
ENST00000249363	0.459119496855346	95th
ENST00000249364	0.305263157894737	enriched
ENST00000249373	0.34435261707989	enriched
ENST00000249389	0.236363636363636	enriched
ENST00000249396	0.1875	FALSE
ENST00000249442	0.277227722772277	enriched
ENST00000249499	0.571428571428571	95th
ENST00000249501	0.828571428571429	99th
ENST00000249504	0.60377358490566	99th
ENST00000249601	0.229813664596273	enriched
ENST00000249636	0.361940298507463	enriched
ENST00000249647	0.205882352941176	FALSE
ENST00000249700	0.241666666666667	enriched
ENST00000249749	0.272030651340996	enriched
ENST00000249750	0.12	FALSE
ENST00000249776	0.171428571428571	FALSE
ENST00000249786	0.611111111111111	99th
ENST00000249806	0.254545454545455	enriched
ENST00000249822	0.25	enriched
ENST00000249842	0.261682242990654	enriched
ENST00000249883	0.166666666666667	FALSE
ENST00000249887	0.15929203539823	FALSE
ENST00000250003	0.248447204968944	enriched
ENST00000250018	0.152542372881356	FALSE
ENST00000250024	0.16	FALSE
ENST00000250055	0.0576923076923077	FALSE
ENST00000250092	0.118811881188119	FALSE
ENST00000250101	0.153846153846154	FALSE
ENST00000250111	0.355932203389831	enriched
ENST00000250113	0.218009478672986	enriched
ENST00000250124	0.156521739130435	FALSE
ENST00000250160	0.188034188034188	FALSE
ENST00000250237	0.176165803108808	FALSE
ENST00000250244	0.168539325842697	FALSE
ENST00000250263	0.0721649484536082	FALSE
ENST00000250340	0.252631578947368	enriched
ENST00000250351	0.08	FALSE
ENST00000250373	0.228971962616822	enriched
ENST00000250378	0.2	FALSE
ENST00000250405	0.714285714285714	99th
ENST00000250448	0.322033898305085	enriched
ENST00000250454	0.146341463414634	FALSE
ENST00000250457	0.415094339622641	95th
ENST00000250489	0.358024691358025	enriched
ENST00000250498	0.346153846153846	enriched
ENST00000250535	0.214285714285714	enriched
ENST00000250559	0.507462686567164	95th
ENST00000250617	0.184	FALSE
ENST00000250693	0.207692307692308	FALSE
ENST00000250699	0.274336283185841	enriched
ENST00000250838	0.30188679245283	enriched
ENST00000250896	0.242105263157895	enriched
ENST00000251020	0.244360902255639	enriched
ENST00000251038	0.326007326007326	enriched
ENST00000251047	0.144444444444444	FALSE
ENST00000251089	0.321428571428571	enriched
ENST00000251102	0.19815668202765	FALSE
ENST00000251108	0.269503546099291	enriched
ENST00000251127	0.171171171171171	FALSE
ENST00000251170	0.233962264150943	enriched
ENST00000251203	0.05	FALSE
ENST00000251241	0.284246575342466	enriched
ENST00000251268	0.221052631578947	enriched
ENST00000251287	0.327485380116959	enriched
ENST00000251296	0.35	enriched
ENST00000251303	0.153061224489796	FALSE
ENST00000251334	0.164444444444444	FALSE
ENST00000251363	0.146341463414634	FALSE
ENST00000251412	0.452830188679245	95th
ENST00000251413	0.4	enriched
ENST00000251453	0.119047619047619	FALSE
ENST00000251472	0.18018018018018	FALSE
ENST00000251496	0.115789473684211	FALSE
ENST00000251507	0.171929824561404	FALSE
ENST00000251535	0.244813278008299	enriched
ENST00000251547	0.358490566037736	enriched
ENST00000251582	0.242424242424242	enriched
ENST00000251588	0.163461538461538	FALSE
ENST00000251607	0.047244094488189	FALSE
ENST00000251630	0.158940397350993	FALSE
ENST00000251636	0.0944206008583691	FALSE
ENST00000251642	0.2	FALSE
ENST00000251643	0.0909090909090909	FALSE
ENST00000251645	0.277777777777778	enriched
ENST00000251654	0.170124481327801	FALSE
ENST00000251691	0.19484882418813	FALSE
ENST00000251775	0.277777777777778	enriched
ENST00000251810	0.1	FALSE
ENST00000251822	0.432601880877743	95th
ENST00000251864	0.0759075907590759	FALSE
ENST00000251871	0.238095238095238	enriched
ENST00000251900	0.0561797752808989	FALSE
ENST00000251921	0.135135135135135	FALSE
ENST00000251968	0.316455696202532	enriched
ENST00000251973	0.270992366412214	enriched
ENST00000252011	0.185897435897436	FALSE
ENST00000252015	0.284615384615385	enriched
ENST00000252029	0.0540540540540541	FALSE
ENST00000252032	0.293478260869565	enriched
ENST00000252034	0.143344709897611	FALSE
ENST00000252037	0.165289256198347	FALSE
ENST00000252050	0.240037950664137	enriched
ENST00000252085	0.125	FALSE
ENST00000252087	0.266483516483516	enriched
ENST00000252102	0.208333333333333	enriched
ENST00000252108	0.244897959183673	enriched
ENST00000252115	0.177570093457944	FALSE
ENST00000252136	0.11304347826087	FALSE
ENST00000252137	0.0851063829787234	FALSE
ENST00000252172	0.224422442244224	enriched
ENST00000252211	0.106382978723404	FALSE
ENST00000252242	0.205128205128205	FALSE
ENST00000252244	0.0571428571428571	FALSE
ENST00000252245	0.15	FALSE
ENST00000252288	0.166666666666667	FALSE
ENST00000252318	0.103448275862069	FALSE
ENST00000252321	0.229166666666667	enriched
ENST00000252338	0.432835820895522	95th
ENST00000252445	0.0588235294117647	FALSE
ENST00000252453	0.0833333333333333	FALSE
ENST00000252456	0.231404958677686	enriched
ENST00000252483	0.252427184466019	enriched
ENST00000252486	0.333333333333333	enriched
ENST00000252505	0.0344827586206897	FALSE
ENST00000252506	0.242424242424242	enriched
ENST00000252512	0.32	enriched
ENST00000252519	0.0560747663551402	FALSE
ENST00000252530	0.126984126984127	FALSE
ENST00000252542	0.225609756097561	enriched
ENST00000252575	0.128878281622912	FALSE
ENST00000252590	0.126984126984127	FALSE
ENST00000252595	0.201465201465201	FALSE
ENST00000252597	0.0967741935483871	FALSE
ENST00000252599	0.202586206896552	FALSE
ENST00000252602	0.115384615384615	FALSE
ENST00000252603	0.0991735537190083	FALSE
ENST00000252622	0.266666666666667	enriched
ENST00000252674	0.266129032258065	enriched
ENST00000252677	0.0860215053763441	FALSE
ENST00000252699	0.3125	enriched
ENST00000252711	0.0851063829787234	FALSE
ENST00000252713	0.282051282051282	enriched
ENST00000252723	0.191780821917808	FALSE
ENST00000252729	0.247422680412371	enriched
ENST00000252744	0.414351851851852	95th
ENST00000252799	0.230769230769231	enriched
ENST00000252804	0.104693140794224	FALSE
ENST00000252809	0.0933333333333333	FALSE
ENST00000252825	0.233333333333333	enriched
ENST00000252826	0.207188160676533	FALSE
ENST00000252840	0.0625	FALSE
ENST00000252891	0.194312796208531	FALSE
ENST00000252934	0.155555555555556	FALSE
ENST00000252939	0.25	enriched
ENST00000252945	0.121951219512195	FALSE
ENST00000252951	0.2	FALSE
ENST00000252971	0.302325581395349	enriched
ENST00000252996	0.198830409356725	FALSE
ENST00000252997	0.138461538461538	FALSE
ENST00000252998	0.0851063829787234	FALSE
ENST00000252999	0.146871008939974	FALSE
ENST00000253003	0.231132075471698	enriched
ENST00000253008	0.316831683168317	enriched
ENST00000253023	0.368421052631579	enriched
ENST00000253024	0.1	FALSE
ENST00000253039	0.0645161290322581	FALSE
ENST00000253047	0.192307692307692	FALSE
ENST00000253048	0.155555555555556	FALSE
ENST00000253055	0.348404255319149	enriched
ENST00000253063	0.218604651162791	enriched
ENST00000253079	0.125	FALSE
ENST00000253083	0.239709443099274	enriched
ENST00000253099	0.1875	FALSE
ENST00000253107	0.166666666666667	FALSE
ENST00000253108	0.255555555555556	enriched
ENST00000253109	0.11340206185567	FALSE
ENST00000253110	0.216216216216216	enriched
ENST00000253122	0.352201257861635	enriched
ENST00000253188	0.372881355932203	enriched
ENST00000253193	0.269021739130435	enriched
ENST00000253233	0.181818181818182	FALSE
ENST00000253237	0.14027149321267	FALSE
ENST00000253247	0.0518867924528302	FALSE
ENST00000253255	0.0494505494505495	FALSE
ENST00000253270	0.0980392156862745	FALSE
ENST00000253329	0.141025641025641	FALSE
ENST00000253354	0.243243243243243	enriched
ENST00000253363	0.344827586206897	enriched
ENST00000253407	0.386363636363636	enriched
ENST00000253410	0.204545454545455	FALSE
ENST00000253413	0.25	enriched
ENST00000253452	0.222222222222222	enriched
ENST00000253457	0.348837209302326	enriched
ENST00000253458	0.233009708737864	enriched
ENST00000253462	0.171428571428571	FALSE
ENST00000253496	0.123809523809524	FALSE
ENST00000253669	0.210526315789474	enriched
ENST00000253693	0.120689655172414	FALSE
ENST00000253697	0.132743362831858	FALSE
ENST00000253699	0.141666666666667	FALSE
ENST00000253719	0.108433734939759	FALSE
ENST00000253727	0.227979274611399	enriched
ENST00000253754	0.24375	enriched
ENST00000253778	0.218543046357616	enriched
ENST00000253788	0.25	enriched
ENST00000253794	0.420289855072464	95th
ENST00000253796	0.222222222222222	enriched
ENST00000253799	0.205128205128205	FALSE
ENST00000253801	0.23134328358209	enriched
ENST00000253807	0.0884353741496599	FALSE
ENST00000253812	0.0952380952380952	FALSE
ENST00000253814	0.302631578947368	enriched
ENST00000253861	0.197260273972603	FALSE
ENST00000253925	0.106481481481481	FALSE
ENST00000253928	0.165217391304348	FALSE
ENST00000253968	0.127272727272727	FALSE
ENST00000254029	0.0668896321070234	FALSE
ENST00000254035	0.233695652173913	enriched
ENST00000254043	0.102564102564103	FALSE
ENST00000254051	0.231884057971014	enriched
ENST00000254066	0.46078431372549	95th
ENST00000254079	0.293333333333333	enriched
ENST00000254090	0.125	FALSE
ENST00000254101	0.196428571428571	FALSE
ENST00000254108	0.26530612244898	enriched
ENST00000254181	0.0158730158730159	FALSE
ENST00000254190	0.138461538461538	FALSE
ENST00000254193	0.315789473684211	enriched
ENST00000254227	0.172413793103448	FALSE
ENST00000254250	0.142857142857143	FALSE
ENST00000254260	0.221374045801527	enriched
ENST00000254286	0.177514792899408	FALSE
ENST00000254301	0.12987012987013	FALSE
ENST00000254322	0.117647058823529	FALSE
ENST00000254323	0.190909090909091	FALSE
ENST00000254325	0.25974025974026	enriched
ENST00000254337	0.311965811965812	enriched
ENST00000254351	0.142857142857143	FALSE
ENST00000254436	0.0545454545454545	FALSE
ENST00000254442	0.159701492537313	FALSE
ENST00000254480	0.100418410041841	FALSE
ENST00000254488	0.295652173913043	enriched
ENST00000254508	0.161520190023753	FALSE
ENST00000254521	0.186915887850467	FALSE
ENST00000254528	0.124629080118694	FALSE
ENST00000254579	0.123139377537212	FALSE
ENST00000254605	0.180722891566265	FALSE
ENST00000254616	0.27906976744186	enriched
ENST00000254624	0.113333333333333	FALSE
ENST00000254630	0.0852272727272727	FALSE
ENST00000254654	0.2	FALSE
ENST00000254657	0.160194174757282	FALSE
ENST00000254661	0.153846153846154	FALSE
ENST00000254663	0.240437158469945	enriched
ENST00000254691	0.0377358490566038	FALSE
ENST00000254695	0.306397306397306	enriched
ENST00000254718	0.190243902439024	FALSE
ENST00000254719	0.183035714285714	FALSE
ENST00000254722	0.229411764705882	enriched
ENST00000254730	0.191588785046729	FALSE
ENST00000254759	0.125	FALSE
ENST00000254765	0.217391304347826	enriched
ENST00000254770	0.0745341614906832	FALSE
ENST00000254799	0.122448979591837	FALSE
ENST00000254801	0.12	FALSE
ENST00000254803	0.0869565217391304	FALSE
ENST00000254806	0.25	enriched
ENST00000254816	0.231481481481481	enriched
ENST00000254846	0.298136645962733	enriched
ENST00000254850	0.321428571428571	enriched
ENST00000254853	0.262135922330097	enriched
ENST00000254854	0.215031315240084	enriched
ENST00000254878	0.0645161290322581	FALSE
ENST00000254898	0.268882175226586	enriched
ENST00000254900	0.351170568561873	enriched
ENST00000254908	0.181818181818182	FALSE
ENST00000254928	0.142045454545455	FALSE
ENST00000254940	0.294871794871795	enriched
ENST00000254942	0.349514563106796	enriched
ENST00000254950	0.282485875706215	enriched
ENST00000254958	0.202830188679245	FALSE
ENST00000254963	0.22752808988764	enriched
ENST00000254976	0.619718309859155	99th
ENST00000254998	0.189655172413793	FALSE
ENST00000255006	0.30791788856305	enriched
ENST00000255039	0.283132530120482	enriched
ENST00000255078	0.192982456140351	FALSE
ENST00000255082	0.0909090909090909	FALSE
ENST00000255087	0.088235294117647	FALSE
ENST00000255108	0.118852459016393	FALSE
ENST00000255152	0.196506550218341	FALSE
ENST00000255174	0.242424242424242	enriched
ENST00000255189	0.126984126984127	FALSE
ENST00000255192	0.149253731343284	FALSE
ENST00000255194	0.205	FALSE
ENST00000255224	0.126760563380282	FALSE
ENST00000255226	0.249363867684478	enriched
ENST00000255262	0.225806451612903	enriched
ENST00000255266	0.218978102189781	enriched
ENST00000255304	0.0912863070539419	FALSE
ENST00000255305	0.244131455399061	enriched
ENST00000255324	0.132275132275132	FALSE
ENST00000255381	0.161490683229814	FALSE
ENST00000255389	0.272727272727273	enriched
ENST00000255390	0.142857142857143	FALSE
ENST00000255409	0.166666666666667	FALSE
ENST00000255416	0.223140495867769	enriched
ENST00000255465	0.130952380952381	FALSE
ENST00000255476	0.119047619047619	FALSE
ENST00000255499	0.213483146067416	enriched
ENST00000255608	0.209876543209877	enriched
ENST00000255613	0.307692307692308	enriched
ENST00000255641	0.263157894736842	enriched
ENST00000255681	0.361111111111111	enriched
ENST00000255695	0.4	enriched
ENST00000255759	0.176470588235294	FALSE
ENST00000255764	0.125	FALSE
ENST00000255784	0.231707317073171	enriched
ENST00000255858	0.222222222222222	enriched
ENST00000255882	0.142212189616253	FALSE
ENST00000255945	0.0833333333333333	FALSE
ENST00000255977	0.297297297297297	enriched
ENST00000256001	0.116883116883117	FALSE
ENST00000256010	0.135135135135135	FALSE
ENST00000256015	0.516129032258065	95th
ENST00000256039	0.137931034482759	FALSE
ENST00000256078	0.65625	99th
ENST00000256079	0.12987012987013	FALSE
ENST00000256084	0.0764705882352941	FALSE
ENST00000256103	0.0952380952380952	FALSE
ENST00000256104	0.178571428571429	FALSE
ENST00000256108	0.0491803278688525	FALSE
ENST00000256151	0.0666666666666667	FALSE
ENST00000256178	0.0714285714285714	FALSE
ENST00000256190	0.16711590296496	FALSE
ENST00000256194	0.290993071593533	enriched
ENST00000256196	0.148148148148148	FALSE
ENST00000256255	0.0405405405405405	FALSE
ENST00000256257	0.285714285714286	enriched
ENST00000256261	0.23728813559322	enriched
ENST00000256319	0.192307692307692	FALSE
ENST00000256324	0.154838709677419	FALSE
ENST00000256339	0.237945492662474	enriched
ENST00000256343	0.0833333333333333	FALSE
ENST00000256362	0.225	enriched
ENST00000256367	0.351351351351351	enriched
ENST00000256379	0.288888888888889	enriched
ENST00000256383	0.231481481481481	enriched
ENST00000256398	0.164444444444444	FALSE
ENST00000256404	0.166666666666667	FALSE
ENST00000256412	0.0695652173913043	FALSE
ENST00000256413	0.342307692307692	enriched
ENST00000256429	0.310344827586207	enriched
ENST00000256441	0.133333333333333	FALSE
ENST00000256442	0.0987654320987654	FALSE
ENST00000256443	0.135135135135135	FALSE
ENST00000256447	0.0175438596491228	FALSE
ENST00000256458	0.110497237569061	FALSE
ENST00000256460	0.30379746835443	enriched
ENST00000256474	0.175	FALSE
ENST00000256495	0.175824175824176	FALSE
ENST00000256496	0.208333333333333	enriched
ENST00000256497	0.213636363636364	enriched
ENST00000256509	0.0510948905109489	FALSE
ENST00000256538	0.0697674418604651	FALSE
ENST00000256544	0.428571428571429	95th
ENST00000256545	0.186440677966102	FALSE
ENST00000256552	0.125475285171103	FALSE
ENST00000256592	0.181818181818182	FALSE
ENST00000256593	0.538461538461538	95th
ENST00000256637	0.189542483660131	FALSE
ENST00000256646	0.137218045112782	FALSE
ENST00000256649	0.226890756302521	enriched
ENST00000256652	0.133333333333333	FALSE
ENST00000256682	0.583333333333333	95th
ENST00000256689	0.278481012658228	enriched
ENST00000256707	0.115702479338843	FALSE
ENST00000256722	0.113207547169811	FALSE
ENST00000256737	0.0859872611464968	FALSE
ENST00000256759	0.274809160305344	enriched
ENST00000256785	0.0263157894736842	FALSE
ENST00000256797	0.179824561403509	FALSE
ENST00000256854	0.111111111111111	FALSE
ENST00000256857	0.102564102564103	FALSE
ENST00000256897	0.0566037735849057	FALSE
ENST00000256906	0.12	FALSE
ENST00000256925	0.321428571428571	enriched
ENST00000256951	0.307692307692308	enriched
ENST00000256953	0.18	FALSE
ENST00000256958	0.0588235294117647	FALSE
ENST00000256969	0.0555555555555556	FALSE
ENST00000256996	0.337579617834395	enriched
ENST00000256999	0.0757575757575758	FALSE
ENST00000257017	0.293478260869565	enriched
ENST00000257118	0.373390557939914	enriched
ENST00000257177	0.45021645021645	95th
ENST00000257181	0.0849056603773585	FALSE
ENST00000257189	0.0845070422535211	FALSE
ENST00000257192	0.0764525993883792	FALSE
ENST00000257198	0.0845070422535211	FALSE
ENST00000257209	0.238193018480493	enriched
ENST00000257215	0.373814041745731	enriched
ENST00000257245	0.263157894736842	enriched
ENST00000257248	0.0967741935483871	FALSE
ENST00000257264	0.0285714285714286	FALSE
ENST00000257287	0.106007067137809	FALSE
ENST00000257290	0.215686274509804	enriched
ENST00000257347	0.0941176470588235	FALSE
ENST00000257359	0.157894736842105	FALSE
ENST00000257408	0.181286549707602	FALSE
ENST00000257430	0.148550724637681	FALSE
ENST00000257497	0.110169491525424	FALSE
ENST00000257515	0.188775510204082	FALSE
ENST00000257527	0.136612021857923	FALSE
ENST00000257536	0.207792207792208	enriched
ENST00000257548	0.175115207373272	FALSE
ENST00000257549	0.197368421052632	FALSE
ENST00000257552	0.598039215686274	99th
ENST00000257555	0.313609467455621	enriched
ENST00000257570	0.211538461538462	enriched
ENST00000257575	0.273170731707317	enriched
ENST00000257600	0.346153846153846	enriched
ENST00000257626	0.222222222222222	enriched
ENST00000257627	0.19047619047619	FALSE
ENST00000257637	0.444444444444444	95th
ENST00000257663	0.277777777777778	enriched
ENST00000257694	0.152380952380952	FALSE
ENST00000257696	0.173913043478261	FALSE
ENST00000257700	0.104868913857678	FALSE
ENST00000257749	0.28042328042328	enriched
ENST00000257770	0.229665071770335	enriched
ENST00000257776	0.191176470588235	FALSE
ENST00000257787	0.428571428571429	95th
ENST00000257818	0.466666666666667	95th
ENST00000257829	0.176334106728538	FALSE
ENST00000257831	0.344086021505376	enriched
ENST00000257832	0.166666666666667	FALSE
ENST00000257836	0.161290322580645	FALSE
ENST00000257857	0.347826086956522	enriched
ENST00000257860	0.335227272727273	enriched
ENST00000257861	0.18452380952381	FALSE
ENST00000257863	0.160550458715596	FALSE
ENST00000257868	0.574324324324324	95th
ENST00000257879	0.248344370860927	enriched
ENST00000257894	0.132352941176471	FALSE
ENST00000257895	0.244444444444444	enriched
ENST00000257901	0.189873417721519	FALSE
ENST00000257904	0.10752688172043	FALSE
ENST00000257905	0.342857142857143	enriched
ENST00000257909	0.155737704918033	FALSE
ENST00000257910	0.195652173913043	FALSE
ENST00000257915	0.173913043478261	FALSE
ENST00000257934	0.128323699421965	FALSE
ENST00000257940	0.233480176211454	enriched
ENST00000257951	0.1	FALSE
ENST00000257963	0.294392523364486	enriched
ENST00000257974	0.145454545454545	FALSE
ENST00000257981	0.302977232924694	enriched
ENST00000258034	0.108108108108108	FALSE
ENST00000258042	0.267857142857143	enriched
ENST00000258052	0.227586206896552	enriched
ENST00000258080	0.211864406779661	enriched
ENST00000258083	0.277777777777778	enriched
ENST00000258091	0.131067961165049	FALSE
ENST00000258105	0.235294117647059	enriched
ENST00000258106	0.538461538461538	95th
ENST00000258111	0.674157303370786	99th
ENST00000258145	0.207920792079208	enriched
ENST00000258149	0.197278911564626	FALSE
ENST00000258168	0.146739130434783	FALSE
ENST00000258169	0.214285714285714	enriched
ENST00000258173	0.191176470588235	FALSE
ENST00000258198	0.290322580645161	enriched
ENST00000258200	0.111801242236025	FALSE
ENST00000258201	0.205696202531646	FALSE
ENST00000258214	0.254545454545455	enriched
ENST00000258229	0.142857142857143	FALSE
ENST00000258243	0.0829694323144105	FALSE
ENST00000258281	0.171875	FALSE
ENST00000258301	0.234042553191489	enriched
ENST00000258302	0.263157894736842	enriched
ENST00000258341	0.203612479474548	FALSE
ENST00000258381	0.12	FALSE
ENST00000258383	0.062992125984252	FALSE
ENST00000258385	0.297297297297297	enriched
ENST00000258390	0.164804469273743	FALSE
ENST00000258399	0.236842105263158	enriched
ENST00000258400	0.112903225806452	FALSE
ENST00000258411	0.352631578947368	enriched
ENST00000258412	0.271186440677966	enriched
ENST00000258415	0.209944751381215	enriched
ENST00000258416	0.488372093023256	95th
ENST00000258418	0.321100917431193	enriched
ENST00000258424	0.145161290322581	FALSE
ENST00000258428	0.150214592274678	FALSE
ENST00000258436	0.128205128205128	FALSE
ENST00000258439	0.263888888888889	enriched
ENST00000258443	0.179245283018868	FALSE
ENST00000258455	0.147058823529412	FALSE
ENST00000258456	0.272151898734177	enriched
ENST00000258457	0.188235294117647	FALSE
ENST00000258484	0.596666666666667	99th
ENST00000258494	0.151041666666667	FALSE
ENST00000258499	0.0978260869565217	FALSE
ENST00000258526	0.342007434944238	enriched
ENST00000258530	0.171641791044776	FALSE
ENST00000258534	0.2	FALSE
ENST00000258538	0.0648148148148148	FALSE
ENST00000258607	0.192982456140351	FALSE
ENST00000258613	0.16	FALSE
ENST00000258648	0.130434782608696	FALSE
ENST00000258662	0.0980392156862745	FALSE
ENST00000258729	0.241666666666667	enriched
ENST00000258733	0.156626506024096	FALSE
ENST00000258739	0.243243243243243	enriched
ENST00000258742	0.0902777777777778	FALSE
ENST00000258743	0.175	FALSE
ENST00000258761	0.36094674556213	enriched
ENST00000258770	0.17741935483871	FALSE
ENST00000258772	0.096	FALSE
ENST00000258774	0.0857142857142857	FALSE
ENST00000258781	0.243093922651934	enriched
ENST00000258787	0.191304347826087	FALSE
ENST00000258796	0.293617021276596	enriched
ENST00000258821	0.210526315789474	enriched
ENST00000258829	0.2	FALSE
ENST00000258873	0.153333333333333	FALSE
ENST00000258884	0.145161290322581	FALSE
ENST00000258886	0.15625	FALSE
ENST00000258888	0.160877513711152	FALSE
ENST00000258930	0.243243243243243	enriched
ENST00000258947	0.146067415730337	FALSE
ENST00000258955	0.21105527638191	enriched
ENST00000258960	0.301507537688442	enriched
ENST00000258962	0.592592592592593	99th
ENST00000258975	0.183673469387755	FALSE
ENST00000259006	0.416666666666667	95th
ENST00000259008	0.121621621621622	FALSE
ENST00000259021	0.278688524590164	enriched
ENST00000259030	0.0769230769230769	FALSE
ENST00000259037	0.0952380952380952	FALSE
ENST00000259056	0.150197628458498	FALSE
[truncated: 14,603 more rows]
