# Supplementary material for: Interpreting mammalian synonymous site conservation in light of the unwanted transcript hypothesis
Source: Nat Commun. 2025 Feb 27;16:2007. doi: 10.1038/s41467-025-57179-w (PMC11865589; doi:10.1038/s41467-025-57179-w)
Supplement: Supplementary file 14 — Source Data [file 41467_2025_57179_MOESM14_ESM.zip › source_data/fig1D_source_data.txt]

sites_4d_base_counts_constrained_summary.total_count	sites_4d_base_counts_constrained_summary.base
12278045	A_count
12035560	T_count
50234517	C_count
51318840	G_count
