# Supplementary material for: Interpreting mammalian synonymous site conservation in light of the unwanted transcript hypothesis
Source: Nat Commun. 2025 Feb 27;16:2007. doi: 10.1038/s41467-025-57179-w (PMC11865589; doi:10.1038/s41467-025-57179-w)
Supplement: Supplementary file 14 — Source Data [file 41467_2025_57179_MOESM14_ESM.zip › source_data/figS6_source_data.txt]

figS6_data.enstxid	figS6_data.enriched_CpG	figS6_data.num_cell
ENST00000312492	99th	46986
ENST00000249501	99th	8850
ENST00000676296	99th	NA
ENST00000430889	99th	98230
ENST00000546463	99th	212843
ENST00000243108	99th	137382
ENST00000504123	95th	260427
ENST00000375078	99th	18957
ENST00000303450	99th	56877
ENST00000642384	95th	538209
ENST00000321358	99th	166082
ENST00000300574	95th	121428
ENST00000331327	95th	44605
ENST00000298316	99th	15781
ENST00000303460	95th	20479
ENST00000260653	99th	17243
ENST00000296238	99th	4629
ENST00000311177	99th	23032
ENST00000327111	95th	258081
ENST00000612363	95th	75555
ENST00000368694	99th	65315
ENST00000360668	enriched	10307
ENST00000222728	99th	19009
ENST00000262158	95th	76937
ENST00000322813	95th	33484
ENST00000339728	95th	34649
ENST00000239151	99th	24035
ENST00000222726	95th	73008
ENST00000272369	95th	752437
ENST00000310015	enriched	283722
ENST00000369622	99th	359182
ENST00000332830	95th	286623
ENST00000229195	99th	456256
ENST00000258111	99th	73468
ENST00000450525	enriched	90571
ENST00000327827	99th	NA
ENST00000603017	enriched	3162
ENST00000373489	95th	861839
ENST00000244766	95th	37341
ENST00000416569	95th	217010
ENST00000377126	99th	6516
ENST00000398532	95th	113196
ENST00000372068	99th	620090
ENST00000370544	95th	87199
ENST00000239144	99th	8418
ENST00000306087	95th	3080
ENST00000592199	95th	99868
ENST00000398841	enriched	13810
ENST00000372491	99th	11870
ENST00000287218	enriched	657599
ENST00000553456	95th	21391
ENST00000257552	enriched	202990
ENST00000380953	95th	880543
ENST00000399816	95th	24529
ENST00000539008	enriched	47935
ENST00000300105	95th	31301
ENST00000332822	95th	8741
ENST00000265260	99th	111176
ENST00000401088	95th	63064
ENST00000256015	enriched	24996
ENST00000323534	95th	15459
ENST00000420428	enriched	264858
ENST00000371761	95th	1744
ENST00000372257	99th	309713
ENST00000295057	95th	11976
ENST00000040584	99th	59266
ENST00000649451	enriched	569091
ENST00000272233	95th	13006
ENST00000642680	enriched	670858
ENST00000378733	enriched	2548
ENST00000006015	99th	4420
ENST00000371833	enriched	48171
ENST00000270792	95th	12962
ENST00000672264	95th	46170
ENST00000355243	enriched	62435
ENST00000354422	99th	77903
ENST00000360541	95th	174196
ENST00000647337	95th	95681
ENST00000369709	99th	198925
ENST00000257868	95th	33283
ENST00000346618	95th	356800
ENST00000675268	99th	NA
ENST00000379613	95th	36694
ENST00000242719	99th	92081
ENST00000258962	95th	113288
ENST00000454349	95th	733870
ENST00000518156	enriched	4434
ENST00000302909	enriched	5268
ENST00000328345	99th	84460
ENST00000526816	enriched	113363
ENST00000222718	95th	5708
ENST00000374023	enriched	NA
ENST00000284073	95th	1086657
ENST00000424859	99th	56075
ENST00000371824	enriched	294092
ENST00000546378	95th	2752
ENST00000264710	99th	537548
ENST00000264867	enriched	55925
ENST00000258484	99th	252159
ENST00000332674	95th	184411
ENST00000262493	95th	214633
ENST00000673968	enriched	114097
ENST00000287585	95th	31319
ENST00000397323	99th	187988
ENST00000373042	FALSE	NA
ENST00000335325	95th	398883
ENST00000243918	95th	40509
ENST00000302271	95th	506391
ENST00000245451	95th	47746
ENST00000373537	FALSE	73787
ENST00000269439	enriched	243934
ENST00000361725	95th	11917
ENST00000608872	enriched	107717
ENST00000344255	enriched	2432
ENST00000389554	95th	2979
ENST00000378204	95th	1006451
ENST00000332503	99th	71999
ENST00000263228	95th	400344
ENST00000262844	95th	145717
ENST00000313401	enriched	43196
ENST00000324000	99th	16337
ENST00000394166	enriched	287327
ENST00000225577	enriched	266223
ENST00000245304	99th	41825
ENST00000292211	95th	25023
ENST00000371320	enriched	655554
ENST00000339562	enriched	27452
ENST00000504921	95th	150480
ENST00000370683	95th	48457
ENST00000288840	enriched	123213
ENST00000322652	99th	351432
ENST00000396356	FALSE	557071
ENST00000643721	enriched	54703
ENST00000309422	enriched	31347
ENST00000561208	95th	1012352
ENST00000342560	FALSE	9538
ENST00000373474	enriched	67509
ENST00000324941	enriched	30833
ENST00000509959	99th	22852
ENST00000265827	FALSE	NA
ENST00000537098	FALSE	459053
ENST00000239906	enriched	36769
ENST00000265969	95th	14865
ENST00000307677	enriched	141154
ENST00000316554	95th	1394
ENST00000676320	enriched	753706
ENST00000407008	95th	502835
ENST00000262188	95th	34931
ENST00000541284	95th	480961
ENST00000265354	95th	14801
ENST00000392837	99th	186062
ENST00000651358	FALSE	129150
ENST00000309446	enriched	229524
ENST00000358528	99th	319281
ENST00000373467	FALSE	2399
ENST00000356640	enriched	5843
ENST00000357559	95th	318623
ENST00000397195	95th	617215
ENST00000296921	95th	2654
ENST00000539294	95th	346845
ENST00000326524	99th	8501
ENST00000367651	95th	33427
ENST00000298282	enriched	379861
ENST00000323039	95th	6474
ENST00000556492	enriched	34519
ENST00000637215	enriched	783088
ENST00000353609	99th	107
ENST00000440978	enriched	419241
ENST00000225655	99th	36950
ENST00000355621	95th	320924
ENST00000239165	95th	5861
ENST00000225823	enriched	130759
ENST00000369583	enriched	3386
ENST00000219197	95th	9191
ENST00000581208	enriched	144847
ENST00000419735	95th	291306
ENST00000454309	enriched	88978
ENST00000219169	FALSE	38100
ENST00000439696	enriched	154898
ENST00000322563	enriched	6080
ENST00000565468	enriched	272865
ENST00000290583	enriched	23982
ENST00000432622	95th	NA
ENST00000313071	95th	15413
ENST00000580059	95th	318319
ENST00000310137	99th	27879
ENST00000412916	95th	230309
ENST00000373347	enriched	19100
ENST00000355526	enriched	38044
ENST00000627532	95th	621771
ENST00000380338	99th	856801
ENST00000331808	enriched	57524
ENST00000447459	enriched	26064
ENST00000373534	enriched	NA
ENST00000297661	enriched	121420
ENST00000323963	enriched	60874
ENST00000332947	enriched	84
ENST00000371236	enriched	289457
ENST00000438480	enriched	4047
ENST00000313708	enriched	631738
ENST00000285605	enriched	12953
ENST00000267116	enriched	64332
ENST00000309318	FALSE	11652
ENST00000286628	enriched	164863
ENST00000328933	enriched	7063
ENST00000293829	95th	4171
ENST00000438146	95th	790509
ENST00000238738	95th	100426
ENST00000342665	95th	62500
ENST00000356731	99th	171975
ENST00000333274	95th	1025316
ENST00000617516	FALSE	2652
ENST00000306984	95th	24641
ENST00000373812	enriched	158949
ENST00000354822	95th	4862
ENST00000317216	enriched	NA
ENST00000370495	95th	25430
ENST00000324856	enriched	479752
ENST00000216277	95th	451204
ENST00000357461	FALSE	16589
ENST00000675478	enriched	853153
ENST00000400314	enriched	224272
ENST00000416167	99th	707565
ENST00000331397	99th	228547
ENST00000308660	FALSE	NA
ENST00000216133	enriched	3156
ENST00000313173	99th	6075
ENST00000355673	enriched	28290
ENST00000402077	enriched	4190
ENST00000426105	95th	754563
ENST00000037243	enriched	26638
ENST00000233121	enriched	66997
ENST00000263921	99th	119848
ENST00000304523	enriched	320348
ENST00000405863	enriched	124612
ENST00000341776	enriched	443546
ENST00000358704	enriched	16242
ENST00000345330	95th	285775
ENST00000389677	95th	95407
ENST00000354911	enriched	381441
ENST00000621218	95th	29828
ENST00000433688	enriched	NA
ENST00000309993	95th	78544
ENST00000402010	95th	275035
ENST00000239461	enriched	304930
ENST00000554335	enriched	NA
ENST00000274625	enriched	14748
ENST00000351018	95th	10180
ENST00000420696	95th	1279087
ENST00000293230	enriched	2895
ENST00000673685	99th	68865
ENST00000243056	enriched	2653
ENST00000339235	enriched	7162
ENST00000454077	enriched	25799
ENST00000248378	95th	14964
ENST00000356467	enriched	415560
ENST00000372271	FALSE	5058
ENST00000374514	enriched	14059
ENST00000361320	FALSE	74127
ENST00000265459	enriched	130387
ENST00000325926	enriched	5531
ENST00000271915	FALSE	40796
ENST00000215095	FALSE	8563
ENST00000359562	enriched	12831
ENST00000449193	95th	68820
ENST00000529032	enriched	294691
ENST00000369014	99th	51235
ENST00000282486	99th	373546
ENST00000399134	enriched	NA
ENST00000343483	enriched	49728
ENST00000539719	FALSE	NA
ENST00000302584	95th	9131
ENST00000347132	enriched	7274
ENST00000373615	enriched	52647
ENST00000346027	enriched	408202
ENST00000627217	enriched	578340
ENST00000340281	99th	NA
ENST00000648378	enriched	4177
ENST00000303577	99th	49031
ENST00000402357	enriched	NA
ENST00000359441	enriched	3967
ENST00000269593	enriched	189361
ENST00000358117	95th	596389
ENST00000266643	enriched	NA
ENST00000242784	95th	NA
ENST00000246229	enriched	50816
ENST00000249363	95th	47446
ENST00000261593	enriched	130180
ENST00000265960	FALSE	278423
ENST00000367882	FALSE	2736
ENST00000373461	95th	18440
ENST00000455036	95th	81976
ENST00000225648	enriched	59724
ENST00000359227	enriched	202599
ENST00000374979	95th	228920
ENST00000374369	enriched	1712
ENST00000454376	enriched	41202
ENST00000569795	enriched	100634
ENST00000495880	enriched	13750
ENST00000278243	FALSE	83065
ENST00000281961	enriched	NA
ENST00000302517	enriched	65452
ENST00000000233	95th	26374
ENST00000322680	enriched	177784
ENST00000428931	95th	328589
ENST00000356166	95th	21262
ENST00000315717	enriched	211967
ENST00000313601	enriched	258479
ENST00000671191	95th	319872
ENST00000359358	95th	29031
ENST00000331581	95th	705841
ENST00000550418	enriched	291788
ENST00000258106	enriched	8321
ENST00000373204	95th	129409
ENST00000370193	enriched	1831
ENST00000651503	95th	520490
ENST00000320238	enriched	30672
ENST00000345429	95th	384832
ENST00000405844	95th	21449
ENST00000398399	99th	18762
ENST00000396884	enriched	9448
ENST00000447966	FALSE	27766
ENST00000372851	enriched	7615
ENST00000395799	95th	566644
ENST00000335099	enriched	1355
ENST00000372555	FALSE	2900
ENST00000331858	enriched	834
ENST00000640368	enriched	49359
ENST00000303077	enriched	5382
ENST00000614341	FALSE	NA
ENST00000359676	FALSE	103990
ENST00000342683	enriched	NA
ENST00000379287	FALSE	52476
ENST00000380714	FALSE	173
ENST00000323267	enriched	113905
ENST00000334025	95th	46682
ENST00000355300	FALSE	25057
ENST00000393346	99th	263406
ENST00000350908	95th	666753
ENST00000369109	enriched	18779
ENST00000249499	enriched	3546
ENST00000353533	enriched	298589
ENST00000220772	enriched	187296
ENST00000296425	95th	71936
ENST00000303204	FALSE	14938
ENST00000303592	FALSE	330
ENST00000541682	99th	973
ENST00000602676	enriched	33121
ENST00000382622	enriched	72014
ENST00000398174	enriched	NA
ENST00000317605	enriched	28194
ENST00000303210	FALSE	41740
ENST00000403994	enriched	242433
ENST00000297565	enriched	5306
ENST00000395076	enriched	125994
ENST00000399506	enriched	90861
ENST00000216144	FALSE	872
ENST00000330884	FALSE	5066
ENST00000617811	FALSE	3466
ENST00000233813	enriched	279575
ENST00000334310	enriched	667781
ENST00000424952	95th	84409
ENST00000491143	enriched	98750
ENST00000645694	FALSE	29963
ENST00000324344	enriched	70959
ENST00000372398	FALSE	62818
ENST00000366958	FALSE	84123
ENST00000222284	FALSE	38204
ENST00000621533	99th	114075
ENST00000429538	enriched	27286
ENST00000263726	enriched	8540
ENST00000339488	95th	80218
ENST00000361078	enriched	547424
ENST00000306318	enriched	2441
ENST00000302625	95th	5400
ENST00000347631	enriched	336901
ENST00000438607	enriched	11480
ENST00000547167	95th	31193
ENST00000360694	enriched	70107
ENST00000295092	enriched	NA
ENST00000008391	99th	13231
ENST00000674365	enriched	8781
ENST00000315691	95th	NA
ENST00000611820	95th	388729
ENST00000394767	99th	108259
ENST00000370552	enriched	202003
ENST00000309519	enriched	24912
ENST00000394967	enriched	5505
ENST00000369878	enriched	63783
ENST00000371793	enriched	93305
ENST00000357736	enriched	59794
ENST00000373313	enriched	9816
ENST00000341267	enriched	221694
ENST00000426726	enriched	19272
ENST00000066544	enriched	308806
ENST00000367387	enriched	56935
ENST00000344034	enriched	76986
ENST00000337737	95th	72821
ENST00000610222	enriched	14360
ENST00000306078	enriched	3031
ENST00000340857	enriched	NA
ENST00000374630	enriched	388845
ENST00000407627	enriched	288249
ENST00000314471	enriched	93546
ENST00000504595	enriched	898138
ENST00000373509	95th	34933
ENST00000490035	enriched	714531
ENST00000417098	95th	139090
ENST00000292476	enriched	31080
ENST00000242159	95th	15880
ENST00000242577	FALSE	37271
ENST00000357195	enriched	195190
ENST00000238682	enriched	14542
ENST00000167106	FALSE	18818
ENST00000402868	FALSE	85834
ENST00000307845	FALSE	107205
ENST00000282516	95th	748365
ENST00000372923	enriched	68597
ENST00000394670	enriched	NA
ENST00000409785	enriched	320797
ENST00000641462	enriched	225301
ENST00000563137	FALSE	NA
ENST00000425597	95th	45802
ENST00000286548	FALSE	726033
ENST00000225512	enriched	22097
ENST00000291270	95th	28726
ENST00000332029	enriched	1085
ENST00000382353	95th	25045
ENST00000524240	FALSE	19206
ENST00000382199	FALSE	447400
ENST00000254066	enriched	51286
ENST00000217244	95th	243571
ENST00000478722	95th	710074
ENST00000216037	95th	25453
ENST00000368494	99th	70052
ENST00000646630	95th	22480
ENST00000357244	95th	322952
ENST00000381482	enriched	36415
ENST00000356300	enriched	23747
ENST00000339276	FALSE	1745
ENST00000323703	95th	NA
ENST00000336294	enriched	64577
ENST00000393655	enriched	90063
ENST00000265340	enriched	33704
ENST00000261441	95th	185411
ENST00000250457	enriched	10255
ENST00000329078	FALSE	28910
ENST00000439096	enriched	2034
ENST00000362072	FALSE	4083
ENST00000334512	enriched	538620
ENST00000403491	95th	908077
ENST00000299798	enriched	29992
ENST00000264634	FALSE	138090
ENST00000306773	FALSE	4112
ENST00000427980	FALSE	22806
ENST00000587250	enriched	15005
ENST00000396801	95th	NA
ENST00000367463	enriched	219566
ENST00000287202	enriched	10158
ENST00000229340	FALSE	21094
ENST00000376143	95th	437183
ENST00000650440	99th	59225
ENST00000283268	enriched	8508
ENST00000357479	95th	855587
ENST00000244061	enriched	60224
ENST00000538487	FALSE	14325
ENST00000298943	enriched	5321
ENST00000327876	enriched	1748
ENST00000374142	enriched	38420
ENST00000298097	enriched	44971
ENST00000322157	95th	466830
ENST00000319374	FALSE	NA
ENST00000280758	95th	135673
ENST00000389759	FALSE	357020
ENST00000305958	enriched	24490
ENST00000372546	95th	11549
ENST00000392613	enriched	2783
ENST00000529803	FALSE	138
ENST00000294517	enriched	23849
ENST00000372336	enriched	43991
ENST00000550765	enriched	6338
ENST00000357731	95th	390363
ENST00000306675	enriched	9184
ENST00000269260	FALSE	11792
ENST00000261980	enriched	4511
ENST00000373658	enriched	20692
ENST00000470495	enriched	163247
ENST00000304623	enriched	625284
ENST00000395863	enriched	44393
ENST00000285018	enriched	22044
ENST00000221419	enriched	179127
ENST00000261712	FALSE	172027
ENST00000436581	enriched	550499
ENST00000333681	enriched	231496
ENST00000458013	95th	238896
ENST00000311481	enriched	16387
ENST00000308873	enriched	3210
ENST00000338343	enriched	50519
ENST00000379361	FALSE	19629
ENST00000396153	95th	528534
ENST00000253794	95th	11984
ENST00000290167	enriched	24756
ENST00000306422	enriched	5709
ENST00000216513	95th	29761
ENST00000262891	enriched	70842
ENST00000380591	99th	12461
ENST00000321662	95th	210083
ENST00000232424	95th	37816
ENST00000381527	95th	841979
ENST00000518318	enriched	44438
ENST00000336273	enriched	580930
ENST00000348403	enriched	600728
ENST00000358602	enriched	663357
ENST00000216225	99th	76475
ENST00000329421	FALSE	101548
ENST00000400198	95th	383740
ENST00000646991	enriched	461
ENST00000321117	enriched	301664
ENST00000226091	enriched	46439
ENST00000646209	FALSE	41827
ENST00000216832	enriched	192357
ENST00000234961	enriched	2451
ENST00000342232	enriched	72896
ENST00000627620	enriched	151866
ENST00000354513	enriched	39355
ENST00000319349	FALSE	17468
ENST00000395715	enriched	739979
ENST00000267984	enriched	NA
ENST00000259351	enriched	131905
ENST00000217420	enriched	6592
ENST00000261716	enriched	404082
ENST00000306960	FALSE	805
ENST00000327443	FALSE	137939
ENST00000295470	99th	165857
ENST00000302550	enriched	173666
ENST00000393229	FALSE	28404
ENST00000012443	enriched	22900
ENST00000354817	enriched	225053
ENST00000380495	FALSE	NA
ENST00000360943	99th	49888
ENST00000277165	enriched	283299
ENST00000182527	95th	64564
ENST00000251822	enriched	27762
ENST00000394303	enriched	16981
ENST00000504102	enriched	331710
ENST00000275954	FALSE	130947
ENST00000651989	enriched	238975
ENST00000359003	enriched	254085
ENST00000557258	enriched	505441
ENST00000345093	FALSE	70551
ENST00000264157	95th	245146
ENST00000361640	FALSE	NA
ENST00000273067	enriched	NA
ENST00000302538	FALSE	190814
ENST00000393745	FALSE	20579
ENST00000361474	enriched	37658
ENST00000317635	enriched	37507
ENST00000367474	enriched	157932
ENST00000321919	enriched	234719
ENST00000383767	99th	851308
ENST00000417257	enriched	461685
ENST00000284292	95th	3440
ENST00000287239	FALSE	454895
ENST00000538426	enriched	27834
ENST00000318607	95th	264685
ENST00000303177	enriched	107179
ENST00000339464	FALSE	54179
ENST00000645482	FALSE	22064
ENST00000372310	enriched	27759
ENST00000406189	95th	124980
ENST00000533683	FALSE	35228
ENST00000011898	enriched	188632
ENST00000226067	95th	20392
ENST00000270642	FALSE	25433
ENST00000372343	FALSE	16684
ENST00000399022	95th	147831
ENST00000357899	enriched	93857
ENST00000266508	99th	121453
ENST00000260327	FALSE	291899
ENST00000373146	FALSE	16912
ENST00000392533	95th	104918
ENST00000346213	enriched	48332
ENST00000529006	enriched	437118
ENST00000302127	FALSE	80185
ENST00000261891	enriched	24455
ENST00000353214	FALSE	24222
ENST00000354452	enriched	1244434
ENST00000241651	FALSE	4122
ENST00000394319	FALSE	15082
ENST00000331593	enriched	1227
ENST00000173229	enriched	225656
ENST00000369630	FALSE	NA
ENST00000396290	enriched	56004
ENST00000644743	enriched	28138
ENST00000643460	95th	1124
ENST00000394419	enriched	176331
ENST00000336640	enriched	219365
ENST00000361799	FALSE	322850
ENST00000426126	95th	188308
ENST00000647897	enriched	37323
ENST00000347140	enriched	310330
ENST00000358127	FALSE	34508
ENST00000278947	FALSE	5702
ENST00000370986	enriched	4158
ENST00000215115	enriched	59236
ENST00000550697	enriched	4550
ENST00000439958	FALSE	154275
ENST00000462833	FALSE	35453
ENST00000244745	95th	264935
ENST00000371222	enriched	18680
ENST00000216127	FALSE	264
ENST00000520358	FALSE	216902
ENST00000253407	enriched	5275
ENST00000300030	enriched	NA
ENST00000341049	enriched	8776
ENST00000519973	enriched	53793
ENST00000671881	FALSE	34678
ENST00000255977	enriched	43206
ENST00000374114	enriched	126864
ENST00000273590	enriched	8864
ENST00000285208	enriched	62900
ENST00000471218	95th	24705
ENST00000372991	enriched	125245
ENST00000373051	FALSE	32753
ENST00000308022	99th	14391
ENST00000246792	95th	3321
ENST00000358149	enriched	NA
ENST00000438980	enriched	10910
ENST00000369239	enriched	475200
ENST00000261797	FALSE	65120
ENST00000396641	FALSE	17537
ENST00000376896	enriched	93074
ENST00000295101	95th	37077
ENST00000378075	enriched	249
ENST00000331565	FALSE	23194
ENST00000266987	95th	1069
ENST00000374024	FALSE	175
ENST00000370664	enriched	46740
ENST00000299980	enriched	259970
ENST00000240285	enriched	40911
ENST00000376263	enriched	141390
ENST00000373913	enriched	288963
ENST00000264160	enriched	481173
ENST00000334805	FALSE	6411
ENST00000396426	enriched	NA
ENST00000001146	enriched	38018
ENST00000337190	FALSE	97328
ENST00000530374	FALSE	33301
ENST00000532048	FALSE	533110
ENST00000259006	enriched	29444
ENST00000507469	enriched	295647
ENST00000222584	enriched	182412
ENST00000265441	enriched	9791
ENST00000266066	FALSE	1652
ENST00000266304	enriched	41826
ENST00000264716	enriched	3389
ENST00000316715	FALSE	279557
ENST00000646441	enriched	146541
ENST00000338754	FALSE	31400
ENST00000225792	95th	188474
ENST00000230085	enriched	106855
ENST00000261461	99th	77545
ENST00000267294	95th	15439
ENST00000431350	95th	415024
ENST00000675419	enriched	62119
ENST00000005284	enriched	7044
ENST00000230671	FALSE	575
ENST00000439424	enriched	NA
ENST00000340099	enriched	6893
ENST00000376085	FALSE	939
ENST00000358024	FALSE	48560
ENST00000318881	enriched	33023
ENST00000678917	95th	260715
ENST00000423729	FALSE	6785
ENST00000287713	FALSE	114806
ENST00000379772	FALSE	NA
ENST00000217402	enriched	100276
ENST00000455833	enriched	30250
ENST00000369454	enriched	7417
ENST00000652263	FALSE	70450
ENST00000294638	95th	22638
ENST00000307998	FALSE	18712
ENST00000375915	enriched	NA
ENST00000367137	FALSE	17059
ENST00000372441	enriched	1027
ENST00000374274	95th	135163
ENST00000318445	FALSE	155532
ENST00000310078	enriched	195399
ENST00000261951	enriched	246571
ENST00000300935	enriched	33157
ENST00000339992	enriched	934
ENST00000343304	99th	61158
ENST00000361906	FALSE	61201
ENST00000397786	enriched	430603
ENST00000558583	enriched	31127
ENST00000317506	enriched	216326
ENST00000359106	enriched	103957
ENST00000376030	FALSE	101336
ENST00000374076	95th	30760
ENST00000613252	enriched	808256
ENST00000267377	FALSE	1551
ENST00000312960	enriched	7968
ENST00000372827	FALSE	2093
ENST00000252744	enriched	655320
ENST00000378719	FALSE	NA
ENST00000369870	enriched	21629
ENST00000420843	FALSE	71235
ENST00000562532	enriched	10332
ENST00000265070	FALSE	95690
ENST00000354287	FALSE	279
ENST00000607574	enriched	NA
ENST00000220003	FALSE	59244
ENST00000305901	enriched	35676
ENST00000279488	95th	27277
ENST00000375094	FALSE	21327
ENST00000335670	enriched	803803
ENST00000454243	FALSE	842
ENST00000372469	FALSE	44986
ENST00000430256	FALSE	37456
ENST00000262138	FALSE	134169
ENST00000290759	enriched	3539
ENST00000306434	enriched	207761
ENST00000330688	99th	229555
ENST00000369864	FALSE	6801
ENST00000236877	enriched	29598
ENST00000382361	enriched	139816
ENST00000356141	FALSE	919480
ENST00000261318	FALSE	NA
ENST00000263655	enriched	59227
ENST00000292807	enriched	14425
ENST00000318348	enriched	8931
ENST00000330720	FALSE	102689
ENST00000367311	FALSE	2617
ENST00000374680	99th	17051
ENST00000398250	enriched	14793
ENST00000403263	enriched	218594
ENST00000527524	FALSE	113217
ENST00000406875	FALSE	659933
ENST00000332995	enriched	316675
ENST00000259455	enriched	34532
ENST00000447712	enriched	297782
ENST00000361487	FALSE	29737
ENST00000298854	FALSE	2558
ENST00000647188	enriched	466731
ENST00000346183	95th	233851
ENST00000369799	95th	205921
ENST00000568146	enriched	1389
ENST00000451604	FALSE	650568
ENST00000352681	FALSE	737
ENST00000238081	enriched	261486
ENST00000331334	95th	16399
ENST00000373091	enriched	68632
ENST00000409852	enriched	2424
ENST00000373883	enriched	4559
ENST00000303694	enriched	203239
ENST00000590800	FALSE	45709
ENST00000342702	enriched	164772
ENST00000372844	FALSE	816
ENST00000451188	FALSE	14888
ENST00000246080	FALSE	3113
ENST00000398073	95th	44171
ENST00000274063	FALSE	86135
ENST00000287641	enriched	11553
ENST00000435070	FALSE	439016
ENST00000650645	FALSE	1247
ENST00000319778	enriched	374884
ENST00000378538	enriched	2003
ENST00000395749	enriched	11176
ENST00000367147	enriched	5752
ENST00000375859	FALSE	139689
ENST00000336868	FALSE	523213
ENST00000283928	FALSE	190375
ENST00000369295	enriched	1148
ENST00000377208	enriched	26871
ENST00000314537	enriched	2449
ENST00000613549	FALSE	4581
ENST00000273064	enriched	72716
ENST00000377687	95th	8389
ENST00000438661	enriched	1009
ENST00000338437	enriched	NA
ENST00000447079	enriched	353759
ENST00000348159	FALSE	73902
ENST00000358078	enriched	11585
ENST00000307126	enriched	47093
ENST00000380075	enriched	625
ENST00000007699	enriched	3394
ENST00000434704	enriched	1618
ENST00000268489	enriched	761024
ENST00000301204	enriched	11446
ENST00000382004	enriched	725287
ENST00000409122	enriched	1073
ENST00000304046	FALSE	31043
ENST00000257118	95th	277016
ENST00000238558	enriched	2488
ENST00000264010	FALSE	263128
ENST00000311208	FALSE	669
ENST00000393693	FALSE	504
ENST00000394282	FALSE	12468
ENST00000373960	FALSE	7623
ENST00000360273	FALSE	40359
ENST00000309868	FALSE	27685
ENST00000370187	enriched	396646
ENST00000396825	FALSE	13305
ENST00000246151	enriched	24360
ENST00000330398	enriched	206
ENST00000373036	FALSE	55658
ENST00000266269	FALSE	131366
ENST00000373588	FALSE	512
ENST00000548825	95th	74012
ENST00000178640	enriched	358576
ENST00000284674	enriched	2538
ENST00000222330	enriched	41282
ENST00000344096	enriched	8872
ENST00000303635	enriched	421703
ENST00000222032	FALSE	NA
ENST00000461554	FALSE	65811
ENST00000361752	99th	NA
ENST00000264167	enriched	292840
ENST00000181839	FALSE	374558
ENST00000395878	enriched	31264
ENST00000368061	enriched	160721
ENST00000441885	FALSE	48700
ENST00000315677	enriched	164443
ENST00000222305	enriched	47878
ENST00000263025	FALSE	12256
ENST00000615052	enriched	NA
ENST00000377474	enriched	28345
ENST00000294179	95th	NA
ENST00000318008	enriched	48202
ENST00000395275	enriched	38283
ENST00000351989	enriched	227834
ENST00000616661	enriched	48910
ENST00000483851	enriched	46657
ENST00000249071	enriched	1494
ENST00000640019	enriched	NA
ENST00000326194	FALSE	24849
ENST00000309366	95th	40081
ENST00000370475	95th	136028
ENST00000605930	FALSE	11088
ENST00000338074	enriched	67194
ENST00000533357	FALSE	3072
ENST00000617316	enriched	29450
ENST00000260187	enriched	12261
ENST00000308162	FALSE	60742
ENST00000315087	FALSE	2512
ENST00000379919	FALSE	6402
ENST00000383075	enriched	75444
ENST00000405308	enriched	490527
ENST00000407595	enriched	74561
ENST00000328024	FALSE	90488
ENST00000295400	95th	9969
ENST00000373433	enriched	126584
ENST00000372600	FALSE	54329
ENST00000262426	enriched	5005
ENST00000240874	enriched	874109
ENST00000262631	FALSE	947
ENST00000299506	enriched	14020
ENST00000368986	FALSE	19052
ENST00000350061	enriched	143303
ENST00000262613	enriched	6668
ENST00000322002	95th	652440
ENST00000373243	enriched	11837
ENST00000369872	FALSE	3583
ENST00000262879	FALSE	241505
ENST00000580155	enriched	131342
ENST00000651296	enriched	76017
ENST00000318443	FALSE	45755
ENST00000371571	FALSE	4858
ENST00000380648	FALSE	56746
ENST00000314607	enriched	642576
ENST00000573034	enriched	448021
ENST00000298352	enriched	387
ENST00000423968	FALSE	36247
ENST00000337198	enriched	84661
ENST00000394963	enriched	44476
ENST00000243964	enriched	20679
ENST00000259241	FALSE	75365
ENST00000281924	enriched	123788
ENST00000341318	95th	22943
ENST00000352511	enriched	243759
ENST00000368100	99th	106
ENST00000313726	FALSE	NA
ENST00000538924	enriched	163274
ENST00000265997	FALSE	124363
ENST00000268164	enriched	278393
ENST00000374874	FALSE	208575
ENST00000475541	enriched	216123
ENST00000299824	enriched	20386
ENST00000252338	enriched	NA
ENST00000304411	FALSE	12442
ENST00000215754	enriched	27062
ENST00000532414	enriched	186967
ENST00000542267	enriched	746636
ENST00000225972	95th	48294
ENST00000648319	FALSE	23554
ENST00000353267	FALSE	285796
ENST00000485303	enriched	275616
ENST00000397677	95th	20762
ENST00000348956	FALSE	32879
ENST00000361171	FALSE	209590
ENST00000515673	enriched	285917
ENST00000234827	enriched	38005
ENST00000374820	enriched	174433
ENST00000537909	enriched	34552
ENST00000308064	FALSE	9530
ENST00000311813	enriched	4208
ENST00000311772	95th	58393
ENST00000219139	FALSE	NA
ENST00000302926	enriched	95918
ENST00000527786	enriched	216294
ENST00000265922	FALSE	124164
ENST00000299529	enriched	45168
ENST00000370944	enriched	171819
ENST00000377669	enriched	573002
ENST00000381867	FALSE	14765
ENST00000225983	enriched	29051
ENST00000340417	enriched	106103
ENST00000352645	FALSE	132656
ENST00000373256	enriched	712
ENST00000203664	FALSE	5800
ENST00000325495	enriched	304683
ENST00000426263	enriched	117810
ENST00000372264	FALSE	7003
ENST00000448841	95th	121008
ENST00000251412	FALSE	1206
ENST00000301335	FALSE	45960
ENST00000374720	enriched	124737
ENST00000280734	enriched	9167
ENST00000374303	FALSE	13098
ENST00000393593	enriched	140372
ENST00000314358	enriched	228853
ENST00000370597	enriched	38222
ENST00000305798	enriched	410239
ENST00000009530	enriched	280
ENST00000263257	enriched	123424
ENST00000383847	enriched	5050
ENST00000372858	95th	76331
ENST00000253008	enriched	11370
ENST00000443272	enriched	34730
ENST00000623711	enriched	197260
ENST00000308595	FALSE	21050
ENST00000233575	enriched	17843
ENST00000511689	enriched	NA
ENST00000374566	enriched	51849
ENST00000335420	95th	470588
ENST00000422725	95th	3187
ENST00000619039	enriched	80465
ENST00000425719	enriched	365205
ENST00000325954	enriched	129292
ENST00000251413	enriched	14416
ENST00000340634	FALSE	5761
ENST00000357332	enriched	NA
ENST00000674280	enriched	140050
ENST00000221476	FALSE	8572
ENST00000255681	FALSE	21747
ENST00000288466	FALSE	NA
ENST00000345358	FALSE	19416
ENST00000397267	FALSE	78871
ENST00000330871	enriched	2338
ENST00000550164	95th	284214
ENST00000311308	enriched	2665
ENST00000377142	enriched	5038
ENST00000521489	enriched	370466
ENST00000378827	95th	12284
ENST00000394313	enriched	NA
ENST00000397621	FALSE	9871
ENST00000533871	enriched	47651
ENST00000262895	enriched	164809
ENST00000268154	FALSE	NA
ENST00000296417	95th	NA
ENST00000345519	enriched	92002
ENST00000357727	FALSE	NA
ENST00000544844	enriched	4474
ENST00000355312	FALSE	147872
ENST00000254942	enriched	164801
ENST00000334121	enriched	408121
ENST00000273077	95th	71035
ENST00000513104	enriched	4465
ENST00000319394	FALSE	44822
ENST00000230461	enriched	150528
ENST00000391767	FALSE	78312
ENST00000434837	FALSE	52716
ENST00000403528	FALSE	230
ENST00000610854	enriched	36981
ENST00000300209	enriched	NA
ENST00000612501	FALSE	59893
ENST00000564996	FALSE	4581
ENST00000397238	enriched	108533
ENST00000243103	enriched	383
ENST00000298355	enriched	81857
ENST00000371891	FALSE	NA
ENST00000369151	enriched	213873
ENST00000589210	FALSE	28166
ENST00000277010	enriched	44103
ENST00000586178	FALSE	575462
ENST00000361521	FALSE	47397
ENST00000362042	enriched	80612
ENST00000612932	enriched	84567
ENST00000372141	enriched	325574
ENST00000369780	enriched	NA
ENST00000273480	FALSE	21598
ENST00000366930	95th	203050
ENST00000397938	95th	188264
ENST00000350889	FALSE	20467
ENST00000424848	enriched	175296
ENST00000349015	FALSE	277
ENST00000373425	FALSE	30639
ENST00000295225	enriched	21928
ENST00000354650	enriched	363328
ENST00000361956	FALSE	153847
ENST00000321599	FALSE	81116
ENST00000355349	FALSE	6103
ENST00000302628	FALSE	2475
ENST00000336431	enriched	30836
ENST00000392870	enriched	234724
ENST00000345506	FALSE	5858
ENST00000421177	FALSE	85897
ENST00000373585	FALSE	245156
ENST00000341184	FALSE	71770
ENST00000300737	enriched	132448
ENST00000307534	95th	93685
ENST00000337894	FALSE	4668
ENST00000166244	FALSE	3515
ENST00000264444	95th	10263
ENST00000310331	FALSE	NA
ENST00000371418	95th	12483
ENST00000508784	enriched	NA
ENST00000334344	enriched	526580
ENST00000264110	95th	412078
ENST00000294964	enriched	76899
ENST00000368300	enriched	16783
ENST00000221930	enriched	12859
ENST00000378083	FALSE	8862
ENST00000357878	enriched	652
ENST00000331898	enriched	179674
ENST00000449352	enriched	NA
ENST00000225394	FALSE	20725
ENST00000323040	FALSE	1572
ENST00000316637	FALSE	6357
ENST00000155926	enriched	35907
ENST00000358525	enriched	NA
ENST00000394636	enriched	32980
ENST00000535829	enriched	130688
ENST00000249075	FALSE	85
ENST00000307630	enriched	103458
ENST00000619571	FALSE	28959
ENST00000318698	FALSE	NA
ENST00000239032	enriched	NA
ENST00000441542	enriched	345731
ENST00000278919	FALSE	69884
ENST00000371564	enriched	12173
ENST00000402613	enriched	9587
ENST00000493111	FALSE	20991
ENST00000402918	FALSE	2226
ENST00000392519	FALSE	4834
ENST00000328741	FALSE	1344
ENST00000382114	enriched	19358
ENST00000382151	FALSE	56972
ENST00000298125	enriched	153724
ENST00000398215	FALSE	NA
ENST00000258411	FALSE	723
ENST00000477616	FALSE	20750
ENST00000264414	FALSE	313183
ENST00000257215	FALSE	18931
ENST00000258761	FALSE	299586
ENST00000262186	FALSE	11294
ENST00000238936	FALSE	14778
ENST00000373765	FALSE	383
ENST00000502486	enriched	25114
ENST00000371856	FALSE	116164
ENST00000435607	FALSE	470
ENST00000451137	enriched	NA
ENST00000259371	FALSE	121219
ENST00000438576	enriched	NA
ENST00000373006	enriched	44472
ENST00000339738	enriched	1071
ENST00000252674	FALSE	42452
ENST00000373255	FALSE	NA
ENST00000621158	enriched	15299
ENST00000261731	enriched	25072
ENST00000369849	enriched	117539
ENST00000366899	FALSE	17458
ENST00000374516	enriched	7381
ENST00000315033	FALSE	1329
ENST00000327367	FALSE	244334
ENST00000158771	FALSE	50706
ENST00000338483	enriched	1395
ENST00000291416	enriched	18884
ENST00000394420	FALSE	236367
ENST00000242729	enriched	10374
ENST00000279027	enriched	1260
ENST00000673436	95th	468255
ENST00000322945	95th	60749
ENST00000317357	FALSE	419509
ENST00000508164	enriched	4452
ENST00000338779	FALSE	NA
ENST00000262768	enriched	99673
ENST00000432648	95th	33425
ENST00000357037	FALSE	NA
ENST00000527447	95th	44493
ENST00000339876	enriched	138288
ENST00000222008	FALSE	23808
ENST00000000442	FALSE	21560
ENST00000284262	enriched	7124
ENST00000264025	FALSE	101928
ENST00000371141	enriched	172504
ENST00000316099	FALSE	4314
ENST00000172229	FALSE	39574
ENST00000290776	enriched	9776
ENST00000341197	FALSE	71365
ENST00000373063	FALSE	280156
ENST00000307365	enriched	13562
ENST00000322861	FALSE	10833
ENST00000356545	enriched	17166
ENST00000368404	95th	12510
ENST00000376957	FALSE	22035
ENST00000396373	FALSE	537279
ENST00000612199	enriched	NA
ENST00000160382	enriched	16807
ENST00000378980	enriched	82327
ENST00000366621	enriched	19626
ENST00000250111	enriched	14074
ENST00000269503	FALSE	10587
ENST00000395245	enriched	22217
ENST00000265069	enriched	576166
ENST00000503176	FALSE	5186
ENST00000307526	enriched	51403
ENST00000263980	FALSE	77981
ENST00000589666	enriched	116133
ENST00000556029	enriched	383542
ENST00000375116	FALSE	NA
ENST00000555868	enriched	2435
ENST00000449590	enriched	35410
ENST00000508540	FALSE	147
ENST00000225777	FALSE	13976
ENST00000381854	FALSE	121966
ENST00000329152	FALSE	8958
ENST00000217426	FALSE	11819
ENST00000496902	enriched	1121
ENST00000261835	FALSE	7505
ENST00000331163	enriched	5273
ENST00000375799	enriched	99306
ENST00000342456	enriched	658
ENST00000619701	enriched	10193
ENST00000381348	FALSE	NA
ENST00000333129	enriched	424373
ENST00000303305	95th	84549
ENST00000356976	FALSE	45185
ENST00000373095	FALSE	27781
ENST00000393892	FALSE	12079
ENST00000394264	95th	NA
ENST00000229268	enriched	41582
ENST00000244020	95th	155988
ENST00000348547	enriched	78529
ENST00000302754	enriched	2423
ENST00000621198	enriched	52747
ENST00000314134	FALSE	4476
ENST00000264515	95th	57350
ENST00000223136	FALSE	37814
ENST00000263275	enriched	60666
ENST00000296130	FALSE	1648
ENST00000283921	enriched	28535
ENST00000228837	enriched	620
ENST00000342295	95th	234343
ENST00000309657	enriched	18571
ENST00000225525	FALSE	5689
ENST00000263368	enriched	45733
ENST00000435224	enriched	194842
ENST00000396057	FALSE	10459
ENST00000331569	enriched	NA
ENST00000290231	95th	225482
ENST00000328939	FALSE	95990
ENST00000332782	FALSE	4226
ENST00000333725	95th	1152583
ENST00000600229	enriched	787
ENST00000525144	FALSE	326251
ENST00000353487	FALSE	420670
ENST00000372861	FALSE	NA
ENST00000371269	enriched	177294
ENST00000249504	enriched	20460
ENST00000402938	enriched	2018
ENST00000431473	enriched	5969
ENST00000324324	95th	242268
ENST00000257749	FALSE	693205
ENST00000270357	FALSE	23242
ENST00000315796	enriched	147740
ENST00000335750	enriched	431186
ENST00000216554	99th	135403
ENST00000443721	FALSE	30106
ENST00000228741	FALSE	111126
ENST00000536300	enriched	1081
ENST00000295731	FALSE	495
ENST00000420578	95th	4159
ENST00000590099	FALSE	72467
ENST00000636930	FALSE	729604
ENST00000245615	enriched	41507
ENST00000219409	FALSE	2936
ENST00000304062	FALSE	4891
ENST00000316824	enriched	41720
ENST00000356387	FALSE	13715
ENST00000367353	99th	NA
ENST00000267615	FALSE	35934
ENST00000441222	FALSE	126597
ENST00000251547	FALSE	15990
ENST00000300651	95th	120362
ENST00000361573	FALSE	99764
ENST00000380958	enriched	519236
ENST00000293303	enriched	3125
ENST00000338110	FALSE	NA
ENST00000341744	FALSE	142851
ENST00000373616	enriched	99454
ENST00000389817	enriched	5495
ENST00000272433	enriched	75319
ENST00000320631	enriched	29114
ENST00000249016	enriched	489
ENST00000331238	FALSE	25549
ENST00000339950	FALSE	101431
ENST00000373578	FALSE	63942
ENST00000337392	enriched	121828
ENST00000543155	FALSE	23879
ENST00000263610	enriched	4545
ENST00000329542	FALSE	6813
ENST00000394815	enriched	69
ENST00000313005	enriched	59462
ENST00000366684	enriched	8619
ENST00000485972	FALSE	22242
ENST00000370068	FALSE	163232
ENST00000280377	95th	318753
ENST00000258083	enriched	13448
ENST00000367202	FALSE	3484
ENST00000366965	FALSE	34293
ENST00000342988	enriched	247302
ENST00000354212	enriched	647221
ENST00000222812	FALSE	49407
ENST00000487099	FALSE	457079
ENST00000304032	FALSE	606385
ENST00000329905	FALSE	NA
ENST00000367123	enriched	NA
ENST00000451782	FALSE	138177
ENST00000290399	enriched	9784
ENST00000235835	enriched	NA
ENST00000222574	FALSE	65128
ENST00000350119	FALSE	1694
ENST00000401669	enriched	432175
ENST00000551556	enriched	38886
ENST00000371561	enriched	12544
ENST00000280560	FALSE	3675
ENST00000367734	enriched	6097
ENST00000337273	enriched	490081
ENST00000368324	enriched	265552
ENST00000306052	FALSE	104299
ENST00000268459	FALSE	79205
ENST00000433765	FALSE	NA
ENST00000296003	enriched	42744
ENST00000354042	FALSE	1015
ENST00000375486	FALSE	1691
ENST00000029410	enriched	23216
ENST00000226004	FALSE	9782
ENST00000244751	FALSE	17606
ENST00000261254	FALSE	306129
ENST00000299957	enriched	NA
ENST00000305885	FALSE	19296
ENST00000374343	FALSE	NA
ENST00000402904	FALSE	478775
ENST00000444842	enriched	58532
ENST00000264313	enriched	173754
ENST00000320740	FALSE	4673
ENST00000360835	FALSE	248986
ENST00000621332	FALSE	43358
ENST00000266058	enriched	77989
ENST00000280155	enriched	3769
ENST00000375050	enriched	30012
ENST00000394859	FALSE	55991
ENST00000046640	FALSE	23003
ENST00000335464	FALSE	21645
ENST00000578689	enriched	NA
ENST00000311487	enriched	2659
ENST00000342743	enriched	231
ENST00000228027	FALSE	10236
ENST00000383710	enriched	362688
ENST00000423572	FALSE	11406
ENST00000257177	enriched	NA
ENST00000310528	enriched	102224
ENST00000473989	95th	683841
ENST00000498682	FALSE	NA
ENST00000244204	enriched	30733
ENST00000246672	95th	1302
ENST00000334456	enriched	566
ENST00000314028	enriched	142168
ENST00000228641	enriched	236
ENST00000337231	FALSE	18913
ENST00000328459	FALSE	189971
ENST00000370598	enriched	594722
ENST00000371211	enriched	610
ENST00000392521	FALSE	169575
ENST00000263277	FALSE	8876
ENST00000256460	FALSE	16549
ENST00000259365	FALSE	26336
ENST00000392070	FALSE	250027
ENST00000502492	enriched	32190
ENST00000513185	enriched	81268
ENST00000308249	enriched	243709
ENST00000286201	FALSE	53315
ENST00000585916	FALSE	329777
ENST00000336174	enriched	121640
ENST00000344420	FALSE	16188
ENST00000373109	FALSE	43854
ENST00000423158	FALSE	80258
ENST00000313486	FALSE	161609
ENST00000435822	enriched	18415
ENST00000432791	enriched	996759
ENST00000272102	FALSE	75781
ENST00000651602	FALSE	15667
ENST00000304658	FALSE	216745
ENST00000316851	enriched	744789
ENST00000343849	FALSE	689
ENST00000274938	enriched	50237
ENST00000336505	FALSE	417046
ENST00000300131	enriched	4650
ENST00000373548	enriched	104101
ENST00000259632	FALSE	23902
ENST00000275364	FALSE	132105
ENST00000334462	enriched	8758
ENST00000519560	FALSE	550386
ENST00000378339	FALSE	23124
ENST00000397463	enriched	12326
ENST00000609360	95th	32079
ENST00000424201	enriched	67186
ENST00000308259	enriched	111769
ENST00000357052	FALSE	15062
ENST00000326427	FALSE	87479
ENST00000374257	FALSE	226367
ENST00000280527	enriched	296482
ENST00000339994	FALSE	1095
ENST00000354914	FALSE	9206
ENST00000313237	FALSE	84286
ENST00000453597	enriched	10176
ENST00000267102	enriched	35060
ENST00000445690	enriched	12917
ENST00000278829	enriched	6200
ENST00000360954	enriched	102211
ENST00000264426	99th	187784
ENST00000266085	enriched	122204
ENST00000333640	enriched	45390
ENST00000395958	enriched	230785
ENST00000336898	FALSE	64397
ENST00000301050	enriched	21731
ENST00000367155	enriched	1165
ENST00000327419	99th	NA
ENST00000579849	FALSE	35937
ENST00000251296	FALSE	35150
ENST00000261592	95th	208634
ENST00000292591	FALSE	21982
ENST00000235150	enriched	27860
ENST00000220325	FALSE	32624
ENST00000309276	enriched	480
ENST00000321337	FALSE	45435
ENST00000326279	95th	12166
ENST00000521913	enriched	299787
ENST00000358771	enriched	26567
ENST00000295228	enriched	2976
ENST00000301908	FALSE	6072
ENST00000231061	enriched	276438
ENST00000216479	enriched	18117
ENST00000319231	FALSE	165318
ENST00000458198	FALSE	31031
ENST00000598742	FALSE	72954
ENST00000342694	enriched	31493
ENST00000308924	enriched	32970
ENST00000295082	FALSE	910
ENST00000219207	FALSE	527
ENST00000375107	FALSE	31039
ENST00000249636	enriched	304381
ENST00000452400	FALSE	492354
ENST00000345068	enriched	515
ENST00000450536	enriched	258047
ENST00000397558	enriched	NA
ENST00000377346	FALSE	13691
ENST00000249373	enriched	163233
ENST00000232219	95th	40497
ENST00000309889	FALSE	456
ENST00000341911	enriched	21211
ENST00000345122	enriched	430498
ENST00000370398	FALSE	324999
ENST00000219320	FALSE	21080
ENST00000358540	enriched	31544
ENST00000361733	enriched	233901
ENST00000301785	enriched	60443
ENST00000249041	FALSE	NA
ENST00000334478	95th	33174
ENST00000354919	enriched	40758
ENST00000362021	FALSE	31814
ENST00000648610	enriched	11950
ENST00000371847	enriched	108800
ENST00000246841	FALSE	41434
ENST00000233535	FALSE	3755
ENST00000243389	FALSE	13460
ENST00000223145	enriched	184110
ENST00000376560	FALSE	18352
ENST00000282728	95th	1819
ENST00000376901	enriched	7823
ENST00000241014	FALSE	24741
ENST00000308278	enriched	NA
ENST00000367242	enriched	51612
ENST00000376772	enriched	17802
ENST00000407558	FALSE	26831
ENST00000316937	enriched	NA
ENST00000377022	FALSE	72553
ENST00000377924	FALSE	NA
ENST00000268171	enriched	21001
ENST00000398022	enriched	159657
ENST00000375527	FALSE	11194
ENST00000432992	FALSE	52794
ENST00000017003	FALSE	22195
ENST00000247970	FALSE	20643
ENST00000639828	FALSE	3015
ENST00000326735	enriched	45117
ENST00000261861	FALSE	72207
ENST00000308831	FALSE	14668
ENST00000455537	enriched	68217
ENST00000480945	95th	155445
ENST00000294288	FALSE	NA
ENST00000300006	FALSE	NA
ENST00000315073	enriched	47488
ENST00000371494	FALSE	388
ENST00000348849	FALSE	655648
ENST00000378750	FALSE	5812
ENST00000538872	enriched	17420
ENST00000398004	FALSE	6435
ENST00000240364	FALSE	50547
ENST00000282928	FALSE	88455
ENST00000312295	enriched	NA
ENST00000381894	enriched	1619
ENST00000478951	enriched	22829
ENST00000256413	FALSE	284132
ENST00000265753	FALSE	133561
ENST00000287538	enriched	29361
ENST00000413473	FALSE	6099
ENST00000331351	enriched	57729
ENST00000369448	FALSE	NA
ENST00000374077	enriched	8155
ENST00000392749	FALSE	114501
ENST00000409709	FALSE	6461
ENST00000393931	FALSE	17833
ENST00000555019	enriched	2691
ENST00000392055	FALSE	243929
ENST00000399655	enriched	502220
ENST00000352241	enriched	42321
ENST00000258439	FALSE	47964
ENST00000299424	enriched	14426
ENST00000517956	FALSE	12294
ENST00000335749	enriched	620495
ENST00000306324	enriched	152329
ENST00000309244	enriched	19510
ENST00000553525	enriched	55301
ENST00000336152	enriched	8265
ENST00000370950	99th	435911
ENST00000373953	FALSE	NA
ENST00000272771	enriched	223301
ENST00000408911	enriched	163544
ENST00000230658	enriched	52867
ENST00000338820	95th	58511
ENST00000523266	FALSE	40450
ENST00000317147	enriched	343594
ENST00000374171	FALSE	10615
ENST00000395097	FALSE	4865
ENST00000281321	enriched	746
ENST00000397081	FALSE	61222
ENST00000675903	95th	479322
ENST00000358487	enriched	436964
ENST00000357743	95th	19441
ENST00000306385	FALSE	126348
ENST00000258526	enriched	83849
ENST00000250498	enriched	85384
ENST00000314940	95th	134409
ENST00000355841	enriched	69589
ENST00000369512	FALSE	24294
ENST00000262428	enriched	46712
ENST00000380527	enriched	11340
ENST00000320172	enriched	NA
ENST00000518547	enriched	265673
ENST00000372017	FALSE	5282
ENST00000402198	enriched	650284
ENST00000290015	FALSE	2643
ENST00000373896	FALSE	2739
ENST00000216181	FALSE	134604
ENST00000234739	enriched	328350
ENST00000395145	FALSE	3452
ENST00000470794	enriched	45449
ENST00000320580	FALSE	330031
ENST00000424263	FALSE	112773
ENST00000563197	enriched	29213
ENST00000613060	enriched	149736
ENST00000317811	enriched	54431
ENST00000328089	FALSE	37585
ENST00000307885	FALSE	40364
ENST00000253188	FALSE	3716
ENST00000303375	FALSE	152953
ENST00000277225	enriched	NA
ENST00000238961	99th	NA
ENST00000312553	FALSE	2277
ENST00000636215	enriched	NA
ENST00000376104	enriched	2051
ENST00000442218	FALSE	11362
ENST00000654459	FALSE	165
ENST00000393077	enriched	505206
ENST00000263238	95th	144177
ENST00000405093	FALSE	3631
ENST00000343737	enriched	18845
ENST00000393885	FALSE	11015
ENST00000568000	enriched	19137
ENST00000352480	FALSE	4966
ENST00000401827	95th	502308
ENST00000374672	enriched	4288
ENST00000395443	FALSE	242184
ENST00000383836	FALSE	526328
ENST00000605844	99th	403324
ENST00000322610	enriched	21467
ENST00000219368	enriched	1643
ENST00000315323	enriched	215921
ENST00000377071	enriched	137235
ENST00000262450	FALSE	8350
ENST00000312828	FALSE	38019
ENST00000336854	FALSE	7637
ENST00000269051	FALSE	93227
ENST00000382545	enriched	5004
ENST00000374893	FALSE	110523
ENST00000241069	FALSE	7852
ENST00000312465	enriched	2786
ENST00000373016	FALSE	4734
ENST00000245479	enriched	98374
ENST00000296490	enriched	74554
ENST00000524300	FALSE	328808
ENST00000227507	enriched	88098
ENST00000260598	FALSE	3172
ENST00000229794	enriched	144076
ENST00000392827	FALSE	3531
ENST00000263360	95th	71543
ENST00000374037	FALSE	1999
ENST00000406506	enriched	1530
ENST00000554684	enriched	NA
ENST00000392514	enriched	95357
ENST00000293328	FALSE	125749
ENST00000244458	FALSE	18716
ENST00000305631	FALSE	4449
ENST00000239223	enriched	3589
ENST00000311956	enriched	24458
ENST00000354202	FALSE	34907
ENST00000306279	enriched	6824
ENST00000264071	FALSE	20691
ENST00000257860	enriched	5028
ENST00000373033	enriched	10983
ENST00000410016	enriched	72906
ENST00000322957	FALSE	2100
ENST00000643932	enriched	30354
ENST00000316724	FALSE	102469
ENST00000264731	enriched	NA
ENST00000291900	FALSE	72876
ENST00000257600	FALSE	12354
ENST00000409085	enriched	388877
ENST00000020673	FALSE	10006
ENST00000268124	95th	28078
ENST00000371247	enriched	149790
ENST00000361221	FALSE	107007
ENST00000306315	enriched	NA
ENST00000261600	95th	189768
ENST00000264963	95th	96244
ENST00000266744	enriched	17222
ENST00000284440	enriched	36439
ENST00000287766	FALSE	29499
ENST00000289166	FALSE	NA
ENST00000289269	enriched	157
ENST00000291554	FALSE	584
ENST00000292535	FALSE	708100
ENST00000292672	enriched	19506
ENST00000294484	enriched	NA
ENST00000296387	FALSE	177
ENST00000301488	FALSE	4671
ENST00000312579	FALSE	353
ENST00000316754	enriched	96750
ENST00000329759	enriched	3834
ENST00000330175	FALSE	38730
ENST00000339413	FALSE	22568
ENST00000354190	enriched	1000
ENST00000368875	FALSE	75686
ENST00000372519	enriched	191
ENST00000372648	FALSE	47733
ENST00000376705	enriched	171935
ENST00000392627	enriched	36859
ENST00000420770	enriched	57293
ENST00000555004	FALSE	NA
ENST00000604729	enriched	84007
ENST00000619537	FALSE	NA
ENST00000314672	FALSE	1467
ENST00000216044	enriched	57082
ENST00000591608	enriched	36791
ENST00000383829	enriched	46541
ENST00000341901	FALSE	99314
ENST00000547525	FALSE	40308
ENST00000227756	enriched	120583
ENST00000371475	enriched	37012
ENST00000306376	FALSE	47523
ENST00000380243	FALSE	36902
ENST00000398015	enriched	243210
ENST00000369902	FALSE	162559
ENST00000261407	95th	105911
ENST00000229277	enriched	10760
ENST00000379378	95th	26963
ENST00000266671	enriched	22761
ENST00000330394	FALSE	42114
ENST00000372684	FALSE	12396
ENST00000616305	FALSE	NA
ENST00000339824	FALSE	79051
ENST00000220822	FALSE	22793
ENST00000360793	enriched	5424
ENST00000621161	FALSE	57174
ENST00000222005	FALSE	50387
ENST00000374704	enriched	317396
ENST00000290349	enriched	7354
ENST00000336138	enriched	1843
ENST00000351698	enriched	20452
ENST00000376530	enriched	60476
ENST00000322177	enriched	415
ENST00000569840	FALSE	68975
ENST00000335987	FALSE	593
ENST00000393784	FALSE	165599
ENST00000359775	enriched	119260
ENST00000299413	enriched	218285
ENST00000389022	FALSE	47006
ENST00000649031	enriched	4294
ENST00000344575	FALSE	5461
ENST00000392783	95th	853112
ENST00000324727	enriched	535
ENST00000403799	FALSE	2578
ENST00000257831	enriched	738
ENST00000358171	FALSE	205729
ENST00000395386	enriched	363545
ENST00000221485	enriched	1616
ENST00000283474	enriched	14463
ENST00000261868	FALSE	NA
ENST00000355280	enriched	63405
ENST00000550735	enriched	83083
ENST00000242208	enriched	6676
ENST00000325089	enriched	42983
ENST00000287701	FALSE	290533
ENST00000284268	enriched	NA
ENST00000210444	enriched	11348
ENST00000380516	95th	443785
ENST00000617146	FALSE	47004
ENST00000280800	FALSE	24629
ENST00000290374	95th	1133
ENST00000291565	FALSE	11905
ENST00000400454	enriched	160335
ENST00000393928	FALSE	24248
ENST00000394908	enriched	81941
ENST00000505658	95th	469673
ENST00000271234	95th	516358
ENST00000335154	enriched	78627
ENST00000409262	enriched	341782
ENST00000300650	FALSE	196364
ENST00000388942	enriched	16336
ENST00000563236	FALSE	835
ENST00000361219	95th	331340
ENST00000369956	FALSE	4116
ENST00000355286	enriched	337154
ENST00000265138	95th	46495
ENST00000409699	enriched	54045
ENST00000377526	enriched	31762
ENST00000272198	FALSE	11817
ENST00000324989	FALSE	92500
ENST00000576742	FALSE	215
ENST00000216259	enriched	6712
ENST00000340020	99th	58012
ENST00000425354	enriched	37411
ENST00000342771	enriched	1675651
ENST00000297261	enriched	9034
ENST00000360215	FALSE	577
ENST00000222122	enriched	2141
ENST00000378788	enriched	NA
ENST00000313349	FALSE	178513
ENST00000560346	FALSE	3395
ENST00000258729	enriched	661273
ENST00000260386	FALSE	1863
ENST00000567572	FALSE	27651
ENST00000371941	FALSE	91666
ENST00000380050	enriched	643809
ENST00000616080	enriched	47663
ENST00000375241	95th	212485
ENST00000315150	enriched	28390
ENST00000352397	enriched	50528
ENST00000372524	enriched	NA
ENST00000381669	FALSE	1529
ENST00000338745	enriched	116477
ENST00000561678	enriched	NA
ENST00000348035	FALSE	99403
ENST00000619426	enriched	33544
ENST00000651502	FALSE	2520
ENST00000356388	enriched	279673
ENST00000620225	FALSE	57045
ENST00000358465	enriched	390701
ENST00000343242	enriched	3141
ENST00000372483	FALSE	38833
ENST00000405633	FALSE	NA
ENST00000409535	enriched	208022
ENST00000224721	FALSE	7180
ENST00000287934	FALSE	26904
ENST00000289431	FALSE	1469
ENST00000262395	FALSE	24631
ENST00000238855	enriched	175294
ENST00000334956	FALSE	245222
ENST00000373700	enriched	304908
ENST00000340736	FALSE	238148
ENST00000360228	FALSE	212584
ENST00000371711	FALSE	78303
ENST00000325301	FALSE	41318
ENST00000334634	FALSE	23363
ENST00000294339	enriched	30813
ENST00000368633	95th	18046
ENST00000327259	FALSE	1805
ENST00000248342	FALSE	49390
ENST00000367976	FALSE	NA
ENST00000652304	95th	670
ENST00000333628	FALSE	22151
ENST00000370078	enriched	6131
ENST00000368309	95th	47010
ENST00000371100	95th	691311
ENST00000204517	FALSE	7265
ENST00000301691	FALSE	1242
ENST00000315571	FALSE	376290
ENST00000368977	enriched	NA
ENST00000606794	FALSE	8179
ENST00000375765	FALSE	2908
ENST00000264436	enriched	120595
ENST00000226382	enriched	6229
ENST00000409851	FALSE	78746
ENST00000448469	FALSE	93743
ENST00000528841	enriched	31227
ENST00000228506	FALSE	157903
ENST00000315930	95th	294287
ENST00000378670	enriched	22979
ENST00000252512	enriched	472086
ENST00000281928	enriched	384918
ENST00000373191	95th	253316
ENST00000369839	95th	24166
ENST00000240328	FALSE	28539
ENST00000287008	enriched	8290
ENST00000308302	enriched	430
ENST00000399135	FALSE	2907
ENST00000257901	enriched	NA
ENST00000373115	FALSE	36479
ENST00000403290	enriched	36860
ENST00000301981	enriched	95706
ENST00000562197	enriched	586
ENST00000368305	FALSE	5672
ENST00000375949	enriched	91
ENST00000217971	enriched	49420
ENST00000362057	enriched	64257
ENST00000288699	FALSE	198858
ENST00000371989	FALSE	89917
ENST00000340990	FALSE	69833
ENST00000469044	95th	188730
ENST00000395547	enriched	88420
ENST00000644296	FALSE	23066
ENST00000373779	FALSE	31584
ENST00000319190	enriched	NA
ENST00000349945	95th	504888
ENST00000366618	FALSE	6188
ENST00000458549	enriched	37626
ENST00000393370	FALSE	100771
ENST00000342740	enriched	23033
ENST00000375743	FALSE	28791
ENST00000395842	FALSE	3463
ENST00000392951	FALSE	5148
ENST00000375782	FALSE	652
ENST00000310544	FALSE	756
ENST00000251038	enriched	203300
ENST00000196061	FALSE	38281
ENST00000373573	enriched	308179
ENST00000476071	FALSE	25787
ENST00000374168	FALSE	26178
ENST00000374399	FALSE	12383
ENST00000322893	enriched	24961
ENST00000335509	FALSE	58588
ENST00000373048	FALSE	30189
ENST00000521978	enriched	219866
ENST00000377110	enriched	163326
ENST00000297532	FALSE	20608
ENST00000308191	FALSE	149126
ENST00000649792	FALSE	38493
ENST00000425042	FALSE	9728
ENST00000373930	enriched	289934
ENST00000378825	FALSE	24954
ENST00000527748	enriched	369
ENST00000371945	FALSE	30325
ENST00000317951	FALSE	129
ENST00000357716	enriched	115232
ENST00000367103	FALSE	95276
ENST00000530028	enriched	73733
ENST00000620254	FALSE	74125
ENST00000354955	FALSE	5294
ENST00000369905	FALSE	93771
ENST00000246166	95th	107030
ENST00000278836	FALSE	19950
ENST00000436088	enriched	53421
ENST00000283632	95th	161107
ENST00000278840	enriched	127465
ENST00000422003	FALSE	93963
ENST00000282146	FALSE	9297
ENST00000376874	enriched	41191
ENST00000642816	FALSE	57723
ENST00000377034	enriched	111436
ENST00000327381	enriched	260631
ENST00000289753	enriched	606
ENST00000376692	FALSE	31630
ENST00000250448	enriched	1535
ENST00000331242	enriched	257846
ENST00000327064	FALSE	112846
ENST00000645722	enriched	217833
ENST00000620443	enriched	192963
ENST00000226225	FALSE	42564
ENST00000320201	FALSE	70776
ENST00000515384	FALSE	13920
ENST00000369206	enriched	189
ENST00000396738	FALSE	23490
ENST00000336278	enriched	199636
ENST00000348749	enriched	3178
ENST00000313806	FALSE	54513
ENST00000345080	95th	303148
ENST00000373068	enriched	56900
ENST00000622495	FALSE	56185
ENST00000222275	enriched	2879
ENST00000380672	enriched	476670
ENST00000458121	FALSE	2754
ENST00000648268	FALSE	40570
ENST00000257555	FALSE	731
ENST00000377793	FALSE	97222
ENST00000622683	enriched	134761
ENST00000258418	enriched	216392
ENST00000373366	FALSE	1107
ENST00000256996	enriched	49840
ENST00000485419	enriched	NA
ENST00000402142	FALSE	4988
ENST00000293760	95th	27884
ENST00000335209	FALSE	1137
ENST00000590208	enriched	31988
ENST00000649279	enriched	1208736
ENST00000260600	FALSE	50906
ENST00000243052	enriched	10860
ENST00000369684	95th	3650
ENST00000336812	95th	249293
ENST00000392006	95th	167152
ENST00000324225	enriched	25278
ENST00000305202	FALSE	11158
ENST00000335350	FALSE	64591
ENST00000534000	enriched	37539
ENST00000293190	FALSE	2861
ENST00000263102	FALSE	105987
ENST00000392452	95th	122077
ENST00000356921	enriched	49525
ENST00000211287	FALSE	2335
ENST00000257963	FALSE	90593
ENST00000332582	FALSE	71417
ENST00000265094	enriched	322640
ENST00000337539	FALSE	1551
ENST00000234198	enriched	6446
ENST00000248121	FALSE	4755
ENST00000308677	FALSE	52905
ENST00000245552	enriched	9220
ENST00000316218	enriched	62615
ENST00000382599	FALSE	9799
ENST00000292291	FALSE	NA
ENST00000369784	95th	32447
ENST00000258960	enriched	102633
ENST00000375341	enriched	15946
ENST00000367324	enriched	1020
ENST00000287020	enriched	5162
ENST00000272238	enriched	1320
ENST00000290246	enriched	41641
ENST00000310442	FALSE	11902
ENST00000527043	FALSE	4221
ENST00000320634	FALSE	1554
ENST00000303296	enriched	121038
ENST00000215904	enriched	NA
ENST00000373491	enriched	84658
ENST00000374840	FALSE	20736
ENST00000610966	enriched	53426
ENST00000372409	FALSE	24692
ENST00000646647	enriched	279221
ENST00000230381	FALSE	126
ENST00000300249	95th	151370
ENST00000355790	FALSE	80587
ENST00000409418	95th	527868
ENST00000598418	FALSE	17900
ENST00000261740	FALSE	1544
ENST00000306156	FALSE	418185
ENST00000596251	enriched	6625
ENST00000326974	enriched	33740
ENST00000528494	enriched	42492
ENST00000376572	FALSE	NA
ENST00000253055	enriched	48268
ENST00000261313	FALSE	13029
ENST00000338791	enriched	8787
ENST00000354177	FALSE	68669
ENST00000376745	FALSE	49661
ENST00000609686	FALSE	115376
ENST00000254950	FALSE	23342
ENST00000312239	enriched	198960
ENST00000246657	FALSE	176
ENST00000267426	FALSE	1058
ENST00000262626	enriched	3184
ENST00000293670	FALSE	NA
ENST00000373709	FALSE	78613
ENST00000222374	FALSE	103094
ENST00000271526	enriched	101009
ENST00000263269	FALSE	9493
ENST00000356613	FALSE	160
ENST00000360359	enriched	NA
ENST00000282499	enriched	275092
ENST00000287169	enriched	92881
ENST00000296543	95th	411496
ENST00000239243	enriched	6164
ENST00000278460	FALSE	NA
ENST00000396352	enriched	115485
ENST00000299853	enriched	29004
ENST00000200557	enriched	10404
ENST00000221444	enriched	NA
ENST00000257017	FALSE	11977
ENST00000260743	FALSE	9669
ENST00000330070	enriched	9701
ENST00000320521	FALSE	NA
ENST00000303904	FALSE	17026
ENST00000569673	enriched	NA
ENST00000342854	95th	10266
ENST00000356401	enriched	152349
ENST00000392213	FALSE	503
ENST00000262623	FALSE	1263
ENST00000448116	enriched	16960
ENST00000311966	FALSE	3739
ENST00000310380	enriched	50078
ENST00000371481	enriched	457
ENST00000524270	enriched	778
ENST00000301146	FALSE	NA
ENST00000368594	enriched	80998
ENST00000311852	enriched	124369
ENST00000083182	99th	260349
ENST00000299339	FALSE	2202
ENST00000355371	FALSE	46958
ENST00000084798	FALSE	NA
ENST00000265717	enriched	144101
ENST00000373078	FALSE	1289
ENST00000395826	FALSE	1356
ENST00000242592	FALSE	11346
ENST00000649807	FALSE	18907
ENST00000306627	95th	171366
ENST00000392977	FALSE	70036
ENST00000403714	FALSE	90906
ENST00000327946	enriched	143055
ENST00000276416	FALSE	42025
ENST00000358241	FALSE	NA
ENST00000267260	enriched	239129
ENST00000327858	enriched	135301
ENST00000372003	enriched	135
ENST00000377741	FALSE	1959
ENST00000266546	FALSE	18345
ENST00000225688	FALSE	299
ENST00000332509	FALSE	20470
ENST00000219334	FALSE	99985
ENST00000164133	FALSE	8139
ENST00000381410	FALSE	41929
ENST00000253122	FALSE	22390
ENST00000215855	FALSE	1643
ENST00000272371	FALSE	2217
ENST00000337435	FALSE	69629
ENST00000367866	enriched	423467
ENST00000360948	FALSE	191760
ENST00000324972	enriched	40578
ENST00000557301	enriched	210498
ENST00000264833	FALSE	83794
ENST00000588479	enriched	17967
ENST00000406361	FALSE	1506
ENST00000377658	enriched	3681
ENST00000379775	FALSE	22793
ENST00000272164	FALSE	7084
ENST00000367573	enriched	77360
ENST00000221462	enriched	46320
ENST00000388996	enriched	193398
ENST00000273183	FALSE	16394
ENST00000292577	FALSE	19688
ENST00000422670	FALSE	469
ENST00000290551	FALSE	28567
ENST00000317881	FALSE	21376
ENST00000330436	FALSE	NA
ENST00000397041	FALSE	2085
ENST00000343348	FALSE	558572
ENST00000279387	enriched	38009
ENST00000373284	enriched	18873
ENST00000262160	FALSE	277121
ENST00000295971	FALSE	30701
ENST00000264377	FALSE	134200
[truncated: 9,365 more rows]
