# Supplementary material for: Interpreting mammalian synonymous site conservation in light of the unwanted transcript hypothesis
Source: Nat Commun. 2025 Feb 27;16:2007. doi: 10.1038/s41467-025-57179-w (PMC11865589; doi:10.1038/s41467-025-57179-w)
Supplement: Supplementary file 14 — Source Data [file 41467_2025_57179_MOESM14_ESM.zip › source_data/figS7A_source_data.txt]

expression	total_sites	mean_propGC	n_in_splice	n_in_cCRE	n_CpG	n_TFBS	n_in_ESE	n_in_uORF	n_in_RBP	prop_in_splice	prop_in_cCRE	prop_CpG	prop_in_TFBS	prop_in_ESE	prop_in_uORF	prop_in_RBP
High	210688	0.792944660262683	14405	46106	5988	31712	17712	31313	178011	0.0683712408869988	0.218835434386391	0.0284211725394897	0.150516403402187	0.0840674362089915	0.148622607837181	0.844903364216282
Inter	187785	0.780294901898815	12603	38497	4300	26059	15613	26773	146124	0.067113986740155	0.205005724631893	0.0228985275714248	0.138770402321804	0.0831429560401523	0.142572622946455	0.778145219266715
Low	146030	0.868022913402761	9086	31436	3915	20962	10527	20574	28800	0.0622200917619667	0.215270834759981	0.0268095596795179	0.14354584674382	0.0720879271382593	0.140888858453742	0.197219749366569
