# Supplementary material for: Interpreting mammalian synonymous site conservation in light of the unwanted transcript hypothesis
Source: Nat Commun. 2025 Feb 27;16:2007. doi: 10.1038/s41467-025-57179-w (PMC11865589; doi:10.1038/s41467-025-57179-w)
Supplement: Supplementary file 14 — Source Data [file 41467_2025_57179_MOESM14_ESM.zip › source_data/figS3_source_data.txt]

Wilder.Species	Wilder.Order.x	Wilder.Ne	Wilder.GC_prop
Aotus_nancymaae	PRIMATES	NA	0.542535952595083
Callithrix_jacchus	PRIMATES	NA	0.536304586833519
Cavia_aperea	RODENTIA	NA	0.557417221354615
Cavia_porcellus	RODENTIA	NA	0.554940214400652
Ceratotherium_simum	PERISSODACTYLA	NA	0.563367013377184
Condylura_cristata	EULIPOTYPHLA	NA	0.565258336561378
Dipodomys_ordii	RODENTIA	NA	0.551393418413659
Eptesicus_fuscus	CHIROPTERA	NA	0.602320485029908
Erinaceus_europaeus	EULIPOTYPHLA	NA	0.565106550624129
Homo_sapiens	PRIMATES	NA	0.543820943993113
Leptonychotes_weddellii	CARNIVORA	NA	0.576276156857276
Lipotes_vexillifer	CETARTIODACTYLA	NA	0.574410564166722
Macaca_nemestrina	PRIMATES	NA	0.543126437777346
Mus_musculus	RODENTIA	NA	0.528456757204757
Mus_pahari	RODENTIA	NA	0.530224084215342
Myotis_brandtii	CHIROPTERA	NA	0.581902526482688
Myotis_davidii	CHIROPTERA	NA	0.586601488456512
Myotis_lucifugus	CHIROPTERA	NA	0.583171059018359
Neomonachus_schauinslandi	CARNIVORA	NA	0.57611668864554
Ochotona_princeps	LAGOMORPHA	NA	0.599847233623825
Odocoileus_virginianus	CETARTIODACTYLA	NA	0.591153741868031
Okapia_johnstoni	CETARTIODACTYLA	NA	0.582128989711697
Oryctolagus_cuniculus	LAGOMORPHA	NA	0.602212295082302
Panthera_tigris	CARNIVORA	NA	0.551051403761725
Pantholops_hodgsonii	CETARTIODACTYLA	NA	0.573857680123101
Piliocolobus_tephrosceles	PRIMATES	NA	0.541433654379958
Propithecus_coquereli	PRIMATES	NA	0.56782717489393
Pteropus_alecto	CHIROPTERA	NA	0.560710653525956
Sigmodon_hispidus	RODENTIA	NA	0.495045548636161
Sorex_araneus	EULIPOTYPHLA	NA	0.643656691412899
Vicugna_pacos	CETARTIODACTYLA	NA	0.582338571719337
Peromyscus_maniculatus	RODENTIA	27.0247509	0.552612967846112
Microtus_ochrogaster	RODENTIA	25.2022302	0.536371052598674
Crocidura_indochinensis	EULIPOTYPHLA	16.9216148	0.553541725042152
Ictidomys_tridecemlineatus	RODENTIA	15.966362	0.529204503060625
Rattus_norvegicus	RODENTIA	15.2699795	0.529445983578183
Zapus_hudsonius	RODENTIA	14.980174	0.547835273240192
Graphiurus_murinus	RODENTIA	14.7337559	0.578328776820852
Psammomys_obesus	RODENTIA	14.6077136	0.544787326064072
Meriones_unguiculatus	RODENTIA	14.3334061	0.547449029000735
Elephantulus_edwardii	MACROSCELIDEA	11.4058994	0.5504721610197
Chinchilla_lanigera	RODENTIA	10.5244611	0.577877833399807
Nannospalax_galili	RODENTIA	10.253448	0.509613676515451
Jaculus_jaculus	RODENTIA	10.1415975	0.545541840282619
Allactaga_bullata	RODENTIA	9.87547082	0.528966158039874
Onychomys_torridus	RODENTIA	9.43521258	0.527446135939316
Cricetulus_griseus	RODENTIA	9.31330153	0.509936853173757
Ellobius_lutescens	RODENTIA	8.59195496	0.511584231857065
Petromus_typicus	RODENTIA	8.43598622	0.568904769776207
Perognathus_longimembris_pacificus	RODENTIA	8.39702343	NA
Ctenodactylus_gundi	RODENTIA	8.27374556	0.56427773252802
Microgale_talazaci	AFROSORICIDA	7.78250307	0.637348967336576
Thryonomys_swinderianus	RODENTIA	7.59190672	0.580421784445528
Octodon_degus	RODENTIA	7.58789121	0.555060619667714
Tupaia_belangeri_chinensis	SCANDENTIA	7.57763987	NA
Uropsilus_gracilis	EULIPOTYPHLA	7.56735772	0.570859467903125
Desmodus_rotundus	CHIROPTERA	6.97278148	0.577513555766232
Lepus_americanus	LAGOMORPHA	6.71965676	0.617144986792752
Microcebus_murinus	PRIMATES	6.63142659	0.572522843162273
Echinops_telfairi	AFROSORICIDA	6.44782411	0.612913220405161
Eidolon_helvum	CHIROPTERA	6.40808	0.544364572505146
Dasyprocta_punctata	RODENTIA	6.39755612	0.567058135462885
Chrysochloris_asiatica	AFROSORICIDA	6.34680674	0.517276435523932
Lasiurus_borealis	CHIROPTERA	6.28065202	0.617859343049438
Ellobius_talpinus	RODENTIA	6.27220413	0.521917645545694
Dolichotis_patagonum	RODENTIA	5.79860854	0.562016138972065
Cricetomys_gambianus	RODENTIA	5.65672537	0.532112063118254
Tadarida_brasiliensis	CHIROPTERA	5.58622196	0.569056177570368
Tragulus_javanicus	CETARTIODACTYLA	5.57876948	0.61155287516346
Spermophilus_dauricus	RODENTIA	5.1215418	0.517991059195762
Cavia_tschudii	RODENTIA	5.09926687	0.552817928868704
Dipodomys_stephensi	RODENTIA	4.98968815	0.553149804005516
Carollia_perspicillata	CHIROPTERA	4.90729096	0.589161527788133
Manis_javanica	PHOLIDOTA	4.88643915	0.550378582240886
Ondatra_zibethicus	RODENTIA	4.77599906	0.52282242532631
Ctenomys_sociabilis	RODENTIA	4.77277568	0.53972345867677
Otolemur_garnettii	PRIMATES	4.76490267	0.526299467383488
Spilogale_gracilis	CARNIVORA	4.75738673	0.572368569223361
Artibeus_jamaicensis	CHIROPTERA	4.75477471	0.582178245594855
Macroglossus_sobrinus	CHIROPTERA	4.70229029	0.566940431533517
Tamandua_tetradactyla	PILOSA	4.69479547	0.54883544087336
Mormoops_blainvillei	CHIROPTERA	4.65534641	0.567898712253751
Pipistrellus_pipistrellus	CHIROPTERA	4.59522969	0.640558709009541
Rousettus_aegyptiacus	CHIROPTERA	4.57479042	0.567017931945868
Sus_scrofa	CETARTIODACTYLA	4.51177099	0.580969174439635
Scalopus_aquaticus	EULIPOTYPHLA	4.34136287	0.582151106833494
Capromys_pilorides	RODENTIA	4.33301436	0.557193543458614
Mirza_coquereli	PRIMATES	4.24232946	0.567369115152347
Bubalus_bubalis	CETARTIODACTYLA	4.19636081	0.585834795338968
Tupaia_tana	SCANDENTIA	4.156136	0.576644000528398
Tonatia_saurophila	CHIROPTERA	4.07920709	0.585820824496788
Xerus_inauris	RODENTIA	4.07752892	0.52028470705709
Mungos_mungo	CARNIVORA	4.07598548	0.596389887051729
Micronycteris_hirsuta	CHIROPTERA	4.06114978	0.59188836140295
Murina_feae	CHIROPTERA	4.06103305	0.59585571215374
Anoura_caudifer	CHIROPTERA	4.00953183	0.571550527803796
Capra_aegagrus	CETARTIODACTYLA	3.98476942	0.56980361794592
Ammotragus_lervia	CETARTIODACTYLA	3.93229771	0.587461590388672
Cheirogaleus_medius	PRIMATES	3.84796743	0.562565344083977
Helogale_parvula	CARNIVORA	3.79071271	0.592980466816352
Myocastor_coypus	RODENTIA	3.74144533	0.544484928929468
Capra_hircus	CETARTIODACTYLA	3.72254465	0.586552355907372
Hipposideros_armiger	CHIROPTERA	3.6933584	0.564075810856203
Vulpes_lagopus	CARNIVORA	3.68246818	0.560561104388208
Fukomys_damarensis	RODENTIA	3.67572813	0.550582033066158
Eulemur_fulvus	PRIMATES	3.6617502	0.565288191227806
Rangifer_tarandus	CETARTIODACTYLA	3.65748646	0.588343851116247
Suricata_suricatta	CARNIVORA	3.61478263	0.588566796867312
Aplodontia_rufa	RODENTIA	3.57600881	0.526129127819098
Antilocapra_americana	CETARTIODACTYLA	3.50939604	0.58244588150929
Mandrillus_leucophaeus	PRIMATES	3.49761009	0.53749284851567
Hipposideros_galeritus	CHIROPTERA	3.4166881	0.552481597566886
Heterohyrax_brucei	HYRACOIDEA	3.39825065	0.538817733060931
Eulemur_flavifrons	PRIMATES	3.38875297	0.565935995881064
Lemur_catta	PRIMATES	3.33155261	0.564004553108545
Equus_caballus	PERISSODACTYLA	3.27899707	0.562643198852717
Manis_pentadactyla	PHOLIDOTA	3.27639117	0.545621260611736
Noctilio_leporinus	CHIROPTERA	3.04106456	0.568719917235624
Catagonus_wagneri	CETARTIODACTYLA	3.02690355	0.595082013133881
Bos_taurus	CETARTIODACTYLA	2.99558281	0.585590404854673
Paradoxurus_hermaphroditus	CARNIVORA	2.93526513	0.606226197275695
Chaetophractus_vellerosus	CINGULATA	2.92267232	0.548989801613476
Galeopterus_variegatus	DERMOPTERA	2.86724523	0.533887891680872
Equus_przewalskii	PERISSODACTYLA	2.81614637	0.562442156853702
Bos_mutus	CETARTIODACTYLA	2.81593205	0.58160625558521
Felis_catus	CARNIVORA	2.80621526	0.570345820398882
Cuniculus_paca	RODENTIA	2.65622601	0.56051384720065
Procavia_capensis	HYRACOIDEA	2.63248657	0.53995017994204
Mesocricetus_auratus	RODENTIA	2.62070762	0.53071424062435
Solenodon_paradoxus	EULIPOTYPHLA	2.61511433	0.575272662483011
Miniopterus_natalensis	CHIROPTERA	2.59769094	0.573615527464402
Acomys_cahirinus	RODENTIA	2.53957974	0.542280989071776
Hippopotamus_amphibius	CETARTIODACTYLA	2.52897185	0.582231540050954
Miniopterus_schreibersii	CHIROPTERA	2.51335124	0.579105088543238
Colobus_angolensis	PRIMATES	2.51257639	0.538171581133592
Bison_bison	CETARTIODACTYLA	2.49478435	0.579161897816498
Megaderma_lyra	CHIROPTERA	2.4916828	0.569711817498671
Canis_lupus_familiaris	CARNIVORA	2.47899123	0.560629942078416
Nycticebus_coucang	PRIMATES	2.44426571	0.523328219864745
Bos_indicus	CETARTIODACTYLA	2.44167298	0.582464683833603
Mustela_putorius	CARNIVORA	2.42985451	0.580933623755361
Indri_indri	PRIMATES	2.41834465	0.561963957292609
Mus_caroli	RODENTIA	2.39036051	0.52632613850656
Myotis_myotis	CHIROPTERA	2.37774422	0.598455205670883
Saguinus_imperator	PRIMATES	2.37642449	0.533492687623487
Puma_concolor	CARNIVORA	2.34385208	0.555992345277986
Heterocephalus_glaber	RODENTIA	2.26443339	0.553980443996811
Hystrix_cristata	RODENTIA	2.26382753	0.5677527017069
Cercocebus_atys	PRIMATES	2.22011711	0.543321647935662
Pithecia_pithecia	PRIMATES	2.21509516	0.538120769856053
Pteronotus_parnellii	CHIROPTERA	2.13025467	0.537324202924194
Moschus_moschiferus	CETARTIODACTYLA	2.12999458	0.582858244041481
Chlorocebus_sabaeus	PRIMATES	2.11919415	0.541838541951646
Choloepus_hoffmanni	PILOSA	2.09242673	0.561605522956858
Phocoena_phocoena	CETARTIODACTYLA	2.01902059	0.574085381330332
Dasypus_novemcinctus	CINGULATA	2.0124519	0.574910898776891
Pteronura_brasiliensis	CARNIVORA	2.01124794	0.578584512430686
Macaca_fascicularis	PRIMATES	1.9941141	0.543300884287235
Canis_lupus	CARNIVORA	1.96458954	NA
Ovis_aries	CETARTIODACTYLA	1.94210612	0.581369849717961
Elaphurus_davidianus	CETARTIODACTYLA	1.93849587	0.594431168199582
Papio_anubis	PRIMATES	1.91371772	0.542410016683946
Ailurus_fulgens	CARNIVORA	1.86581659	0.585584116921727
Tapirus_terrestris	PERISSODACTYLA	1.8643312	0.560320574457572
Macaca_mulatta	PRIMATES	1.82944886	0.543093244808991
Mellivora_capensis	CARNIVORA	1.82509628	0.579847872128699
Trichechus_manatus	SIRENIA	1.81607024	0.549259656886459
Pteropus_vampyrus	CHIROPTERA	1.72075435	0.558932117902079
Saimiri_boliviensis	PRIMATES	1.6809374	0.542625718669096
Castor_canadensis	RODENTIA	1.68032774	0.51452747759763
Kogia_breviceps	CETARTIODACTYLA	1.62277183	0.576158814589666
Tapirus_indicus	PERISSODACTYLA	1.61639373	0.559799129957403
Semnopithecus_entellus	PRIMATES	1.49515981	0.537684301944011
Myrmecophaga_tridactyla	PILOSA	1.49203047	0.551213377088805
Panthera_pardus	CARNIVORA	1.45271031	0.571051641788339
Equus_asinus	PERISSODACTYLA	1.4465898	0.567571205098428
Marmota_marmota	RODENTIA	1.44418135	0.524627971333717
Muscardinus_avellanarius	RODENTIA	1.44306931	0.599739675478947
Callicebus_donacophilus	PRIMATES	1.43487912	0.538743388987476
Craseonycteris_thonglongyai	CHIROPTERA	1.42454053	0.568319881904393
Cercopithecus_neglectus	PRIMATES	1.36857055	0.541329767861936
Ateles_geoffroyi	PRIMATES	1.36323075	0.541276652495511
Nomascus_leucogenys	PRIMATES	1.35614523	0.536877844096584
Orycteropus_afer	TUBULIDENTATA	1.3202454	0.525937016826653
Pygathrix_nemaeus	PRIMATES	1.31380746	0.536624261829386
Daubentonia_madagascariensis	PRIMATES	1.30669764	0.538148407640819
Alouatta_palliata_mexicana	PRIMATES	1.28115001	NA
Nasalis_larvatus	PRIMATES	1.22078621	0.536675740462357
Cryptoprocta_ferox	CARNIVORA	1.21640241	0.578532151141569
Erythrocebus_patas	PRIMATES	1.20835244	0.538813835291791
Felis_nigripes	CARNIVORA	1.20753222	0.566153774237302
Hydrochoerus_hydrochaeris	RODENTIA	1.19548058	0.553835539304159
Ailuropoda_melanoleuca	CARNIVORA	1.17598296	0.57967984028266
Camelus_bactrianus	CETARTIODACTYLA	1.14497387	0.576934253443985
Pongo_abelii	PRIMATES	1.14373207	0.542278710669231
Tursiops_truncatus	CETARTIODACTYLA	1.1337238	0.549008092797884
Dinomys_branickii	RODENTIA	1.12946669	0.565295469236326
Rhinolophus_sinicus	CHIROPTERA	1.10094519	0.564628301468213
Saiga_tatarica_tatarica	CETARTIODACTYLA	1.05677999	NA
Loxodonta_africana	PROBOSCIDEA	1.05657978	0.54234959037915
Rhinopithecus_bieti	PRIMATES	1.03516512	0.539659822452159
Rhinopithecus_roxellana	PRIMATES	1.001074	0.539269761595899
Dicerorhinus_sumatrensis	PERISSODACTYLA	0.99865243	0.564499847302812
Ovis_canadensis_cremnobates	CETARTIODACTYLA	0.99757152	NA
Hyaena_hyaena	CARNIVORA	0.99353543	0.581878405217388
Hemitragus_hylocrius	CETARTIODACTYLA	0.9875455	0.584402662568211
Choloepus_didactylus	PILOSA	0.9766622	0.556359570678648
Panthera_onca	CARNIVORA	0.96946032	0.568388130622996
Camelus_dromedarius	CETARTIODACTYLA	0.94981111	0.576215295221355
Cebus_albifrons	PRIMATES	0.93901447	0.537745697135988
Giraffa_tippelskirchi	CETARTIODACTYLA	0.88033227	0.582512149939181
Ziphius_cavirostris	CETARTIODACTYLA	0.85335381	0.573012384735085
Diceros_bicornis	PERISSODACTYLA	0.85259301	0.56296439887739
Beatragus_hunteri	CETARTIODACTYLA	0.82835514	0.583105961435774
Tolypeutes_matacus	CINGULATA	0.82429865	0.553992113804392
Neophocaena_asiaeorientalis	CETARTIODACTYLA	0.74790532	0.57552497984504
Odobenus_rosmarus	CARNIVORA	0.74371235	0.573169447327592
Camelus_ferus	CETARTIODACTYLA	0.70263827	0.572278783401444
Pan_paniscus	PRIMATES	0.69358895	0.5416584963642
Cebus_capucinus	PRIMATES	0.67399801	0.541413493353773
Eubalaena_japonica	CETARTIODACTYLA	0.62765703	0.576840135273848
Mesoplodon_bidens	CETARTIODACTYLA	0.61892635	0.573573999443512
Zalophus_californianus	CARNIVORA	0.57970845	0.569514680800687
Pan_troglodytes	PRIMATES	0.57845184	0.543534095994815
Mus_spretus	RODENTIA	0.56118428	0.526244334518997
Inia_geoffrensis	CETARTIODACTYLA	0.55523531	0.573979804333839
Balaenoptera_acutorostrata	CETARTIODACTYLA	0.55180603	0.577087402022209
Ursus_maritimus	CARNIVORA	0.54532777	0.564799826006927
Balaenoptera_bonaerensis	CETARTIODACTYLA	0.5271824	0.578929146580078
Gorilla_gorilla	PRIMATES	0.50331275	0.543231641291116
Mirounga_angustirostris	CARNIVORA	0.44709646	0.575840684987789
Ceratotherium_simum_cottoni	PERISSODACTYLA	0.43222911	0.563187289507674
Enhydra_lutris	CARNIVORA	0.38313719	0.582356823665617
Orcinus_orca	CETARTIODACTYLA	0.34832878	0.577419620311379
Eschrichtius_robustus	CETARTIODACTYLA	0.18508689	0.578542088052108
Monodon_monoceros	CETARTIODACTYLA	0.18065946	0.573019883760016
Platanista_gangetica_minor	CETARTIODACTYLA	0.14524443	NA
Lycaon_pictus	CARNIVORA	0.14267788	0.559110850072018
Acinonyx_jubatus	CARNIVORA	0.07752336	0.547905705038876
Glis_glis	RODENTIA	0.05197044	0.584059286004761
Delphinapterus_leucas	CETARTIODACTYLA	0.01623446	0.576527027453367
