# Supplementary material for: Interpreting mammalian synonymous site conservation in light of the unwanted transcript hypothesis
Source: Nat Commun. 2025 Feb 27;16:2007. doi: 10.1038/s41467-025-57179-w (PMC11865589; doi:10.1038/s41467-025-57179-w)
Supplement: Supplementary file 14 — Source Data [file 41467_2025_57179_MOESM14_ESM.zip › source_data/fig1A_source_data.txt]

site4D_content.Species	site4D_content.Superorder	site4D_content.Order	site4D_content.GC_prop
Acinonyx_jubatus	Laurasiatheria	Carnivora	0.547905705038876
Acomys_cahirinus	Euarchontoglires	Rodentia	0.542280989071776
Ailuropoda_melanoleuca	Laurasiatheria	Carnivora	0.57967984028266
Ailurus_fulgens	Laurasiatheria	Carnivora	0.585584116921727
Allactaga_bullata	Euarchontoglires	Rodentia	0.528966158039874
Alouatta_palliata	Euarchontoglires	Primates	0.540169444291595
Ammotragus_lervia	Laurasiatheria	Artiodactyla	0.587461590388672
Anoura_caudifer	Laurasiatheria	Chiroptera	0.571550527803796
Antilocapra_americana	Laurasiatheria	Artiodactyla	0.58244588150929
Aotus_nancymaae	Euarchontoglires	Primates	0.542535952595083
Aplodontia_rufa	Euarchontoglires	Rodentia	0.526129127819098
Artibeus_jamaicensis	Laurasiatheria	Chiroptera	0.582178245594855
Ateles_geoffroyi	Euarchontoglires	Primates	0.541276652495511
Balaenoptera_acutorostrata	Laurasiatheria	Artiodactyla	0.577087402022209
Balaenoptera_bonaerensis	Laurasiatheria	Artiodactyla	0.578929146580078
Beatragus_hunteri	Laurasiatheria	Artiodactyla	0.583105961435774
Bison_bison	Laurasiatheria	Artiodactyla	0.579161897816498
Bos_indicus	Laurasiatheria	Artiodactyla	0.582464683833603
Bos_mutus	Laurasiatheria	Artiodactyla	0.58160625558521
Bos_taurus	Laurasiatheria	Artiodactyla	0.585590404854673
Bubalus_bubalis	Laurasiatheria	Artiodactyla	0.585834795338968
Callicebus_donacophilus	Euarchontoglires	Primates	0.538743388987476
Callithrix_jacchus	Euarchontoglires	Primates	0.536304586833519
Camelus_bactrianus	Laurasiatheria	Artiodactyla	0.576934253443985
Camelus_dromedarius	Laurasiatheria	Artiodactyla	0.576215295221355
Camelus_ferus	Laurasiatheria	Artiodactyla	0.572278783401444
Canis_lupus_familiaris	Laurasiatheria	Carnivora	0.560629942078416
Capra_aegagrus	Laurasiatheria	Artiodactyla	0.56980361794592
Capra_hircus	Laurasiatheria	Artiodactyla	0.586552355907372
Capromys_pilorides	Euarchontoglires	Rodentia	0.557193543458614
Carollia_perspicillata	Laurasiatheria	Chiroptera	0.589161527788133
Castor_canadensis	Euarchontoglires	Rodentia	0.51452747759763
Catagonus_wagneri	Laurasiatheria	Artiodactyla	0.595082013133881
Cavia_aperea	Euarchontoglires	Rodentia	0.557417221354615
Cavia_porcellus	Euarchontoglires	Rodentia	0.554940214400652
Cavia_tschudii	Euarchontoglires	Rodentia	0.552817928868704
Cebus_albifrons	Euarchontoglires	Primates	0.537745697135988
Cebus_capucinus	Euarchontoglires	Primates	0.541413493353773
Ceratotherium_simum	Laurasiatheria	Perissodactyla	0.563367013377184
Ceratotherium_simum_cottoni	Laurasiatheria	Perissodactyla	0.563187289507674
Cercocebus_atys	Euarchontoglires	Primates	0.543321647935662
Cercopithecus_neglectus	Euarchontoglires	Primates	0.541329767861936
Chaetophractus_vellerosus	Xenarthra	Cingulata	0.548989801613476
Cheirogaleus_medius	Euarchontoglires	Primates	0.562565344083977
Chinchilla_lanigera	Euarchontoglires	Rodentia	0.577877833399807
Chlorocebus_sabaeus	Euarchontoglires	Primates	0.541838541951646
Choloepus_didactylus	Xenarthra	Pilosa	0.556359570678648
Choloepus_hoffmanni	Xenarthra	Pilosa	0.561605522956858
Chrysochloris_asiatica	Afrotheria	Afrosoricida	0.517276435523932
Colobus_angolensis	Euarchontoglires	Primates	0.538171581133592
Condylura_cristata	Laurasiatheria	Eulipotyphla	0.565258336561378
Craseonycteris_thonglongyai	Laurasiatheria	Chiroptera	0.568319881904393
Cricetomys_gambianus	Euarchontoglires	Rodentia	0.532112063118254
Cricetulus_griseus	Euarchontoglires	Rodentia	0.509936853173757
Crocidura_indochinensis	Laurasiatheria	Eulipotyphla	0.553541725042152
Cryptoprocta_ferox	Laurasiatheria	Carnivora	0.578532151141569
Ctenodactylus_gundi	Euarchontoglires	Rodentia	0.56427773252802
Ctenomys_sociabilis	Euarchontoglires	Rodentia	0.53972345867677
Cuniculus_paca	Euarchontoglires	Rodentia	0.56051384720065
Dasyprocta_punctata	Euarchontoglires	Rodentia	0.567058135462885
Dasypus_novemcinctus	Xenarthra	Cingulata	0.574910898776891
Daubentonia_madagascariensis	Euarchontoglires	Primates	0.538148407640819
Delphinapterus_leucas	Laurasiatheria	Artiodactyla	0.576527027453367
Desmodus_rotundus	Laurasiatheria	Chiroptera	0.577513555766232
Dicerorhinus_sumatrensis	Laurasiatheria	Perissodactyla	0.564499847302812
Diceros_bicornis	Laurasiatheria	Perissodactyla	0.56296439887739
Dinomys_branickii	Euarchontoglires	Rodentia	0.565295469236326
Dipodomys_ordii	Euarchontoglires	Rodentia	0.551393418413659
Dipodomys_stephensi	Euarchontoglires	Rodentia	0.553149804005516
Dolichotis_patagonum	Euarchontoglires	Rodentia	0.562016138972065
Echinops_telfairi	Afrotheria	Afrosoricida	0.612913220405161
Eidolon_helvum	Laurasiatheria	Chiroptera	0.544364572505146
Elaphurus_davidianus	Laurasiatheria	Artiodactyla	0.594431168199582
Elephantulus_edwardii	Afrotheria	Macroscelidea	0.5504721610197
Ellobius_lutescens	Euarchontoglires	Rodentia	0.511584231857065
Ellobius_talpinus	Euarchontoglires	Rodentia	0.521917645545694
Enhydra_lutris	Laurasiatheria	Carnivora	0.582356823665617
Eptesicus_fuscus	Laurasiatheria	Chiroptera	0.602320485029908
Equus_asinus	Laurasiatheria	Perissodactyla	0.567571205098428
Equus_caballus	Laurasiatheria	Perissodactyla	0.562643198852717
Equus_przewalskii	Laurasiatheria	Perissodactyla	0.562442156853702
Erinaceus_europaeus	Laurasiatheria	Eulipotyphla	0.565106550624129
Erythrocebus_patas	Euarchontoglires	Primates	0.538813835291791
Eschrichtius_robustus	Laurasiatheria	Artiodactyla	0.578542088052108
Eubalaena_japonica	Laurasiatheria	Artiodactyla	0.576840135273848
Eulemur_flavifrons	Euarchontoglires	Primates	0.565935995881064
Eulemur_fulvus	Euarchontoglires	Primates	0.565288191227806
Felis_catus	Laurasiatheria	Carnivora	0.570345820398882
Felis_nigripes	Laurasiatheria	Carnivora	0.566153774237302
Fukomys_damarensis	Euarchontoglires	Rodentia	0.550582033066158
Galeopterus_variegatus	Euarchontoglires	Dermoptera	0.533887891680872
Giraffa_tippelskirchi	Laurasiatheria	Artiodactyla	0.582512149939181
Glis_glis	Euarchontoglires	Rodentia	0.584059286004761
Gorilla_gorilla	Euarchontoglires	Primates	0.543231641291116
Graphiurus_murinus	Euarchontoglires	Rodentia	0.578328776820852
Helogale_parvula	Laurasiatheria	Carnivora	0.592980466816352
Hemitragus_hylocrius	Laurasiatheria	Artiodactyla	0.584402662568211
Heterocephalus_glaber	Euarchontoglires	Rodentia	0.553980443996811
Heterohyrax_brucei	Afrotheria	Hyracoidea	0.538817733060931
Hippopotamus_amphibius	Laurasiatheria	Artiodactyla	0.582231540050954
Hipposideros_armiger	Laurasiatheria	Chiroptera	0.564075810856203
Hipposideros_galeritus	Laurasiatheria	Chiroptera	0.552481597566886
Homo_sapiens	Euarchontoglires	Primates	0.543820943993113
Hyaena_hyaena	Laurasiatheria	Carnivora	0.581878405217388
Hydrochoerus_hydrochaeris	Euarchontoglires	Rodentia	0.553835539304159
Hystrix_cristata	Euarchontoglires	Rodentia	0.5677527017069
Ictidomys_tridecemlineatus	Euarchontoglires	Rodentia	0.529204503060625
Indri_indri	Euarchontoglires	Primates	0.561963957292609
Inia_geoffrensis	Laurasiatheria	Artiodactyla	0.573979804333839
Jaculus_jaculus	Euarchontoglires	Rodentia	0.545541840282619
Kogia_breviceps	Laurasiatheria	Artiodactyla	0.576158814589666
Lasiurus_borealis	Laurasiatheria	Chiroptera	0.617859343049438
Lemur_catta	Euarchontoglires	Primates	0.564004553108545
Leptonychotes_weddellii	Laurasiatheria	Carnivora	0.576276156857276
Lepus_americanus	Euarchontoglires	Lagomorpha	0.617144986792752
Lipotes_vexillifer	Laurasiatheria	Artiodactyla	0.574410564166722
Loxodonta_africana	Afrotheria	Proboscidea	0.54234959037915
Lycaon_pictus	Laurasiatheria	Carnivora	0.559110850072018
Macaca_fascicularis	Euarchontoglires	Primates	0.543300884287235
Macaca_mulatta	Euarchontoglires	Primates	0.543093244808991
Macaca_nemestrina	Euarchontoglires	Primates	0.543126437777346
Macroglossus_sobrinus	Laurasiatheria	Chiroptera	0.566940431533517
Mandrillus_leucophaeus	Euarchontoglires	Primates	0.53749284851567
Manis_javanica	Laurasiatheria	Pholidota	0.550378582240886
Manis_pentadactyla	Laurasiatheria	Pholidota	0.545621260611736
Marmota_marmota	Euarchontoglires	Rodentia	0.524627971333717
Megaderma_lyra	Laurasiatheria	Chiroptera	0.569711817498671
Mellivora_capensis	Laurasiatheria	Carnivora	0.579847872128699
Meriones_unguiculatus	Euarchontoglires	Rodentia	0.547449029000735
Mesocricetus_auratus	Euarchontoglires	Rodentia	0.53071424062435
Mesoplodon_bidens	Laurasiatheria	Artiodactyla	0.573573999443512
Microcebus_murinus	Euarchontoglires	Primates	0.572522843162273
Microgale_talazaci	Afrotheria	Afrosoricida	0.637348967336576
Micronycteris_hirsuta	Laurasiatheria	Chiroptera	0.59188836140295
Microtus_ochrogaster	Euarchontoglires	Rodentia	0.536371052598674
Miniopterus_natalensis	Laurasiatheria	Chiroptera	0.573615527464402
Miniopterus_schreibersii	Laurasiatheria	Chiroptera	0.579105088543238
Mirounga_angustirostris	Laurasiatheria	Carnivora	0.575840684987789
Mirza_coquereli	Euarchontoglires	Primates	0.567369115152347
Monodon_monoceros	Laurasiatheria	Artiodactyla	0.573019883760016
Mormoops_blainvillei	Laurasiatheria	Chiroptera	0.567898712253751
Moschus_moschiferus	Laurasiatheria	Artiodactyla	0.582858244041481
Mungos_mungo	Laurasiatheria	Carnivora	0.596389887051729
Murina_feae	Laurasiatheria	Chiroptera	0.59585571215374
Mus_caroli	Euarchontoglires	Rodentia	0.52632613850656
Mus_musculus	Euarchontoglires	Rodentia	0.528456757204757
Mus_pahari	Euarchontoglires	Rodentia	0.530224084215342
Mus_spretus	Euarchontoglires	Rodentia	0.526244334518997
Muscardinus_avellanarius	Euarchontoglires	Rodentia	0.599739675478947
Mustela_putorius	Laurasiatheria	Carnivora	0.580933623755361
Myocastor_coypus	Euarchontoglires	Rodentia	0.544484928929468
Myotis_brandtii	Laurasiatheria	Chiroptera	0.581902526482688
Myotis_davidii	Laurasiatheria	Chiroptera	0.586601488456512
Myotis_lucifugus	Laurasiatheria	Chiroptera	0.583171059018359
Myotis_myotis	Laurasiatheria	Chiroptera	0.598455205670883
Myrmecophaga_tridactyla	Xenarthra	Pilosa	0.551213377088805
Nannospalax_galili	Euarchontoglires	Rodentia	0.509613676515451
Nasalis_larvatus	Euarchontoglires	Primates	0.536675740462357
Neomonachus_schauinslandi	Laurasiatheria	Carnivora	0.57611668864554
Neophocaena_asiaeorientalis	Laurasiatheria	Artiodactyla	0.57552497984504
Noctilio_leporinus	Laurasiatheria	Chiroptera	0.568719917235624
Nomascus_leucogenys	Euarchontoglires	Primates	0.536877844096584
Nycticebus_coucang	Euarchontoglires	Primates	0.523328219864745
Ochotona_princeps	Euarchontoglires	Lagomorpha	0.599847233623825
Octodon_degus	Euarchontoglires	Rodentia	0.555060619667714
Odobenus_rosmarus	Laurasiatheria	Carnivora	0.573169447327592
Odocoileus_virginianus	Laurasiatheria	Artiodactyla	0.591153741868031
Okapia_johnstoni	Laurasiatheria	Artiodactyla	0.582128989711697
Ondatra_zibethicus	Euarchontoglires	Rodentia	0.52282242532631
Onychomys_torridus	Euarchontoglires	Rodentia	0.527446135939316
Orcinus_orca	Laurasiatheria	Artiodactyla	0.577419620311379
Orycteropus_afer	Afrotheria	Tubulidentata	0.525937016826653
Oryctolagus_cuniculus	Euarchontoglires	Lagomorpha	0.602212295082302
Otolemur_garnettii	Euarchontoglires	Primates	0.526299467383488
Ovis_aries	Laurasiatheria	Artiodactyla	0.581369849717961
Ovis_canadensis	Laurasiatheria	Artiodactyla	0.584118150378672
Pan_paniscus	Euarchontoglires	Primates	0.5416584963642
Pan_troglodytes	Euarchontoglires	Primates	0.543534095994815
Panthera_onca	Laurasiatheria	Carnivora	0.568388130622996
Panthera_pardus	Laurasiatheria	Carnivora	0.571051641788339
Panthera_tigris	Laurasiatheria	Carnivora	0.551051403761725
Pantholops_hodgsonii	Laurasiatheria	Artiodactyla	0.573857680123101
Papio_anubis	Euarchontoglires	Primates	0.542410016683946
Paradoxurus_hermaphroditus	Laurasiatheria	Carnivora	0.606226197275695
Perognathus_longimembris	Euarchontoglires	Rodentia	0.573755695604592
Peromyscus_maniculatus	Euarchontoglires	Rodentia	0.552612967846112
Petromus_typicus	Euarchontoglires	Rodentia	0.568904769776207
Phocoena_phocoena	Laurasiatheria	Artiodactyla	0.574085381330332
Piliocolobus_tephrosceles	Euarchontoglires	Primates	0.541433654379958
Pipistrellus_pipistrellus	Laurasiatheria	Chiroptera	0.640558709009541
Pithecia_pithecia	Euarchontoglires	Primates	0.538120769856053
Platanista_gangetica	Laurasiatheria	Artiodactyla	0.568115405808801
Pongo_abelii	Euarchontoglires	Primates	0.542278710669231
Procavia_capensis	Afrotheria	Hyracoidea	0.53995017994204
Propithecus_coquereli	Euarchontoglires	Primates	0.56782717489393
Psammomys_obesus	Euarchontoglires	Rodentia	0.544787326064072
Pteronotus_parnellii	Laurasiatheria	Chiroptera	0.537324202924194
Pteronura_brasiliensis	Laurasiatheria	Carnivora	0.578584512430686
Pteropus_alecto	Laurasiatheria	Chiroptera	0.560710653525956
Pteropus_vampyrus	Laurasiatheria	Chiroptera	0.558932117902079
Puma_concolor	Laurasiatheria	Carnivora	0.555992345277986
Pygathrix_nemaeus	Euarchontoglires	Primates	0.536624261829386
Rangifer_tarandus	Laurasiatheria	Artiodactyla	0.588343851116247
Rattus_norvegicus	Euarchontoglires	Rodentia	0.529445983578183
Rhinolophus_sinicus	Laurasiatheria	Chiroptera	0.564628301468213
Rhinopithecus_bieti	Euarchontoglires	Primates	0.539659822452159
Rhinopithecus_roxellana	Euarchontoglires	Primates	0.539269761595899
Rousettus_aegyptiacus	Laurasiatheria	Chiroptera	0.567017931945868
Saguinus_imperator	Euarchontoglires	Primates	0.533492687623487
Saiga_tatarica	Laurasiatheria	Artiodactyla	0.569391032701828
Saimiri_boliviensis	Euarchontoglires	Primates	0.542625718669096
Scalopus_aquaticus	Laurasiatheria	Eulipotyphla	0.582151106833494
Semnopithecus_entellus	Euarchontoglires	Primates	0.537684301944011
Sigmodon_hispidus	Euarchontoglires	Rodentia	0.495045548636161
Solenodon_paradoxus	Laurasiatheria	Eulipotyphla	0.575272662483011
Sorex_araneus	Laurasiatheria	Eulipotyphla	0.643656691412899
Spermophilus_dauricus	Euarchontoglires	Rodentia	0.517991059195762
Spilogale_gracilis	Laurasiatheria	Carnivora	0.572368569223361
Suricata_suricatta	Laurasiatheria	Carnivora	0.588566796867312
Sus_scrofa	Laurasiatheria	Artiodactyla	0.580969174439635
Tadarida_brasiliensis	Laurasiatheria	Chiroptera	0.569056177570368
Tamandua_tetradactyla	Xenarthra	Pilosa	0.54883544087336
Tapirus_indicus	Laurasiatheria	Perissodactyla	0.559799129957403
Tapirus_terrestris	Laurasiatheria	Perissodactyla	0.560320574457572
Thryonomys_swinderianus	Euarchontoglires	Rodentia	0.580421784445528
Tolypeutes_matacus	Xenarthra	Cingulata	0.553992113804392
Tonatia_saurophila	Laurasiatheria	Chiroptera	0.585820824496788
Tragulus_javanicus	Laurasiatheria	Artiodactyla	0.61155287516346
Trichechus_manatus	Afrotheria	Sirenia	0.549259656886459
Tupaia_chinensis	Euarchontoglires	Scandentia	0.57137312522525
Tupaia_tana	Euarchontoglires	Scandentia	0.576644000528398
Tursiops_truncatus	Laurasiatheria	Artiodactyla	0.549008092797884
Uropsilus_gracilis	Laurasiatheria	Eulipotyphla	0.570859467903125
Ursus_maritimus	Laurasiatheria	Carnivora	0.564799826006927
Vicugna_pacos	Laurasiatheria	Artiodactyla	0.582338571719337
Vulpes_lagopus	Laurasiatheria	Carnivora	0.560561104388208
Xerus_inauris	Euarchontoglires	Rodentia	0.52028470705709
Zalophus_californianus	Laurasiatheria	Carnivora	0.569514680800687
Zapus_hudsonius	Euarchontoglires	Rodentia	0.547835273240192
Ziphius_cavirostris	Laurasiatheria	Artiodactyla	0.573012384735085
