# Supplementary material for: Interpreting mammalian synonymous site conservation in light of the unwanted transcript hypothesis
Source: Nat Commun. 2025 Feb 27;16:2007. doi: 10.1038/s41467-025-57179-w (PMC11865589; doi:10.1038/s41467-025-57179-w)
Supplement: Supplementary file 14 — Source Data [file 41467_2025_57179_MOESM14_ESM.zip › source_data/fig6D_source_data.txt]

TF	constraint_sites	non_constraint_sites	prop_constraint_sites	prop_constrained	prop_non_constrained	perc_difference	is_outlier
EZH2	19713	41995	0.319456148311402	0.169904502516721	0.12235485384138	4.75496486753406	EZH2
SUZ12	12746	24733	0.340083780250273	0.109856581396952	0.072061021551586	3.77955598453664	SUZ12
RNF2	8869	18148	0.32827478994707	0.076441081155623	0.0528752443746486	2.35658367809744	RNF2
POLR2A	39154	108139	0.265823902018426	0.337464662483624	0.315069211562162	2.23954509214618	POLR2A
KDM4A	9992	23862	0.295149760737284	0.0861201130800524	0.0695233128315993	1.65968002484531	NA
POLR2G	25459	70857	0.264327837534781	0.219428738881611	0.206445954962226	1.2982783919385	NA
RBFOX2	28969	81249	0.262833656934439	0.249681100461973	0.236723646142595	1.29574543193781	NA
EP300	11297	29632	0.276014561802145	0.0973677859753155	0.0863345405173896	1.10332454579259	NA
ASH2L	10867	28406	0.27670409696229	0.0936616562090602	0.0827625188288664	1.08991373801938	NA
RBBP5	4684	10391	0.310713101160862	0.0403709577328829	0.0302747776227118	1.00961801101711	NA
PHF8	13533	36631	0.26977513754884	0.116639660759843	0.106726530564677	0.991313019516618	NA
SIN3A	14650	39974	0.268197129466901	0.126266979245673	0.116466553814867	0.98004254308066	NA
TAF1	10520	27974	0.273289343793838	0.0906708956767565	0.0815038619206755	0.916703375608105	NA
ZFX	7805	20092	0.279779187726279	0.0672705647107495	0.0585392004615075	0.873136424924197	NA
CHD1	3535	7944	0.307953654499521	0.0304678342411915	0.0231453020339546	0.732253220723688	NA
ZNF263	3529	8387	0.296156428331655	0.0304161208025926	0.0244360080763818	0.598011272621074	NA
RBM39	7049	18819	0.272498840265966	0.0607546714472868	0.0548302415630654	0.592442988422135	NA
YY1	7268	19510	0.271416834715065	0.062642211956147	0.0568435099046393	0.579870205150774	NA
EGR1	4106	10218	0.286651773247696	0.0353892298145211	0.0297707321479038	0.561849766661729	NA
REST	3669	9308	0.28273098558989	0.0316227677032338	0.027119394679261	0.450337302397281	NA
GATAD2B	3791	9710	0.280794015258129	0.0326742742880783	0.0282906448577164	0.438362943036192	NA
HDAC2	5245	14014	0.272340204579677	0.045206164241881	0.0408305970170997	0.437556722478132	NA
UBTF	2122	5012	0.297448836557331	0.018289319451148	0.0146027509811405	0.36865684700075	NA
MAX	10800	30694	0.26027859449559	0.093084189478039	0.0894287387500255	0.365545072801353	NA
PCBP1	2582	6415	0.286984550405691	0.0222540164103978	0.0186904723751031	0.356354403529478	NA
TAF15	3806	10061	0.274464556140477	0.0328035578845756	0.0293133035956215	0.34902542889541	NA
NRF1	5260	14402	0.267521106703286	0.0453354478383783	0.0419610573883452	0.337439045003308	NA
L3MBTL2	4784	13007	0.26890000562082	0.041232848376198	0.0378966444556455	0.333620392055257	NA
IKZF1	6254	17372	0.264708372132397	0.0539026408329311	0.0506143236321575	0.32883172007736	NA
HNRNPK	1239	2558	0.326310244930208	0.010678825070675	0.00745288048877843	0.32259445818966	NA
CTBP1	3966	10632	0.271681052198931	0.0341825829138799	0.0309769450182534	0.320563789562645	NA
MYC	8101	22927	0.261086760345494	0.0698217610149624	0.0667991364215102	0.302262459345221	NA
E2F6	3048	8229	0.270284650172918	0.0262704268082466	0.0239756659664416	0.229476084180493	NA
ZBTB7A	2158	5621	0.277413549299396	0.0185996000827415	0.0163771075947707	0.222249248797075	NA
BRD4	1706	4284	0.284808013355593	0.0147038543749569	0.0124816810062263	0.222217336873063	NA
HDAC6	1617	4026	0.286549707602339	0.0139367717024064	0.0117299831305012	0.220678857190524	NA
HNRNPLL	3819	10541	0.265947075208914	0.0329156036682066	0.0307118112713892	0.220379239681742	NA
BHLHE40	2861	7715	0.270518154311649	0.0246586913052472	0.0224780973303071	0.218059397494007	NA
NFRKB	1822	4643	0.281825212683681	0.0157036475212025	0.0135276482053942	0.217599931580835	NA
DPF2	2121	5728	0.270225506433941	0.0182807005447149	0.0166888582641606	0.159184228055427	NA
MGA	2145	5818	0.269370840135627	0.0184875542991105	0.0169510784533671	0.153647584574347	NA
ZNF143	2454	6766	0.266160520607375	0.0211507963869544	0.0197131311130082	0.143766527394626	NA
CREB3L1	1407	3733	0.273735408560311	0.0121268013514445	0.0108763107367513	0.12504906146932	NA
SKIL	1172	3054	0.277330809275911	0.0101013583396539	0.00889800508707167	0.12033532525822	NA
FUS	1907	5245	0.26663870246085	0.0164362545680204	0.0152816099154194	0.115464465260099	NA
SMARCA5	1322	3527	0.272633532687152	0.0113941943046266	0.0102761178592344	0.111807644539225	NA
AFF1	634	1492	0.298212605832549	0.00546438667861822	0.00434702802551111	0.111735865310711	NA
ZNF592	851	2172	0.281508435329143	0.00733468937461215	0.00632824723284861	0.100644214176354	NA
ZNF217	1451	3971	0.267613426779786	0.0125060332345032	0.0115697374593195	0.0936295775183756	NA
MITF	632	1549	0.289775332416323	0.00544714886575191	0.00451310081200852	0.0934048053743394	NA
NEUROD1	259	465	0.357734806629834	0.00223229676618631	0.00135480431089991	0.0877492455286396	NA
SMARCA4	1584	4403	0.264573242024386	0.0136523477901124	0.0128283943675103	0.0823953422602055	NA
ZNF639	1140	3091	0.269439848735524	0.00982555333379301	0.0090058067204121	0.0819746613380913	NA
PKNOX1	995	2672	0.27133896918462	0.008575811900986	0.00778502606177325	0.0790785839212754	NA
GMEB1	947	2533	0.272126436781609	0.00816210439219472	0.0073800415473322	0.0782062844862517	NA
BRD9	178	261	0.405466970387244	0.00153416534510101	0.000760438548698659	0.0773726796402354	NA
USF1	655	1688	0.279556124626547	0.0056453837137144	0.00491808532644957	0.0727298387264836	NA
RFX1	1351	3752	0.264746227709191	0.011644142591188	0.0109316683322505	0.0712474258937569	NA
RBM14	453	1102	0.291318327974277	0.00390436461421775	0.0032107405389499	0.0693624075267852	NA
MBD2	800	2134	0.27266530334015	0.00689512514652141	0.00621753204185034	0.0677593104671067	NA
PRDM10	528	1333	0.283718430951102	0.00455078259670413	0.00388377235791308	0.0667010238791053	NA
LEF1	294	641	0.314438502673797	0.00253395849134662	0.00186759045868138	0.0666368032665236	NA
DEAF1	187	337	0.356870229007634	0.00161173550299938	0.000981868930695204	0.0629866572304175	NA
ASH1L	181	320	0.36127744510978	0.00156002206440047	0.000932338450511766	0.0627683613888702	NA
MXI1	7023	20569	0.254530298637286	0.0605305798800248	0.0599289674643016	0.0601612415723193	NA
NCOA6	372	907	0.290852228303362	0.00320623319313246	0.00264259679566929	0.0563636397463168	NA
NFYB	328	778	0.296564195298373	0.00282700131007378	0.00226674785780673	0.0560253452267046	NA
IRF1	1309	3681	0.262324649298597	0.0112821485209957	0.0107248057385432	0.0557342782452494	NA
RAD51	461	1184	0.280243161094225	0.00397331586568296	0.00344965226689354	0.0523663598789426	NA
SIX5	583	1545	0.273966165413534	0.00502482245052748	0.00450144658137712	0.0523375869150355	NA
ZFP91	242	547	0.306717363751584	0.00208577535682273	0.00159371603884355	0.0492059317979176	NA
RBM15	125	205	0.378787878787879	0.00107736330414397	0.0005972793198591	0.048008398428487	NA
CC2D1A	238	542	0.305128205128205	0.00205129973109012	0.0015791482505543	0.0472151480535815	NA
E4F1	550	1466	0.27281746031746	0.00474039853823347	0.00427127552640703	0.0469123011826439	NA
CLOCK	390	993	0.281995661605206	0.00336137350892919	0.00289316275424433	0.0468210754684862	NA
TCF7L2	427	1104	0.278902677988243	0.0036802730469558	0.00321656765426559	0.0463705392690208	NA
KLF16	151	294	0.339325842696629	0.00130145487140592	0.000856585951407685	0.0444868919998231	NA
CBX3	812	2253	0.264926590538336	0.00699855202371923	0.0065642454031344	0.0434306620584825	NA
GATAD2A	380	981	0.279206465833946	0.00327518444459767	0.00285820006235013	0.0416984382247536	NA
ZNF687	2259	6542	0.256675377797977	0.0194701096324898	0.0190604941976499	0.0409615434839906	NA
RBM25	512	1377	0.271042879830598	0.0044128800937737	0.00401196889485844	0.0400911198915257	NA
KLF5	177	395	0.309440559440559	0.00152554643866786	0.00115085527485046	0.03746911638174	NA
RLF	475	1278	0.270964061608671	0.00409398055574709	0.00372352668673137	0.037045386901572	NA
ZHX1	316	812	0.280141843971631	0.00272357443287596	0.00236580881817361	0.035776561470235	NA
ZNF24	388	1028	0.274011299435028	0.00334413569606288	0.00299513727226905	0.0348998423793834	NA
HDAC3	51	37	0.579545454545455	0.00043956422809074	0.000107801633340423	0.0331762594750317	NA
KDM4B	471	1293	0.267006802721088	0.00405950493001448	0.00376723005159911	0.0292274878415374	NA
SRSF4	464	1277	0.266513497989661	0.00399917258498242	0.00372061312907352	0.0278559455908899	NA
ZNF282	342	923	0.270355731225296	0.0029476660001379	0.00268921371819488	0.0258452281943026	NA
NFXL1	149	353	0.296812749003984	0.00128421705853961	0.00102848585322079	0.025573120531882	NA
PCBP2	136	316	0.300884955752212	0.00117217127490864	0.000920684219880369	0.025148705502827	NA
TAL1	469	1302	0.264822134387352	0.00404226711714818	0.00379345207051975	0.0248815046628427	NA
SOX13	84	166	0.336	0.000723988140384748	0.000483650571202979	0.0240337569181769	NA
MYNN	146	353	0.292585170340681	0.00125836033924016	0.00102848585322079	0.0229874486019365	NA
ZSCAN29	409	1133	0.265239948119326	0.00352513273115907	0.00330106082634322	0.0224071904815848	NA
IRF3	84	172	0.328125	0.000723988140384748	0.000501131917150074	0.0222856223234673	NA
ZEB1	382	1055	0.265831593597773	0.00329242225746397	0.00307380332903098	0.0218618928432993	NA
PYGO2	30	16	0.652173913043478	0.000258567192994553	0.0000466169225255883	0.0211950270468965	NA
PHB2	46	64	0.418181818181818	0.000396469695924981	0.000186467690102353	0.0210002005822628	NA
ZNF184	85	180	0.320754716981132	0.0007326070468179	0.000524440378412869	0.0208166668405031	NA
BMI1	423	1182	0.263551401869159	0.0036457974212232	0.00344382515157784	0.0201972269645358	NA
FIP1L1	2677	7851	0.254274316109422	0.0230728125215473	0.0228743411717746	0.0198471349772647	NA
ARID2	142	352	0.287449392712551	0.00122388471350755	0.00102557229556294	0.0198312417944607	NA
CBX8	42	59	0.415841584158416	0.000361994070192374	0.000171899901813107	0.0190094168379267	NA
HNRNPH1	54	96	0.36	0.000465420947390195	0.00027970153515353	0.0185719412236665	NA
USF2	585	1668	0.25965379494008	0.00504206026339378	0.00485981417329258	0.0182246090101199	NA
SMARCE1	405	1145	0.261290322580645	0.00349065710542646	0.00333602351823741	0.015463358718905	NA
LCORL	77	175	0.305555555555556	0.000663655795352686	0.000509872590123622	0.0153783205229063	NA
MNT	3872	11402	0.253502684300118	0.0333724057091636	0.0332203844147974	0.0152021294366249	NA
NFIB	301	839	0.264035087719298	0.00259429083637868	0.00244447487493554	0.0149815961443143	NA
ZNF384	176	470	0.272445820433437	0.00151692753223471	0.00136937209918916	0.0147555433045553	NA
SETDB1	188	508	0.270114942528736	0.00162035440943253	0.00148008729018743	0.0140267119245102	NA
ZBTB5	104	260	0.285714285714286	0.000896366269047783	0.00075752499104081	0.0138841278006973	NA
ZEB2	773	2240	0.256554928642549	0.00666241467282631	0.00652636915358236	0.0136045519243948	NA
ZBTB7B	68	155	0.304932735426009	0.00058608563745432	0.000451601436966637	0.0134484200487683	NA
BACH1	312	878	0.26218487394958	0.00268909880714335	0.00255810362359166	0.013099518355169	NA
HES1	66	154	0.3	0.000568847824588016	0.000448687879308788	0.0120159945279229	NA
NUFIP1	20	22	0.476190476190476	0.000172378128663035	0.0000640982684726839	0.0108279860190351	NA
TFAP4	478	1380	0.257265877287406	0.00411983727504654	0.00402070956783199	0.009912770721455	NA
NCOA4	26	45	0.366197183098592	0.000224091567261946	0.000131110094603217	0.00929814726587287	NA
CBX2	53	125	0.297752808988764	0.000456802040957043	0.000364194707231159	0.00926073337258846	NA
ESR1	309	883	0.259228187919463	0.00266324208784389	0.00257267141188091	0.00905706759629886	NA
RFX5	236	669	0.260773480662983	0.00203406191822382	0.00194917007310116	0.00848918451226541	NA
ARID3A	460	1332	0.256696428571429	0.00396469695924981	0.00388085880025523	0.00838381589945824	NA
SREBF1	175	490	0.263157894736842	0.00150830862580156	0.00142764325234614	0.00806653734554158	NA
ZMIZ1	23	41	0.359375	0.000198234847962491	0.00011945586397182	0.00787789839906704	NA
KAT2B	34	74	0.314814814814815	0.00029304281872716	0.000215603266680846	0.00774395520463139	NA
PBX3	89	238	0.27217125382263	0.000767082672550507	0.000693426722568126	0.00736559499823806	NA
NFYA	25	49	0.337837837837838	0.000215472660828794	0.000142764325234614	0.00727083355941798	NA
IRF5	34	77	0.306306306306306	0.00029304281872716	0.000224343939654394	0.00686988790727661	NA
ZNF512B	51	129	0.283333333333333	0.00043956422809074	0.000375848937862556	0.0063715290228184	NA
NR2C2	110	306	0.264423076923077	0.000948079707646694	0.000891548643301877	0.00565310643448171	NA
TAF7	1249	3677	0.253552578156719	0.0107650141350066	0.0107131515079118	0.00518626270947856	NA
MCM7	38	96	0.283582089552239	0.000327518444459767	0.00027970153515353	0.0047816909306237	NA
GATA2	737	2164	0.254050327473285	0.00635213404123285	0.00630493877158582	0.00471952696470285	NA
CHAMP1	136	387	0.260038240917782	0.00117217127490864	0.00112754681358767	0.00446244613209721	NA
KAT8	41	106	0.27891156462585	0.000353375163759222	0.000308837111732023	0.00445380520271996	NA
FOXM1	164	470	0.258675078864353	0.00141350065503689	0.00136937209918916	0.0044128555847732	NA
SMARCC2	188	545	0.256480218281037	0.00162035440943253	0.00158788892352785	0.00324654859046789	NA
PML	456	1339	0.254038997214485	0.0039302213335172	0.00390125370386017	0.00289676296570313	NA
EHMT2	613	1804	0.253620190318577	0.00528338964352203	0.00525605801476008	0.00273316287619473	NA
NCOA2	47	130	0.265536723163842	0.000405088602358133	0.000378762495520405	0.00263261068377277	NA
ZNF407	610	1796	0.253532834580216	0.00525753292422257	0.00523274955349729	0.0024783370725286	NA
MEF2C	37	101	0.268115942028986	0.000318899538026615	0.000294269323442776	0.00246302145838389	NA
NCOA3	23	60	0.27710843373494	0.000198234847962491	0.000174813459470956	0.00234213884915343	NA
ZBTB8A	5	9	0.357142857142857	0.0000430945321657588	0.0000262220189206434	0.00168725132451154	NA
THRA	7	16	0.304347826086957	0.0000603323450320623	0.0000466169225255883	0.0013715422506474	NA
SKI	396	1167	0.253358925143954	0.0034130869475281	0.0034001217867101	0.00129651608179997	NA
ZNF507	153	450	0.253731343283582	0.00131869268427222	0.00131110094603217	0.000759173824004802	NA
U2AF2	97	285	0.253926701570681	0.000836033924015721	0.000830363932487042	0.000566999152867885	NA
SRSF7	7	19	0.269230769230769	0.0000603323450320623	0.0000553575954991361	0.00049747495329262	NA
DACH1	127	374	0.253493013972056	0.00109460111701027	0.00108967056403563	0.000493055297464675	NA
SIX4	4	11	0.266666666666667	0.000034475625732607	0.000032049134236342	0.000242649149626507	NA
ARHGAP35	13	39	0.25	0.000112045783630973	0.000113628748656122	-0.000158296502514863	NA
SREBF2	3	10	0.230769230769231	0.0000258567192994553	0.0000291355765784927	-0.000327885727903741	NA
MEF2A	68	203	0.250922509225092	0.00058608563745432	0.000591452204543402	-0.000536656708908199	NA
MEIS2	586	1738	0.252151462994836	0.00505067916982693	0.00506376320934203	-0.00130840395150987	NA
WHSC1	107	324	0.248259860788863	0.000922222988347238	0.000943992681143164	-0.00217696927959251	NA
TRIP13	3	17	0.15	0.0000258567192994553	0.0000495304801834376	-0.00236737608839823	NA
ZMYM3	241	722	0.250259605399792	0.00207715645038957	0.00210358862896717	-0.00264321785775983	NA
MCM2	8	33	0.195121951219512	0.0000689512514652141	0.0000961474027090259	-0.00271961512438118	NA
ZBTB1	4	22	0.153846153846154	0.000034475625732607	0.0000640982684726839	-0.00296226427400769	NA
IRF2	56	183	0.234309623430962	0.000482658760256499	0.000533181051386416	-0.00505222911299177	NA
CHD7	53	176	0.231441048034935	0.000456802040957043	0.000512786147781472	-0.00559841068244281	NA
NR2F1	901	2685	0.251254880089236	0.00776563469626974	0.00782290231132529	-0.00572676150555522	NA
PRPF4	1213	3608	0.251607550300767	0.0104547335034131	0.0105121160295202	-0.00573825261070797	NA
RUNX1	91	289	0.239473684210526	0.00078432048541681	0.000842018163118439	-0.00576976777016288	NA
HSF1	24	92	0.206896551724138	0.000206853754395642	0.000268047304522133	-0.00611935501264905	NA
FOXP1	9	48	0.157894736842105	0.0000775701578983659	0.000139850767576765	-0.00622806096783991	NA
ZNF318	80	259	0.23598820058997	0.000689512514652141	0.000754611433382961	-0.00650989187308199	NA
PAX8	30	112	0.211267605633803	0.000258567192994553	0.000326318457679118	-0.00677512646845654	NA
MYB	16	72	0.181818181818182	0.000137902502930428	0.000209776151365147	-0.00718736484347193	NA
ATF7	1460	4344	0.251550654720882	0.0125836033924016	0.0126564944656972	-0.00728910732956563	NA
XRCC3	1	28	0.0344827586206897	0.00000861890643315176	0.0000815796144197796	-0.00729607079866278	NA
ZZZ3	73	241	0.232484076433121	0.000629180169620079	0.000702167395541674	-0.00729872259215954	NA
FOSL1	51	176	0.224669603524229	0.00043956422809074	0.000512786147781472	-0.00732219196907317	NA
BCOR	296	903	0.246872393661384	0.00255119630421292	0.00263094256503789	-0.00797462608249696	NA
ZNF579	158	495	0.241960183767228	0.00136178721643798	0.00144221104063539	-0.00804238241974102	NA
STAT2	9	55	0.140625	0.0000775701578983659	0.00016024567118171	-0.0082675513283344	NA
XRCC5	2421	7192	0.251846457921565	0.0208663724746604	0.020954306675252	-0.00879342005915343	NA
RB1	2831	8405	0.251957992168031	0.0244001241122526	0.0244884521142231	-0.0088328001970478	NA
ZNF830	176	554	0.241095890410959	0.00151692753223471	0.0016141109424485	-0.00971834102137855	NA
MYBL2	102	336	0.232876712328767	0.00087912845618148	0.000978955373037355	-0.00998269168558751	NA
JUN	477	1446	0.24804992199688	0.00411121836861339	0.00421300437325004	-0.0101786004636654	NA
ZNF280A	17	86	0.16504854368932	0.00014652140936358	0.000250565958575037	-0.0104044549211457	NA
CDC5L	7	58	0.107692307692308	0.0000603323450320623	0.000168986344155258	-0.0108653999123195	NA
THAP1	155	496	0.238095238095238	0.00133593049713852	0.00144512459829324	-0.0109194101154715	NA
NANOG	62	221	0.219081272084806	0.000534372198855409	0.000643896242384689	-0.0109524043529279	NA
TEAD4	282	872	0.244367417677643	0.0024305316141488	0.00254062227764456	-0.0110090663495767	NA
BRCA1	76	264	0.223529411764706	0.000655036888919534	0.000769179221672207	-0.0114142332752673	NA
CUX1	181	575	0.239417989417989	0.00156002206440047	0.00167529565326333	-0.0115273588862861	NA
ZNF574	290	898	0.244107744107744	0.00249948286561401	0.00261637477674864	-0.0116891911134633	NA
WRNIP1	161	519	0.236764705882353	0.00138764393573743	0.00151213642442377	-0.0124492488686338	NA
TAF9B	1157	3471	0.25	0.00997207474315659	0.0101129586303948	-0.0140883887238229	NA
HDAC1	8247	24446	0.252255834582326	0.0710801213542026	0.0712248305037833	-0.0144709149580674	NA
ESRRA	730	2212	0.248130523453433	0.00629180169620079	0.00644478953916259	-0.01529878429618	NA
MIER1	133	447	0.229310344827586	0.00114631455560918	0.00130236027305862	-0.0156045717449439	NA
RBM34	116	397	0.226120857699805	0.000999793146245604	0.00115668239016616	-0.0156889243920556	NA
PHF21A	18	110	0.140625	0.000155140315796732	0.00032049134236342	-0.0165351026566688	NA
SMARCB1	68	258	0.208588957055215	0.00058608563745432	0.000751697875725112	-0.0165612238270792	NA
E2F7	27	137	0.164634146341463	0.000232710473695098	0.00039915739912535	-0.0166446925430252	NA
KAT2A	5	73	0.0641025641025641	0.0000430945321657588	0.000212689709022997	-0.0169595176857238	NA
ZNF207	1960	5859	0.250671441360788	0.0168930566089775	0.0170705343173389	-0.017747770836142	NA
CBFA2T3	487	1505	0.244477911646586	0.00419740743294491	0.00438490427506315	-0.0187496842118244	NA
MLLT1	1160	3496	0.24914089347079	0.00999793146245604	0.010185797571841	-0.0187866109385005	NA
SRF	311	987	0.23959938366718	0.0026804799007102	0.00287568140829723	-0.0195201507587032	NA
CREB1	1103	3344	0.248032381380706	0.00950665379576639	0.00974293680784796	-0.0236283012081567	NA
NR2F2	1021	3102	0.247635217074945	0.00879990346824795	0.00903785585464844	-0.0237952386400488	NA
TBX3	81	322	0.200992555831266	0.000698131421085293	0.000938165565827465	-0.0240034144742172	NA
ATF4	277	903	0.234745762711864	0.00238743708198304	0.00263094256503789	-0.0243505483054853	NA
SOX6	176	606	0.225063938618926	0.00151692753223471	0.00176561594065666	-0.0248688408421948	NA
BCL11A	87	343	0.202325581395349	0.000749844859684203	0.0009993502766423	-0.0249505416958096	NA
TCF12	1243	3763	0.248302037554934	0.0107133006964076	0.0109637174664868	-0.0250416770079163	NA
DNMT1	131	474	0.216528925619835	0.00112907674274288	0.00138102632982055	-0.0251949587077673	NA
HNRNPUL1	79	323	0.196517412935323	0.000680893608218989	0.000941079123485314	-0.0260185515266325	NA
HNF1A	59	266	0.181538461538462	0.000508515479555954	0.000775006336987906	-0.0266490857431952	NA
NFE2	211	718	0.227125941872982	0.00181858925739502	0.00209193439833578	-0.0273345140940754	NA
KDM5B	3300	9862	0.25072177480626	0.0284423912294008	0.0287335056217095	-0.0291114392308684	NA
ETV4	367	1187	0.236164736164736	0.0031631386609667	0.00345839293986708	-0.0295254278900387	NA
EBF1	280	930	0.231404958677686	0.00241329380128249	0.00270960862179982	-0.0296314820517327	NA
NFE2L2	52	257	0.168284789644013	0.000448183134523892	0.000748784318067262	-0.0300601183543371	NA
PAX5	270	904	0.229982964224872	0.00232710473695098	0.00263385612269574	-0.0306751385744765	NA
NR3C1	853	2633	0.24469305794607	0.00735192718747845	0.00767139731311713	-0.0319470125638675	NA
CHD4	330	1091	0.232230823363828	0.00284423912294008	0.00317869140471355	-0.0334452281773472	NA
PTBP1	407	1321	0.235532407407407	0.00350789491829277	0.00384880966601889	-0.0340914747726119	NA
CBX5	50	265	0.158730158730159	0.000430945321657588	0.000772092779330057	-0.0341147457672469	NA
STAT1	172	627	0.215269086357947	0.0014824519065021	0.00182680065147149	-0.0344348744969389	NA
HNF4G	532	1694	0.238993710691824	0.00458525822243674	0.00493556667239666	-0.0350308449959926	NA
E2F4	65	320	0.168831168831169	0.000560228918154864	0.000932338450511766	-0.0372109532356902	NA
GATA4	116	476	0.195945945945946	0.000999793146245604	0.00138685344513625	-0.0387060298890648	NA
ZNF444	608	1938	0.238805970149254	0.00524029511135627	0.00564647474091189	-0.0406179629555614	NA
ZBTB2	409	1350	0.232518476407049	0.00352513273115907	0.00393330283809651	-0.0408170106937444	NA
IRF4	76	367	0.171557562076749	0.000655036888919534	0.00106927566043068	-0.0414238771511148	NA
SAFB	214	778	0.215725806451613	0.00184444597669448	0.00226674785780673	-0.0422301881112255	NA
ARID1B	399	1338	0.229706390328152	0.00343894366682755	0.00389834014620232	-0.045939647937477	NA
ARNT	497	1636	0.23300515705579	0.00428359649727643	0.00476658032824141	-0.048298383096498	NA
TBX21	222	826	0.211832061068702	0.00191339722815969	0.0024065986253835	-0.0493201397223806	NA
FOXK2	846	2676	0.240204429301533	0.00729159484244639	0.00779668029240465	-0.0505085449958256	NA
NCOA1	474	1578	0.230994152046784	0.00408536164931394	0.00459759398408615	-0.0512232334772213	NA
POU2F2	290	1035	0.218867924528302	0.00249948286561401	0.00301553217587399	-0.0516049310259984	NA
MEF2B	458	1532	0.230150753768844	0.00394745914638351	0.00446357033182508	-0.0516111185441574	NA
CBFA2T2	284	1020	0.217791411042945	0.0024477694270151	0.00297182881100626	-0.0524059383991155	NA
SNRNP70	55	343	0.138190954773869	0.000474039853823347	0.0009993502766423	-0.0525310422818953	NA
ELK1	611	1988	0.235090419392074	0.00526615183065573	0.00579215262380435	-0.0526000793148622	NA
TCF7	231	867	0.210382513661202	0.00199096738605806	0.00252605448935532	-0.053508710329726	NA
HCFC1	1879	5745	0.246458551941238	0.0161949251878922	0.0167383887443441	-0.0543463556451896	NA
HMBOX1	142	608	0.189333333333333	0.00122388471350755	0.00177144305597236	-0.0547558342464806	NA
BATF	161	668	0.194209891435464	0.00138764393573743	0.00194625651544331	-0.0558612579705879	NA
FOXA2	773	2486	0.237189321877877	0.00666241467282631	0.00724310433741329	-0.0580689664586973	NA
SIRT6	76	425	0.151696606786427	0.000655036888919534	0.00123826200458594	-0.0583225115666406	NA
CCAR2	80	439	0.154142581888247	0.000689512514652141	0.00127905181179583	-0.0589539297143689	NA
TBP	2244	6846	0.246864686468647	0.0193408260359926	0.0199462157256361	-0.0605389689643548	NA
FOXA1	1193	3737	0.241987829614604	0.0102823553747501	0.0108879649673827	-0.060560959263267	NA
MTA2	792	2557	0.236488504031054	0.0068261738950562	0.00744996693112058	-0.0623793036064388	NA
JUNB	191	781	0.196502057613169	0.00164621112873199	0.00227548853078028	-0.0629277402048293	NA
ZKSCAN1	93	492	0.158974358974359	0.000801558298283114	0.00143347036766184	-0.0631912069378727	NA
NCOR1	667	2209	0.23191933240612	0.00574881059091223	0.00643604886618904	-0.0687238275276812	NA
SMAD5	3672	11100	0.248578391551584	0.0316486244225333	0.0323404900021269	-0.069186557959363	NA
EED	391	1397	0.218680089485459	0.00336999241536234	0.00407024004801543	-0.0700247632653092	NA
U2AF1	1911	5894	0.244843049327354	0.016470730193753	0.0171725088353636	-0.0701778641610581	NA
NR2F6	720	2379	0.232333010648596	0.00620561263186927	0.00693135366802341	-0.0725741036154144	NA
MTA1	616	2083	0.228232678769915	0.00530924636282149	0.00606894060130003	-0.0759694238478544	NA
E2F8	388	1419	0.214720531267294	0.00334413569606288	0.00413433831648811	-0.079020262042523	NA
TRIM24	392	1432	0.214912280701754	0.00337861132179549	0.00417221456604015	-0.0793603244244664	NA
SMC3	2878	8792	0.246615252784919	0.0248052127146108	0.0256159989278108	-0.0810786213200011	NA
NR2C1	773	2566	0.231506439053609	0.00666241467282631	0.00747618895004123	-0.0813774277214915	NA
RCOR1	857	2816	0.233324258099646	0.00738640281321106	0.00820457836450354	-0.0818175551292485	NA
MAFF	348	1332	0.207142857142857	0.00299937943873681	0.00388085880025523	-0.0881479361518415	NA
NFATC3	317	1243	0.203205128205128	0.00273219333930911	0.00362155216870664	-0.0889358829397534	NA
BCL3	353	1350	0.207281268349971	0.00304247397090257	0.00393330283809651	-0.0890828867193943	NA
FOSL2	326	1272	0.204005006257822	0.00280976349720747	0.00370604534078427	-0.0896281843576797	NA
GATA1	663	2274	0.225740551583248	0.00571433496517962	0.00662543011394924	-0.0911095148769621	NA
ZHX2	1035	3380	0.234428086070215	0.00892056815831207	0.00984782488353053	-0.092725672521846	NA
ZNF274	36	435	0.0764331210191083	0.000310280631593463	0.00126739758116443	-0.0957116949570969	NA
TRIM22	2854	8773	0.245463146125398	0.0245983589602151	0.0255606413323116	-0.0962282372096519	NA
CREM	2893	8891	0.245502376103191	0.024934496311108	0.0259044411359379	-0.0969944824829812	NA
ZNF316	501	1817	0.216134598792062	0.00431807212300903	0.00529393426431212	-0.0975862141303091	NA
ZBTB11	507	1856	0.214557765552264	0.00436978556160794	0.00540756301296825	-0.10377774513603	NA
ETS1	2052	6427	0.242009670951763	0.0176859960008274	0.0187254350669973	-0.103943906616984	NA
RAD21	4708	14284	0.247893850042123	0.0405778114872785	0.041617257584719	-0.103944609744048	NA
SAP30	2846	8778	0.244838265657261	0.0245294077087499	0.0255752091206009	-0.104580141185098	NA
ETV6	374	1473	0.202490525175961	0.00322347100599876	0.00429167043001197	-0.106819942401322	NA
SMAD1	433	1652	0.207673860911271	0.00373198648555471	0.00481319725076699	-0.108121076521228	NA
STAT3	329	1354	0.195484254307784	0.00283562021650693	0.00394495706872791	-0.110933685222098	NA
TRIM28	1067	3548	0.231202600216685	0.00919637316417293	0.0103373025700492	-0.114092940587628	NA
STAT5A	267	1201	0.181880108991826	0.00230124801765152	0.00349918274707697	-0.119793472942545	NA
CEBPB	969	3291	0.227464788732394	0.00835172033372406	0.00958851825198195	-0.123679791825789	NA
ZBED1	310	1345	0.187311178247734	0.00267186099427705	0.00391873504980727	-0.124687405553022	NA
TBL1XR1	838	2918	0.223109691160809	0.00722264359098118	0.00850176124560417	-0.127911765462299	NA
NFATC1	132	847	0.134831460674157	0.00113769564917603	0.00246778333619833	-0.13300876870223	NA
SPI1	645	2366	0.214214546662238	0.00555919464938289	0.00689347741847137	-0.133428276908849	NA
IKZF2	555	2112	0.208098987626547	0.00478349307039923	0.00615343377337766	-0.136994070297843	NA
HNRNPL	2405	7594	0.240524052405241	0.02072846997173	0.0221255568537074	-0.139708688197737	NA
GATA3	748	2698	0.217063261752757	0.00644694201199752	0.00786077856087733	-0.141383654887981	NA
KDM1A	1844	5942	0.236835345491909	0.0158932634627318	0.0173123596029404	-0.141909614020852	NA
EP400	3650	11290	0.244310575635877	0.0314590084810039	0.0328940659571183	-0.143505747611433	NA
RXRA	2203	7019	0.23888527434396	0.0189874508722333	0.020450261200444	-0.14628103282107	NA
JUND	2677	8447	0.240650845019777	0.0230728125215473	0.0246108215358528	-0.153800901430552	NA
ELF4	1093	3805	0.223152307064108	0.00942046473143488	0.0110860868881165	-0.16656221566816	NA
NFIC	1118	3903	0.22266480780721	0.00963593739226367	0.0113716155385857	-0.173567814632203	NA
CBX1	522	2140	0.196093163035312	0.00449906915810522	0.00623501338779744	-0.173594422969222	NA
ELF1	3082	9718	0.24078125	0.0265634696269737	0.0283139533189792	-0.175048369200548	NA
MAFK	909	3297	0.216119828815977	0.00783458594773495	0.00960599959792904	-0.177141365019409	NA
CBFB	486	2075	0.189769621241702	0.00418878852651176	0.00604563214003723	-0.185684361352548	NA
MTA3	1909	6313	0.232181950863537	0.0164534923808867	0.0183932894940024	-0.193979711311573	NA
E2F1	1144	4062	0.219746446407991	0.00986002895952562	0.0118348712061837	-0.197484224665812	NA
RUNX3	1019	3701	0.215889830508475	0.00878266565538165	0.0107830768917001	-0.20004112363185	NA
HNF4A	2385	7808	0.23398410673992	0.020556091843067	0.0227490581924871	-0.219296634942015	NA
ZBTB33	4778	14923	0.2425257601137	0.0411811349375991	0.0434790209280847	-0.229788599048554	NA
ATF3	1602	5541	0.22427551448971	0.0138074881059091	0.0161440229821428	-0.233653487623368	NA
SP1	6220	19209	0.244602619056982	0.053609598014204	0.0559665290496266	-0.235693103542267	NA
NBN	988	3770	0.207650273224044	0.00851547955595394	0.0109841123700917	-0.246863281413781	NA
ZBTB40	1788	6199	0.22386377864029	0.0154106047024754	0.0180611439210076	-0.265053921853228	NA
GABPB1	3135	10196	0.235166154076963	0.0270202716679308	0.0297066338794312	-0.268636221150038	NA
PHF20	1119	4274	0.207491192286297	0.00964455629869682	0.0124525454296478	-0.280798913095096	NA
CTCF	27780	83151	0.250425940449469	0.239433220712956	0.242265232807825	-0.283201209486869	NA
RELB	1646	5940	0.216978644872133	0.0141867199889678	0.0173065324876247	-0.311981249865686	NA
ATF2	1134	4464	0.202572347266881	0.0097738398951941	0.0130061213846391	-0.323228148944504	NA
GABPA	3193	10577	0.231880900508352	0.0275201682410536	0.0308166993470717	-0.329653110601815	NA
FOS	1302	5100	0.203373945641987	0.0112218161759636	0.0148591440550313	-0.363732787906768	NA
SIN3B	1230	4958	0.198771816418875	0.0106012549127767	0.0144454188676167	-0.384416395484001	NA
KDM5A	3443	11509	0.230270197966827	0.0296748948493415	0.0335321350841872	-0.385724023484573	NA
C11orf30	1705	6616	0.204903256820094	0.0146952354685238	0.0192760974643308	-0.458086199580702	C11orf30
RBM22	6660	22245	0.230409963674105	0.0574019168447907	0.064812090098857	-0.741017325406627	RBM22
AGO1	5168	19563	0.20896850107153	0.0445425084465283	0.0569979284605053	-1.2455420013977	AGO1
AGO2	16386	52890	0.236532132340204	0.141229400813625	0.154098064523648	-1.28686637100231	AGO2
