# Supplementary material for: Interpreting mammalian synonymous site conservation in light of the unwanted transcript hypothesis
Source: Nat Commun. 2025 Feb 27;16:2007. doi: 10.1038/s41467-025-57179-w (PMC11865589; doi:10.1038/s41467-025-57179-w)
Supplement: Supplementary file 14 — Source Data [file 41467_2025_57179_MOESM14_ESM.zip › source_data/fig6C_source_data.txt]

combined_df_no_CpG.enstxid	combined_df_no_CpG.obs_ov_exp_CpG_prop	combined_df_no_CpG.obs_ov_exp_constraint_prop	combined_df_no_CpG.hox
ENST00000000233	7.9795817784975	2.16646728267019	FALSE
ENST00000000412	NA	0.503098353014847	FALSE
ENST00000000442	0	1.86202602721976	FALSE
ENST00000001008	1.32993029641625	1.30358373247847	FALSE
ENST00000001146	1.00643373782851	2.02450503907641	FALSE
ENST00000002125	0	0.292370753396786	FALSE
ENST00000002165	NA	0.370336287635929	FALSE
ENST00000002501	0	1.33321063548935	FALSE
ENST00000002596	0	1.73425773722191	FALSE
ENST00000002829	0.79229889999266	1.49872163324804	FALSE
ENST00000003084	0	0.477962622944312	FALSE
ENST00000003100	NA	0.577147461250799	FALSE
ENST00000003302	0	0.715132141641795	FALSE
ENST00000004103	NA	0.691294403587068	FALSE
ENST00000004982	0.716116313454904	1.66651329436168	FALSE
ENST00000005178	NA	0.772875730718461	FALSE
ENST00000005226	0.809522789122935	1.23608933091727	FALSE
ENST00000005257	NA	0.795946648053341	FALSE
ENST00000005260	0	0.270977771440924	FALSE
ENST00000005284	2.06878046109194	1.97114475677188	FALSE
ENST00000005340	1.201227364505	0.897563810427967	FALSE
ENST00000005386	NA	0.467793205434858	FALSE
ENST00000005756	NA	0.180163599390452	FALSE
ENST00000005995	NA	1.54575146143692	FALSE
ENST00000006015	12.6609364218827	3.39150073940272	TRUE
ENST00000006053	0	0.588968553830635	FALSE
ENST00000006658	1.12842570605015	1.17759929948586	FALSE
ENST00000006750	NA	0.808006445751119	FALSE
ENST00000006777	0	0.735103608540491	FALSE
ENST00000007264	0	0.793577759219849	FALSE
ENST00000007390	1.24126827665517	0.75643156623509	FALSE
ENST00000007414	0	1.20184606553547	FALSE
ENST00000007516	0	1.48134515054372	FALSE
ENST00000007699	2.6598605928325	1.26972441475176	FALSE
ENST00000007735	NA	1.5871555184397	FALSE
ENST00000008391	9.6818925579103	1.88685304091602	FALSE
ENST00000008527	2.32737801872844	0.761834648851055	FALSE
ENST00000008938	NA	0.177761418065246	FALSE
ENST00000009041	3.10317069163792	1.0554584197624	FALSE
ENST00000009180	0	1.27934353910594	FALSE
ENST00000009530	2.06878046109194	2.16504291233313	FALSE
ENST00000009589	NA	0.493781716847906	FALSE
ENST00000011292	0	1.33974598174174	FALSE
ENST00000011619	5.319721185665	1.52623439752989	FALSE
ENST00000011653	0	0.78424155028785	FALSE
ENST00000011691	NA	0.925840719089823	FALSE
ENST00000011898	2.06878046109194	1.96364357165097	FALSE
ENST00000012049	0.716116313454904	1.06881865292395	FALSE
ENST00000012443	2.53895783861284	2.0985722966036	FALSE
ENST00000013070	5.07791567722568	0.366938707015416	FALSE
ENST00000013125	0	1.07926575253899	FALSE
ENST00000014914	0	0.933247444842542	FALSE
ENST00000014930	NA	0.833256647180841	FALSE
ENST00000016171	NA	0.694380539317368	FALSE
ENST00000016946	1.09523671469574	0.579280885718458	FALSE
ENST00000017003	0.564212853025076	1.5554124080709	FALSE
ENST00000019103	2.6598605928325	1.23445429211976	FALSE
ENST00000020673	0.5319721185665	1.53406205981574	FALSE
ENST00000020926	1.24126827665517	1.29617700672575	FALSE
ENST00000020945	NA	1.14684785848546	FALSE
ENST00000022615	NA	1.34159560803959	FALSE
ENST00000023064	0	1.25184097229047	FALSE
ENST00000025008	2.32737801872844	0.870941621173945	FALSE
ENST00000025301	0	0.345344268224916	FALSE
ENST00000027335	0	0.379832089883004	FALSE
ENST00000029410	1.03439023054597	1.65769576370368	FALSE
ENST00000033079	NA	2.09320510402917	FALSE
ENST00000035307	0.689593487030648	1.06942029584707	FALSE
ENST00000037243	2.6598605928325	2.53944882950352	FALSE
ENST00000037502	0	0.683697761789408	FALSE
ENST00000038176	0	0.671401039455066	FALSE
ENST00000039007	0	0.355522836130492	FALSE
ENST00000039989	0.809522789122935	0.983959187587433	FALSE
ENST00000040584	13.7192809525045	4.01672435051277	TRUE
ENST00000040663	0	0.849178748719328	FALSE
ENST00000040738	0.809522789122935	0.193218932679615	FALSE
ENST00000040877	0	0.427944154601518	FALSE
ENST00000042381	0.547618357347868	0.853830885382837	FALSE
ENST00000043402	0	0.955259956892678	FALSE
ENST00000044462	NA	0.540490798171356	FALSE
ENST00000046087	NA	1.13949626964901	FALSE
ENST00000046640	0	1.5684831005757	FALSE
ENST00000046794	0	0.455798507859605	FALSE
ENST00000052754	NA	0.15871555184397	FALSE
ENST00000053243	0	0.84076346382211	FALSE
ENST00000053468	NA	0.512773321342056	FALSE
ENST00000053867	0	0.790656614093886	FALSE
ENST00000054650	0	0.909007251470008	FALSE
ENST00000054666	NA	0.987563433695812	FALSE
ENST00000054950	NA	3.80917324425527	FALSE
ENST00000055077	0	0.818638109511002	FALSE
ENST00000055335	3.03100393136727	1.31900595596358	FALSE
ENST00000055682	0	0.366518387763394	FALSE
ENST00000056217	0	0.563963889800908	FALSE
ENST00000056233	1.69263855907523	0.194913835597858	FALSE
ENST00000057513	NA	0	FALSE
ENST00000060969	0	0.987563433695812	FALSE
ENST00000061240	0	0.534409326461974	FALSE
ENST00000064571	1.32993029641625	1.24988497077126	FALSE
ENST00000064724	NA	1.72823600896767	FALSE
ENST00000064780	0.7447609659931	1.09793817040299	FALSE
ENST00000066544	1.86190241498275	2.18981457036897	FALSE
ENST00000072644	NA	0.753226347734094	FALSE
ENST00000072869	0	1.13784482577996	FALSE
ENST00000075120	0	0.500736388916186	FALSE
ENST00000075322	0	0.64321565747293	FALSE
ENST00000075503	NA	0.864118004483835	FALSE
ENST00000078429	0	1.24649774862825	FALSE
ENST00000078445	0	0.505004028594449	FALSE
ENST00000080059	0.979948639464605	1.37161588013307	FALSE
ENST00000081029	0	0.148134515054372	FALSE
ENST00000083182	9.30951207491375	1.41163479051813	FALSE
ENST00000084798	0	1.82319403143842	FALSE
ENST00000085219	1.09523671469574	0.97614651538719	FALSE
ENST00000155093	NA	1.6880444738754	FALSE
ENST00000155840	0.489974319732303	1.19485858841026	FALSE
ENST00000155858	0	1.36495374585814	FALSE
ENST00000155926	4.85713673473761	1.67561992438552	FALSE
ENST00000156109	0	0.252502014297225	FALSE
ENST00000156471	0	0.387169755255744	FALSE
ENST00000156626	NA	1.00619670602969	FALSE
ENST00000157600	0	1.23445429211976	FALSE
ENST00000157812	0	1.1833230492509	FALSE
ENST00000158009	2.6598605928325	1.17902981369806	FALSE
ENST00000158762	0.775792672909479	0.825114074081354	FALSE
ENST00000158771	0	1.40337961630457	FALSE
ENST00000159060	1.69263855907523	0.577147461250799	FALSE
ENST00000159087	0.290922252341055	1.0747013837278	FALSE
ENST00000159111	0.428023543674195	1.10410818674066	FALSE
ENST00000160262	0	0.5228277001919	FALSE
ENST00000160298	0.365078904898578	0.936105028614101	FALSE
ENST00000160373	0	1.14956122092667	FALSE
ENST00000160382	3.23809115649174	1.42843996659573	FALSE
ENST00000160827	0	0.564050653476262	FALSE
ENST00000161006	0	0.888807090326231	FALSE
ENST00000161559	NA	0.78424155028785	FALSE
ENST00000161863	0	0.765606107508733	FALSE
ENST00000162044	0	1.04009340357325	FALSE
ENST00000162330	0	0.825320869588642	FALSE
ENST00000162391	0	0.931813885019435	FALSE
ENST00000162749	0	1.61601289150224	FALSE
ENST00000163416	0	0.297508649481583	FALSE
ENST00000164024	0.560813980416491	1.08777743527011	FALSE
ENST00000164133	0	1.50281392084145	FALSE
ENST00000164139	0	1.33038003966028	FALSE
ENST00000164227	0	1.16075552841112	FALSE
ENST00000164305	NA	0.388853102017726	FALSE
ENST00000164640	0.39614944999633	0.9140214758674	FALSE
ENST00000165524	NA	0.846482943167839	FALSE
ENST00000166139	0	0.85462220223676	FALSE
ENST00000166244	0.248253655331033	1.85538480105601	FALSE
ENST00000166345	0	0.539632876269497	FALSE
ENST00000167106	0	2.48733327516669	FALSE
ENST00000167586	NA	1.69296588633568	FALSE
ENST00000167588	NA	0.467793205434858	FALSE
ENST00000168148	NA	0.266642127097869	FALSE
ENST00000168216	2.6598605928325	0.625920486145233	FALSE
ENST00000168712	2.32737801872844	1.48134515054372	FALSE
ENST00000168977	NA	1.36739552357882	FALSE
ENST00000169298	0	0.740672575271859	FALSE
ENST00000169551	0	0.872935535141834	FALSE
ENST00000170150	0	1.02554664268411	FALSE
ENST00000170168	0.572893050763923	1.05933403207487	FALSE
ENST00000170447	0	0.724213184710262	FALSE
ENST00000170564	0.642035315511293	0.670247969754207	FALSE
ENST00000171111	0	0.983193683989193	FALSE
ENST00000171757	NA	0.299117770782866	FALSE
ENST00000171887	0.338527711815045	0.99626991233041	FALSE
ENST00000172229	0.433000561623895	2.03321883407961	FALSE
ENST00000173229	1.25521511122433	2.53235539701887	FALSE
ENST00000173527	1.24126827665517	0.949211455688207	FALSE
ENST00000173898	NA	0.498396499248354	FALSE
ENST00000174618	1.43223262690981	1.84840412589968	FALSE
ENST00000175091	NA	1.77761418065246	FALSE
ENST00000175238	0	0.13466774095852	FALSE
ENST00000175756	0	0.541955542881848	FALSE
ENST00000176643	0	0.638830096171978	FALSE
ENST00000176763	0	1.12582231441323	FALSE
ENST00000177694	0.846319279537614	0.964990555211336	FALSE
ENST00000178638	1.69263855907523	0.930146954992567	FALSE
ENST00000178640	1.16368900936422	1.97204073166132	FALSE
ENST00000179259	0	0.555504431453894	FALSE
ENST00000180166	NA	1.29020384079614	FALSE
ENST00000180173	0	0.567323674676317	FALSE
ENST00000181383	NA	0.676266264378654	FALSE
ENST00000181796	0	0.233896602717429	FALSE
ENST00000181839	0	1.42990955503873	FALSE
ENST00000182290	0	0.979194252054322	FALSE
ENST00000182527	5.319721185665	1.29020384079614	FALSE
ENST00000183605	0	1.11100886290779	FALSE
ENST00000184183	0	0.761834648851055	FALSE
ENST00000184266	0	0.5228277001919	FALSE
ENST00000184956	1.86190241498275	0.64140717858594	FALSE
ENST00000185150	5.72893050763923	0.905266480887827	FALSE
ENST00000186436	0	0.711045672260984	FALSE
ENST00000187762	0	1.24432992645672	FALSE
ENST00000188312	NA	0.425081651895154	FALSE
ENST00000188790	0	1.14050467342746	FALSE
ENST00000190165	0	1.14572788987366	FALSE
ENST00000190611	1.09523671469574	0.970536477942436	FALSE
ENST00000192788	3.7238048299655	0.592011827481947	FALSE
ENST00000193322	4.13756092218389	0.77965534239143	FALSE
ENST00000193391	NA	1.061630691223	FALSE
ENST00000194130	0	0.650346651458218	FALSE
ENST00000194214	NA	0.493781716847906	FALSE
ENST00000194530	NA	1.13279335041578	FALSE
ENST00000196061	0.503216868914257	1.60627787408355	FALSE
ENST00000196371	NA	0.647189628878323	FALSE
ENST00000196482	0	0.138876107863474	FALSE
ENST00000196551	0	0.907921221300988	FALSE
ENST00000197268	0.886620197610833	0.818215913477216	FALSE
ENST00000198536	NA	0.569748134824507	FALSE
ENST00000198767	2.86446525381962	0.510808672601282	FALSE
ENST00000198801	0	0.869485197058269	FALSE
ENST00000199280	0.775792672909479	1.36996581591637	FALSE
ENST00000199320	NA	1.16228619504199	FALSE
ENST00000199389	0	0.740672575271859	FALSE
ENST00000199447	NA	0.277752215726947	FALSE
ENST00000199448	0	0.78424155028785	FALSE
ENST00000199706	0	0.538670963834079	FALSE
ENST00000199708	2.19047342939147	1.53831996402617	FALSE
ENST00000199764	NA	1.61601289150224	FALSE
ENST00000199814	NA	0.528004212074988	FALSE
ENST00000199936	0	0.704005616099985	FALSE
ENST00000200135	NA	0.537584933665059	FALSE
ENST00000200181	0.783958911571684	1.5871555184397	FALSE
ENST00000200453	0	0.341848880894704	FALSE
ENST00000200457	0	0.911597015719211	FALSE
ENST00000200557	1.12842570605015	1.48615471272081	FALSE
ENST00000200639	NA	1.0316510869858	FALSE
ENST00000200652	1.09523671469574	1.14009286455459	FALSE
ENST00000200691	NA	1.70924440447352	FALSE
ENST00000201031	1.39642681123706	0.84233351697584	FALSE
ENST00000201586	0	1.59107442095436	FALSE
ENST00000201647	0.251608434457128	1.00891615658653	FALSE
ENST00000201979	3.10317069163792	1.14985532664582	FALSE
ENST00000202017	NA	0.370336287635929	FALSE
ENST00000202556	0.827512184436778	0.582470665990491	FALSE
ENST00000202625	0	1.52491412555971	FALSE
ENST00000202677	1.063944237133	0.772242226021151	FALSE
ENST00000202816	NA	0.888807090326231	FALSE
ENST00000202917	NA	0.612970407121538	FALSE
ENST00000202967	0	0.83563059774261	FALSE
ENST00000203001	0	0.696053745436205	FALSE
ENST00000203166	1.69263855907523	0.888807090326231	FALSE
ENST00000203407	4.96507310662067	0.706061707268501	FALSE
ENST00000203556	0.489974319732303	0.818638109511002	FALSE
ENST00000203629	4.13756092218389	0.79256683213804	FALSE
ENST00000203630	0	0.888807090326231	FALSE
ENST00000203664	0	1.72823600896767	FALSE
ENST00000204517	0	1.43113006069478	FALSE
ENST00000204549	NA	0.716779911553412	FALSE
ENST00000204566	NA	1.13464734935263	FALSE
ENST00000204604	1.90964350254641	0.96843387565812	FALSE
ENST00000204679	0	0.766213008901923	FALSE
ENST00000204726	0.555791765666493	0.848860704244153	FALSE
ENST00000204961	0.886620197610833	0.994469471693684	FALSE
ENST00000205194	0	1.27647826802171	FALSE
ENST00000205214	NA	0.510463531606281	FALSE
ENST00000205402	4.65475603745688	0.758224058098206	FALSE
ENST00000205557	0.477410875636603	1.20194553140202	FALSE
ENST00000205636	NA	0.683697761789408	FALSE
ENST00000205948	0	0.21162073579196	FALSE
ENST00000206020	NA	1.44130879512362	FALSE
ENST00000206249	0	1.12902522284683	FALSE
ENST00000206262	NA	0.592538060217487	FALSE
ENST00000206380	1.55158534581896	1.05040837947645	FALSE
ENST00000206423	0	0.538670963834079	FALSE
ENST00000206451	NA	1.32810254876333	FALSE
ENST00000206474	NA	0.740672575271859	FALSE
ENST00000206513	0	1.11100886290779	FALSE
ENST00000206542	0	0.83942891864144	FALSE
ENST00000206595	NA	1.08950546556119	FALSE
ENST00000206765	0	0.768698024065929	FALSE
ENST00000207457	0	1.33018748212089	FALSE
ENST00000207549	0.954821751273205	1.5959243334587	FALSE
ENST00000207870	1.09523671469574	0.763117198764945	FALSE
ENST00000209668	NA	0.467793205434858	FALSE
ENST00000209718	2.6598605928325	0.758737760034587	FALSE
ENST00000209728	NA	0.68188903755187	FALSE
ENST00000209873	4.65475603745688	0.592538060217487	FALSE
ENST00000209875	NA	1.77761418065246	FALSE
ENST00000209884	2.32737801872844	0.735343995593644	FALSE
ENST00000209929	3.10317069163792	0.508654660126457	FALSE
ENST00000210060	0	0.917023188431825	FALSE
ENST00000210187	0	1.24171578795576	FALSE
ENST00000210313	0	0.907921221300988	FALSE
ENST00000210444	3.10317069163792	1.52763718649821	FALSE
ENST00000210633	1.24126827665517	1.32541408206543	FALSE
ENST00000211122	NA	1.11100886290779	FALSE
ENST00000211287	0	1.59985276258721	FALSE
ENST00000211314	NA	0.433564434305478	FALSE
ENST00000211413	0.775792672909479	1.65359458665345	FALSE
ENST00000211936	NA	0.296269030108744	FALSE
ENST00000211998	1.77324039522167	1.09554750696275	FALSE
ENST00000212015	0	1.22511247585507	FALSE
ENST00000212355	0	0.54639780143006	FALSE
ENST00000214869	3.10317069163792	0.975519977187326	FALSE
ENST00000215057	NA	0.433564434305478	FALSE
ENST00000215061	3.10317069163792	0.579656798038846	FALSE
ENST00000215071	1.77324039522167	1.34441408620774	FALSE
ENST00000215095	0	2.22201772581558	FALSE
ENST00000215115	3.10317069163792	1.72206373750707	FALSE
ENST00000215368	NA	0.683697761789408	FALSE
ENST00000215375	0	0.545758739674001	FALSE
ENST00000215479	NA	1.92574869570683	FALSE
ENST00000215530	3.10317069163792	1.0839110857637	FALSE
ENST00000215539	0	0.726428871901246	FALSE
ENST00000215565	0	1.77761418065246	FALSE
ENST00000215567	0.979948639464605	1.51747552006917	FALSE
ENST00000215574	0	1.63383656309969	FALSE
ENST00000215582	0	0.543515127177911	FALSE
ENST00000215631	1.09523671469574	1.48134515054372	FALSE
ENST00000215637	2.06878046109194	0.838497255024746	FALSE
ENST00000215659	0.809522789122935	1.5871555184397	FALSE
ENST00000215727	0	0.298257412861151	FALSE
ENST00000215730	3.10317069163792	0.493781716847906	FALSE
ENST00000215742	4.38094685878294	0.795946648053341	FALSE
ENST00000215743	0	0.516748308329204	FALSE
ENST00000215754	2.06878046109194	2.22201772581558	FALSE
ENST00000215770	0	1.18507612043497	FALSE
ENST00000215781	NA	1.0456554003838	FALSE
ENST00000215790	0	0.817293876162051	FALSE
ENST00000215793	2.32737801872844	0.620675342406586	FALSE
ENST00000215794	NA	0.392120775143925	FALSE
ENST00000215812	0	0.994933310066676	FALSE
ENST00000215829	NA	0.740672575271859	FALSE
ENST00000215832	NA	1.59529477750862	FALSE
ENST00000215838	0	0.930146954992567	FALSE
ENST00000215855	0	1.43777617552773	FALSE
ENST00000215882	0	1.08833521264436	FALSE
ENST00000215885	0	0.592538060217487	FALSE
ENST00000215886	NA	1.48134515054372	FALSE
ENST00000215904	1.86190241498275	1.87117282173943	FALSE
ENST00000215906	0.930951207491375	1.54575146143692	FALSE
ENST00000215909	NA	1.83557986045635	FALSE
ENST00000215912	0	0.676266264378654	FALSE
ENST00000215917	NA	0.355522836130492	FALSE
ENST00000215941	0	1.41080490527973	FALSE
ENST00000215957	0	0.885699373227188	FALSE
ENST00000215980	0	1.59985276258721	FALSE
ENST00000216014	NA	1.08517144749133	FALSE
ENST00000216024	NA	1.23445429211976	FALSE
ENST00000216027	0	0.905266480887827	FALSE
ENST00000216029	NA	1.22210974919857	FALSE
ENST00000216034	0	0.799926381293607	FALSE
ENST00000216036	2.06878046109194	1.20109066260301	FALSE
ENST00000216037	7.9795817784975	2.33311861210636	FALSE
ENST00000216038	NA	0.520472620461306	FALSE
ENST00000216039	NA	1.65064173917728	FALSE
ENST00000216044	2.27061270119848	1.59232540612191	FALSE
ENST00000216068	NA	2.22201772581558	FALSE
ENST00000216071	NA	0.867128868610957	FALSE
ENST00000216075	0	0.67967601024947	FALSE
ENST00000216085	0	0.8123505664272	FALSE
ENST00000216101	0.477410875636603	1.48134515054372	FALSE
ENST00000216106	4.65475603745688	0.946772770130115	FALSE
ENST00000216115	NA	1.30706925047975	FALSE
ENST00000216117	0	1.36401088119372	FALSE
ENST00000216121	NA	1.40337961630457	FALSE
ENST00000216122	0.547618357347868	1.26759400465989	FALSE
ENST00000216124	0.886620197610833	0.606004834313339	FALSE
ENST00000216127	0	2.22201772581558	FALSE
ENST00000216129	0	1.35253252875731	FALSE
ENST00000216133	3.54648079044333	2.05109328536822	FALSE
ENST00000216139	0	1.06656850839148	FALSE
ENST00000216144	0	1.96807284286522	FALSE
ENST00000216146	2.6598605928325	0.596151097170033	FALSE
ENST00000216160	1.5959163556995	1.21388005391777	FALSE
ENST00000216177	0	0.888807090326231	FALSE
ENST00000216180	0.979948639464605	0.770299478282733	FALSE
ENST00000216181	0.209202518537388	1.69595699214192	FALSE
ENST00000216185	NA	1.20109066260301	FALSE
ENST00000216190	0	1.24988497077126	FALSE
ENST00000216211	0	1.23237957902377	FALSE
ENST00000216218	NA	0.808006445751119	FALSE
ENST00000216223	0	0.634862207375879	FALSE
ENST00000216225	11.6368900936422	1.75068063246076	FALSE
ENST00000216237	0	1.20903905669377	FALSE
ENST00000216241	0	1.87546450252324	FALSE
ENST00000216252	NA	1.0456554003838	FALSE
ENST00000216254	0.489974319732303	1.49457144653071	FALSE
ENST00000216259	3.10317069163792	1.09004643153217	FALSE
ENST00000216264	0	1.0456554003838	FALSE
ENST00000216267	0.489974319732303	1.33563907016237	FALSE
ENST00000216268	0	0.661437834661381	FALSE
ENST00000216271	0.716116313454904	0.991644274330918	FALSE
ENST00000216274	0	0.758737760034587	FALSE
ENST00000216277	7.75792672909479	2.37553895050829	FALSE
ENST00000216281	NA	0.382282619495153	FALSE
ENST00000216286	1.3791869740613	0.627182422609235	FALSE
ENST00000216294	NA	0.533284254195738	FALSE
ENST00000216297	0	0.981821785825487	FALSE
ENST00000216336	NA	0.793577759219849	FALSE
ENST00000216341	NA	1.21200966862668	FALSE
ENST00000216367	2.6598605928325	0.650346651458218	FALSE
ENST00000216373	0	0.88079981924221	FALSE
ENST00000216392	2.6598605928325	1.14103612947286	FALSE
ENST00000216410	NA	1.11100886290779	FALSE
ENST00000216416	NA	0.888807090326231	FALSE
ENST00000216420	0	0.687221977056364	FALSE
ENST00000216442	NA	0.691294403587068	FALSE
ENST00000216445	NA	0.740672575271859	FALSE
ENST00000216446	0	1.0698603865038	FALSE
ENST00000216452	NA	1.15931359607769	FALSE
ENST00000216455	NA	1.14684785848546	FALSE
ENST00000216465	NA	1.17793710766127	FALSE
ENST00000216468	NA	0.624942485385631	FALSE
ENST00000216471	NA	0.419248627512373	FALSE
ENST00000216479	2.32737801872844	1.5801014939133	FALSE
ENST00000216484	0	0.786554947191354	FALSE
ENST00000216487	0	1.3685783916788	FALSE
ENST00000216489	0	0.592538060217487	FALSE
ENST00000216492	0	1.34246904268024	FALSE
ENST00000216513	8.72766757023164	1.51426393166691	FALSE
ENST00000216540	NA	1.19230219434007	FALSE
ENST00000216554	9.30951207491375	1.78489948467153	FALSE
ENST00000216629	0	1.11100886290779	FALSE
ENST00000216639	NA	0.777706204035452	FALSE
ENST00000216714	NA	0.850985512014476	FALSE
ENST00000216733	1.32993029641625	0.703372517524355	FALSE
ENST00000216756	NA	0.612970407121538	FALSE
ENST00000216774	0	1.10427547585986	FALSE
ENST00000216780	0	1.16320391015849	FALSE
ENST00000216797	2.6598605928325	1.32541408206543	FALSE
ENST00000216799	2.06878046109194	1.16391404685578	FALSE
ENST00000216802	NA	0.975519977187326	FALSE
ENST00000216807	0	1.44805649547532	FALSE
ENST00000216832	3.7238048299655	2.31628514448654	FALSE
ENST00000216862	1.16368900936422	0.888807090326231	FALSE
ENST00000216923	0.547618357347868	1.06509940576284	FALSE
ENST00000216962	0.305229904095533	0.991234673226279	FALSE
ENST00000216968	0	1.75068063246076	FALSE
ENST00000217026	0.886620197610833	1.21200966862668	FALSE
ENST00000217043	0	0.975519977187326	FALSE
ENST00000217073	0.620634138327583	1.53095958142317	FALSE
ENST00000217086	1.28407063102259	0.600545331301507	FALSE
ENST00000217109	0	0.772875730718461	FALSE
ENST00000217131	0	0.711045672260984	FALSE
ENST00000217133	0	1.16655930605318	FALSE
ENST00000217159	0	1.17273157751378	FALSE
ENST00000217169	0	0.78424155028785	FALSE
ENST00000217173	0	0.699061756436361	FALSE
ENST00000217182	0	1.48134515054372	FALSE
ENST00000217233	0	1.09391641886305	FALSE
ENST00000217244	6.20634138327583	2.02999150259695	FALSE
ENST00000217246	6.20634138327583	1.03245268068199	FALSE
ENST00000217260	4.65475603745688	1.0456554003838	FALSE
ENST00000217289	0	0.680209507902727	FALSE
ENST00000217305	NA	0.555504431453894	FALSE
ENST00000217320	NA	1.09490728518449	FALSE
ENST00000217381	0.979948639464605	1.02212815387517	FALSE
ENST00000217402	4.38094685878294	1.92353773279557	FALSE
ENST00000217407	0	0.931813885019435	FALSE
ENST00000217420	1.55158534581896	2.48681776567961	FALSE
ENST00000217426	0.775792672909479	1.25184097229047	FALSE
ENST00000217455	0	1.23445429211976	FALSE
ENST00000217456	0	0.888807090326231	FALSE
ENST00000217515	4.65475603745688	1.26972441475176	FALSE
ENST00000217652	NA	1.00619670602969	FALSE
ENST00000217740	0	1.3466774095852	FALSE
ENST00000217901	0.7447609659931	0.414776642152241	FALSE
ENST00000217909	0	0.345647201793534	FALSE
ENST00000217957	NA	0.253944882950352	FALSE
ENST00000217958	NA	0.935586410869716	FALSE
ENST00000217971	2.6598605928325	1.43777617552773	FALSE
ENST00000218006	0	0.390684435308233	FALSE
ENST00000218008	3.10317069163792	1.1213921233088	FALSE
ENST00000218032	0	0.0786554947191354	FALSE
ENST00000218075	0	1.11799634003299	FALSE
ENST00000218099	NA	0.277752215726947	FALSE
ENST00000218104	0.358058156727452	0.735863013094769	FALSE
ENST00000218176	0.642035315511293	0.6087719796755	FALSE
ENST00000218230	0	0.404003222875559	FALSE
ENST00000218249	NA	0.969607734901342	FALSE
ENST00000218316	0	0.215033973466024	FALSE
ENST00000218340	NA	0.467793205434858	FALSE
ENST00000218364	0	0.407709674461574	FALSE
ENST00000218388	NA	0.335398902009898	FALSE
ENST00000218436	NA	0	FALSE
ENST00000218516	NA	0.272083803161091	FALSE
ENST00000218652	0	0.760690752981909	FALSE
ENST00000218721	0.886620197610833	1.55024492498761	FALSE
ENST00000218867	0	0.528004212074988	FALSE
ENST00000219022	NA	0.49803845578625	FALSE
ENST00000219069	NA	1.59985276258721	FALSE
ENST00000219070	0	1.17577619572304	FALSE
ENST00000219091	0	0.493781716847906	FALSE
ENST00000219097	0	0.335398902009898	FALSE
ENST00000219139	0	1.73110683290283	FALSE
ENST00000219150	1.69263855907523	1.48853614642014	FALSE
ENST00000219162	NA	0.634862207375879	FALSE
ENST00000219169	0	3.11082481614181	FALSE
ENST00000219197	7.16116313454904	2.16196319268543	FALSE
ENST00000219204	NA	0.378215783117545	FALSE
ENST00000219207	0	1.66651329436168	FALSE
ENST00000219235	NA	0.555504431453894	FALSE
ENST00000219240	1.16368900936422	1.07269821246269	FALSE
ENST00000219244	NA	1.19647108313146	FALSE
ENST00000219252	0	1.46653169903828	FALSE
ENST00000219271	0	1.5230731829534	FALSE
ENST00000219281	NA	1.16391404685578	FALSE
ENST00000219299	NA	0.888807090326231	FALSE
ENST00000219302	0	0.808006445751119	FALSE
ENST00000219313	0	1.44019667413973	FALSE
ENST00000219315	0	0.718888087763863	FALSE
ENST00000219320	0	1.52249362694771	FALSE
ENST00000219334	0	1.29781566286573	FALSE
ENST00000219343	3.38527711815046	1.412123414537	FALSE
ENST00000219345	0	1.18885024820706	FALSE
ENST00000219368	3.8789633645474	1.33321063548935	FALSE
ENST00000219406	0	0.912351649010369	FALSE
ENST00000219409	0	1.48134515054372	FALSE
ENST00000219431	0	0.528004212074988	FALSE
ENST00000219439	0	0.646405156600895	FALSE
ENST00000219454	0	1.1554492174241	FALSE
ENST00000219473	0	1.03468000973092	FALSE
ENST00000219476	0.312924775627353	0.780447445061494	FALSE
ENST00000219479	2.06878046109194	0.90694601053697	FALSE
ENST00000219481	0	0.628449457806426	FALSE
ENST00000219548	2.19047342939147	1.5684831005757	FALSE
ENST00000219596	0	0.284874067412253	FALSE
ENST00000219611	0	1.15079705910008	FALSE
ENST00000219660	0	0.733036775526788	FALSE
ENST00000219689	0	1.0287119100998	FALSE
ENST00000219746	0	0.764565238990306	FALSE
ENST00000219789	2.32737801872844	1.11100886290779	FALSE
ENST00000219794	1.24126827665517	1.16391404685578	FALSE
ENST00000219797	1.063944237133	1.12439451185848	FALSE
ENST00000219833	1.063944237133	1.45547012608007	FALSE
ENST00000219837	NA	0.740672575271859	FALSE
ENST00000219905	3.10317069163792	1.42385612394319	FALSE
ENST00000219919	NA	0.498396499248354	FALSE
ENST00000220003	0.716116313454904	2.01151078336989	FALSE
ENST00000220058	0	0.5228277001919	FALSE
ENST00000220062	0	1.55931068478286	FALSE
ENST00000220166	NA	1.35253252875731	FALSE
ENST00000220325	0.642035315511293	1.26972441475176	FALSE
ENST00000220420	0	0.680209507902727	FALSE
ENST00000220478	0	0.680940915975741	FALSE
ENST00000220496	NA	0.826797293326726	FALSE
ENST00000220507	1.16368900936422	1.51097205355459	FALSE
ENST00000220509	0	0.90109474595286	FALSE
ENST00000220514	0	0.666605317744673	FALSE
ENST00000220531	NA	0.772875730718461	FALSE
ENST00000220562	0.489974319732303	1.01865800024795	FALSE
ENST00000220584	0	0.723447631660885	FALSE
ENST00000220592	0.423159639768807	1.26024885941779	FALSE
ENST00000220597	0	0.540490798171356	FALSE
ENST00000220616	0	0.575051125409706	FALSE
ENST00000220659	0	0.975519977187326	FALSE
ENST00000220669	NA	0.634862207375879	FALSE
ENST00000220676	0	0.322550960199035	FALSE
ENST00000220751	0	0.612970407121538	FALSE
ENST00000220763	NA	0.487759988593663	FALSE
ENST00000220764	NA	0.246890858423953	FALSE
ENST00000220772	3.91979455785842	2.49976994154252	FALSE
ENST00000220809	0	0.450844176252436	FALSE
ENST00000220812	NA	0.341848880894704	FALSE
ENST00000220822	0	1.5871555184397	FALSE
ENST00000220849	NA	0.740672575271859	FALSE
ENST00000220853	NA	1.0957895634159	FALSE
ENST00000220876	NA	1.83891122136462	FALSE
ENST00000220913	NA	0.766213008901923	FALSE
ENST00000220931	NA	1.54575146143692	FALSE
ENST00000221086	0	0.496408215341778	FALSE
ENST00000221114	3.10317069163792	0.653534625239875	FALSE
ENST00000221130	0	0.878472124159646	FALSE
ENST00000221138	NA	0.905266480887827	FALSE
ENST00000221166	1.92610594653388	1.58377859180472	FALSE
ENST00000221200	NA	1.12439451185848	FALSE
ENST00000221232	2.86446525381962	1.57746296565533	FALSE
ENST00000221233	0	0.658375622463874	FALSE
ENST00000221265	3.10317069163792	0.852895692737292	FALSE
ENST00000221283	0.866001123247791	1.15751621065742	FALSE
ENST00000221307	NA	1.54575146143692	FALSE
ENST00000221399	NA	0.483047331699038	FALSE
ENST00000221403	0	0.852895692737292	FALSE
ENST00000221418	0	1.2559230624175	FALSE
ENST00000221419	2.32737801872844	1.62022125840719	FALSE
ENST00000221431	0	1.10000877515623	FALSE
ENST00000221444	2.06878046109194	1.2279571642665	FALSE
ENST00000221452	1.4052093697983	1.29239806501518	FALSE
ENST00000221455	3.38527711815046	1.32584483087338	FALSE
ENST00000221459	1.24126827665517	1.41830918669079	FALSE
ENST00000221462	1.03439023054597	1.81625796718838	FALSE
ENST00000221466	0	0.786554947191354	FALSE
ENST00000221476	0	1.69575036970136	FALSE
ENST00000221480	0	1.48134515054372	FALSE
ENST00000221485	1.5959163556995	1.61601289150224	FALSE
ENST00000221486	0.886620197610833	1.07734192766816	FALSE
ENST00000221494	0	0.592538060217487	FALSE
ENST00000221496	0	0.769159982013084	FALSE
ENST00000221498	NA	0.370336287635929	FALSE
ENST00000221515	0	0.592538060217487	FALSE
ENST00000221538	0	1.5871555184397	FALSE
ENST00000221543	0	0.906583232132755	FALSE
ENST00000221554	0	1.11100886290779	FALSE
ENST00000221566	0	1.26972441475176	FALSE
ENST00000221573	0	0.439519989721762	FALSE
ENST00000221665	NA	1.21200966862668	FALSE
ENST00000221671	0	0.410793193007922	FALSE
ENST00000221700	NA	1.90458662212764	FALSE
ENST00000221730	1.16368900936422	0.573423929242729	FALSE
ENST00000221742	0	1.55731156852032	FALSE
ENST00000221801	2.6598605928325	0.663288873377784	FALSE
ENST00000221847	0	0.673338704792599	FALSE
ENST00000221855	0	1.55273527828076	FALSE
ENST00000221856	0	1.3932651686195	FALSE
ENST00000221891	1.201227364505	1.20318863755953	FALSE
ENST00000221922	0	0.817293876162051	FALSE
ENST00000221930	1.77324039522167	2.22201772581558	FALSE
ENST00000221943	3.38527711815046	1.14684785848546	FALSE
ENST00000221957	0	1.45111361685915	FALSE
ENST00000221972	0	0.842834309792115	FALSE
ENST00000221978	NA	1.61601289150224	FALSE
ENST00000221980	0.610459808191066	1.12701763614853	FALSE
ENST00000221996	0	0.994933310066676	FALSE
ENST00000222005	0	1.89107891558772	FALSE
ENST00000222008	0	1.67885783728288	FALSE
ENST00000222032	0	2.77752215726947	FALSE
ENST00000222033	0	0.663288873377784	FALSE
ENST00000222120	0	0.620097969995045	FALSE
ENST00000222122	2.6598605928325	1.36739552357882	FALSE
ENST00000222139	0	0.878472124159646	FALSE
ENST00000222145	0.827512184436778	0.86894547936922	FALSE
ENST00000222214	0.7447609659931	0.894226645755049	FALSE
ENST00000222219	0	0.386437865359231	FALSE
ENST00000222224	0	0.740672575271859	FALSE
ENST00000222247	0	0.6087719796755	FALSE
ENST00000222248	0	0.700719282829808	FALSE
ENST00000222249	0	1.42209134452197	FALSE
ENST00000222250	0	0.604630673691313	FALSE
ENST00000222254	0	0.996420504850034	FALSE
ENST00000222256	0	0.85462220223676	FALSE
ENST00000222271	0.6006136822525	0.733877414030833	FALSE
ENST00000222275	2.48253655331033	1.66090213848841	FALSE
ENST00000222284	0	2.19759994860881	FALSE
ENST00000222286	0.886620197610833	0.918189142898998	FALSE
ENST00000222304	NA	1.36739552357882	FALSE
ENST00000222305	2.48253655331033	2.15257967188384	FALSE
ENST00000222307	0	0.78424155028785	FALSE
ENST00000222329	1.5959163556995	1.26552002927245	FALSE
ENST00000222330	3.28571014408721	1.70197102402895	FALSE
ENST00000222345	0.461628697929607	1.43645590355754	FALSE
ENST00000222374	0.886620197610833	1.44689526332177	FALSE
ENST00000222381	NA	0.453473005268485	FALSE
ENST00000222390	6.20634138327583	0.754647529522271	FALSE
ENST00000222399	0	0.675953612384026	FALSE
ENST00000222462	1.69263855907523	1.36739552357882	FALSE
ENST00000222481	NA	0.828548982507503	FALSE
ENST00000222482	1.16368900936422	0.814739832799045	FALSE
ENST00000222511	NA	0.672207043103872	FALSE
ENST00000222543	NA	0.833256647180841	FALSE
ENST00000222547	NA	0.666605317744673	FALSE
ENST00000222553	NA	0.932698798490489	FALSE
ENST00000222567	1.69263855907523	0.505004028594449	FALSE
ENST00000222572	NA	1.28048479114796	FALSE
ENST00000222573	2.6598605928325	0.907717879482108	FALSE
ENST00000222574	0	1.61388655875026	FALSE
ENST00000222584	1.32993029641625	1.89213834355164	FALSE
ENST00000222644	0	1.07664776405497	FALSE
ENST00000222673	1.65502436887356	1.08127383251366	FALSE
ENST00000222674	NA	0	FALSE
ENST00000222693	0	1.13684627832425	FALSE
ENST00000222718	6.85964047625224	2.71579944266348	TRUE
ENST00000222725	0.809522789122935	1.41401128006446	FALSE
ENST00000222726	8.37856086742238	3.59755250846331	TRUE
ENST00000222728	10.3439023054597	3.40709384625055	TRUE
ENST00000222747	0	1.01842479099881	FALSE
ENST00000222792	2.48253655331033	1.23894321681838	FALSE
ENST00000222800	0	0.92234698052722	FALSE
ENST00000222803	NA	1.48134515054372	FALSE
ENST00000222812	0	1.84264884579828	FALSE
ENST00000222823	0	1.26071927705848	FALSE
ENST00000222969	NA	0.78424155028785	FALSE
ENST00000222982	NA	1.17389615703464	FALSE
ENST00000222990	0	1.48134515054372	FALSE
ENST00000223023	NA	1.08252145616656	FALSE
ENST00000223026	NA	0.246890858423953	FALSE
ENST00000223029	0	0.888807090326231	FALSE
ENST00000223051	1.50965060674277	1.15666676138345	FALSE
ENST00000223061	0.620634138327583	1.20250371044137	FALSE
ENST00000223073	0	0.760690752981909	FALSE
ENST00000223095	1.32993029641625	0.875831804336066	FALSE
ENST00000223114	0	0.5228277001919	FALSE
ENST00000223127	0.6006136822525	1.217543959351	FALSE
ENST00000223129	NA	1.02554664268411	FALSE
ENST00000223136	0	1.70924440447352	FALSE
ENST00000223145	4.29669788072942	1.45441160235201	FALSE
ENST00000223167	0	0.423241471583919	FALSE
ENST00000223208	2.06878046109194	0.822969528079843	FALSE
ENST00000223210	0.489974319732303	0.450844176252436	FALSE
ENST00000223215	9.30951207491375	1.16464377353092	FALSE
ENST00000223271	0	1.30706925047975	FALSE
ENST00000223273	NA	0.666605317744673	FALSE
ENST00000223321	NA	0.833256647180841	FALSE
ENST00000223324	NA	0.435689750159917	FALSE
ENST00000223357	0.846319279537614	0.796572392273509	FALSE
ENST00000223364	NA	1.0369416053806	FALSE
ENST00000223368	NA	1.11100886290779	FALSE
ENST00000223369	0	1.20623819401417	FALSE
ENST00000223398	0.607142091842201	1.5328357573808	FALSE
ENST00000223459	4.13756092218389	1.08098159634271	FALSE
ENST00000223500	NA	0.966094663398077	FALSE
ENST00000223641	0	0.969607734901342	FALSE
ENST00000223642	0	0.482610184792523	FALSE
ENST00000223795	3.10317069163792	1.24988497077126	FALSE
ENST00000223864	NA	0.341848880894704	FALSE
ENST00000224073	NA	1.26972441475176	FALSE
ENST00000224140	0	0.196060387571963	FALSE
ENST00000224237	0	1.54306786514971	FALSE
ENST00000224337	0	0.666605317744673	FALSE
ENST00000224356	0.620634138327583	1.34590787963686	FALSE
ENST00000224721	0.564212853025076	1.57876027123709	FALSE
ENST00000224784	0	0.888807090326231	FALSE
ENST00000224807	0	1.35527322283787	FALSE
ENST00000224949	0	0.489893671833355	FALSE
ENST00000224950	NA	1.41401128006446	FALSE
ENST00000225171	NA	0.888807090326231	FALSE
ENST00000225174	1.69263855907523	1.23065597122093	FALSE
ENST00000225235	1.43223262690981	1.39749542504124	FALSE
ENST00000225275	0	1.40158041166829	FALSE
ENST00000225276	0	0.911597015719211	FALSE
ENST00000225296	0	0.735103608540491	FALSE
ENST00000225298	0	0.469440364608925	FALSE
ENST00000225328	0	1.02554664268411	FALSE
ENST00000225371	0	1.0456554003838	FALSE
ENST00000225387	NA	1.26024885941779	FALSE
ENST00000225388	NA	2.85687993319145	FALSE
ENST00000225394	0.642035315511293	1.52226628729907	FALSE
ENST00000225430	NA	1.01994256266944	FALSE
ENST00000225504	NA	0.711045672260984	FALSE
ENST00000225512	3.49106702809266	1.84469396105444	FALSE
ENST00000225519	0	1.08833521264436	FALSE
ENST00000225525	0	1.48134515054372	FALSE
ENST00000225538	1.86190241498275	1.11100886290779	FALSE
ENST00000225577	2.6598605928325	2.63515669996219	FALSE
ENST00000225603	NA	0.673338704792599	FALSE
ENST00000225609	NA	1.12507226623573	FALSE
ENST00000225648	4.29669788072942	2.6335024898555	TRUE
ENST00000225655	11.1714144898965	1.42843996659573	FALSE
ENST00000225665	1.95989727892921	1.25344589661391	FALSE
ENST00000225688	0.664965148208125	1.90458662212764	FALSE
ENST00000225698	NA	0.846482943167839	FALSE
ENST00000225719	1.5959163556995	0.776250733909372	FALSE
ENST00000225726	NA	0.8522807715457	FALSE
ENST00000225729	0	1.16464377353092	FALSE
ENST00000225737	2.6598605928325	0.906065480429652	FALSE
ENST00000225740	0	1.11100886290779	FALSE
ENST00000225777	0	1.72823600896767	FALSE
ENST00000225792	5.319721185665	1.96060387571963	FALSE
ENST00000225823	1.61904557824587	2.19647729218551	FALSE
ENST00000225831	NA	0.808006445751119	FALSE
ENST00000225844	NA	0	FALSE
ENST00000225873	NA	0.770299478282733	FALSE
ENST00000225899	NA	0.277752215726947	FALSE
ENST00000225916	0.7447609659931	0.714774932779836	FALSE
ENST00000225927	0.642035315511293	1.21546268762561	FALSE
ENST00000225941	0	1.0343875620176	FALSE
ENST00000225964	1.31119888379067	0.760690752981909	FALSE
ENST00000225969	0	0.987563433695812	FALSE
ENST00000225972	8.27512184436778	1.69296588633568	FALSE
ENST00000225983	1.46992295919691	1.67732077357285	FALSE
ENST00000225992	NA	0.966094663398077	FALSE
ENST00000226004	0	1.26972441475176	FALSE
ENST00000226021	0	2.0200161143778	FALSE
ENST00000226067	6.77055423630091	1.84540455194853	FALSE
ENST00000226091	4.65475603745688	1.89282991458364	FALSE
ENST00000226105	1.69263855907523	1.48134515054372	FALSE
ENST00000226193	0	1.16948301358715	FALSE
ENST00000226207	0.979948639464605	0.948726669449347	FALSE
ENST00000226218	0	0.728530401906746	FALSE
ENST00000226225	0	1.39772082752915	FALSE
ENST00000226230	NA	0.850985512014476	FALSE
ENST00000226253	NA	1.07864938146387	FALSE
ENST00000226279	NA	0.533284254195738	FALSE
ENST00000226284	NA	0.396788879609924	FALSE
ENST00000226299	0.930951207491375	0.812108001313307	FALSE
ENST00000226317	NA	0.246890858423953	FALSE
ENST00000226319	0	1.2761588290157	FALSE
ENST00000226355	NA	0.444403545163115	FALSE
ENST00000226382	2.86446525381962	2.03155906360281	TRUE
ENST00000226413	NA	0.467793205434858	FALSE
ENST00000226432	2.32737801872844	0.478043654159526	FALSE
ENST00000226444	NA	0.386437865359231	FALSE
ENST00000226574	0	0.568423139162124	FALSE
ENST00000226725	0	0.719681854515166	FALSE
ENST00000226730	NA	0	FALSE
ENST00000226760	0	1.62406611189178	FALSE
ENST00000226796	NA	0.206699323331682	FALSE
ENST00000226798	0	1.11100886290779	FALSE
ENST00000226951	NA	0.505004028594449	FALSE
ENST00000227065	0	0.271391477962208	FALSE
ENST00000227135	NA	1.14684785848546	FALSE
ENST00000227155	0	1.33321063548935	FALSE
ENST00000227266	NA	0.26933548191704	FALSE
ENST00000227322	0	0.85462220223676	FALSE
ENST00000227348	NA	0.449396843423375	FALSE
ENST00000227349	0	0.430067946932047	FALSE
ENST00000227451	0.930951207491375	0.987563433695812	FALSE
ENST00000227471	0	1.76621921795597	FALSE
ENST00000227474	NA	0.198986662013335	FALSE
ENST00000227507	1.09523671469574	1.70924440447352	FALSE
ENST00000227520	0	0.462920359544912	FALSE
ENST00000227524	0	1.18507612043497	FALSE
ENST00000227525	0	1.1011769260679	FALSE
ENST00000227618	NA	1.48134515054372	FALSE
ENST00000227638	0	0.788457902708753	FALSE
ENST00000227665	0	0.945539457793862	FALSE
ENST00000227667	NA	1.11100886290779	FALSE
ENST00000227752	1.55158534581896	0.650346651458218	FALSE
ENST00000227756	1.16368900936422	1.89107891558772	FALSE
ENST00000227758	NA	0.701689808152287	FALSE
ENST00000227868	0	0.474605727844104	FALSE
ENST00000227880	0.775792672909479	1.319323024703	FALSE
ENST00000228027	0	1.69036931289038	FALSE
ENST00000228136	NA	2.04185412642512	FALSE
ENST00000228251	NA	1.1671204216405	FALSE
ENST00000228347	0.775792672909479	0.545023215766085	FALSE
ENST00000228425	2.6598605928325	0.540308261596493	FALSE
ENST00000228434	NA	0.386437865359231	FALSE
ENST00000228437	0	0.670797804019797	FALSE
ENST00000228476	2.32737801872844	0.740672575271859	FALSE
ENST00000228495	0	1.50523781426216	FALSE
ENST00000228506	0	2.02595733824361	FALSE
ENST00000228510	0	1.01499575129847	FALSE
ENST00000228515	2.32737801872844	1.18507612043497	FALSE
ENST00000228534	NA	0.564321962111892	FALSE
ENST00000228567	0	0.94708952247877	FALSE
ENST00000228606	0	0.448138028735915	FALSE
ENST00000228641	2.86446525381962	1.82699235233725	FALSE
ENST00000228644	0	1.09729270410646	FALSE
ENST00000228682	0.7447609659931	0.781178106732039	FALSE
ENST00000228705	1.77324039522167	0.973455384643014	FALSE
ENST00000228740	0	0.991972199024811	FALSE
ENST00000228741	0.664965148208125	1.86362777003887	FALSE
ENST00000228799	0	0.795248449239259	FALSE
ENST00000228820	NA	1.14275197327658	FALSE
ENST00000228825	NA	0.935586410869716	FALSE
ENST00000228827	NA	0.797647388754309	FALSE
ENST00000228837	2.32737801872844	1.51286313247018	FALSE
ENST00000228841	0	0.740672575271859	FALSE
ENST00000228850	0	0.565604512025783	FALSE
ENST00000228865	NA	0.555504431453894	FALSE
ENST00000228872	0.979948639464605	1.60904731869404	FALSE
ENST00000228887	NA	1.31301047434557	FALSE
ENST00000228916	1.24126827665517	1.04242806890113	FALSE
ENST00000228918	0	0.96900021125792	FALSE
ENST00000228936	NA	0.170924440447352	FALSE
ENST00000228945	NA	0.541955542881848	FALSE
ENST00000229030	1.063944237133	1.34778124352748	FALSE
ENST00000229179	0	0.483704538953051	FALSE
ENST00000229195	16.2916461310991	2.97628062356949	FALSE
ENST00000229214	NA	0.683697761789408	FALSE
ENST00000229238	NA	0.634862207375879	FALSE
ENST00000229243	NA	0.584741506793573	FALSE
ENST00000229264	0	1.43061415223743	FALSE
ENST00000229266	NA	1.34354560165593	FALSE
ENST00000229268	3.5225180823998	1.62303903450877	FALSE
ENST00000229277	1.86190241498275	1.48134515054372	FALSE
ENST00000229281	1.24126827665517	1.17389615703464	FALSE
ENST00000229304	NA	0.701689808152287	FALSE
ENST00000229307	NA	0.20200161143778	FALSE
ENST00000229314	NA	1.01842479099881	FALSE
ENST00000229328	3.91979455785842	1.19988957194041	FALSE
ENST00000229329	2.32737801872844	1.25344589661391	FALSE
ENST00000229330	2.06878046109194	0.906349335530038	FALSE
ENST00000229335	0	1.18507612043497	FALSE
ENST00000229340	0	2.29369571697092	FALSE
ENST00000229379	3.38527711815046	1.24019593999009	FALSE
ENST00000229390	NA	1.82989695067165	FALSE
ENST00000229395	0	0.655677361716072	FALSE
ENST00000229554	0	0.290978511713945	FALSE
ENST00000229563	NA	0.740672575271859	FALSE
ENST00000229595	NA	2.12812965289379	FALSE
ENST00000229633	NA	0.380917324425527	FALSE
ENST00000229729	1.55158534581896	1.2559230624175	FALSE
ENST00000229758	NA	0.507889765900703	FALSE
ENST00000229769	0	0.719265853443192	FALSE
ENST00000229771	1.32993029641625	0.775122462493806	FALSE
ENST00000229794	3.38527711815046	1.45923552143112	FALSE
ENST00000229812	NA	1.11100886290779	FALSE
ENST00000229829	0	2.04185412642512	FALSE
ENST00000229903	0	1.19647108313146	FALSE
ENST00000229922	0	0.910224128647344	FALSE
ENST00000229955	NA	0.718888087763863	FALSE
ENST00000230036	0	0.719808559067018	FALSE
ENST00000230048	NA	0.634862207375879	FALSE
ENST00000230050	NA	1.42544533354207	FALSE
ENST00000230053	2.32737801872844	0.84076346382211	FALSE
ENST00000230056	NA	0.483047331699038	FALSE
ENST00000230085	2.6598605928325	1.86362777003887	FALSE
ENST00000230122	0	0.470042211230218	FALSE
ENST00000230124	0	0.528406654309802	FALSE
ENST00000230256	0	0.65262059079898	FALSE
ENST00000230301	0	0.612970407121538	FALSE
ENST00000230340	0.979948639464605	0.974360713993996	FALSE
ENST00000230361	NA	2.05109328536822	FALSE
ENST00000230381	0	1.67885783728288	FALSE
ENST00000230419	0	1.21200966862668	FALSE
ENST00000230431	NA	1.11100886290779	FALSE
ENST00000230449	0	0.401396750469911	FALSE
ENST00000230461	4.65475603745688	1.93921546980268	FALSE
ENST00000230538	0	0.604726343101707	FALSE
ENST00000230568	NA	0.797647388754309	FALSE
ENST00000230582	0.930951207491375	0.527729209881199	FALSE
ENST00000230588	1.16368900936422	0.444403545163115	FALSE
ENST00000230640	1.32993029641625	0.18263159390265	FALSE
ENST00000230658	1.09523671469574	1.6833467619815	FALSE
ENST00000230671	0.620634138327583	1.90928930514524	FALSE
ENST00000230771	NA	0.727678319565335	FALSE
ENST00000230792	NA	0.596151097170033	FALSE
ENST00000230859	0.564212853025076	0.718888087763863	FALSE
ENST00000230882	NA	0.898017526495414	FALSE
ENST00000230895	NA	0.701689808152287	FALSE
ENST00000230990	2.6598605928325	1.77761418065246	FALSE
ENST00000231004	0	0.940084422460436	FALSE
ENST00000231009	NA	0.312960243072616	FALSE
ENST00000231021	0	0.300272665650754	FALSE
ENST00000231061	2.32737801872844	1.52991384400417	FALSE
ENST00000231121	1.24126827665517	1.68566861958423	FALSE
ENST00000231198	NA	0.812933314322772	FALSE
ENST00000231228	NA	0.909007251470008	FALSE
ENST00000231238	3.10317069163792	0.772875730718461	FALSE
ENST00000231357	0.379980084690357	2.00294555566474	FALSE
ENST00000231368	2.06878046109194	0.57297312426691	FALSE
ENST00000231420	0	0.562536133117867	FALSE
ENST00000231449	NA	0.467793205434858	FALSE
ENST00000231454	NA	0	FALSE
ENST00000231461	NA	0.842834309792115	FALSE
ENST00000231484	0	0.747057683679375	FALSE
ENST00000231498	0	0.4603383336351	FALSE
ENST00000231512	0	0.573423929242729	FALSE
ENST00000231524	NA	0.484803867450671	FALSE
ENST00000231572	NA	0.354688275482299	FALSE
ENST00000231656	0.809522789122935	1.4090844114928	FALSE
ENST00000231706	0	1.22864509545097	FALSE
ENST00000231721	0	0.996541283093046	FALSE
ENST00000231749	NA	0.829553284304482	FALSE
ENST00000231751	0	0.709154593345397	FALSE
ENST00000231790	5.58570724494825	0.497466655033338	FALSE
ENST00000231887	0	0.330548091443639	FALSE
ENST00000231948	NA	0.335398902009898	FALSE
ENST00000232003	0	0.651791866239236	FALSE
ENST00000232217	NA	1.5684831005757	FALSE
ENST00000232219	5.319721185665	1.19647108313146	FALSE
ENST00000232375	1.32993029641625	1.13464734935263	FALSE
ENST00000232424	5.58570724494825	2.26645808033189	FALSE
ENST00000232461	0	1.51010913404942	FALSE
ENST00000232496	NA	2.511846124835	FALSE
ENST00000232501	NA	1.35253252875731	FALSE
ENST00000232564	NA	0.822969528079843	FALSE
ENST00000232603	NA	0.711045672260984	FALSE
ENST00000232607	0	0.661314799349874	FALSE
ENST00000232744	0	0.954423721155684	FALSE
ENST00000232766	0.846319279537614	1.37553478264774	FALSE
ENST00000232854	NA	0.740672575271859	FALSE
ENST00000232888	0.930951207491375	0.770904108956424	FALSE
ENST00000232905	NA	1.77761418065246	FALSE
ENST00000232974	0	1.32657774675557	FALSE
ENST00000232975	NA	1.83891122136462	FALSE
ENST00000232978	3.28571014408721	0.410884056355192	FALSE
ENST00000233027	NA	0.78912779047656	FALSE
ENST00000233047	NA	0.888807090326231	FALSE
ENST00000233055	2.19047342939147	1.17389615703464	FALSE
ENST00000233057	NA	0.286711964621365	FALSE
ENST00000233072	0	0.707648957266107	FALSE
ENST00000233078	0	1.13027491255359	FALSE
ENST00000233084	1.86190241498275	0.5228277001919	FALSE
ENST00000233099	0	0.347476022967045	FALSE
ENST00000233114	NA	0.959144342078666	FALSE
ENST00000233121	3.10317069163792	2.28550394655316	FALSE
ENST00000233146	1.03439023054597	0.479673667795109	FALSE
ENST00000233154	0.443310098805417	1.49348732390883	FALSE
ENST00000233156	NA	0.467793205434858	FALSE
ENST00000233190	NA	0.401720718791517	FALSE
ENST00000233202	0.564212853025076	1.32505644200011	FALSE
ENST00000233242	0	0.538979128001032	FALSE
ENST00000233331	0	0.517456182724175	FALSE
ENST00000233336	4.13756092218389	1.17834273338705	FALSE
ENST00000233379	NA	1.34819053027013	FALSE
ENST00000233468	NA	0.833256647180841	FALSE
ENST00000233535	0	1.41623107799235	FALSE
ENST00000233575	1.86190241498275	1.72823600896767	FALSE
ENST00000233596	0	0.707005640032229	FALSE
ENST00000233615	2.6598605928325	1.46811885455672	FALSE
ENST00000233623	NA	0.5228277001919	FALSE
ENST00000233627	0	1.0839110857637	FALSE
ENST00000233630	NA	0.975519977187326	FALSE
ENST00000233638	1.55158534581896	1.53672253934909	FALSE
ENST00000233668	1.3791869740613	0.668994584116518	FALSE
ENST00000233710	NA	0.341848880894704	FALSE
ENST00000233741	NA	0.592538060217487	FALSE
ENST00000233809	1.43223262690981	1.2938331061711	FALSE
ENST00000233813	1.43223262690981	1.51286313247018	FALSE
ENST00000233826	NA	1.26972441475176	FALSE
ENST00000233838	0	0.8632299078708	FALSE
ENST00000233840	0	0.970965728927815	FALSE
ENST00000233893	NA	1.16948301358715	FALSE
ENST00000233948	0.730157809797157	1.71524175326115	FALSE
ENST00000233954	NA	0.304982825111942	FALSE
ENST00000233969	0	0.719808559067018	FALSE
ENST00000234038	3.98979088924875	1.11100886290779	FALSE
ENST00000234040	0	0.493781716847906	FALSE
ENST00000234071	0	1.11100886290779	FALSE
ENST00000234111	1.32993029641625	0.438917081642583	FALSE
ENST00000234160	3.98979088924875	0.814006493615607	FALSE
ENST00000234170	2.6598605928325	0.388313777326994	FALSE
ENST00000234179	NA	0.457870319258967	FALSE
ENST00000234198	2.48253655331033	1.81801450294002	FALSE
ENST00000234256	0.423159639768807	1.40801123219997	FALSE
ENST00000234296	NA	0.716779911553412	FALSE
ENST00000234301	NA	1.31675124492775	FALSE
ENST00000234310	NA	1.95537559871771	FALSE
ENST00000234313	NA	0.792006318112483	FALSE
ENST00000234371	0	0.996792998496707	FALSE
ENST00000234389	0	1.12688041809218	FALSE
ENST00000234392	0	1.73897039411654	FALSE
ENST00000234396	0.664965148208125	1.42843996659573	FALSE
ENST00000234420	1.43223262690981	0.344970788482784	FALSE
ENST00000234453	NA	1.13197129428341	FALSE
ENST00000234454	0	0.36597939013433	FALSE
ENST00000234590	0	1.06656850839148	FALSE
ENST00000234626	NA	0.948726669449347	FALSE
ENST00000234677	0	1.19918416948777	FALSE
ENST00000234739	3.83332850143507	1.53785422985601	FALSE
ENST00000234816	NA	0.388853102017726	FALSE
ENST00000234827	2.32737801872844	1.96703208514822	FALSE
ENST00000234831	2.06878046109194	1.0581036789598	FALSE
ENST00000234875	NA	0.740672575271859	FALSE
ENST00000234961	1.6428550720436	2.53448896850839	FALSE
ENST00000235090	0	0.651791866239236	FALSE
ENST00000235150	3.7238048299655	1.46811885455672	FALSE
ENST00000235307	NA	2.22201772581558	FALSE
ENST00000235329	1.4895219319862	1.39420720051173	FALSE
ENST00000235332	0	0.712722666771034	FALSE
ENST00000235345	NA	1.45441160235201	FALSE
ENST00000235372	0	0.516748308329204	FALSE
ENST00000235382	NA	0.555504431453894	FALSE
ENST00000235521	0	0.501745938087388	FALSE
ENST00000235532	0	1.32541408206543	FALSE
ENST00000235628	1.03439023054597	1.38125426199347	FALSE
ENST00000235835	1.43223262690981	2.0738832107612	FALSE
ENST00000236051	0	0.444403545163115	FALSE
ENST00000236137	4.65475603745688	0.817293876162051	FALSE
ENST00000236147	NA	0.341848880894704	FALSE
ENST00000236192	NA	0.78424155028785	FALSE
ENST00000236273	7.9795817784975	0.240218132520603	FALSE
ENST00000236342	NA	1.35891993149052	FALSE
ENST00000236709	NA	0.538670963834079	FALSE
ENST00000236826	NA	0.289828399019423	FALSE
ENST00000236850	0	1.48134515054372	FALSE
ENST00000236877	1.02022050136041	2.1927806504759	FALSE
ENST00000236938	0	0.153242601780385	FALSE
ENST00000236959	0	0.553120292263105	FALSE
ENST00000237014	NA	0.728530401906746	FALSE
ENST00000237172	0	0.811695972900667	FALSE
ENST00000237201	0	0.444403545163115	FALSE
ENST00000237264	NA	2.25164462882645	FALSE
ENST00000237275	NA	0.862275535391119	FALSE
ENST00000237281	NA	0.709551878831865	FALSE
ENST00000237283	0	1.00349187617478	FALSE
ENST00000237353	1.16368900936422	0.795946648053341	FALSE
ENST00000237380	0	0.333302658872336	FALSE
ENST00000237455	0	1.29187077082301	FALSE
ENST00000237500	NA	0.945539457793862	FALSE
ENST00000237530	3.38527711815046	1.07104451532118	FALSE
ENST00000237536	0.483611016878637	1.24988497077126	FALSE
ENST00000237596	1.69263855907523	0.888807090326231	FALSE
ENST00000237612	0	0.664051274381666	FALSE
ENST00000237642	3.10317069163792	0.444403545163115	FALSE
ENST00000237654	NA	2.01370356402037	FALSE
ENST00000237696	NA	0.666605317744673	FALSE
ENST00000237822	NA	0.170924440447352	FALSE
ENST00000237837	NA	0.987563433695812	FALSE
ENST00000237853	NA	1.4057663163323	FALSE
ENST00000237858	NA	0.683697761789408	FALSE
ENST00000237889	NA	0.952293311063818	FALSE
ENST00000238044	NA	0.867128868610957	FALSE
ENST00000238081	4.65475603745688	2.03155906360281	FALSE
ENST00000238112	0	0.606894709253594	FALSE
ENST00000238146	0	0.883896553915588	FALSE
ENST00000238156	0	1.53242601780385	FALSE
ENST00000238256	0.846319279537614	0.628668429742944	FALSE
ENST00000238379	NA	0.826797293326726	FALSE
ENST00000238497	0	0.664051274381666	FALSE
ENST00000238508	NA	0.0516748308329204	FALSE
ENST00000238558	3.91979455785842	2.22201772581558	FALSE
ENST00000238561	0.664965148208125	1.33321063548935	FALSE
ENST00000238616	6.20634138327583	1.32423278609211	FALSE
ENST00000238618	NA	0.833256647180841	FALSE
ENST00000238647	0.866001123247791	1.31042071009637	FALSE
ENST00000238651	NA	0.795248449239259	FALSE
ENST00000238667	1.43223262690981	1.25990695793667	FALSE
ENST00000238682	1.69263855907523	2.16029501120959	FALSE
ENST00000238714	0	0.797647388754309	FALSE
ENST00000238721	0	0.888807090326231	FALSE
ENST00000238738	5.319721185665	2.27139589750037	FALSE
ENST00000238788	0	0.981614256384391	FALSE
ENST00000238789	2.48253655331033	1.49239996510001	FALSE
ENST00000238823	NA	1.46506663240587	FALSE
ENST00000238831	NA	1.39669685622693	FALSE
ENST00000238855	4.65475603745688	1.62739326397761	FALSE
ENST00000238875	NA	1.12864392422378	FALSE
ENST00000238892	NA	0.85462220223676	FALSE
ENST00000238936	0	1.83891122136462	FALSE
ENST00000238961	11.4578610152785	1.45084686803252	FALSE
ENST00000238983	NA	0.0888807090326231	FALSE
ENST00000238994	0	0.600545331301507	FALSE
ENST00000239032	1.86190241498275	1.74587107028367	FALSE
ENST00000239144	10.0256283883687	3.19970552517443	TRUE
ENST00000239151	12.6609364218827	2.88261759024723	TRUE
ENST00000239165	7.06238847062423	2.35272465086355	TRUE
ENST00000239174	0	1.09004643153217	TRUE
ENST00000239223	1.43223262690981	1.57880206834265	FALSE
ENST00000239231	NA	0.84076346382211	FALSE
ENST00000239243	1.69263855907523	1.66090213848841	FALSE
ENST00000239367	2.06878046109194	0.478588433252586	FALSE
ENST00000239374	0	0.642847895518972	FALSE
ENST00000239440	1.201227364505	0.927346151153384	FALSE
ENST00000239451	0	0.493781716847906	FALSE
ENST00000239461	4.65475603745688	2.45347790558803	FALSE
ENST00000239462	0	0.929471467007823	FALSE
ENST00000239666	NA	0.31743110368794	FALSE
ENST00000239690	NA	0.581957023427889	FALSE
ENST00000239830	NA	0.265882462918103	FALSE
ENST00000239878	NA	0.153242601780385	FALSE
ENST00000239882	0	0.790887665120798	FALSE
ENST00000239891	NA	0.544167606322182	FALSE
ENST00000239906	4.13756092218389	2.54297584176672	FALSE
ENST00000239926	3.10317069163792	0.874236482288096	FALSE
ENST00000239938	0.517195115272986	0.939203368643697	FALSE
ENST00000239940	NA	1.82989695067165	FALSE
ENST00000240050	NA	0.277752215726947	FALSE
ENST00000240055	NA	0.253944882950352	FALSE
ENST00000240079	NA	1.22210974919857	FALSE
ENST00000240093	2.32737801872844	1.08051058039659	FALSE
ENST00000240100	0.564212853025076	1.8263159390265	FALSE
ENST00000240123	0.716116313454904	1.28839683261575	FALSE
ENST00000240139	3.10317069163792	1.0708519160557	FALSE
ENST00000240185	1.86190241498275	0.568836537808788	FALSE
ENST00000240285	2.6598605928325	1.99328060698162	FALSE
ENST00000240306	0.846319279537614	1.25184097229047	FALSE
ENST00000240316	4.29669788072942	0.267712979013925	FALSE
ENST00000240328	0.269840929707645	1.62739326397761	FALSE
ENST00000240333	NA	1.29020384079614	FALSE
ENST00000240364	0	1.41401128006446	FALSE
ENST00000240423	0	0.462003685565615	FALSE
ENST00000240587	0	1.29281031320179	FALSE
ENST00000240617	NA	0.716779911553412	FALSE
ENST00000240651	0	0.596514825722302	FALSE
ENST00000240652	NA	0	FALSE
ENST00000240662	0	0.803138937041775	FALSE
ENST00000240687	NA	0.31743110368794	FALSE
ENST00000240851	4.65475603745688	0.990538022351522	FALSE
ENST00000240874	1.11714144898965	1.8235622047081	FALSE
ENST00000240922	NA	2.85687993319145	FALSE
ENST00000241014	0.489974319732303	1.74313459525187	FALSE
ENST00000241051	NA	0.708469419825256	FALSE
ENST00000241052	1.43223262690981	0.644730531842861	FALSE
ENST00000241069	0.620634138327583	1.42088208317459	FALSE
ENST00000241071	0	1.1863314976812	FALSE
ENST00000241125	0	1.15215733931178	FALSE
ENST00000241256	0.664965148208125	1.61601289150224	FALSE
ENST00000241261	NA	0.493781716847906	FALSE
ENST00000241305	0	1.30256211513327	FALSE
ENST00000241337	NA	2.6141385009595	FALSE
ENST00000241356	NA	1.61601289150224	FALSE
ENST00000241393	0	0.484803867450671	FALSE
ENST00000241416	NA	1.59224799603897	FALSE
ENST00000241436	NA	0.379641219486078	FALSE
ENST00000241453	2.19047342939147	0.920836174662311	FALSE
ENST00000241463	0	0.8123505664272	FALSE
ENST00000241502	0	1.26972441475176	FALSE
ENST00000241600	0	0.957176866505171	FALSE
ENST00000241651	0	1.74275900063967	FALSE
ENST00000241704	1.55158534581896	0.682417428902162	FALSE
ENST00000241891	0	1.20470840556266	FALSE
ENST00000242057	0	0.423241471583919	FALSE
ENST00000242059	0	0.94108986034542	FALSE
ENST00000242067	1.24126827665517	0.437118241144048	FALSE
ENST00000242104	NA	1.35253252875731	FALSE
ENST00000242108	0	1.00147277783237	FALSE
ENST00000242140	0	0.595183319414886	FALSE
ENST00000242152	0	1.35789972133174	FALSE
ENST00000242159	6.85964047625224	2.42401933725336	TRUE
ENST00000242208	2.48253655331033	1.5255644087689	FALSE
ENST00000242209	0	1.0637318900181	FALSE
ENST00000242248	0	0.760163958831645	FALSE
ENST00000242257	0	0.57607866965589	FALSE
ENST00000242261	NA	4.44403545163115	FALSE
ENST00000242275	NA	0.761834648851055	FALSE
ENST00000242310	1.55158534581896	0.888807090326231	FALSE
ENST00000242315	0	1.06656850839148	FALSE
ENST00000242317	1.24126827665517	1.08587291578318	FALSE
ENST00000242351	0	0.673338704792599	FALSE
ENST00000242375	NA	0.505004028594449	FALSE
ENST00000242462	0	0.634862207375879	FALSE
ENST00000242465	NA	0.740672575271859	FALSE
ENST00000242480	5.72893050763923	1.4691026286384	FALSE
ENST00000242505	1.32993029641625	1.02375685796739	FALSE
ENST00000242576	2.06878046109194	0.767606123463563	FALSE
ENST00000242577	0	2.32782809371156	FALSE
ENST00000242591	NA	0.436697125304795	FALSE
ENST00000242592	0	1.63250281896655	FALSE
ENST00000242607	0	0.972132755044315	FALSE
ENST00000242719	11.1714144898965	2.63629221706933	FALSE
ENST00000242728	9.30951207491375	2.96269030108743	FALSE
ENST00000242729	3.7238048299655	1.80337670500974	FALSE
ENST00000242776	0	0.980301937859813	FALSE
ENST00000242783	0	1.03654446190861	FALSE
ENST00000242784	5.8184450468211	2.90571548760498	FALSE
ENST00000242786	0	0.952293311063818	FALSE
ENST00000242810	0	0.987563433695812	FALSE
ENST00000242819	NA	0.21162073579196	FALSE
ENST00000242827	NA	1.11100886290779	FALSE
ENST00000242839	0	1.01577953180141	FALSE
ENST00000242994	NA	0.387971348951926	FALSE
ENST00000243045	NA	1.41830918669079	FALSE
ENST00000243052	1.43223262690981	1.35253252875731	FALSE
ENST00000243056	4.23159639768807	2.77752215726947	TRUE
ENST00000243077	0.174826517838756	1.53278680085689	FALSE
ENST00000243103	4.65475603745688	2.35917931382888	TRUE
ENST00000243108	12.142841836844	3.88853102017726	TRUE
ENST00000243167	0.6006136822525	1.21388005391777	FALSE
ENST00000243189	0	0.658375622463874	FALSE
ENST00000243213	NA	0.493781716847906	FALSE
ENST00000243253	0	0.640581686721608	FALSE
ENST00000243298	NA	0.818638109511002	FALSE
ENST00000243300	1.86190241498275	0.391817510816668	FALSE
ENST00000243344	0	0.596151097170033	FALSE
ENST00000243346	NA	0.653534625239875	FALSE
ENST00000243347	NA	0.476146655531909	FALSE
ENST00000243349	0	0.548646352053229	FALSE
ENST00000243389	0	1.637276219022	FALSE
ENST00000243440	NA	1.26972441475176	FALSE
ENST00000243457	0	0.826134795495535	FALSE
ENST00000243498	NA	0.621543419808553	FALSE
ENST00000243563	1.03439023054597	1.17528210291072	FALSE
ENST00000243578	0	1.02554664268411	FALSE
ENST00000243662	0	1.57691580541751	FALSE
ENST00000243673	0	1.38420776362282	FALSE
ENST00000243776	0.979948639464605	1.23783635867352	FALSE
ENST00000243786	0	0.651037040684818	FALSE
ENST00000243878	0	0.615327985610467	FALSE
ENST00000243903	0.930951207491375	0.766213008901923	FALSE
ENST00000243911	0	1.28281435717188	FALSE
ENST00000243913	NA	0.26141385009595	FALSE
ENST00000243918	5.07791567722568	2.77752215726947	FALSE
ENST00000243938	0	0.555504431453894	FALSE
ENST00000243964	1.98074724998165	1.81085696552687	FALSE
ENST00000244020	6.20634138327583	1.68051760775968	FALSE
ENST00000244040	NA	0.740672575271859	FALSE
ENST00000244043	2.48253655331033	1.06270412973788	FALSE
ENST00000244050	1.32993029641625	1.46775482806167	FALSE
ENST00000244051	0.477410875636603	1.05576532828806	FALSE
ENST00000244061	3.98979088924875	2.0950452843404	FALSE
ENST00000244137	0	1.35935202049894	FALSE
ENST00000244174	0	0.618789746429654	FALSE
ENST00000244204	1.24126827665517	1.70410381979841	FALSE
ENST00000244217	NA	0.716779911553412	FALSE
ENST00000244221	NA	1.36739552357882	FALSE
ENST00000244227	NA	0.711045672260984	FALSE
ENST00000244230	0	0.239294216626293	FALSE
ENST00000244241	0	0.888807090326231	FALSE
ENST00000244289	0.379980084690357	0.927875533857054	FALSE
ENST00000244314	0.38789633645474	1.85795832441076	FALSE
ENST00000244333	0	1.11100886290779	FALSE
ENST00000244360	1.28407063102259	1.09279560286012	FALSE
ENST00000244364	0.866001123247791	0.639049952807118	FALSE
ENST00000244458	0	1.65562105060768	FALSE
ENST00000244496	NA	0.634862207375879	FALSE
ENST00000244513	0	0.404003222875559	FALSE
ENST00000244520	NA	0.624942485385631	FALSE
ENST00000244527	NA	0.15871555184397	FALSE
ENST00000244534	0	0.233896602717429	FALSE
ENST00000244565	0	1.05127720361167	FALSE
ENST00000244571	0	0.801383442097421	FALSE
ENST00000244573	0	0.444403545163115	FALSE
ENST00000244669	NA	1.36739552357882	FALSE
ENST00000244711	NA	0.911597015719211	FALSE
ENST00000244728	0	0.27899774135801	FALSE
ENST00000244741	NA	0.94708952247877	FALSE
ENST00000244745	6.44504682109414	3.08613573029941	FALSE
ENST00000244751	0.775792672909479	1.70619218232267	FALSE
ENST00000244763	NA	0.503098353014847	FALSE
ENST00000244766	6.98213405618531	3.61077880445031	FALSE
ENST00000244869	0	0.725556808429576	FALSE
ENST00000245046	0	0.975519977187326	FALSE
ENST00000245105	0	0.882821857394741	FALSE
ENST00000245121	0	1.12472502170912	FALSE
ENST00000245157	3.7238048299655	0.762782204384452	FALSE
ENST00000245206	0	0.921324422899142	FALSE
ENST00000245222	0	0.709693874404975	FALSE
ENST00000245255	0	0.364969095061496	FALSE
ENST00000245304	9.30951207491375	2.35272465086355	FALSE
ENST00000245312	0	0.222201772581558	FALSE
ENST00000245407	0.979948639464605	1.41012663369065	FALSE
ENST00000245414	NA	0.766213008901923	FALSE
ENST00000245451	8.59339576145885	2.32077406918516	FALSE
ENST00000245457	0.716116313454904	1.34026466001574	FALSE
ENST00000245479	2.27061270119848	1.94156888663497	FALSE
ENST00000245503	0	0.961298448757093	FALSE
ENST00000245539	2.32737801872844	0.822969528079843	FALSE
ENST00000245543	0	1.20109066260301	FALSE
ENST00000245544	0	0.760163958831645	FALSE
ENST00000245552	3.10317069163792	1.80538940222516	FALSE
ENST00000245564	2.53895783861284	0.655341633420262	FALSE
ENST00000245615	1.28407063102259	2.22201772581558	FALSE
ENST00000245663	0	0.778851573997212	FALSE
ENST00000245680	NA	1.28502229926684	FALSE
ENST00000245787	NA	0.925840719089823	FALSE
ENST00000245796	0	0.64251114963342	FALSE
ENST00000245810	0	1.14684785848546	FALSE
ENST00000245812	1.03439023054597	0.626722948306957	FALSE
ENST00000245816	1.3791869740613	1.42648051533839	FALSE
ENST00000245817	NA	0.952293311063818	FALSE
ENST00000245838	1.03439023054597	1.3175783499811	FALSE
ENST00000245903	NA	0.701689808152287	FALSE
ENST00000245907	1.95989727892921	0.808006445751119	FALSE
ENST00000245908	0	0.960872530082411	FALSE
ENST00000245923	0	1.17983242078703	FALSE
ENST00000245925	1.43223262690981	1.42437033706127	FALSE
ENST00000245932	0	1.26024885941779	FALSE
ENST00000245934	1.79029078363726	1.34611862227832	FALSE
ENST00000245957	0.620634138327583	0.824400779433025	FALSE
ENST00000245960	1.74553351404633	0.685651183965949	FALSE
ENST00000246006	0	0.21162073579196	FALSE
ENST00000246012	NA	0	FALSE
ENST00000246024	3.10317069163792	0.691294403587068	FALSE
ENST00000246069	NA	1.52032791766329	FALSE
ENST00000246070	0	1.54001228521872	FALSE
ENST00000246071	NA	0.37555229168714	FALSE
ENST00000246080	0	1.83891122136462	FALSE
ENST00000246081	NA	0.808006445751119	FALSE
ENST00000246090	NA	0.772875730718461	FALSE
ENST00000246105	NA	1.18507612043497	FALSE
ENST00000246112	0	0.450028906494294	FALSE
ENST00000246115	0	1.45512665230401	FALSE
ENST00000246117	0.564212853025076	0.860135893864094	FALSE
ENST00000246151	3.7238048299655	1.77761418065246	FALSE
ENST00000246166	7.9795817784975	2.57286262989172	FALSE
ENST00000246186	0.689593487030648	1.61410721592264	FALSE
ENST00000246190	0	1.23850168324147	FALSE
ENST00000246194	0	1.43355982310682	FALSE
ENST00000246229	3.98979088924875	2.28207225894573	FALSE
ENST00000246337	0	0.810382935297446	FALSE
ENST00000246529	0.698213405618531	1.73653486135167	FALSE
ENST00000246532	0	0.541955542881848	FALSE
ENST00000246533	2.6598605928325	1.50058339925208	FALSE
ENST00000246535	0.886620197610833	0.421013884891372	FALSE
ENST00000246548	0	0.765479790711586	FALSE
ENST00000246551	NA	1.0100080571889	FALSE
ENST00000246553	0.6006136822525	1.13767307561758	FALSE
ENST00000246635	NA	0.153242601780385	FALSE
ENST00000246657	0	1.96563106514455	FALSE
ENST00000246672	5.47618357347868	1.62586662864554	FALSE
ENST00000246747	NA	1.39669685622693	FALSE
ENST00000246785	1.32993029641625	0.77965534239143	FALSE
ENST00000246792	8.59339576145885	1.51747552006917	FALSE
ENST00000246794	NA	0.788457902708753	FALSE
ENST00000246801	0	1.55931068478286	FALSE
ENST00000246802	0	0.706061707268501	FALSE
ENST00000246841	0	1.8280429517348	FALSE
ENST00000246868	2.32737801872844	0.658375622463874	FALSE
ENST00000246891	NA	0	FALSE
ENST00000246914	0.846319279537614	1.01523223679505	FALSE
ENST00000246949	0	0.683697761789408	FALSE
ENST00000246957	0	1.08300023611179	FALSE
ENST00000247001	0	1.14050467342746	FALSE
ENST00000247003	0	0.923760178148049	FALSE
ENST00000247005	0	2.53944882950352	FALSE
ENST00000247020	NA	0.871379500319834	FALSE
ENST00000247026	NA	0.94435753347162	FALSE
ENST00000247138	0.689593487030648	1.01842479099881	FALSE
ENST00000247161	1.61904557824587	1.26972441475176	FALSE
ENST00000247178	1.86190241498275	0.962110767878909	FALSE
ENST00000247191	NA	0.219458540821291	FALSE
ENST00000247194	0.809522789122935	0.675043359741441	FALSE
ENST00000247207	0.326649546488202	1.84871874787856	FALSE
ENST00000247219	NA	0.816251409483273	FALSE
ENST00000247225	0	1.44130879512362	FALSE
ENST00000247226	0.477410875636603	0.893218043628098	FALSE
ENST00000247271	NA	2.1376373058479	FALSE
ENST00000247291	NA	1.21200966862668	FALSE
ENST00000247461	0	0.457100789310633	FALSE
ENST00000247470	0	1.41401128006446	FALSE
ENST00000247655	NA	0.579656798038846	FALSE
ENST00000247665	0	1.26972441475176	FALSE
ENST00000247668	0	0.812933314322772	FALSE
ENST00000247706	0	1.23757949285931	FALSE
ENST00000247815	0	0.31743110368794	FALSE
ENST00000247829	NA	1.33321063548935	FALSE
ENST00000247833	0	0.661314799349874	FALSE
ENST00000247843	NA	0.670797804019797	FALSE
ENST00000247866	NA	0.555504431453894	FALSE
ENST00000247879	NA	0.609965650223884	FALSE
ENST00000247881	NA	0.467793205434858	FALSE
ENST00000247930	0	0.560897678361213	FALSE
ENST00000247956	NA	0.120109066260301	FALSE
ENST00000247970	0	1.66651329436168	FALSE
ENST00000247977	2.19047342939147	0.788457902708753	FALSE
ENST00000248054	0	0.93938960766187	FALSE
ENST00000248076	0	0.888807090326231	FALSE
ENST00000248089	NA	1.15931359607769	FALSE
ENST00000248098	0	0.602581078187275	FALSE
ENST00000248114	1.86190241498275	1.0456554003838	FALSE
ENST00000248121	0.689593487030648	2.22201772581558	FALSE
ENST00000248139	1.09523671469574	1.15931359607769	FALSE
ENST00000248244	0	0.577147461250799	FALSE
ENST00000248248	0.620634138327583	1.11100886290779	FALSE
ENST00000248306	0	0.544167606322182	FALSE
ENST00000248342	0	1.62739326397761	FALSE
ENST00000248378	6.85964047625224	2.68709120331186	FALSE
ENST00000248437	NA	0.952293311063818	FALSE
ENST00000248444	0	1.30256211513327	FALSE
ENST00000248450	0	1.35253252875731	FALSE
ENST00000248484	0	0.666605317744673	FALSE
ENST00000248553	0.930951207491375	1.61601289150224	FALSE
ENST00000248564	NA	0.701689808152287	FALSE
ENST00000248572	NA	0.740672575271859	FALSE
ENST00000248594	0	0.776802944797315	FALSE
ENST00000248598	NA	0.612970407121538	FALSE
ENST00000248633	0	0.534930193251898	FALSE
ENST00000248668	1.15169221545325	1.637276219022	FALSE
ENST00000248706	0	1.19463318592235	FALSE
ENST00000248846	0	0.557909212542439	FALSE
ENST00000248879	0	1.26972441475176	FALSE
ENST00000248899	0	0.87361380673091	FALSE
ENST00000248901	0	1.52874819536112	FALSE
ENST00000248924	0	1.27673946676696	FALSE
ENST00000248929	0.5319721185665	1.43309286550972	FALSE
ENST00000248933	0.413756092218389	0.920362371639588	FALSE
ENST00000248948	NA	0.740672575271859	FALSE
ENST00000248958	0.620634138327583	1.23445429211976	FALSE
ENST00000248975	NA	3.49174214056733	FALSE
ENST00000249014	1.03439023054597	0.994469471693684	FALSE
ENST00000249016	1.95989727892921	1.68659176778773	FALSE
ENST00000249041	0	1.79320728750029	FALSE
ENST00000249042	0	1.62242564107169	FALSE
ENST00000249044	NA	0.240218132520603	FALSE
ENST00000249064	NA	0.875340316230379	FALSE
ENST00000249071	1.69263855907523	2.16504291233313	FALSE
ENST00000249075	0	2.15468385533632	FALSE
ENST00000249269	NA	0.552365988338335	FALSE
ENST00000249289	0	1.29617700672575	FALSE
ENST00000249299	NA	0.911597015719211	FALSE
ENST00000249330	2.44183923276426	1.66651329436168	FALSE
ENST00000249344	0	1.02884422031332	FALSE
ENST00000249356	NA	0.740672575271859	FALSE
ENST00000249363	6.20634138327583	2.11170478907296	FALSE
ENST00000249364	NA	1.32375524091141	FALSE
ENST00000249373	1.8018410467575	1.63304917198494	FALSE
ENST00000249389	0	1.17902981369806	FALSE
ENST00000249396	0	0.952293311063818	FALSE
ENST00000249442	NA	1.25689891561285	FALSE
ENST00000249499	3.7238048299655	3.19970552517443	TRUE
ENST00000249501	9.71427346947522	3.95025373478325	TRUE
ENST00000249504	3.38527711815046	3.1743110368794	TRUE
ENST00000249601	0	1.33682367244189	FALSE
ENST00000249636	4.89974319732303	1.64197293795207	FALSE
ENST00000249647	NA	0.957176866505171	FALSE
ENST00000249700	NA	1.10151306066071	FALSE
ENST00000249749	1.43223262690981	1.36123608428342	FALSE
ENST00000249750	0	0.600545331301507	FALSE
ENST00000249776	1.69263855907523	0.828548982507503	FALSE
ENST00000249786	NA	2.66642127097869	FALSE
ENST00000249806	0	1.32375524091141	FALSE
ENST00000249842	0	1.36739552357882	FALSE
ENST00000249883	0	0.833256647180841	FALSE
ENST00000249887	NA	0.674541095336871	FALSE
ENST00000250003	0.872766757023164	1.6951475434057	FALSE
ENST00000250018	NA	0.658375622463874	FALSE
ENST00000250024	0	0.76810489287452	FALSE
ENST00000250055	0	0.380917324425527	FALSE
ENST00000250092	0	0.567323674676317	FALSE
ENST00000250101	NA	0.740672575271859	FALSE
ENST00000250111	1.55158534581896	1.71891937280073	FALSE
ENST00000250113	3.98979088924875	0.970017890457561	FALSE
ENST00000250124	0	0.769159982013084	FALSE
ENST00000250160	1.55158534581896	0.888807090326231	FALSE
ENST00000250237	1.74553351404633	0.855683844724011	FALSE
ENST00000250244	0	0.925840719089823	FALSE
ENST00000250263	0	0.353502820016114	FALSE
ENST00000250340	1.4895219319862	1.39669685622693	FALSE
ENST00000250351	0	0.444403545163115	FALSE
ENST00000250373	0	1.11385031780014	FALSE
ENST00000250378	NA	0.935586410869716	FALSE
ENST00000250405	NA	3.44054357545638	FALSE
ENST00000250448	1.46031561959431	2.25518216948447	FALSE
ENST00000250454	NA	0.617227146059882	FALSE
ENST00000250457	3.38527711815046	2.1162073579196	FALSE
ENST00000250489	4.29669788072942	1.69919002562368	FALSE
ENST00000250498	4.65475603745688	1.72823600896767	FALSE
ENST00000250535	0	1.21200966862668	FALSE
ENST00000250559	NA	2.32782809371156	FALSE
ENST00000250617	0	0.866210299894208	FALSE
ENST00000250693	0	0.975519977187326	FALSE
ENST00000250699	0	1.60191975582053	FALSE
ENST00000250838	NA	1.36041901580545	FALSE
ENST00000250896	1.86190241498275	1.24432992645672	FALSE
ENST00000251020	0.58184450468211	1.21546268762561	FALSE
ENST00000251038	3.38527711815046	1.4756911614195	FALSE
ENST00000251047	1.86190241498275	0.666605317744673	FALSE
ENST00000251089	1.55158534581896	1.52763718649821	FALSE
ENST00000251102	0.465475603745688	1.05451688682773	FALSE
ENST00000251108	2.06878046109194	1.24567660386631	FALSE
ENST00000251127	0.39614944999633	0.870160787731974	FALSE
ENST00000251170	0.689593487030648	1.13901748970378	FALSE
ENST00000251203	0	0.31743110368794	FALSE
ENST00000251241	6.20634138327583	1.25138904414162	FALSE
ENST00000251268	0.253320056460238	1.08840617868588	FALSE
ENST00000251287	0	1.79040277188018	FALSE
ENST00000251296	0.809522789122935	1.71445022499476	FALSE
ENST00000251303	0	0.812933314322772	FALSE
ENST00000251334	0	0.768361269674545	FALSE
ENST00000251363	0	0.711045672260984	FALSE
ENST00000251412	0	2.26929469870527	FALSE
ENST00000251413	1.32993029641625	1.91299539308626	FALSE
ENST00000251453	NA	0.600545331301507	FALSE
ENST00000251472	0.113530635059924	1.00770135036987	FALSE
ENST00000251496	1.43223262690981	0.5228277001919	FALSE
ENST00000251507	0	0.786129014909482	FALSE
ENST00000251535	0	1.18107248489296	FALSE
ENST00000251547	0	2.05943106295102	FALSE
ENST00000251582	0.620634138327583	1.35063822549574	FALSE
ENST00000251588	0	0.888807090326231	FALSE
ENST00000251607	NA	0.215033973466024	FALSE
ENST00000251630	0	0.8019312093169	FALSE
ENST00000251636	0	0.448480641907731	FALSE
ENST00000251642	0	1.01927418615393	FALSE
ENST00000251643	0	0.480436265041206	FALSE
ENST00000251645	NA	1.48134515054372	FALSE
ENST00000251654	0	0.817064813977028	FALSE
ENST00000251691	0	0.971434885155553	FALSE
ENST00000251775	NA	1.25774588253712	FALSE
ENST00000251810	NA	0.296269030108744	FALSE
ENST00000251822	1.69263855907523	2.03497919670652	FALSE
ENST00000251864	0	0.346484119957683	FALSE
ENST00000251871	0	1.5871555184397	FALSE
ENST00000251900	0	0.267712979013925	FALSE
ENST00000251921	NA	0.617227146059882	FALSE
ENST00000251968	0	1.5871555184397	FALSE
ENST00000251973	1.46992295919691	1.34908219067374	FALSE
ENST00000252011	2.06878046109194	0.857620876630573	FALSE
ENST00000252015	1.43223262690981	1.36739552357882	FALSE
ENST00000252029	0	0.31743110368794	FALSE
ENST00000252032	2.86446525381962	1.35140259347848	FALSE
ENST00000252034	0.664965148208125	0.687567749120292	FALSE
ENST00000252037	0	0.808006445751119	FALSE
ENST00000252050	0.282106426512538	1.13349892086139	FALSE
ENST00000252085	NA	0.617227146059882	FALSE
ENST00000252087	0.846319279537614	1.24744854782629	FALSE
ENST00000252102	0	1.5871555184397	FALSE
ENST00000252108	0	1.10525234030205	FALSE
ENST00000252115	1.69263855907523	0.833256647180841	FALSE
ENST00000252136	0	0.58951490684903	FALSE
ENST00000252137	0	0.476146655531909	FALSE
ENST00000252172	0.365078904898578	1.18154910817177	FALSE
ENST00000252211	NA	0.483047331699038	FALSE
ENST00000252242	NA	0.864118004483835	FALSE
ENST00000252244	NA	0.26141385009595	FALSE
ENST00000252245	NA	0.689591708011731	FALSE
ENST00000252288	0	1.02554664268411	FALSE
ENST00000252318	NA	0.476146655531909	FALSE
ENST00000252321	3.10317069163792	1.0581036789598	FALSE
ENST00000252338	1.86190241498275	2.183034958696	FALSE
ENST00000252453	NA	0.396788879609924	FALSE
ENST00000252456	1.24126827665517	1.13197129428341	FALSE
ENST00000252483	0	1.26278602997169	FALSE
ENST00000252486	0	1.85168143817965	FALSE
ENST00000252505	0	0.163083869784629	FALSE
ENST00000252506	1.4895219319862	1.51747552006917	FALSE
ENST00000252512	2.32737801872844	1.45403924915121	FALSE
ENST00000252519	0	0.266642127097869	FALSE
ENST00000252530	0.886620197610833	0.634862207375879	FALSE
ENST00000252542	3.31004873774711	1.08300023611179	FALSE
ENST00000252575	0.413756092218389	0.629769729776607	FALSE
ENST00000252590	0	0.725556808429576	FALSE
ENST00000252595	0.7447609659931	1.05620573514104	FALSE
ENST00000252597	0	0.476146655531909	FALSE
ENST00000252599	0.547618357347868	1.03245268068199	FALSE
ENST00000252602	0	0.666605317744673	FALSE
ENST00000252603	0.6006136822525	0.543159888532696	FALSE
ENST00000252622	NA	1.61601289150224	FALSE
ENST00000252674	0.90824508047939	1.65982046988633	FALSE
ENST00000252677	NA	0.386437865359231	FALSE
ENST00000252699	1.52614952047766	1.60351794646485	FALSE
ENST00000252711	0	0.433564434305478	FALSE
ENST00000252713	NA	1.32119972886332	FALSE
ENST00000252723	NA	0.849595012811838	FALSE
ENST00000252729	0	1.40337961630457	FALSE
ENST00000252744	3.58058156727452	1.90458662212764	FALSE
ENST00000252799	NA	1.11100886290779	FALSE
ENST00000252804	0	0.596652907857886	FALSE
ENST00000252809	0.7447609659931	0.533284254195738	FALSE
ENST00000252825	NA	1.11100886290779	FALSE
ENST00000252826	0.277895882833246	1.06175231233552	FALSE
ENST00000252840	NA	0.277752215726947	FALSE
ENST00000252891	1.6428550720436	0.954086707129852	FALSE
ENST00000252934	0	0.729099566283236	FALSE
ENST00000252939	0	1.54575146143692	FALSE
ENST00000252945	0	0.61156451169236	FALSE
ENST00000252971	0	2.22201772581558	FALSE
ENST00000252996	0.489974319732303	1.10265541281074	FALSE
ENST00000252997	1.09523671469574	0.740672575271859	FALSE
ENST00000252998	0	0.444403545163115	FALSE
ENST00000252999	0.321017657755647	0.817293876162051	FALSE
ENST00000253003	0	1.27343705923934	FALSE
ENST00000253008	1.55158534581896	1.7314423837524	FALSE
ENST00000253023	NA	1.66651329436168	FALSE
ENST00000253024	0	0.47217876673581	FALSE
ENST00000253039	0	0.303495104013835	FALSE
ENST00000253047	0	1.33321063548935	FALSE
ENST00000253048	1.09523671469574	0.809642086329562	FALSE
ENST00000253055	1.16368900936422	1.80895032806781	FALSE
ENST00000253063	0	1.07112649347007	FALSE
ENST00000253079	0	0.612970407121538	FALSE
ENST00000253083	0.326649546488202	1.22335807376363	FALSE
ENST00000253099	0.716116313454904	1.00208642536781	FALSE
ENST00000253107	NA	0.740672575271859	FALSE
ENST00000253108	0	1.46018307696452	FALSE
ENST00000253109	0	0.626722948306957	FALSE
ENST00000253110	0	1.02554664268411	FALSE
ENST00000253122	0	1.71631713994031	FALSE
ENST00000253188	0	2.0801868071465	FALSE
ENST00000253193	0	1.48134515054372	FALSE
ENST00000253233	NA	0.826797293326726	FALSE
ENST00000253237	0.503216868914257	0.724570997548557	FALSE
ENST00000253247	2.6598605928325	0.216782217152739	FALSE
ENST00000253255	0	0.240941681112532	FALSE
ENST00000253270	NA	0.472769728896931	FALSE
ENST00000253329	1.86190241498275	0.653534625239875	FALSE
ENST00000253354	0	1.16494133198098	FALSE
ENST00000253363	2.6598605928325	1.59006773040014	FALSE
ENST00000253407	2.93984591839382	2.48865985291345	FALSE
ENST00000253410	NA	0.930146954992567	FALSE
ENST00000253413	NA	1.14275197327658	FALSE
ENST00000253452	0	1.18507612043497	FALSE
ENST00000253457	1.69263855907523	1.94426551008863	FALSE
ENST00000253458	1.05789909942202	1.19687137456108	FALSE
ENST00000253462	NA	0.740672575271859	FALSE
ENST00000253496	0.5319721185665	0.761834648851055	FALSE
ENST00000253669	2.6598605928325	1.00349187617478	FALSE
ENST00000253693	1.86190241498275	0.539632876269497	FALSE
ENST00000253697	0	0.634862207375879	FALSE
ENST00000253699	NA	0.651281057566634	FALSE
ENST00000253719	0	0.579656798038846	FALSE
ENST00000253727	0.689593487030648	1.15116580975988	FALSE
ENST00000253754	0.716116313454904	1.26024885941779	FALSE
ENST00000253778	0	1.15474936932148	FALSE
ENST00000253788	NA	1.14931951335288	FALSE
ENST00000253794	6.20634138327583	1.94913835597858	FALSE
ENST00000253796	NA	0.987563433695812	FALSE
ENST00000253799	0	0.972132755044315	FALSE
ENST00000253801	0	1.11100886290779	FALSE
ENST00000253807	0	0.436018572612868	FALSE
ENST00000253812	NA	0.423241471583919	FALSE
ENST00000253814	NA	1.36283753850022	FALSE
ENST00000253861	2.48253655331033	0.888807090326231	FALSE
ENST00000253925	0.6006136822525	0.49870722025786	FALSE
ENST00000253928	0	0.861598710010121	FALSE
ENST00000253968	0	0.972132755044315	FALSE
ENST00000254029	2.86446525381962	0.279694538913849	FALSE
ENST00000254035	0	1.11750599076105	FALSE
ENST00000254043	NA	0.455798507859605	FALSE
ENST00000254051	0	1.11100886290779	FALSE
ENST00000254066	1.28407063102259	2.33629292314323	FALSE
ENST00000254079	0	1.45923552143112	FALSE
ENST00000254090	NA	0.562536133117867	FALSE
ENST00000254101	NA	0.958517450351817	FALSE
ENST00000254108	0	1.2559230624175	FALSE
ENST00000254181	NA	0.0728530401906746	FALSE
ENST00000254190	0	0.727205801176007	FALSE
ENST00000254193	6.98213405618531	1.36041901580545	FALSE
ENST00000254227	NA	0.838497255024746	FALSE
ENST00000254250	NA	0.592538060217487	FALSE
ENST00000254260	0	1.2392021932433	FALSE
ENST00000254286	0	0.843804199676801	FALSE
ENST00000254301	NA	0.6087719796755	FALSE
ENST00000254322	2.6598605928325	0.493781716847906	FALSE
ENST00000254323	0	1.02273692585484	FALSE
ENST00000254325	0	1.74275900063967	FALSE
ENST00000254337	1.92610594653388	1.51747552006917	FALSE
ENST00000254351	0	0.775942697903852	FALSE
ENST00000254436	NA	0.242401933725336	FALSE
ENST00000254442	0.423159639768807	0.752504405547767	FALSE
ENST00000254480	0	0.480436265041206	FALSE
ENST00000254488	0.846319279537614	1.43149218874657	FALSE
ENST00000254508	0.248253655331033	0.860550217512391	FALSE
ENST00000254521	0	0.880007020124981	FALSE
ENST00000254528	0.423159639768807	0.621861616098557	FALSE
ENST00000254579	0.7447609659931	0.560172535919893	FALSE
ENST00000254605	6.20634138327583	0.750291699626039	FALSE
ENST00000254616	NA	1.30069330291644	FALSE
ENST00000254624	0	0.519234382664808	FALSE
ENST00000254630	1.86190241498275	0.374798170619495	FALSE
ENST00000254654	0	1.11100886290779	FALSE
ENST00000254657	0	0.862665705316636	FALSE
ENST00000254661	0	0.833256647180841	FALSE
ENST00000254663	0	1.261532644334	FALSE
ENST00000254691	NA	0.16876083993536	FALSE
ENST00000254695	0.954821751273205	1.53301998137664	FALSE
ENST00000254718	1.39642681123706	0.969607734901342	FALSE
ENST00000254719	0.775792672909479	0.888807090326231	FALSE
ENST00000254722	0.775792672909479	1.15666676138345	FALSE
ENST00000254730	0	0.948986737067069	FALSE
ENST00000254759	NA	0.598235541565732	FALSE
ENST00000254765	NA	1.0100080571889	FALSE
ENST00000254770	0	0.355522836130492	FALSE
ENST00000254799	NA	0.567323674676317	FALSE
ENST00000254801	NA	0.555504431453894	FALSE
ENST00000254803	1.69263855907523	0.384916456440494	FALSE
ENST00000254806	1.95989727892921	1.34159560803959	FALSE
ENST00000254816	1.43223262690981	1.12270369304366	FALSE
ENST00000254846	1.47770032935139	1.43035220216011	FALSE
ENST00000254850	0	1.81801450294002	FALSE
ENST00000254853	0	1.23699955870145	FALSE
ENST00000254854	0	1.13300903841091	FALSE
ENST00000254878	NA	0.31743110368794	FALSE
ENST00000254898	0	1.29254625880775	FALSE
ENST00000254900	2.48253655331033	1.61174525182397	FALSE
ENST00000254908	NA	0.808006445751119	FALSE
ENST00000254928	0	0.67744442860231	FALSE
ENST00000254940	0	1.46018307696452	FALSE
ENST00000254942	4.89974319732303	1.64006070238769	FALSE
ENST00000254950	0	1.442868653127	FALSE
ENST00000254958	1.46992295919691	1.02161734520256	FALSE
ENST00000254963	0	1.34315996859001	FALSE
ENST00000254976	NA	2.81019888853146	FALSE
ENST00000254998	NA	0.872935535141834	FALSE
ENST00000255006	1.03439023054597	1.5007726279279	FALSE
ENST00000255039	0.503216868914257	1.58469481220956	FALSE
ENST00000255078	0.423159639768807	0.969336591798741	FALSE
ENST00000255082	NA	0.404003222875559	FALSE
ENST00000255087	0	0.484803867450671	FALSE
ENST00000255108	0	0.550756530330357	FALSE
ENST00000255152	0	0.925840719089823	FALSE
ENST00000255174	NA	1.11100886290779	FALSE
ENST00000255189	0	0.595848328710322	FALSE
ENST00000255192	0	0.716779911553412	FALSE
ENST00000255194	1.86190241498275	0.935586410869716	FALSE
ENST00000255224	NA	0.579656798038846	FALSE
ENST00000255226	0.503216868914257	1.21087482811298	FALSE
ENST00000255262	0	1.17389615703464	FALSE
ENST00000255266	0	1.12034507183979	FALSE
ENST00000255304	2.32737801872844	0.400535384052593	FALSE
ENST00000255305	3.38527711815046	1.10000877515623	FALSE
ENST00000255324	1.86190241498275	0.591732981331322	FALSE
ENST00000255381	0	0.750291699626039	FALSE
ENST00000255389	0	1.48134515054372	FALSE
ENST00000255390	NA	0.701689808152287	FALSE
ENST00000255409	0	0.85462220223676	FALSE
ENST00000255416	0	1.1213921233088	FALSE
ENST00000255465	0	0.611054874599284	FALSE
ENST00000255476	NA	0.584741506793573	FALSE
ENST00000255499	0.716116313454904	1.08177178756811	FALSE
ENST00000255608	0	1.51097205355459	FALSE
ENST00000255613	0	1.52366929770211	FALSE
ENST00000255641	0	1.55931068478286	FALSE
ENST00000255681	0.775792672909479	2.31460179772456	FALSE
ENST00000255695	NA	1.87117282173943	FALSE
ENST00000255759	NA	0.555504431453894	FALSE
ENST00000255764	NA	0.683697761789408	FALSE
ENST00000255784	NA	1.09658017637652	FALSE
ENST00000255858	0	1.26972441475176	FALSE
ENST00000255882	0.698213405618531	0.734551314319199	FALSE
ENST00000255945	NA	0.404003222875559	FALSE
ENST00000255977	3.10317069163792	1.37242271300374	FALSE
ENST00000256001	0	0.596959986040006	FALSE
ENST00000256010	NA	0.600545331301507	FALSE
ENST00000256015	4.65475603745688	2.70506505751461	FALSE
ENST00000256039	NA	0.634862207375879	FALSE
ENST00000256078	NA	2.81455578603306	FALSE
ENST00000256079	0	0.604630673691313	FALSE
ENST00000256084	NA	0.343883695661934	FALSE
ENST00000256103	NA	0.222201772581558	FALSE
ENST00000256104	NA	0.822969528079843	FALSE
ENST00000256108	NA	0.225967904320228	FALSE
ENST00000256151	NA	0.370336287635929	FALSE
ENST00000256178	NA	0.227899253929803	FALSE
ENST00000256190	0	0.789484808026165	FALSE
ENST00000256194	0.489974319732303	1.40634033279467	FALSE
ENST00000256196	NA	0.711045672260984	FALSE
ENST00000256255	0	0.198986662013335	FALSE
ENST00000256257	NA	1.33321063548935	FALSE
ENST00000256261	0	1.26972441475176	FALSE
ENST00000256319	NA	0.925840719089823	FALSE
ENST00000256324	0	0.751104583374279	FALSE
ENST00000256339	0.866001123247791	1.14172800197436	FALSE
ENST00000256343	2.06878046109194	0.359113975889386	FALSE
ENST00000256362	0	1.08098159634271	FALSE
ENST00000256367	NA	1.75068063246076	FALSE
ENST00000256379	NA	1.24019593999009	FALSE
ENST00000256383	NA	1.0581036789598	FALSE
ENST00000256398	0	0.764787496327222	FALSE
ENST00000256404	NA	0.78424155028785	FALSE
ENST00000256412	NA	0.31743110368794	FALSE
ENST00000256413	0	1.71220413504404	FALSE
ENST00000256429	NA	1.42544533354207	FALSE
ENST00000256441	NA	0.31743110368794	FALSE
ENST00000256442	0	0.458739143394183	FALSE
ENST00000256443	3.10317069163792	0.592538060217487	FALSE
ENST00000256447	0	0.0871379500319834	FALSE
ENST00000256458	0	0.538670963834079	FALSE
ENST00000256460	0	1.64087462829458	FALSE
ENST00000256474	NA	0.797647388754309	FALSE
ENST00000256495	0.886620197610833	0.855683844724011	FALSE
ENST00000256496	NA	0.925840719089823	FALSE
ENST00000256497	2.48253655331033	0.975519977187326	FALSE
ENST00000256509	0	0.234484282623754	FALSE
ENST00000256538	NA	0.325173325729109	FALSE
ENST00000256544	NA	1.95103995437465	FALSE
ENST00000256545	6.98213405618531	0.697103600255867	FALSE
ENST00000256552	1.43223262690981	0.595183319414886	FALSE
ENST00000256592	NA	0.826797293326726	FALSE
ENST00000256593	NA	2.39294216626293	FALSE
ENST00000256637	0	0.882719370529476	FALSE
ENST00000256646	1.8018410467575	0.620923116994373	FALSE
ENST00000256649	0	1.09080870176401	FALSE
ENST00000256652	0	0.621543419808553	FALSE
ENST00000256682	NA	2.59235401345151	FALSE
ENST00000256689	NA	1.30358373247847	FALSE
ENST00000256707	1.28407063102259	0.532219814566605	FALSE
ENST00000256722	0	0.606004834313339	FALSE
ENST00000256737	0	0.392120775143925	FALSE
ENST00000256759	0	1.35580742592137	FALSE
ENST00000256785	NA	0.125184097229047	FALSE
ENST00000256797	0	0.888807090326231	FALSE
ENST00000256854	2.6598605928325	0.484003861068739	FALSE
ENST00000256857	0	0.612970407121538	FALSE
ENST00000256897	NA	0.272083803161091	FALSE
ENST00000256906	NA	0.540490798171356	FALSE
ENST00000256925	0	1.59985276258721	FALSE
ENST00000256951	NA	1.39420720051173	FALSE
ENST00000256953	NA	0.869485197058269	FALSE
ENST00000256958	NA	0.267310403105633	FALSE
ENST00000256969	NA	0.286711964621365	FALSE
ENST00000256996	2.48253655331033	1.59609723967034	FALSE
ENST00000256999	NA	0.34992405130954	FALSE
ENST00000257017	0	1.53831996402617	FALSE
ENST00000257118	6.20634138327583	1.69189166940272	FALSE
ENST00000257177	2.32737801872844	2.05262623999107	FALSE
ENST00000257181	0	0.399963190646804	FALSE
ENST00000257189	0	0.393567715273608	FALSE
ENST00000257192	0	0.360717163281749	FALSE
ENST00000257198	1.69263855907523	0.373163282198036	FALSE
ENST00000257209	0.37238048299655	1.16948301358715	FALSE
ENST00000257215	0.262239776758134	1.910155588859	FALSE
ENST00000257245	NA	1.38876107863474	FALSE
ENST00000257248	0	0.493781716847906	FALSE
ENST00000257264	NA	0.13466774095852	FALSE
ENST00000257287	0	0.481303478516009	FALSE
ENST00000257290	0	1.0456554003838	FALSE
ENST00000257347	0	0.5228277001919	FALSE
ENST00000257359	0	0.833256647180841	FALSE
ENST00000257408	0.413756092218389	0.91274802205219	FALSE
ENST00000257430	0.620634138327583	0.674467205415156	FALSE
ENST00000257497	NA	0.51126071567438	FALSE
ENST00000257515	0	0.928979162205382	FALSE
ENST00000257527	0	0.726149583599862	FALSE
ENST00000257536	3.49106702809266	0.94708952247877	FALSE
ENST00000257548	0	0.848609784733587	FALSE
ENST00000257549	0.979948639464605	1.091517479348	FALSE
ENST00000257552	4.38094685878294	2.98011789109383	FALSE
ENST00000257555	0	1.56500916236845	FALSE
ENST00000257570	NA	1.04009340357325	FALSE
ENST00000257575	0	1.45535663913067	FALSE
ENST00000257600	0.351302342449576	1.96421456425686	FALSE
ENST00000257626	NA	0.968571829201662	FALSE
ENST00000257627	NA	1.0456554003838	FALSE
ENST00000257637	NA	2.0913108007676	FALSE
ENST00000257663	NA	1.38876107863474	FALSE
ENST00000257694	NA	0.704005616099985	FALSE
ENST00000257696	NA	0.772875730718461	FALSE
ENST00000257700	3.38527711815046	0.451347350556289	FALSE
ENST00000257749	0	1.50983255728494	FALSE
ENST00000257770	0	1.08281066841774	FALSE
ENST00000257776	NA	0.808006445751119	FALSE
ENST00000257787	NA	2.05109328536822	FALSE
ENST00000257818	NA	2.13313701678295	FALSE
ENST00000257829	1.69263855907523	0.804055313987055	FALSE
ENST00000257831	2.32737801872844	1.62076587059489	FALSE
ENST00000257832	NA	0.85462220223676	FALSE
ENST00000257836	NA	0.677903712960684	FALSE
ENST00000257857	3.10317069163792	1.66651329436168	FALSE
ENST00000257860	1.98074724998165	1.86029390998513	FALSE
ENST00000257861	3.10317069163792	0.826134795495535	FALSE
ENST00000257863	NA	0.723447631660885	FALSE
ENST00000257868	6.98213405618531	2.65968788393077	FALSE
ENST00000257879	0.954821751273205	1.23351554360865	FALSE
ENST00000257894	0	0.64510192039807	FALSE
ENST00000257895	NA	1.12810130695252	FALSE
ENST00000257901	1.86190241498275	0.901688352504871	FALSE
ENST00000257904	0	0.516748308329204	FALSE
ENST00000257905	NA	1.48134515054372	FALSE
ENST00000257909	0	0.72477831399993	FALSE
ENST00000257910	NA	0.89879368684675	FALSE
ENST00000257915	NA	0.808006445751119	FALSE
ENST00000257934	0	0.596478760738885	FALSE
ENST00000257940	0	1.07549716409338	FALSE
ENST00000257951	NA	0.453473005268485	FALSE
ENST00000257963	0	1.39987116726381	FALSE
ENST00000257974	NA	0.711045672260984	FALSE
ENST00000257981	1.25804217228564	1.50220916674856	FALSE
ENST00000258034	NA	0.538670963834079	FALSE
ENST00000258042	0	1.55024492498761	FALSE
ENST00000258052	NA	1.0475226421702	FALSE
ENST00000258080	2.75837394812259	0.978113065909249	FALSE
ENST00000258083	2.6598605928325	1.44431152178012	FALSE
ENST00000258091	0	0.615327985610467	FALSE
ENST00000258105	0	1.69296588633568	FALSE
ENST00000258106	2.4285683673688	3.00625927610343	FALSE
ENST00000258111	10.2404632824051	3.15590923376705	FALSE
ENST00000258145	6.20634138327583	0.869485197058269	FALSE
ENST00000258149	NA	0.876288680603326	FALSE
ENST00000258168	0	0.718496749664917	FALSE
ENST00000258169	NA	1.02554664268411	FALSE
ENST00000258173	1.61904557824587	1.08631977706539	FALSE
ENST00000258198	3.10317069163792	1.38352047079083	FALSE
ENST00000258200	0.365078904898578	0.686805478888451	FALSE
ENST00000258201	0	1.05040837947645	FALSE
ENST00000258214	0	1.3098209752176	FALSE
ENST00000258229	0	0.733481579395433	FALSE
ENST00000258243	0	0.396416307891981	FALSE
ENST00000258281	0	0.888807090326231	FALSE
ENST00000258301	NA	1.04009340357325	FALSE
ENST00000258302	NA	1.21200966862668	FALSE
ENST00000258341	3.10317069163792	0.917023188431825	FALSE
ENST00000258381	NA	0.555504431453894	FALSE
ENST00000258383	1.55158534581896	0.270506505751461	FALSE
ENST00000258385	0	1.39669685622693	FALSE
ENST00000258390	0	0.794539671655267	FALSE
ENST00000258399	3.10317069163792	1.06535096443213	FALSE
ENST00000258400	NA	0.527258443413866	FALSE
ENST00000258411	0.517195115272986	1.90458662212764	FALSE
ENST00000258412	0	1.34159560803959	FALSE
ENST00000258415	0.979948639464605	1.01499575129847	FALSE
ENST00000258416	NA	2.16782217152739	FALSE
ENST00000258418	4.65475603745688	1.45201158320622	FALSE
ENST00000258424	1.69263855907523	0.697103600255867	FALSE
ENST00000258428	0	0.700636219851758	FALSE
ENST00000258436	0	0.653534625239875	FALSE
ENST00000258439	0	1.65562105060768	FALSE
ENST00000258443	0.809522789122935	0.96376672445013	FALSE
ENST00000258455	0	0.732533316202937	FALSE
ENST00000258456	0	1.50467342063102	FALSE
ENST00000258457	4.13756092218389	0.818638109511002	FALSE
ENST00000258484	16.5502436887356	2.61144351281418	FALSE
ENST00000258494	1.43223262690981	0.695156383495376	FALSE
ENST00000258499	0	0.465073477496283	FALSE
ENST00000258526	2.72473524143817	1.67625898614158	FALSE
ENST00000258530	0	0.929207412613786	FALSE
ENST00000258534	0	1.04242806890113	FALSE
ENST00000258538	NA	0.302021826809884	FALSE
ENST00000258607	NA	0.888807090326231	FALSE
ENST00000258613	0	0.76810489287452	FALSE
ENST00000258648	NA	0.606004834313339	FALSE
ENST00000258662	NA	0.453473005268485	FALSE
ENST00000258729	2.48253655331033	1.14275197327658	FALSE
ENST00000258733	0	0.745451108015548	FALSE
ENST00000258739	NA	1.21200966862668	FALSE
ENST00000258742	NA	0.412660434794321	FALSE
ENST00000258743	NA	0.797647388754309	FALSE
ENST00000258761	0	1.73773181121475	FALSE
ENST00000258770	0	0.850163303790307	FALSE
ENST00000258772	2.6598605928325	0.400363554201005	FALSE
ENST00000258774	NA	0.392120775143925	FALSE
ENST00000258781	0	1.22979597403629	FALSE
ENST00000258787	0	0.992576446049597	FALSE
ENST00000258796	0.37238048299655	1.6334833011401	FALSE
ENST00000258821	6.20634138327583	0.89879368684675	FALSE
ENST00000258829	1.03439023054597	1.31675124492775	FALSE
ENST00000258873	0.620634138327583	0.814739832799045	FALSE
ENST00000258884	0	0.740672575271859	FALSE
ENST00000258886	1.55158534581896	0.704833579694188	FALSE
ENST00000258888	0	0.771351320993178	FALSE
ENST00000258930	0	1.29020384079614	FALSE
ENST00000258947	NA	0.664051274381666	FALSE
ENST00000258955	0.809522789122935	1.03525825861862	FALSE
ENST00000258960	3.10317069163792	1.39950287703301	FALSE
ENST00000258962	5.07791567722568	2.85687993319145	FALSE
ENST00000258975	0	0.919455610682308	FALSE
ENST00000259006	2.32737801872844	2.49976994154252	FALSE
ENST00000259008	NA	0.54789478170795	FALSE
ENST00000259021	1.55158534581896	1.28340678991072	FALSE
ENST00000259030	NA	0.386437865359231	FALSE
ENST00000259037	0	0.467793205434858	FALSE
ENST00000259056	NA	0.678206213501943	FALSE
ENST00000259089	0	0.987563433695812	FALSE
ENST00000259119	0	0.503962783174667	FALSE
ENST00000259154	0	0.272640211756512	FALSE
ENST00000259199	NA	0.503962783174667	FALSE
ENST00000259205	NA	0.143355982310682	FALSE
ENST00000259216	0	0.888807090326231	FALSE
ENST00000259229	NA	0.538670963834079	FALSE
ENST00000259239	0	0.560172535919893	FALSE
ENST00000259241	0	2.35272465086355	FALSE
[truncated: 14,481 more rows]
