# Supplementary material for: Interpreting mammalian synonymous site conservation in light of the unwanted transcript hypothesis
Source: Nat Commun. 2025 Feb 27;16:2007. doi: 10.1038/s41467-025-57179-w (PMC11865589; doi:10.1038/s41467-025-57179-w)
Supplement: Supplementary file 14 — Source Data [file 41467_2025_57179_MOESM14_ESM.zip › source_data/figS4_source_data.txt]

Wilder.Species	Wilder.Order.x	Wilder.Assembly_size	Wilder.GC_prop
Aotus_nancymaae	PRIMATES	2861668348	0.542535952595083
Callithrix_jacchus	PRIMATES	2845375248	0.536304586833519
Cavia_aperea	RODENTIA	2716396567	0.557417221354615
Cavia_porcellus	RODENTIA	2723202840	0.554940214400652
Ceratotherium_simum	PERISSODACTYLA	2464367180	0.563367013377184
Condylura_cristata	EULIPOTYPHLA	1769662895	0.565258336561378
Dipodomys_ordii	RODENTIA	2236368823	0.551393418413659
Eptesicus_fuscus	CHIROPTERA	2026629342	0.602320485029908
Erinaceus_europaeus	EULIPOTYPHLA	2715720925	0.565106550624129
Homo_sapiens	PRIMATES	3257347282	0.543820943993113
Leptonychotes_weddellii	CARNIVORA	3156886159	0.576276156857276
Lipotes_vexillifer	CETARTIODACTYLA	2429195737	0.574410564166722
Macaca_nemestrina	PRIMATES	2948703511	0.543126437777346
Mus_musculus	RODENTIA	2818974548	0.528456757204757
Mus_pahari	RODENTIA	2475012951	0.530224084215342
Myotis_brandtii	CHIROPTERA	2107242811	0.581902526482688
Myotis_davidii	CHIROPTERA	2059799708	0.586601488456512
Myotis_lucifugus	CHIROPTERA	2034575300	0.583171059018359
Neomonachus_schauinslandi	CARNIVORA	2400917536	0.57611668864554
Ochotona_princeps	LAGOMORPHA	2229824103	0.599847233623825
Odocoileus_virginianus	CETARTIODACTYLA	2380489210	0.591153741868031
Okapia_johnstoni	CETARTIODACTYLA	2878133036	0.582128989711697
Oryctolagus_cuniculus	LAGOMORPHA	2737473256	0.602212295082302
Panthera_tigris	CARNIVORA	2391065193	0.551051403761725
Pantholops_hodgsonii	CETARTIODACTYLA	2696869832	0.573857680123101
Piliocolobus_tephrosceles	PRIMATES	2922819259	0.541433654379958
Propithecus_coquereli	PRIMATES	2798135037	0.56782717489393
Pteropus_alecto	CHIROPTERA	1985958707	0.560710653525956
Sigmodon_hispidus	RODENTIA	2730600022	0.495045548636161
Sorex_araneus	EULIPOTYPHLA	2423158183	0.643656691412899
Vicugna_pacos	CETARTIODACTYLA	2013701362	0.582338571719337
Peromyscus_maniculatus	RODENTIA	2630541020	0.552612967846112
Microtus_ochrogaster	RODENTIA	2287340943	0.536371052598674
Crocidura_indochinensis	EULIPOTYPHLA	3082217326	0.553541725042152
Ictidomys_tridecemlineatus	RODENTIA	2478393770	0.529204503060625
Rattus_norvegicus	RODENTIA	2870184193	0.529445983578183
Zapus_hudsonius	RODENTIA	2611189839	0.547835273240192
Graphiurus_murinus	RODENTIA	2815015429	0.578328776820852
Psammomys_obesus	RODENTIA	2311471749	0.544787326064072
Meriones_unguiculatus	RODENTIA	2637041433	0.547449029000735
Elephantulus_edwardii	MACROSCELIDEA	3843982861	0.5504721610197
Chinchilla_lanigera	RODENTIA	2390852391	0.577877833399807
Nannospalax_galili	RODENTIA	3061408210	0.509613676515451
Jaculus_jaculus	RODENTIA	2835233679	0.545541840282619
Allactaga_bullata	RODENTIA	3093575781	0.528966158039874
Onychomys_torridus	RODENTIA	3202219269	0.527446135939316
Cricetulus_griseus	RODENTIA	2358151106	0.509936853173757
Ellobius_lutescens	RODENTIA	2353188398	0.511584231857065
Petromus_typicus	RODENTIA	2389366989	0.568904769776207
Perognathus_longimembris_pacificus	RODENTIA	NA	NA
Ctenodactylus_gundi	RODENTIA	2322471743	0.56427773252802
Microgale_talazaci	AFROSORICIDA	3236147583	0.637348967336576
Thryonomys_swinderianus	RODENTIA	2662148533	0.580421784445528
Octodon_degus	RODENTIA	2995872505	0.555060619667714
Tupaia_belangeri_chinensis	SCANDENTIA	NA	NA
Uropsilus_gracilis	EULIPOTYPHLA	2112710047	0.570859467903125
Desmodus_rotundus	CHIROPTERA	2063791738	0.577513555766232
Lepus_americanus	LAGOMORPHA	3123271264	0.617144986792752
Microcebus_murinus	PRIMATES	2487392024	0.572522843162273
Echinops_telfairi	AFROSORICIDA	2947119619	0.612913220405161
Eidolon_helvum	CHIROPTERA	1837754460	0.544364572505146
Dasyprocta_punctata	RODENTIA	3012148256	0.567058135462885
Chrysochloris_asiatica	AFROSORICIDA	4750461421	0.517276435523932
Lasiurus_borealis	CHIROPTERA	2857590849	0.617859343049438
Ellobius_talpinus	RODENTIA	2265966243	0.521917645545694
Dolichotis_patagonum	RODENTIA	3289614431	0.562016138972065
Cricetomys_gambianus	RODENTIA	2397721602	0.532112063118254
Tadarida_brasiliensis	CHIROPTERA	2709928648	0.569056177570368
Tragulus_javanicus	CETARTIODACTYLA	2582625763	0.61155287516346
Spermophilus_dauricus	RODENTIA	3106271744	0.517991059195762
Cavia_tschudii	RODENTIA	3077352510	0.552817928868704
Dipodomys_stephensi	RODENTIA	2346418196	0.553149804005516
Carollia_perspicillata	CHIROPTERA	2689411905	0.589161527788133
Manis_javanica	PHOLIDOTA	2547379330	0.550378582240886
Ondatra_zibethicus	RODENTIA	2562752769	0.52282242532631
Ctenomys_sociabilis	RODENTIA	2834814551	0.53972345867677
Otolemur_garnettii	PRIMATES	2519724550	0.526299467383488
Spilogale_gracilis	CARNIVORA	2463318012	0.572368569223361
Artibeus_jamaicensis	CHIROPTERA	2424784351	0.582178245594855
Macroglossus_sobrinus	CHIROPTERA	1897674570	0.566940431533517
Tamandua_tetradactyla	PILOSA	3849374830	0.54883544087336
Mormoops_blainvillei	CHIROPTERA	2111750309	0.567898712253751
Pipistrellus_pipistrellus	CHIROPTERA	2090670443	0.640558709009541
Rousettus_aegyptiacus	CHIROPTERA	1972131931	0.567017931945868
Sus_scrofa	CETARTIODACTYLA	2808509378	0.580969174439635
Scalopus_aquaticus	EULIPOTYPHLA	2068871057	0.582151106833494
Capromys_pilorides	RODENTIA	3023850356	0.557193543458614
Mirza_coquereli	PRIMATES	2340865962	0.567369115152347
Bubalus_bubalis	CETARTIODACTYLA	2836150610	0.585834795338968
Tupaia_tana	SCANDENTIA	3650125455	0.576644000528398
Tonatia_saurophila	CHIROPTERA	2105886965	0.585820824496788
Xerus_inauris	RODENTIA	2601418404	0.52028470705709
Mungos_mungo	CARNIVORA	2448211634	0.596389887051729
Micronycteris_hirsuta	CHIROPTERA	2314654405	0.59188836140295
Murina_feae	CHIROPTERA	2331551382	0.59585571215374
Anoura_caudifer	CHIROPTERA	2206589520	0.571550527803796
Capra_aegagrus	CETARTIODACTYLA	2828873048	0.56980361794592
Ammotragus_lervia	CETARTIODACTYLA	2650836958	0.587461590388672
Cheirogaleus_medius	PRIMATES	2393092913	0.562565344083977
Helogale_parvula	CARNIVORA	2392471390	0.592980466816352
Myocastor_coypus	RODENTIA	2903175784	0.544484928929468
Capra_hircus	CETARTIODACTYLA	2922796603	0.586552355907372
Hipposideros_armiger	CHIROPTERA	2236564388	0.564075810856203
Vulpes_lagopus	CARNIVORA	2688561625	0.560561104388208
Fukomys_damarensis	RODENTIA	2333892479	0.550582033066158
Eulemur_fulvus	PRIMATES	2748885701	0.565288191227806
Rangifer_tarandus	CETARTIODACTYLA	2897299934	0.588343851116247
Suricata_suricatta	CARNIVORA	2471813441	0.588566796867312
Aplodontia_rufa	RODENTIA	3005535537	0.526129127819098
Antilocapra_americana	CETARTIODACTYLA	2899768642	0.58244588150929
Mandrillus_leucophaeus	PRIMATES	3061992840	0.53749284851567
Hipposideros_galeritus	CHIROPTERA	2440757501	0.552481597566886
Heterohyrax_brucei	HYRACOIDEA	3618151652	0.538817733060931
Eulemur_flavifrons	PRIMATES	2115568035	0.565935995881064
Lemur_catta	PRIMATES	2298449872	0.564004553108545
Equus_caballus	PERISSODACTYLA	2474912402	0.562643198852717
Manis_pentadactyla	PHOLIDOTA	2204732179	0.545621260611736
Noctilio_leporinus	CHIROPTERA	2098501394	0.568719917235624
Catagonus_wagneri	CETARTIODACTYLA	2593589281	0.595082013133881
Bos_taurus	CETARTIODACTYLA	2724980740	0.585590404854673
Paradoxurus_hermaphroditus	CARNIVORA	2477229103	0.606226197275695
Chaetophractus_vellerosus	CINGULATA	5335596729	0.548989801613476
Galeopterus_variegatus	DERMOPTERA	3225624221	0.533887891680872
Equus_przewalskii	PERISSODACTYLA	2395937679	0.562442156853702
Bos_mutus	CETARTIODACTYLA	2645145588	0.58160625558521
Felis_catus	CARNIVORA	2641325249	0.570345820398882
Cuniculus_paca	RODENTIA	3399949331	0.56051384720065
Procavia_capensis	HYRACOIDEA	3684048458	0.53995017994204
Mesocricetus_auratus	RODENTIA	2504908775	0.53071424062435
Solenodon_paradoxus	EULIPOTYPHLA	2110059574	0.575272662483011
Miniopterus_natalensis	CHIROPTERA	1803099001	0.573615527464402
Acomys_cahirinus	RODENTIA	2306070819	0.542280989071776
Hippopotamus_amphibius	CETARTIODACTYLA	2733493772	0.582231540050954
Miniopterus_schreibersii	CHIROPTERA	1775846775	0.579105088543238
Colobus_angolensis	PRIMATES	2970124662	0.538171581133592
Bison_bison	CETARTIODACTYLA	2953606000	0.579161897816498
Megaderma_lyra	CHIROPTERA	2620948449	0.569711817498671
Canis_lupus_familiaris	CARNIVORA	2544127025	0.560629942078416
Nycticebus_coucang	PRIMATES	3294558825	0.523328219864745
Bos_indicus	CETARTIODACTYLA	2673949103	0.582464683833603
Mustela_putorius	CARNIVORA	2400181698	0.580933623755361
Indri_indri	PRIMATES	2701907802	0.561963957292609
Mus_caroli	RODENTIA	2553112587	0.52632613850656
Myotis_myotis	CHIROPTERA	2294472406	0.598455205670883
Saguinus_imperator	PRIMATES	3493717886	0.533492687623487
Puma_concolor	CARNIVORA	2432949531	0.555992345277986
Heterocephalus_glaber	RODENTIA	2618188253	0.553980443996811
Hystrix_cristata	RODENTIA	2470917678	0.5677527017069
Cercocebus_atys	PRIMATES	2848246356	0.543321647935662
Pithecia_pithecia	PRIMATES	2933562501	0.538120769856053
Pteronotus_parnellii	CHIROPTERA	1960317893	0.537324202924194
Moschus_moschiferus	CETARTIODACTYLA	2966355811	0.582858244041481
Chlorocebus_sabaeus	PRIMATES	2789639778	0.541838541951646
Choloepus_hoffmanni	PILOSA	3286013499	0.561605522956858
Phocoena_phocoena	CETARTIODACTYLA	2701643912	0.574085381330332
Dasypus_novemcinctus	CINGULATA	3631505655	0.574910898776891
Pteronura_brasiliensis	CARNIVORA	2603555314	0.578584512430686
Macaca_fascicularis	PRIMATES	2946827162	0.543300884287235
Canis_lupus	CARNIVORA	NA	NA
Ovis_aries	CETARTIODACTYLA	2615499683	0.581369849717961
Elaphurus_davidianus	CETARTIODACTYLA	2584693296	0.594431168199582
Papio_anubis	PRIMATES	2959356508	0.542410016683946
Ailurus_fulgens	CARNIVORA	2342939051	0.585584116921727
Tapirus_terrestris	PERISSODACTYLA	2571458752	0.560320574457572
Macaca_mulatta	PRIMATES	3236207768	0.543093244808991
Mellivora_capensis	CARNIVORA	3091173380	0.579847872128699
Trichechus_manatus	SIRENIA	3103808406	0.549259656886459
Pteropus_vampyrus	CHIROPTERA	2198284804	0.558932117902079
Saimiri_boliviensis	PRIMATES	2608572064	0.542625718669096
Castor_canadensis	RODENTIA	2761481163	0.51452747759763
Kogia_breviceps	CETARTIODACTYLA	2760310146	0.576158814589666
Tapirus_indicus	PERISSODACTYLA	2425203111	0.559799129957403
Semnopithecus_entellus	PRIMATES	3033044217	0.537684301944011
Myrmecophaga_tridactyla	PILOSA	3547273050	0.551213377088805
Panthera_pardus	CARNIVORA	2578002243	0.571051641788339
Equus_asinus	PERISSODACTYLA	2391034547	0.567571205098428
Marmota_marmota	RODENTIA	2510587379	0.524627971333717
Muscardinus_avellanarius	RODENTIA	2527147110	0.599739675478947
Callicebus_donacophilus	PRIMATES	2959764160	0.538743388987476
Craseonycteris_thonglongyai	CHIROPTERA	2272093077	0.568319881904393
Cercopithecus_neglectus	PRIMATES	3278860052	0.541329767861936
Ateles_geoffroyi	PRIMATES	2897033911	0.541276652495511
Nomascus_leucogenys	PRIMATES	2962077449	0.536877844096584
Orycteropus_afer	TUBULIDENTATA	4688915621	0.525937016826653
Pygathrix_nemaeus	PRIMATES	3217150031	0.536624261829386
Daubentonia_madagascariensis	PRIMATES	2498418007	0.538148407640819
Alouatta_palliata_mexicana	PRIMATES	NA	NA
Nasalis_larvatus	PRIMATES	3050434315	0.536675740462357
Cryptoprocta_ferox	CARNIVORA	2458933164	0.578532151141569
Erythrocebus_patas	PRIMATES	3490485286	0.538813835291791
Felis_nigripes	CARNIVORA	2428424918	0.566153774237302
Hydrochoerus_hydrochaeris	RODENTIA	2734590088	0.553835539304159
Ailuropoda_melanoleuca	CARNIVORA	2428263693	0.57967984028266
Camelus_bactrianus	CETARTIODACTYLA	1992646609	0.576934253443985
Pongo_abelii	PRIMATES	3065035716	0.542278710669231
Tursiops_truncatus	CETARTIODACTYLA	2132499883	0.549008092797884
Dinomys_branickii	RODENTIA	2688563719	0.565295469236326
Rhinolophus_sinicus	CHIROPTERA	2073344508	0.564628301468213
Saiga_tatarica_tatarica	CETARTIODACTYLA	NA	NA
Loxodonta_africana	PROBOSCIDEA	3196738035	0.54234959037915
Rhinopithecus_bieti	PRIMATES	2977058395	0.539659822452159
Rhinopithecus_roxellana	PRIMATES	2899551855	0.539269761595899
Dicerorhinus_sumatrensis	PERISSODACTYLA	2949863658	0.564499847302812
Ovis_canadensis_cremnobates	CETARTIODACTYLA	NA	NA
Hyaena_hyaena	CARNIVORA	2445474026	0.581878405217388
Hemitragus_hylocrius	CETARTIODACTYLA	2715042536	0.584402662568211
Choloepus_didactylus	PILOSA	3390661301	0.556359570678648
Panthera_onca	CARNIVORA	2504534411	0.568388130622996
Camelus_dromedarius	CETARTIODACTYLA	2004047047	0.576215295221355
Cebus_albifrons	PRIMATES	3058667321	0.537745697135988
Giraffa_tippelskirchi	CETARTIODACTYLA	2705072464	0.582512149939181
Ziphius_cavirostris	CETARTIODACTYLA	3152395581	0.573012384735085
Diceros_bicornis	PERISSODACTYLA	3020704222	0.56296439887739
Beatragus_hunteri	CETARTIODACTYLA	2697255800	0.583105961435774
Tolypeutes_matacus	CINGULATA	4115028613	0.553992113804392
Neophocaena_asiaeorientalis	CETARTIODACTYLA	2284611699	0.57552497984504
Odobenus_rosmarus	CARNIVORA	2400133628	0.573169447327592
Camelus_ferus	CETARTIODACTYLA	2009177929	0.572278783401444
Pan_paniscus	PRIMATES	3286643938	0.5416584963642
Cebus_capucinus	PRIMATES	2717703182	0.541413493353773
Eubalaena_japonica	CETARTIODACTYLA	2699015425	0.576840135273848
Mesoplodon_bidens	CETARTIODACTYLA	2797695519	0.573573999443512
Zalophus_californianus	CARNIVORA	2519860747	0.569514680800687
Pan_troglodytes	PRIMATES	3024031013	0.543534095994815
Mus_spretus	RODENTIA	2625587472	0.526244334518997
Inia_geoffrensis	CETARTIODACTYLA	2596614594	0.573979804333839
Balaenoptera_acutorostrata	CETARTIODACTYLA	2431671281	0.577087402022209
Ursus_maritimus	CARNIVORA	2301362327	0.564799826006927
Balaenoptera_bonaerensis	CETARTIODACTYLA	2234641557	0.578929146580078
Gorilla_gorilla	PRIMATES	3044872214	0.543231641291116
Mirounga_angustirostris	CARNIVORA	2407319723	0.575840684987789
Ceratotherium_simum_cottoni	PERISSODACTYLA	2666639016	0.563187289507674
Enhydra_lutris	CARNIVORA	2455260235	0.582356823665617
Orcinus_orca	CETARTIODACTYLA	2372919875	0.577419620311379
Eschrichtius_robustus	CETARTIODACTYLA	2617988775	0.578542088052108
Monodon_monoceros	CETARTIODACTYLA	2472545502	0.573019883760016
Platanista_gangetica_minor	CETARTIODACTYLA	NA	NA
Lycaon_pictus	CARNIVORA	2358143818	0.559110850072018
Acinonyx_jubatus	CARNIVORA	2372536860	0.547905705038876
Glis_glis	RODENTIA	2462087207	0.584059286004761
Delphinapterus_leucas	CETARTIODACTYLA	2358506062	0.576527027453367
