# Supplementary material for: Interpreting mammalian synonymous site conservation in light of the unwanted transcript hypothesis
Source: Nat Commun. 2025 Feb 27;16:2007. doi: 10.1038/s41467-025-57179-w (PMC11865589; doi:10.1038/s41467-025-57179-w)
Supplement: Supplementary file 14 — Source Data [file 41467_2025_57179_MOESM14_ESM.zip › source_data/fig6B_source_data.txt]

CpG_enrichment_df.enstxid	CpG_enrichment_df.obs_ov_exp_CpG_prop	CpG_enrichment_df.enriched_CpG
ENST00000000233	7.9795817784975	95th
ENST00000000442	0	FALSE
ENST00000001008	1.32993029641625	enriched
ENST00000001146	1.00643373782851	enriched
ENST00000002125	0	FALSE
ENST00000002501	0	FALSE
ENST00000002596	0	FALSE
ENST00000002829	0.79229889999266	FALSE
ENST00000003084	0	FALSE
ENST00000003302	0	FALSE
ENST00000004982	0.716116313454904	FALSE
ENST00000005226	0.809522789122935	FALSE
ENST00000005260	0	FALSE
ENST00000005284	2.06878046109194	enriched
ENST00000005340	1.201227364505	enriched
ENST00000006015	12.6609364218827	99th
ENST00000006053	0	FALSE
ENST00000006658	1.12842570605015	enriched
ENST00000006777	0	FALSE
ENST00000007264	0	FALSE
ENST00000007390	1.24126827665517	enriched
ENST00000007414	0	FALSE
ENST00000007516	0	FALSE
ENST00000007699	2.6598605928325	enriched
ENST00000008391	9.6818925579103	99th
ENST00000008527	2.32737801872844	enriched
ENST00000009041	3.10317069163792	enriched
ENST00000009180	0	FALSE
ENST00000009530	2.06878046109194	enriched
ENST00000011292	0	FALSE
ENST00000011619	5.319721185665	95th
ENST00000011653	0	FALSE
ENST00000011898	2.06878046109194	enriched
ENST00000012049	0.716116313454904	FALSE
ENST00000012443	2.53895783861284	enriched
ENST00000013070	5.07791567722568	95th
ENST00000013125	0	FALSE
ENST00000014914	0	FALSE
ENST00000016946	1.09523671469574	enriched
ENST00000017003	0.564212853025076	FALSE
ENST00000019103	2.6598605928325	enriched
ENST00000020673	0.5319721185665	FALSE
ENST00000020926	1.24126827665517	enriched
ENST00000023064	0	FALSE
ENST00000025008	2.32737801872844	enriched
ENST00000025301	0	FALSE
ENST00000027335	0	FALSE
ENST00000029410	1.03439023054597	enriched
ENST00000035307	0.689593487030648	FALSE
ENST00000037243	2.6598605928325	enriched
ENST00000037502	0	FALSE
ENST00000038176	0	FALSE
ENST00000039007	0	FALSE
ENST00000039989	0.809522789122935	FALSE
ENST00000040584	13.7192809525045	99th
ENST00000040663	0	FALSE
ENST00000040738	0.809522789122935	FALSE
ENST00000040877	0	FALSE
ENST00000042381	0.547618357347868	FALSE
ENST00000043402	0	FALSE
ENST00000046640	0	FALSE
ENST00000046794	0	FALSE
ENST00000053243	0	FALSE
ENST00000053867	0	FALSE
ENST00000054650	0	FALSE
ENST00000055077	0	FALSE
ENST00000055335	3.03100393136727	enriched
ENST00000055682	0	FALSE
ENST00000056217	0	FALSE
ENST00000056233	1.69263855907523	enriched
ENST00000060969	0	FALSE
ENST00000061240	0	FALSE
ENST00000064571	1.32993029641625	enriched
ENST00000064780	0.7447609659931	FALSE
ENST00000066544	1.86190241498275	enriched
ENST00000072869	0	FALSE
ENST00000075120	0	FALSE
ENST00000075322	0	FALSE
ENST00000078429	0	FALSE
ENST00000078445	0	FALSE
ENST00000080059	0.979948639464605	FALSE
ENST00000081029	0	FALSE
ENST00000083182	9.30951207491375	99th
ENST00000084798	0	FALSE
ENST00000085219	1.09523671469574	enriched
ENST00000155840	0.489974319732303	FALSE
ENST00000155858	0	FALSE
ENST00000155926	4.85713673473761	enriched
ENST00000156109	0	FALSE
ENST00000156471	0	FALSE
ENST00000157600	0	FALSE
ENST00000157812	0	FALSE
ENST00000158009	2.6598605928325	enriched
ENST00000158762	0.775792672909479	FALSE
ENST00000158771	0	FALSE
ENST00000159060	1.69263855907523	enriched
ENST00000159087	0.290922252341055	FALSE
ENST00000159111	0.428023543674195	FALSE
ENST00000160262	0	FALSE
ENST00000160298	0.365078904898578	FALSE
ENST00000160373	0	FALSE
ENST00000160382	3.23809115649174	enriched
ENST00000160827	0	FALSE
ENST00000161006	0	FALSE
ENST00000161863	0	FALSE
ENST00000162044	0	FALSE
ENST00000162330	0	FALSE
ENST00000162391	0	FALSE
ENST00000162749	0	FALSE
ENST00000163416	0	FALSE
ENST00000164024	0.560813980416491	FALSE
ENST00000164133	0	FALSE
ENST00000164139	0	FALSE
ENST00000164227	0	FALSE
ENST00000164640	0.39614944999633	FALSE
ENST00000166139	0	FALSE
ENST00000166244	0.248253655331033	FALSE
ENST00000166345	0	FALSE
ENST00000167106	0	FALSE
ENST00000168216	2.6598605928325	enriched
ENST00000168712	2.32737801872844	enriched
ENST00000169298	0	FALSE
ENST00000169551	0	FALSE
ENST00000170150	0	FALSE
ENST00000170168	0.572893050763923	FALSE
ENST00000170447	0	FALSE
ENST00000170564	0.642035315511293	FALSE
ENST00000171111	0	FALSE
ENST00000171887	0.338527711815045	FALSE
ENST00000172229	0.433000561623895	FALSE
ENST00000173229	1.25521511122433	enriched
ENST00000173527	1.24126827665517	enriched
ENST00000174618	1.43223262690981	enriched
ENST00000175238	0	FALSE
ENST00000175756	0	FALSE
ENST00000176643	0	FALSE
ENST00000176763	0	FALSE
ENST00000177694	0.846319279537614	FALSE
ENST00000178638	1.69263855907523	enriched
ENST00000178640	1.16368900936422	enriched
ENST00000179259	0	FALSE
ENST00000180173	0	FALSE
ENST00000181796	0	FALSE
ENST00000181839	0	FALSE
ENST00000182290	0	FALSE
ENST00000182527	5.319721185665	95th
ENST00000183605	0	FALSE
ENST00000184183	0	FALSE
ENST00000184266	0	FALSE
ENST00000184956	1.86190241498275	enriched
ENST00000185150	5.72893050763923	95th
ENST00000186436	0	FALSE
ENST00000187762	0	FALSE
ENST00000188790	0	FALSE
ENST00000190165	0	FALSE
ENST00000190611	1.09523671469574	enriched
ENST00000192788	3.7238048299655	enriched
ENST00000193322	4.13756092218389	enriched
ENST00000194130	0	FALSE
ENST00000196061	0.503216868914257	FALSE
ENST00000196482	0	FALSE
ENST00000196551	0	FALSE
ENST00000197268	0.886620197610833	FALSE
ENST00000198767	2.86446525381962	enriched
ENST00000198801	0	FALSE
ENST00000199280	0.775792672909479	FALSE
ENST00000199389	0	FALSE
ENST00000199448	0	FALSE
ENST00000199706	0	FALSE
ENST00000199708	2.19047342939147	enriched
ENST00000199936	0	FALSE
ENST00000200181	0.783958911571684	FALSE
ENST00000200453	0	FALSE
ENST00000200457	0	FALSE
ENST00000200557	1.12842570605015	enriched
ENST00000200652	1.09523671469574	enriched
ENST00000201031	1.39642681123706	enriched
ENST00000201586	0	FALSE
ENST00000201647	0.251608434457128	FALSE
ENST00000201979	3.10317069163792	enriched
ENST00000202556	0.827512184436778	FALSE
ENST00000202625	0	FALSE
ENST00000202677	1.063944237133	enriched
ENST00000202967	0	FALSE
ENST00000203001	0	FALSE
ENST00000203166	1.69263855907523	enriched
ENST00000203407	4.96507310662067	95th
ENST00000203556	0.489974319732303	FALSE
ENST00000203629	4.13756092218389	enriched
ENST00000203630	0	FALSE
ENST00000203664	0	FALSE
ENST00000204517	0	FALSE
ENST00000204604	1.90964350254641	enriched
ENST00000204679	0	FALSE
ENST00000204726	0.555791765666493	FALSE
ENST00000204961	0.886620197610833	FALSE
ENST00000205194	0	FALSE
ENST00000205402	4.65475603745688	enriched
ENST00000205557	0.477410875636603	FALSE
ENST00000205948	0	FALSE
ENST00000206249	0	FALSE
ENST00000206380	1.55158534581896	enriched
ENST00000206423	0	FALSE
ENST00000206513	0	FALSE
ENST00000206542	0	FALSE
ENST00000206765	0	FALSE
ENST00000207457	0	FALSE
ENST00000207549	0.954821751273205	FALSE
ENST00000207870	1.09523671469574	enriched
ENST00000209718	2.6598605928325	enriched
ENST00000209873	4.65475603745688	enriched
ENST00000209884	2.32737801872844	enriched
ENST00000209929	3.10317069163792	enriched
ENST00000210060	0	FALSE
ENST00000210187	0	FALSE
ENST00000210313	0	FALSE
ENST00000210444	3.10317069163792	enriched
ENST00000210633	1.24126827665517	enriched
ENST00000211287	0	FALSE
ENST00000211413	0.775792672909479	FALSE
ENST00000211998	1.77324039522167	enriched
ENST00000212015	0	FALSE
ENST00000212355	0	FALSE
ENST00000214869	3.10317069163792	enriched
ENST00000215061	3.10317069163792	enriched
ENST00000215071	1.77324039522167	enriched
ENST00000215095	0	FALSE
ENST00000215115	3.10317069163792	enriched
ENST00000215375	0	FALSE
ENST00000215530	3.10317069163792	enriched
ENST00000215539	0	FALSE
ENST00000215565	0	FALSE
ENST00000215567	0.979948639464605	FALSE
ENST00000215570	0	FALSE
ENST00000215574	0	FALSE
ENST00000215582	0	FALSE
ENST00000215631	1.09523671469574	enriched
ENST00000215637	2.06878046109194	enriched
ENST00000215659	0.809522789122935	FALSE
ENST00000215727	0	FALSE
ENST00000215730	3.10317069163792	enriched
ENST00000215742	4.38094685878294	enriched
ENST00000215743	0	FALSE
ENST00000215754	2.06878046109194	enriched
ENST00000215770	0	FALSE
ENST00000215790	0	FALSE
ENST00000215793	2.32737801872844	enriched
ENST00000215812	0	FALSE
ENST00000215838	0	FALSE
ENST00000215855	0	FALSE
ENST00000215882	0	FALSE
ENST00000215885	0	FALSE
ENST00000215904	1.86190241498275	enriched
ENST00000215906	0.930951207491375	FALSE
ENST00000215912	0	FALSE
ENST00000215941	0	FALSE
ENST00000215957	0	FALSE
ENST00000215980	0	FALSE
ENST00000216027	0	FALSE
ENST00000216034	0	FALSE
ENST00000216036	2.06878046109194	enriched
ENST00000216037	7.9795817784975	95th
ENST00000216044	2.27061270119848	enriched
ENST00000216075	0	FALSE
ENST00000216085	0	FALSE
ENST00000216101	0.477410875636603	FALSE
ENST00000216106	4.65475603745688	enriched
ENST00000216117	0	FALSE
ENST00000216122	0.547618357347868	FALSE
ENST00000216124	0.886620197610833	FALSE
ENST00000216127	0	FALSE
ENST00000216129	0	FALSE
ENST00000216133	3.54648079044333	enriched
ENST00000216139	0	FALSE
ENST00000216144	0	FALSE
ENST00000216146	2.6598605928325	enriched
ENST00000216160	1.5959163556995	enriched
ENST00000216177	0	FALSE
ENST00000216180	0.979948639464605	FALSE
ENST00000216181	0.209202518537388	FALSE
ENST00000216190	0	FALSE
ENST00000216211	0	FALSE
ENST00000216223	0	FALSE
ENST00000216225	11.6368900936422	99th
ENST00000216237	0	FALSE
ENST00000216241	0	FALSE
ENST00000216254	0.489974319732303	FALSE
ENST00000216259	3.10317069163792	enriched
ENST00000216264	0	FALSE
ENST00000216267	0.489974319732303	FALSE
ENST00000216268	0	FALSE
ENST00000216271	0.716116313454904	FALSE
ENST00000216274	0	FALSE
ENST00000216277	7.75792672909479	95th
ENST00000216286	1.3791869740613	enriched
ENST00000216297	0	FALSE
ENST00000216367	2.6598605928325	enriched
ENST00000216373	0	FALSE
ENST00000216392	2.6598605928325	enriched
ENST00000216420	0	FALSE
ENST00000216446	0	FALSE
ENST00000216479	2.32737801872844	enriched
ENST00000216484	0	FALSE
ENST00000216487	0	FALSE
ENST00000216489	0	FALSE
ENST00000216492	0	FALSE
ENST00000216513	8.72766757023164	95th
ENST00000216554	9.30951207491375	99th
ENST00000216629	0	FALSE
ENST00000216733	1.32993029641625	enriched
ENST00000216774	0	FALSE
ENST00000216780	0	FALSE
ENST00000216797	2.6598605928325	enriched
ENST00000216799	2.06878046109194	enriched
ENST00000216807	0	FALSE
ENST00000216832	3.7238048299655	enriched
ENST00000216862	1.16368900936422	enriched
ENST00000216923	0.547618357347868	FALSE
ENST00000216962	0.305229904095533	FALSE
ENST00000216968	0	FALSE
ENST00000217026	0.886620197610833	FALSE
ENST00000217043	0	FALSE
ENST00000217073	0.620634138327583	FALSE
ENST00000217086	1.28407063102259	enriched
ENST00000217109	0	FALSE
ENST00000217131	0	FALSE
ENST00000217133	0	FALSE
ENST00000217159	0	FALSE
ENST00000217169	0	FALSE
ENST00000217173	0	FALSE
ENST00000217182	0	FALSE
ENST00000217233	0	FALSE
ENST00000217244	6.20634138327583	95th
ENST00000217246	6.20634138327583	95th
ENST00000217260	4.65475603745688	enriched
ENST00000217289	0	FALSE
ENST00000217381	0.979948639464605	FALSE
ENST00000217402	4.38094685878294	enriched
ENST00000217407	0	FALSE
ENST00000217420	1.55158534581896	enriched
ENST00000217426	0.775792672909479	FALSE
ENST00000217455	0	FALSE
ENST00000217456	0	FALSE
ENST00000217515	4.65475603745688	enriched
ENST00000217740	0	FALSE
ENST00000217901	0.7447609659931	FALSE
ENST00000217909	0	FALSE
ENST00000217971	2.6598605928325	enriched
ENST00000218006	0	FALSE
ENST00000218008	3.10317069163792	enriched
ENST00000218032	0	FALSE
ENST00000218075	0	FALSE
ENST00000218104	0.358058156727452	FALSE
ENST00000218176	0.642035315511293	FALSE
ENST00000218230	0	FALSE
ENST00000218316	0	FALSE
ENST00000218364	0	FALSE
ENST00000218652	0	FALSE
ENST00000218721	0.886620197610833	FALSE
ENST00000218867	0	FALSE
ENST00000219070	0	FALSE
ENST00000219091	0	FALSE
ENST00000219097	0	FALSE
ENST00000219139	0	FALSE
ENST00000219150	1.69263855907523	enriched
ENST00000219169	0	FALSE
ENST00000219197	7.16116313454904	95th
ENST00000219207	0	FALSE
ENST00000219240	1.16368900936422	enriched
ENST00000219252	0	FALSE
ENST00000219271	0	FALSE
ENST00000219302	0	FALSE
ENST00000219313	0	FALSE
ENST00000219315	0	FALSE
ENST00000219320	0	FALSE
ENST00000219334	0	FALSE
ENST00000219343	3.38527711815046	enriched
ENST00000219345	0	FALSE
ENST00000219368	3.8789633645474	enriched
ENST00000219406	0	FALSE
ENST00000219409	0	FALSE
ENST00000219431	0	FALSE
ENST00000219439	0	FALSE
ENST00000219454	0	FALSE
ENST00000219473	0	FALSE
ENST00000219476	0.312924775627353	FALSE
ENST00000219479	2.06878046109194	enriched
ENST00000219481	0	FALSE
ENST00000219548	2.19047342939147	enriched
ENST00000219596	0	FALSE
ENST00000219611	0	FALSE
ENST00000219660	0	FALSE
ENST00000219689	0	FALSE
ENST00000219746	0	FALSE
ENST00000219789	2.32737801872844	enriched
ENST00000219794	1.24126827665517	enriched
ENST00000219797	1.063944237133	enriched
ENST00000219833	1.063944237133	enriched
ENST00000219905	3.10317069163792	enriched
ENST00000220003	0.716116313454904	FALSE
ENST00000220058	0	FALSE
ENST00000220062	0	FALSE
ENST00000220325	0.642035315511293	FALSE
ENST00000220420	0	FALSE
ENST00000220478	0	FALSE
ENST00000220507	1.16368900936422	enriched
ENST00000220509	0	FALSE
ENST00000220514	0	FALSE
ENST00000220562	0.489974319732303	FALSE
ENST00000220584	0	FALSE
ENST00000220592	0.423159639768807	FALSE
ENST00000220597	0	FALSE
ENST00000220616	0	FALSE
ENST00000220659	0	FALSE
ENST00000220676	0	FALSE
ENST00000220751	0	FALSE
ENST00000220772	3.91979455785842	enriched
ENST00000220809	0	FALSE
ENST00000220822	0	FALSE
ENST00000221086	0	FALSE
ENST00000221114	3.10317069163792	enriched
ENST00000221130	0	FALSE
ENST00000221166	1.92610594653388	enriched
ENST00000221232	2.86446525381962	enriched
ENST00000221233	0	FALSE
ENST00000221265	3.10317069163792	enriched
ENST00000221283	0.866001123247791	FALSE
ENST00000221403	0	FALSE
ENST00000221418	0	FALSE
ENST00000221419	2.32737801872844	enriched
ENST00000221431	0	FALSE
ENST00000221444	2.06878046109194	enriched
ENST00000221452	1.4052093697983	enriched
ENST00000221455	3.38527711815046	enriched
ENST00000221459	1.24126827665517	enriched
ENST00000221462	1.03439023054597	enriched
ENST00000221466	0	FALSE
ENST00000221476	0	FALSE
ENST00000221480	0	FALSE
ENST00000221485	1.5959163556995	enriched
ENST00000221486	0.886620197610833	FALSE
ENST00000221494	0	FALSE
ENST00000221496	0	FALSE
ENST00000221515	0	FALSE
ENST00000221538	0	FALSE
ENST00000221543	0	FALSE
ENST00000221554	0	FALSE
ENST00000221566	0	FALSE
ENST00000221573	0	FALSE
ENST00000221671	0	FALSE
ENST00000221730	1.16368900936422	enriched
ENST00000221742	0	FALSE
ENST00000221801	2.6598605928325	enriched
ENST00000221847	0	FALSE
ENST00000221855	0	FALSE
ENST00000221856	0	FALSE
ENST00000221859	1.86190241498275	enriched
ENST00000221891	1.201227364505	enriched
ENST00000221922	0	FALSE
ENST00000221930	1.77324039522167	enriched
ENST00000221943	3.38527711815046	enriched
ENST00000221957	0	FALSE
ENST00000221972	0	FALSE
ENST00000221980	0.610459808191066	FALSE
ENST00000221996	0	FALSE
ENST00000222005	0	FALSE
ENST00000222008	0	FALSE
ENST00000222032	0	FALSE
ENST00000222033	0	FALSE
ENST00000222120	0	FALSE
ENST00000222122	2.6598605928325	enriched
ENST00000222139	0	FALSE
ENST00000222145	0.827512184436778	FALSE
ENST00000222214	0.7447609659931	FALSE
ENST00000222219	0	FALSE
ENST00000222224	0	FALSE
ENST00000222247	0	FALSE
ENST00000222248	0	FALSE
ENST00000222249	0	FALSE
ENST00000222250	0	FALSE
ENST00000222254	0	FALSE
ENST00000222256	0	FALSE
ENST00000222271	0.6006136822525	FALSE
ENST00000222275	2.48253655331033	enriched
ENST00000222284	0	FALSE
ENST00000222286	0.886620197610833	FALSE
ENST00000222305	2.48253655331033	enriched
ENST00000222307	0	FALSE
ENST00000222329	1.5959163556995	enriched
ENST00000222330	3.28571014408721	enriched
ENST00000222345	0.461628697929607	FALSE
ENST00000222374	0.886620197610833	FALSE
ENST00000222390	6.20634138327583	95th
ENST00000222399	0	FALSE
ENST00000222462	1.69263855907523	enriched
ENST00000222482	1.16368900936422	enriched
ENST00000222567	1.69263855907523	enriched
ENST00000222573	2.6598605928325	enriched
ENST00000222574	0	FALSE
ENST00000222584	1.32993029641625	enriched
ENST00000222644	0	FALSE
ENST00000222673	1.65502436887356	enriched
ENST00000222693	0	FALSE
ENST00000222718	6.85964047625224	95th
ENST00000222725	0.809522789122935	FALSE
ENST00000222726	8.37856086742238	95th
ENST00000222728	10.3439023054597	99th
ENST00000222747	0	FALSE
ENST00000222792	2.48253655331033	enriched
ENST00000222800	0	FALSE
ENST00000222812	0	FALSE
ENST00000222823	0	FALSE
ENST00000222990	0	FALSE
ENST00000223029	0	FALSE
ENST00000223051	1.50965060674277	enriched
ENST00000223061	0.620634138327583	FALSE
ENST00000223073	0	FALSE
ENST00000223095	1.32993029641625	enriched
ENST00000223114	0	FALSE
ENST00000223127	0.6006136822525	FALSE
ENST00000223136	0	FALSE
ENST00000223145	4.29669788072942	enriched
ENST00000223167	0	FALSE
ENST00000223208	2.06878046109194	enriched
ENST00000223210	0.489974319732303	FALSE
ENST00000223215	9.30951207491375	99th
ENST00000223271	0	FALSE
ENST00000223357	0.846319279537614	FALSE
ENST00000223369	0	FALSE
ENST00000223398	0.607142091842201	FALSE
ENST00000223459	4.13756092218389	enriched
ENST00000223641	0	FALSE
ENST00000223642	0	FALSE
ENST00000223795	3.10317069163792	enriched
ENST00000224140	0	FALSE
ENST00000224237	0	FALSE
ENST00000224337	0	FALSE
ENST00000224356	0.620634138327583	FALSE
ENST00000224721	0.564212853025076	FALSE
ENST00000224784	0	FALSE
ENST00000224807	0	FALSE
ENST00000224949	0	FALSE
ENST00000225174	1.69263855907523	enriched
ENST00000225235	1.43223262690981	enriched
ENST00000225275	0	FALSE
ENST00000225276	0	FALSE
ENST00000225296	0	FALSE
ENST00000225298	0	FALSE
ENST00000225328	0	FALSE
ENST00000225371	0	FALSE
ENST00000225394	0.642035315511293	FALSE
ENST00000225512	3.49106702809266	enriched
ENST00000225519	0	FALSE
ENST00000225525	0	FALSE
ENST00000225538	1.86190241498275	enriched
ENST00000225577	2.6598605928325	enriched
ENST00000225648	4.29669788072942	enriched
ENST00000225655	11.1714144898965	99th
ENST00000225665	1.95989727892921	enriched
ENST00000225688	0.664965148208125	FALSE
ENST00000225719	1.5959163556995	enriched
ENST00000225729	0	FALSE
ENST00000225737	2.6598605928325	enriched
ENST00000225740	0	FALSE
ENST00000225777	0	FALSE
ENST00000225792	5.319721185665	95th
ENST00000225823	1.61904557824587	enriched
ENST00000225916	0.7447609659931	FALSE
ENST00000225927	0.642035315511293	FALSE
ENST00000225941	0	FALSE
ENST00000225964	1.31119888379067	enriched
ENST00000225969	0	FALSE
ENST00000225972	8.27512184436778	95th
ENST00000225983	1.46992295919691	enriched
ENST00000226004	0	FALSE
ENST00000226021	0	FALSE
ENST00000226067	6.77055423630091	95th
ENST00000226091	4.65475603745688	enriched
ENST00000226105	1.69263855907523	enriched
ENST00000226193	0	FALSE
ENST00000226207	0.979948639464605	FALSE
ENST00000226218	0	FALSE
ENST00000226225	0	FALSE
ENST00000226299	0.930951207491375	FALSE
ENST00000226319	0	FALSE
ENST00000226382	2.86446525381962	enriched
ENST00000226432	2.32737801872844	enriched
ENST00000226574	0	FALSE
ENST00000226725	0	FALSE
ENST00000226760	0	FALSE
ENST00000226798	0	FALSE
ENST00000227065	0	FALSE
ENST00000227155	0	FALSE
ENST00000227322	0	FALSE
ENST00000227349	0	FALSE
ENST00000227451	0.930951207491375	FALSE
ENST00000227471	0	FALSE
ENST00000227507	1.09523671469574	enriched
ENST00000227520	0	FALSE
ENST00000227524	0	FALSE
ENST00000227525	0	FALSE
ENST00000227638	0	FALSE
ENST00000227665	0	FALSE
ENST00000227752	1.55158534581896	enriched
ENST00000227756	1.16368900936422	enriched
ENST00000227868	0	FALSE
ENST00000227880	0.775792672909479	FALSE
ENST00000228027	0	FALSE
ENST00000228347	0.775792672909479	FALSE
ENST00000228425	2.6598605928325	enriched
ENST00000228437	0	FALSE
ENST00000228476	2.32737801872844	enriched
ENST00000228495	0	FALSE
ENST00000228506	0	FALSE
ENST00000228510	0	FALSE
ENST00000228515	2.32737801872844	enriched
ENST00000228567	0	FALSE
ENST00000228606	0	FALSE
ENST00000228641	2.86446525381962	enriched
ENST00000228644	0	FALSE
ENST00000228682	0.7447609659931	FALSE
ENST00000228705	1.77324039522167	enriched
ENST00000228740	0	FALSE
ENST00000228741	0.664965148208125	FALSE
ENST00000228799	0	FALSE
ENST00000228837	2.32737801872844	enriched
ENST00000228841	0	FALSE
ENST00000228850	0	FALSE
ENST00000228872	0.979948639464605	FALSE
ENST00000228916	1.24126827665517	enriched
ENST00000228918	0	FALSE
ENST00000229030	1.063944237133	enriched
ENST00000229179	0	FALSE
ENST00000229195	16.2916461310991	99th
ENST00000229264	0	FALSE
ENST00000229268	3.5225180823998	enriched
ENST00000229277	1.86190241498275	enriched
ENST00000229281	1.24126827665517	enriched
ENST00000229328	3.91979455785842	enriched
ENST00000229329	2.32737801872844	enriched
ENST00000229330	2.06878046109194	enriched
ENST00000229335	0	FALSE
ENST00000229340	0	FALSE
ENST00000229379	3.38527711815046	enriched
ENST00000229395	0	FALSE
ENST00000229554	0	FALSE
ENST00000229729	1.55158534581896	enriched
ENST00000229769	0	FALSE
ENST00000229771	1.32993029641625	enriched
ENST00000229794	3.38527711815046	enriched
ENST00000229829	0	FALSE
ENST00000229903	0	FALSE
ENST00000229922	0	FALSE
ENST00000230036	0	FALSE
ENST00000230053	2.32737801872844	enriched
ENST00000230085	2.6598605928325	enriched
ENST00000230122	0	FALSE
ENST00000230124	0	FALSE
ENST00000230256	0	FALSE
ENST00000230301	0	FALSE
ENST00000230340	0.979948639464605	FALSE
ENST00000230381	0	FALSE
ENST00000230419	0	FALSE
ENST00000230449	0	FALSE
ENST00000230461	4.65475603745688	enriched
ENST00000230538	0	FALSE
ENST00000230582	0.930951207491375	FALSE
ENST00000230588	1.16368900936422	enriched
ENST00000230640	1.32993029641625	enriched
ENST00000230658	1.09523671469574	enriched
ENST00000230671	0.620634138327583	FALSE
ENST00000230859	0.564212853025076	FALSE
ENST00000230990	2.6598605928325	enriched
ENST00000231004	0	FALSE
ENST00000231021	0	FALSE
ENST00000231061	2.32737801872844	enriched
ENST00000231121	1.24126827665517	enriched
ENST00000231238	3.10317069163792	enriched
ENST00000231357	0.379980084690357	FALSE
ENST00000231368	2.06878046109194	enriched
ENST00000231420	0	FALSE
ENST00000231484	0	FALSE
ENST00000231498	0	FALSE
ENST00000231512	0	FALSE
ENST00000231656	0.809522789122935	FALSE
ENST00000231706	0	FALSE
ENST00000231721	0	FALSE
ENST00000231751	0	FALSE
ENST00000231790	5.58570724494825	95th
ENST00000231887	0	FALSE
ENST00000232003	0	FALSE
ENST00000232219	5.319721185665	95th
ENST00000232375	1.32993029641625	enriched
ENST00000232424	5.58570724494825	95th
ENST00000232461	0	FALSE
ENST00000232607	0	FALSE
ENST00000232744	0	FALSE
ENST00000232766	0.846319279537614	FALSE
ENST00000232888	0.930951207491375	FALSE
ENST00000232974	0	FALSE
ENST00000232978	3.28571014408721	enriched
ENST00000233055	2.19047342939147	enriched
ENST00000233072	0	FALSE
ENST00000233078	0	FALSE
ENST00000233084	1.86190241498275	enriched
ENST00000233099	0	FALSE
ENST00000233121	3.10317069163792	enriched
ENST00000233146	1.03439023054597	enriched
ENST00000233154	0.443310098805417	FALSE
ENST00000233202	0.564212853025076	FALSE
ENST00000233242	0	FALSE
ENST00000233331	0	FALSE
ENST00000233336	4.13756092218389	enriched
ENST00000233535	0	FALSE
ENST00000233575	1.86190241498275	enriched
ENST00000233596	0	FALSE
ENST00000233615	2.6598605928325	enriched
ENST00000233627	0	FALSE
ENST00000233638	1.55158534581896	enriched
ENST00000233668	1.3791869740613	enriched
ENST00000233809	1.43223262690981	enriched
ENST00000233813	1.43223262690981	enriched
ENST00000233838	0	FALSE
ENST00000233840	0	FALSE
ENST00000233948	0.730157809797157	FALSE
ENST00000233969	0	FALSE
ENST00000234038	3.98979088924875	enriched
ENST00000234040	0	FALSE
ENST00000234071	0	FALSE
ENST00000234111	1.32993029641625	enriched
ENST00000234160	3.98979088924875	enriched
ENST00000234170	2.6598605928325	enriched
ENST00000234198	2.48253655331033	enriched
ENST00000234256	0.423159639768807	FALSE
ENST00000234371	0	FALSE
ENST00000234389	0	FALSE
ENST00000234392	0	FALSE
ENST00000234396	0.664965148208125	FALSE
ENST00000234420	1.43223262690981	enriched
ENST00000234454	0	FALSE
ENST00000234590	0	FALSE
ENST00000234677	0	FALSE
ENST00000234739	3.83332850143507	enriched
ENST00000234827	2.32737801872844	enriched
ENST00000234831	2.06878046109194	enriched
ENST00000234961	1.6428550720436	enriched
ENST00000235090	0	FALSE
ENST00000235150	3.7238048299655	enriched
ENST00000235329	1.4895219319862	enriched
ENST00000235332	0	FALSE
ENST00000235372	0	FALSE
ENST00000235521	0	FALSE
ENST00000235532	0	FALSE
ENST00000235628	1.03439023054597	enriched
ENST00000235835	1.43223262690981	enriched
ENST00000236051	0	FALSE
ENST00000236137	4.65475603745688	enriched
ENST00000236273	7.9795817784975	95th
ENST00000236850	0	FALSE
ENST00000236877	1.02022050136041	enriched
ENST00000236938	0	FALSE
ENST00000236959	0	FALSE
ENST00000237172	0	FALSE
ENST00000237201	0	FALSE
ENST00000237283	0	FALSE
ENST00000237353	1.16368900936422	enriched
ENST00000237380	0	FALSE
ENST00000237455	0	FALSE
ENST00000237530	3.38527711815046	enriched
ENST00000237536	0.483611016878637	FALSE
ENST00000237596	1.69263855907523	enriched
ENST00000237612	0	FALSE
ENST00000237642	3.10317069163792	enriched
ENST00000238081	4.65475603745688	enriched
ENST00000238112	0	FALSE
ENST00000238146	0	FALSE
ENST00000238156	0	FALSE
ENST00000238256	0.846319279537614	FALSE
ENST00000238497	0	FALSE
ENST00000238558	3.91979455785842	enriched
ENST00000238561	0.664965148208125	FALSE
ENST00000238616	6.20634138327583	95th
ENST00000238647	0.866001123247791	FALSE
ENST00000238667	1.43223262690981	enriched
ENST00000238682	1.69263855907523	enriched
ENST00000238714	0	FALSE
ENST00000238721	0	FALSE
ENST00000238738	5.319721185665	95th
ENST00000238788	0	FALSE
ENST00000238789	2.48253655331033	enriched
ENST00000238855	4.65475603745688	enriched
ENST00000238936	0	FALSE
ENST00000238961	11.4578610152785	99th
ENST00000238994	0	FALSE
ENST00000239032	1.86190241498275	enriched
ENST00000239144	10.0256283883687	99th
ENST00000239151	12.6609364218827	99th
ENST00000239165	7.06238847062423	95th
ENST00000239174	0	FALSE
ENST00000239223	1.43223262690981	enriched
ENST00000239243	1.69263855907523	enriched
ENST00000239367	2.06878046109194	enriched
ENST00000239374	0	FALSE
ENST00000239440	1.201227364505	enriched
ENST00000239451	0	FALSE
ENST00000239461	4.65475603745688	enriched
ENST00000239462	0	FALSE
ENST00000239882	0	FALSE
ENST00000239906	4.13756092218389	enriched
ENST00000239926	3.10317069163792	enriched
ENST00000239938	0.517195115272986	FALSE
ENST00000240093	2.32737801872844	enriched
ENST00000240100	0.564212853025076	FALSE
ENST00000240123	0.716116313454904	FALSE
ENST00000240139	3.10317069163792	enriched
ENST00000240185	1.86190241498275	enriched
ENST00000240285	2.6598605928325	enriched
ENST00000240306	0.846319279537614	FALSE
ENST00000240316	4.29669788072942	enriched
ENST00000240328	0.269840929707645	FALSE
ENST00000240364	0	FALSE
ENST00000240423	0	FALSE
ENST00000240587	0	FALSE
ENST00000240651	0	FALSE
ENST00000240662	0	FALSE
ENST00000240851	4.65475603745688	enriched
ENST00000240874	1.11714144898965	enriched
ENST00000241014	0.489974319732303	FALSE
ENST00000241052	1.43223262690981	enriched
ENST00000241069	0.620634138327583	FALSE
ENST00000241071	0	FALSE
ENST00000241125	0	FALSE
ENST00000241256	0.664965148208125	FALSE
ENST00000241305	0	FALSE
ENST00000241393	0	FALSE
ENST00000241453	2.19047342939147	enriched
ENST00000241463	0	FALSE
ENST00000241502	0	FALSE
ENST00000241600	0	FALSE
ENST00000241651	0	FALSE
ENST00000241704	1.55158534581896	enriched
ENST00000241891	0	FALSE
ENST00000242057	0	FALSE
ENST00000242059	0	FALSE
ENST00000242067	1.24126827665517	enriched
ENST00000242108	0	FALSE
ENST00000242140	0	FALSE
ENST00000242152	0	FALSE
ENST00000242159	6.85964047625224	95th
ENST00000242208	2.48253655331033	enriched
ENST00000242209	0	FALSE
ENST00000242248	0	FALSE
ENST00000242257	0	FALSE
ENST00000242310	1.55158534581896	enriched
ENST00000242315	0	FALSE
ENST00000242317	1.24126827665517	enriched
ENST00000242351	0	FALSE
ENST00000242462	0	FALSE
ENST00000242480	5.72893050763923	95th
ENST00000242505	1.32993029641625	enriched
ENST00000242576	2.06878046109194	enriched
ENST00000242577	0	FALSE
ENST00000242592	0	FALSE
ENST00000242607	0	FALSE
ENST00000242719	11.1714144898965	99th
ENST00000242728	9.30951207491375	99th
ENST00000242729	3.7238048299655	enriched
ENST00000242776	0	FALSE
ENST00000242783	0	FALSE
ENST00000242784	5.8184450468211	95th
ENST00000242786	0	FALSE
ENST00000242810	0	FALSE
ENST00000242839	0	FALSE
ENST00000243052	1.43223262690981	enriched
ENST00000243056	4.23159639768807	enriched
ENST00000243077	0.174826517838756	FALSE
ENST00000243103	4.65475603745688	enriched
ENST00000243108	12.142841836844	99th
ENST00000243167	0.6006136822525	FALSE
ENST00000243189	0	FALSE
ENST00000243253	0	FALSE
ENST00000243300	1.86190241498275	enriched
ENST00000243344	0	FALSE
ENST00000243349	0	FALSE
ENST00000243389	0	FALSE
ENST00000243457	0	FALSE
ENST00000243563	1.03439023054597	enriched
ENST00000243578	0	FALSE
ENST00000243662	0	FALSE
ENST00000243673	0	FALSE
ENST00000243776	0.979948639464605	FALSE
ENST00000243786	0	FALSE
ENST00000243878	0	FALSE
ENST00000243903	0.930951207491375	FALSE
ENST00000243911	0	FALSE
ENST00000243918	5.07791567722568	95th
ENST00000243938	0	FALSE
ENST00000243964	1.98074724998165	enriched
ENST00000244020	6.20634138327583	95th
ENST00000244043	2.48253655331033	enriched
ENST00000244050	1.32993029641625	enriched
ENST00000244051	0.477410875636603	FALSE
ENST00000244061	3.98979088924875	enriched
ENST00000244137	0	FALSE
ENST00000244174	0	FALSE
ENST00000244204	1.24126827665517	enriched
ENST00000244230	0	FALSE
ENST00000244241	0	FALSE
ENST00000244289	0.379980084690357	FALSE
ENST00000244314	0.38789633645474	FALSE
ENST00000244333	0	FALSE
ENST00000244360	1.28407063102259	enriched
ENST00000244364	0.866001123247791	FALSE
ENST00000244458	0	FALSE
ENST00000244513	0	FALSE
ENST00000244534	0	FALSE
ENST00000244565	0	FALSE
ENST00000244571	0	FALSE
ENST00000244573	0	FALSE
ENST00000244728	0	FALSE
ENST00000244745	6.44504682109414	95th
ENST00000244751	0.775792672909479	FALSE
ENST00000244766	6.98213405618531	95th
ENST00000244869	0	FALSE
ENST00000245046	0	FALSE
ENST00000245105	0	FALSE
ENST00000245121	0	FALSE
ENST00000245157	3.7238048299655	enriched
ENST00000245206	0	FALSE
ENST00000245222	0	FALSE
ENST00000245255	0	FALSE
ENST00000245304	9.30951207491375	99th
ENST00000245312	0	FALSE
ENST00000245407	0.979948639464605	FALSE
ENST00000245451	8.59339576145885	95th
ENST00000245457	0.716116313454904	FALSE
ENST00000245479	2.27061270119848	enriched
ENST00000245503	0	FALSE
ENST00000245539	2.32737801872844	enriched
ENST00000245543	0	FALSE
ENST00000245544	0	FALSE
ENST00000245552	3.10317069163792	enriched
ENST00000245564	2.53895783861284	enriched
ENST00000245615	1.28407063102259	enriched
ENST00000245663	0	FALSE
ENST00000245796	0	FALSE
ENST00000245810	0	FALSE
ENST00000245812	1.03439023054597	enriched
ENST00000245816	1.3791869740613	enriched
ENST00000245838	1.03439023054597	enriched
ENST00000245907	1.95989727892921	enriched
ENST00000245908	0	FALSE
ENST00000245923	0	FALSE
ENST00000245925	1.43223262690981	enriched
ENST00000245932	0	FALSE
ENST00000245934	1.79029078363726	enriched
ENST00000245957	0.620634138327583	FALSE
ENST00000245960	1.74553351404633	enriched
ENST00000246006	0	FALSE
ENST00000246024	3.10317069163792	enriched
ENST00000246070	0	FALSE
ENST00000246080	0	FALSE
ENST00000246104	1.69263855907523	enriched
ENST00000246112	0	FALSE
ENST00000246115	0	FALSE
ENST00000246117	0.564212853025076	FALSE
ENST00000246151	3.7238048299655	enriched
ENST00000246166	7.9795817784975	95th
ENST00000246186	0.689593487030648	FALSE
ENST00000246190	0	FALSE
ENST00000246194	0	FALSE
ENST00000246229	3.98979088924875	enriched
ENST00000246337	0	FALSE
ENST00000246529	0.698213405618531	FALSE
ENST00000246532	0	FALSE
ENST00000246533	2.6598605928325	enriched
ENST00000246535	0.886620197610833	FALSE
ENST00000246548	0	FALSE
ENST00000246553	0.6006136822525	FALSE
ENST00000246657	0	FALSE
ENST00000246672	5.47618357347868	95th
ENST00000246785	1.32993029641625	enriched
ENST00000246792	8.59339576145885	95th
ENST00000246801	0	FALSE
ENST00000246802	0	FALSE
ENST00000246841	0	FALSE
ENST00000246868	2.32737801872844	enriched
ENST00000246914	0.846319279537614	FALSE
ENST00000246949	0	FALSE
ENST00000246957	0	FALSE
ENST00000247001	0	FALSE
ENST00000247003	0	FALSE
ENST00000247005	0	FALSE
ENST00000247138	0.689593487030648	FALSE
ENST00000247161	1.61904557824587	enriched
ENST00000247178	1.86190241498275	enriched
ENST00000247194	0.809522789122935	FALSE
ENST00000247207	0.326649546488202	FALSE
ENST00000247225	0	FALSE
ENST00000247226	0.477410875636603	FALSE
ENST00000247461	0	FALSE
ENST00000247470	0	FALSE
ENST00000247665	0	FALSE
ENST00000247668	0	FALSE
ENST00000247706	0	FALSE
ENST00000247815	0	FALSE
ENST00000247833	0	FALSE
ENST00000247930	0	FALSE
ENST00000247970	0	FALSE
ENST00000247977	2.19047342939147	enriched
ENST00000248054	0	FALSE
ENST00000248076	0	FALSE
ENST00000248098	0	FALSE
ENST00000248114	1.86190241498275	enriched
ENST00000248121	0.689593487030648	FALSE
ENST00000248139	1.09523671469574	enriched
ENST00000248244	0	FALSE
ENST00000248248	0.620634138327583	FALSE
ENST00000248306	0	FALSE
ENST00000248342	0	FALSE
ENST00000248378	6.85964047625224	95th
ENST00000248444	0	FALSE
ENST00000248450	0	FALSE
ENST00000248484	0	FALSE
ENST00000248553	0.930951207491375	FALSE
ENST00000248594	0	FALSE
ENST00000248633	0	FALSE
ENST00000248668	1.15169221545325	enriched
ENST00000248706	0	FALSE
ENST00000248846	0	FALSE
ENST00000248879	0	FALSE
ENST00000248899	0	FALSE
ENST00000248901	0	FALSE
ENST00000248924	0	FALSE
ENST00000248929	0.5319721185665	FALSE
ENST00000248933	0.413756092218389	FALSE
ENST00000248958	0.620634138327583	FALSE
ENST00000249014	1.03439023054597	enriched
ENST00000249016	1.95989727892921	enriched
ENST00000249041	0	FALSE
ENST00000249042	0	FALSE
ENST00000249071	1.69263855907523	enriched
ENST00000249075	0	FALSE
ENST00000249289	0	FALSE
ENST00000249330	2.44183923276426	enriched
ENST00000249344	0	FALSE
ENST00000249363	6.20634138327583	95th
ENST00000249373	1.8018410467575	enriched
ENST00000249389	0	FALSE
ENST00000249396	0	FALSE
ENST00000249499	3.7238048299655	enriched
ENST00000249501	9.71427346947522	99th
ENST00000249504	3.38527711815046	enriched
ENST00000249601	0	FALSE
ENST00000249636	4.89974319732303	enriched
ENST00000249749	1.43223262690981	enriched
ENST00000249750	0	FALSE
ENST00000249776	1.69263855907523	enriched
ENST00000249806	0	FALSE
ENST00000249842	0	FALSE
ENST00000249883	0	FALSE
ENST00000250003	0.872766757023164	FALSE
ENST00000250024	0	FALSE
ENST00000250055	0	FALSE
ENST00000250092	0	FALSE
ENST00000250111	1.55158534581896	enriched
ENST00000250113	3.98979088924875	enriched
ENST00000250124	0	FALSE
ENST00000250160	1.55158534581896	enriched
ENST00000250237	1.74553351404633	enriched
ENST00000250244	0	FALSE
ENST00000250263	0	FALSE
ENST00000250340	1.4895219319862	enriched
ENST00000250351	0	FALSE
ENST00000250373	0	FALSE
ENST00000250448	1.46031561959431	enriched
ENST00000250457	3.38527711815046	enriched
ENST00000250489	4.29669788072942	enriched
ENST00000250498	4.65475603745688	enriched
ENST00000250535	0	FALSE
ENST00000250617	0	FALSE
ENST00000250693	0	FALSE
ENST00000250699	0	FALSE
ENST00000250896	1.86190241498275	enriched
ENST00000251020	0.58184450468211	FALSE
ENST00000251038	3.38527711815046	enriched
ENST00000251047	1.86190241498275	enriched
ENST00000251089	1.55158534581896	enriched
ENST00000251102	0.465475603745688	FALSE
ENST00000251108	2.06878046109194	enriched
ENST00000251127	0.39614944999633	FALSE
ENST00000251170	0.689593487030648	FALSE
ENST00000251203	0	FALSE
ENST00000251241	6.20634138327583	95th
ENST00000251268	0.253320056460238	FALSE
ENST00000251287	0	FALSE
ENST00000251296	0.809522789122935	FALSE
ENST00000251303	0	FALSE
ENST00000251334	0	FALSE
ENST00000251363	0	FALSE
ENST00000251412	0	FALSE
ENST00000251413	1.32993029641625	enriched
ENST00000251472	0.113530635059924	FALSE
ENST00000251496	1.43223262690981	enriched
ENST00000251507	0	FALSE
ENST00000251535	0	FALSE
ENST00000251547	0	FALSE
ENST00000251582	0.620634138327583	FALSE
ENST00000251588	0	FALSE
ENST00000251630	0	FALSE
ENST00000251636	0	FALSE
ENST00000251642	0	FALSE
ENST00000251643	0	FALSE
ENST00000251654	0	FALSE
ENST00000251691	0	FALSE
ENST00000251822	1.69263855907523	enriched
ENST00000251864	0	FALSE
ENST00000251871	0	FALSE
ENST00000251900	0	FALSE
ENST00000251968	0	FALSE
ENST00000251973	1.46992295919691	enriched
ENST00000252011	2.06878046109194	enriched
ENST00000252015	1.43223262690981	enriched
ENST00000252029	0	FALSE
ENST00000252032	2.86446525381962	enriched
ENST00000252034	0.664965148208125	FALSE
ENST00000252037	0	FALSE
ENST00000252050	0.282106426512538	FALSE
ENST00000252087	0.846319279537614	FALSE
ENST00000252102	0	FALSE
ENST00000252108	0	FALSE
ENST00000252115	1.69263855907523	enriched
ENST00000252136	0	FALSE
ENST00000252137	0	FALSE
ENST00000252172	0.365078904898578	FALSE
ENST00000252288	0	FALSE
ENST00000252321	3.10317069163792	enriched
ENST00000252338	1.86190241498275	enriched
ENST00000252445	0	FALSE
ENST00000252456	1.24126827665517	enriched
ENST00000252483	0	FALSE
ENST00000252486	0	FALSE
ENST00000252505	0	FALSE
ENST00000252506	1.4895219319862	enriched
ENST00000252512	2.32737801872844	enriched
ENST00000252519	0	FALSE
ENST00000252530	0.886620197610833	FALSE
ENST00000252542	3.31004873774711	enriched
ENST00000252575	0.413756092218389	FALSE
ENST00000252590	0	FALSE
ENST00000252595	0.7447609659931	FALSE
ENST00000252597	0	FALSE
ENST00000252599	0.547618357347868	FALSE
ENST00000252602	0	FALSE
ENST00000252603	0.6006136822525	FALSE
ENST00000252674	0.90824508047939	FALSE
ENST00000252699	1.52614952047766	enriched
ENST00000252711	0	FALSE
ENST00000252729	0	FALSE
ENST00000252744	3.58058156727452	enriched
ENST00000252804	0	FALSE
ENST00000252809	0.7447609659931	FALSE
ENST00000252826	0.277895882833246	FALSE
ENST00000252891	1.6428550720436	enriched
ENST00000252934	0	FALSE
ENST00000252939	0	FALSE
ENST00000252945	0	FALSE
ENST00000252951	0	FALSE
ENST00000252971	0	FALSE
ENST00000252996	0.489974319732303	FALSE
ENST00000252997	1.09523671469574	enriched
ENST00000252998	0	FALSE
ENST00000252999	0.321017657755647	FALSE
ENST00000253003	0	FALSE
ENST00000253008	1.55158534581896	enriched
ENST00000253024	0	FALSE
ENST00000253039	0	FALSE
ENST00000253047	0	FALSE
ENST00000253048	1.09523671469574	enriched
ENST00000253055	1.16368900936422	enriched
ENST00000253063	0	FALSE
ENST00000253079	0	FALSE
ENST00000253083	0.326649546488202	FALSE
ENST00000253099	0.716116313454904	FALSE
ENST00000253108	0	FALSE
ENST00000253109	0	FALSE
ENST00000253110	0	FALSE
ENST00000253122	0	FALSE
ENST00000253188	0	FALSE
ENST00000253193	0	FALSE
ENST00000253237	0.503216868914257	FALSE
ENST00000253247	2.6598605928325	enriched
ENST00000253255	0	FALSE
ENST00000253329	1.86190241498275	enriched
ENST00000253354	0	FALSE
ENST00000253363	2.6598605928325	enriched
ENST00000253407	2.93984591839382	enriched
ENST00000253452	0	FALSE
ENST00000253457	1.69263855907523	enriched
ENST00000253458	1.05789909942202	enriched
ENST00000253496	0.5319721185665	FALSE
ENST00000253669	2.6598605928325	enriched
ENST00000253693	1.86190241498275	enriched
ENST00000253697	0	FALSE
ENST00000253719	0	FALSE
ENST00000253727	0.689593487030648	FALSE
ENST00000253754	0.716116313454904	FALSE
ENST00000253778	0	FALSE
ENST00000253794	6.20634138327583	95th
ENST00000253799	0	FALSE
ENST00000253801	0	FALSE
ENST00000253807	0	FALSE
ENST00000253861	2.48253655331033	enriched
ENST00000253925	0.6006136822525	FALSE
ENST00000253928	0	FALSE
ENST00000253968	0	FALSE
ENST00000254029	2.86446525381962	enriched
ENST00000254035	0	FALSE
ENST00000254051	0	FALSE
ENST00000254066	1.28407063102259	enriched
ENST00000254079	0	FALSE
ENST00000254108	0	FALSE
ENST00000254190	0	FALSE
ENST00000254193	6.98213405618531	95th
ENST00000254260	0	FALSE
ENST00000254286	0	FALSE
ENST00000254322	2.6598605928325	enriched
ENST00000254323	0	FALSE
ENST00000254325	0	FALSE
ENST00000254337	1.92610594653388	enriched
ENST00000254351	0	FALSE
ENST00000254442	0.423159639768807	FALSE
ENST00000254480	0	FALSE
ENST00000254488	0.846319279537614	FALSE
ENST00000254508	0.248253655331033	FALSE
ENST00000254521	0	FALSE
ENST00000254528	0.423159639768807	FALSE
ENST00000254579	0.7447609659931	FALSE
ENST00000254605	6.20634138327583	95th
ENST00000254624	0	FALSE
ENST00000254630	1.86190241498275	enriched
ENST00000254654	0	FALSE
ENST00000254657	0	FALSE
ENST00000254661	0	FALSE
ENST00000254663	0	FALSE
ENST00000254695	0.954821751273205	FALSE
ENST00000254718	1.39642681123706	enriched
ENST00000254719	0.775792672909479	FALSE
ENST00000254722	0.775792672909479	FALSE
ENST00000254730	0	FALSE
ENST00000254770	0	FALSE
ENST00000254803	1.69263855907523	enriched
ENST00000254806	1.95989727892921	enriched
ENST00000254816	1.43223262690981	enriched
ENST00000254846	1.47770032935139	enriched
ENST00000254850	0	FALSE
ENST00000254853	0	FALSE
ENST00000254854	0	FALSE
ENST00000254898	0	FALSE
ENST00000254900	2.48253655331033	enriched
ENST00000254928	0	FALSE
ENST00000254940	0	FALSE
ENST00000254942	4.89974319732303	enriched
ENST00000254950	0	FALSE
ENST00000254958	1.46992295919691	enriched
ENST00000254963	0	FALSE
ENST00000255006	1.03439023054597	enriched
ENST00000255039	0.503216868914257	FALSE
ENST00000255078	0.423159639768807	FALSE
ENST00000255087	0	FALSE
ENST00000255108	0	FALSE
ENST00000255152	0	FALSE
ENST00000255189	0	FALSE
ENST00000255192	0	FALSE
ENST00000255194	1.86190241498275	enriched
ENST00000255226	0.503216868914257	FALSE
ENST00000255262	0	FALSE
ENST00000255266	0	FALSE
ENST00000255304	2.32737801872844	enriched
ENST00000255305	3.38527711815046	enriched
ENST00000255324	1.86190241498275	enriched
ENST00000255381	0	FALSE
ENST00000255389	0	FALSE
ENST00000255409	0	FALSE
ENST00000255416	0	FALSE
ENST00000255465	0	FALSE
ENST00000255499	0.716116313454904	FALSE
ENST00000255608	0	FALSE
ENST00000255613	0	FALSE
ENST00000255641	0	FALSE
ENST00000255681	0.775792672909479	FALSE
ENST00000255858	0	FALSE
ENST00000255882	0.698213405618531	FALSE
ENST00000255977	3.10317069163792	enriched
ENST00000256001	0	FALSE
ENST00000256015	4.65475603745688	enriched
ENST00000256079	0	FALSE
ENST00000256190	0	FALSE
ENST00000256194	0.489974319732303	FALSE
ENST00000256255	0	FALSE
ENST00000256261	0	FALSE
ENST00000256324	0	FALSE
ENST00000256339	0.866001123247791	FALSE
ENST00000256343	2.06878046109194	enriched
ENST00000256362	0	FALSE
ENST00000256398	0	FALSE
ENST00000256413	0	FALSE
ENST00000256442	0	FALSE
ENST00000256443	3.10317069163792	enriched
ENST00000256447	0	FALSE
ENST00000256458	0	FALSE
ENST00000256460	0	FALSE
ENST00000256495	0.886620197610833	FALSE
ENST00000256497	2.48253655331033	enriched
ENST00000256509	0	FALSE
ENST00000256545	6.98213405618531	95th
ENST00000256552	1.43223262690981	enriched
ENST00000256637	0	FALSE
ENST00000256646	1.8018410467575	enriched
ENST00000256649	0	FALSE
ENST00000256652	0	FALSE
ENST00000256707	1.28407063102259	enriched
ENST00000256722	0	FALSE
ENST00000256737	0	FALSE
ENST00000256759	0	FALSE
ENST00000256797	0	FALSE
ENST00000256854	2.6598605928325	enriched
ENST00000256857	0	FALSE
ENST00000256925	0	FALSE
ENST00000256996	2.48253655331033	enriched
ENST00000257017	0	FALSE
ENST00000257118	6.20634138327583	95th
ENST00000257177	2.32737801872844	enriched
ENST00000257181	0	FALSE
ENST00000257189	0	FALSE
ENST00000257192	0	FALSE
ENST00000257198	1.69263855907523	enriched
ENST00000257209	0.37238048299655	FALSE
ENST00000257215	0.262239776758134	FALSE
ENST00000257248	0	FALSE
ENST00000257287	0	FALSE
ENST00000257290	0	FALSE
ENST00000257347	0	FALSE
ENST00000257359	0	FALSE
ENST00000257408	0.413756092218389	FALSE
ENST00000257430	0.620634138327583	FALSE
ENST00000257515	0	FALSE
ENST00000257527	0	FALSE
ENST00000257536	3.49106702809266	enriched
ENST00000257548	0	FALSE
ENST00000257549	0.979948639464605	FALSE
ENST00000257552	4.38094685878294	enriched
ENST00000257555	0	FALSE
ENST00000257575	0	FALSE
ENST00000257600	0.351302342449576	FALSE
ENST00000257700	3.38527711815046	enriched
ENST00000257749	0	FALSE
ENST00000257770	0	FALSE
ENST00000257829	1.69263855907523	enriched
ENST00000257831	2.32737801872844	enriched
ENST00000257857	3.10317069163792	enriched
ENST00000257860	1.98074724998165	enriched
ENST00000257861	3.10317069163792	enriched
ENST00000257868	6.98213405618531	95th
ENST00000257879	0.954821751273205	FALSE
ENST00000257894	0	FALSE
ENST00000257901	1.86190241498275	enriched
ENST00000257904	0	FALSE
ENST00000257909	0	FALSE
ENST00000257934	0	FALSE
ENST00000257940	0	FALSE
ENST00000257963	0	FALSE
ENST00000257981	1.25804217228564	enriched
ENST00000258042	0	FALSE
ENST00000258080	2.75837394812259	enriched
ENST00000258083	2.6598605928325	enriched
ENST00000258091	0	FALSE
ENST00000258105	0	FALSE
ENST00000258106	2.4285683673688	enriched
ENST00000258111	10.2404632824051	99th
ENST00000258145	6.20634138327583	95th
ENST00000258168	0	FALSE
ENST00000258173	1.61904557824587	enriched
ENST00000258198	3.10317069163792	enriched
ENST00000258200	0.365078904898578	FALSE
ENST00000258201	0	FALSE
ENST00000258214	0	FALSE
ENST00000258229	0	FALSE
ENST00000258243	0	FALSE
ENST00000258281	0	FALSE
ENST00000258341	3.10317069163792	enriched
ENST00000258383	1.55158534581896	enriched
ENST00000258385	0	FALSE
ENST00000258390	0	FALSE
ENST00000258399	3.10317069163792	enriched
ENST00000258411	0.517195115272986	FALSE
ENST00000258412	0	FALSE
ENST00000258415	0.979948639464605	FALSE
ENST00000258418	4.65475603745688	enriched
ENST00000258424	1.69263855907523	enriched
ENST00000258428	0	FALSE
ENST00000258436	0	FALSE
ENST00000258439	0	FALSE
ENST00000258443	0.809522789122935	FALSE
ENST00000258455	0	FALSE
ENST00000258456	0	FALSE
ENST00000258457	4.13756092218389	enriched
ENST00000258484	16.5502436887356	99th
ENST00000258494	1.43223262690981	enriched
ENST00000258499	0	FALSE
ENST00000258526	2.72473524143817	enriched
ENST00000258530	0	FALSE
ENST00000258534	0	FALSE
ENST00000258613	0	FALSE
ENST00000258729	2.48253655331033	enriched
ENST00000258733	0	FALSE
ENST00000258761	0	FALSE
ENST00000258770	0	FALSE
ENST00000258772	2.6598605928325	enriched
ENST00000258781	0	FALSE
ENST00000258787	0	FALSE
ENST00000258796	0.37238048299655	FALSE
ENST00000258821	6.20634138327583	95th
ENST00000258829	1.03439023054597	enriched
ENST00000258873	0.620634138327583	FALSE
ENST00000258884	0	FALSE
ENST00000258886	1.55158534581896	enriched
ENST00000258888	0	FALSE
ENST00000258930	0	FALSE
ENST00000258955	0.809522789122935	FALSE
ENST00000258960	3.10317069163792	enriched
ENST00000258962	5.07791567722568	95th
ENST00000258975	0	FALSE
ENST00000259006	2.32737801872844	enriched
ENST00000259021	1.55158534581896	enriched
ENST00000259037	0	FALSE
ENST00000259089	0	FALSE
ENST00000259119	0	FALSE
ENST00000259154	0	FALSE
ENST00000259216	0	FALSE
ENST00000259239	0	FALSE
ENST00000259241	0	FALSE
ENST00000259253	0.689593487030648	FALSE
ENST00000259335	0.775792672909479	FALSE
ENST00000259339	0	FALSE
ENST00000259351	2.19047342939147	enriched
ENST00000259365	0	FALSE
ENST00000259371	0.942735399991266	FALSE
ENST00000259455	1.69263855907523	enriched
ENST00000259470	12.4126827665517	99th
ENST00000259512	1.55158534581896	enriched
ENST00000259526	0	FALSE
ENST00000259569	5.07791567722568	95th
ENST00000259608	0	FALSE
ENST00000259632	0	FALSE
ENST00000259711	0.58184450468211	FALSE
ENST00000259727	0.930951207491375	FALSE
ENST00000259750	0.248253655331033	FALSE
ENST00000259782	5.319721185665	95th
ENST00000259803	0	FALSE
ENST00000259808	0	FALSE
ENST00000259818	0	FALSE
ENST00000259845	0	FALSE
ENST00000259873	0	FALSE
ENST00000259874	0	FALSE
ENST00000259895	0	FALSE
ENST00000259915	0	FALSE
ENST00000259953	0	FALSE
ENST00000259963	0	FALSE
ENST00000260061	0	FALSE
ENST00000260102	2.06878046109194	enriched
ENST00000260113	3.38527711815046	enriched
ENST00000260126	0	FALSE
ENST00000260129	0	FALSE
ENST00000260187	1.43223262690981	enriched
ENST00000260197	0	FALSE
ENST00000260210	4.13756092218389	enriched
ENST00000260302	0	FALSE
ENST00000260323	1.03439023054597	enriched
ENST00000260324	0	FALSE
ENST00000260327	0	FALSE
ENST00000260356	0	FALSE
ENST00000260372	0	FALSE
ENST00000260382	0	FALSE
ENST00000260386	0	FALSE
ENST00000260402	0.7447609659931	FALSE
ENST00000260403	1.69263855907523	enriched
ENST00000260502	0	FALSE
ENST00000260570	2.32737801872844	enriched
ENST00000260598	0	FALSE
ENST00000260600	0.365078904898578	FALSE
ENST00000260605	0	FALSE
ENST00000260643	0	FALSE
ENST00000260649	1.32993029641625	enriched
ENST00000260653	9.30951207491375	99th
ENST00000260665	1.09523671469574	enriched
ENST00000260702	1.24126827665517	enriched
ENST00000260723	0	FALSE
ENST00000260731	2.6598605928325	enriched
ENST00000260743	0	FALSE
ENST00000260803	0	FALSE
ENST00000260810	0	FALSE
ENST00000260818	1.32993029641625	enriched
ENST00000260947	1.24126827665517	enriched
ENST00000261023	0	FALSE
ENST00000261038	1.16368900936422	enriched
ENST00000261168	0	FALSE
ENST00000261170	0	FALSE
ENST00000261180	1.29900168487169	enriched
ENST00000261183	6.20634138327583	95th
ENST00000261191	0	FALSE
ENST00000261195	0	FALSE
ENST00000261200	1.09523671469574	enriched
ENST00000261205	0	FALSE
ENST00000261208	0	FALSE
ENST00000261226	0	FALSE
ENST00000261234	0	FALSE
ENST00000261254	0	FALSE
ENST00000261275	0	FALSE
ENST00000261292	0.930951207491375	FALSE
ENST00000261303	0	FALSE
ENST00000261304	7.447609659931	95th
ENST00000261308	1.86190241498275	enriched
ENST00000261313	0	FALSE
ENST00000261318	0	FALSE
ENST00000261326	0	FALSE
ENST00000261349	1.43223262690981	enriched
ENST00000261366	1.86190241498275	enriched
ENST00000261368	1.09523671469574	enriched
ENST00000261374	0	FALSE
ENST00000261377	0	FALSE
ENST00000261381	0	FALSE
ENST00000261383	0.53968185941529	FALSE
ENST00000261396	0	FALSE
ENST00000261401	1.86190241498275	enriched
ENST00000261402	0	FALSE
ENST00000261405	0.465475603745688	FALSE
ENST00000261407	6.20634138327583	95th
ENST00000261435	1.55158534581896	enriched
ENST00000261438	0	FALSE
ENST00000261439	0.465475603745688	FALSE
ENST00000261441	6.20634138327583	95th
ENST00000261455	0	FALSE
ENST00000261458	0	FALSE
ENST00000261461	12.4126827665517	99th
ENST00000261483	0	FALSE
ENST00000261486	0	FALSE
ENST00000261488	1.16368900936422	enriched
ENST00000261497	0	FALSE
ENST00000261503	0.716116313454904	FALSE
ENST00000261534	0	FALSE
ENST00000261537	0.930951207491375	FALSE
ENST00000261556	2.53895783861284	enriched
ENST00000261584	0	FALSE
ENST00000261588	0.37238048299655	FALSE
ENST00000261590	1.32993029641625	enriched
ENST00000261592	5.58570724494825	95th
ENST00000261593	4.65475603745688	enriched
ENST00000261597	0	FALSE
ENST00000261600	5.72893050763923	95th
ENST00000261601	2.06878046109194	enriched
ENST00000261609	0	FALSE
ENST00000261622	0.547618357347868	FALSE
ENST00000261623	0	FALSE
ENST00000261637	0.433000561623895	FALSE
ENST00000261643	1.03439023054597	enriched
ENST00000261647	0	FALSE
ENST00000261654	0.365078904898578	FALSE
ENST00000261655	0	FALSE
ENST00000261658	0	FALSE
ENST00000261674	1.3791869740613	enriched
ENST00000261681	0	FALSE
ENST00000261693	1.32993029641625	enriched
ENST00000261712	0	FALSE
ENST00000261714	0	FALSE
ENST00000261716	1.86190241498275	enriched
ENST00000261726	0.358058156727452	FALSE
ENST00000261731	1.32993029641625	enriched
ENST00000261733	0	FALSE
ENST00000261735	0	FALSE
ENST00000261739	1.86190241498275	enriched
ENST00000261740	0	FALSE
ENST00000261741	0	FALSE
ENST00000261745	6.20634138327583	95th
ENST00000261751	0	FALSE
ENST00000261758	0	FALSE
ENST00000261769	0	FALSE
ENST00000261772	0	FALSE
ENST00000261776	0	FALSE
ENST00000261778	0	FALSE
ENST00000261783	0	FALSE
ENST00000261797	0.358058156727452	FALSE
ENST00000261799	0.454122540239695	FALSE
ENST00000261800	0	FALSE
ENST00000261819	1.3791869740613	enriched
ENST00000261822	0	FALSE
ENST00000261835	0	FALSE
ENST00000261837	1.69263855907523	enriched
ENST00000261839	0.503216868914257	FALSE
ENST00000261842	1.09523671469574	enriched
ENST00000261861	0.809522789122935	FALSE
ENST00000261866	0.930951207491375	FALSE
ENST00000261867	4.65475603745688	enriched
ENST00000261868	0	FALSE
ENST00000261875	2.32737801872844	enriched
ENST00000261879	0	FALSE
ENST00000261883	0	FALSE
ENST00000261884	5.319721185665	95th
ENST00000261891	1.86190241498275	enriched
ENST00000261892	0	FALSE
ENST00000261893	0	FALSE
ENST00000261900	2.6598605928325	enriched
ENST00000261908	2.56814126204517	enriched
ENST00000261917	0.79229889999266	FALSE
ENST00000261918	1.77324039522167	enriched
ENST00000261921	0.90824508047939	FALSE
ENST00000261937	0.465475603745688	FALSE
ENST00000261942	4.65475603745688	enriched
ENST00000261951	4.13756092218389	enriched
ENST00000261965	0	FALSE
ENST00000261978	0.524479553516268	FALSE
ENST00000261980	3.98979088924875	enriched
ENST00000262013	1.77324039522167	enriched
ENST00000262018	0	FALSE
ENST00000262027	0	FALSE
ENST00000262030	2.32737801872844	enriched
ENST00000262031	1.86190241498275	enriched
ENST00000262039	0	FALSE
ENST00000262041	0	FALSE
ENST00000262043	2.32737801872844	enriched
ENST00000262055	3.10317069163792	enriched
ENST00000262056	3.7238048299655	enriched
ENST00000262067	2.32737801872844	enriched
ENST00000262077	0	FALSE
ENST00000262093	2.6598605928325	enriched
ENST00000262101	0	FALSE
ENST00000262102	0	FALSE
ENST00000262113	0	FALSE
ENST00000262126	0	FALSE
ENST00000262133	1.03439023054597	enriched
ENST00000262134	1.43223262690981	enriched
ENST00000262138	0	FALSE
ENST00000262139	0	FALSE
ENST00000262144	0	FALSE
ENST00000262158	8.9371315919172	95th
ENST00000262160	0	FALSE
ENST00000262177	0	FALSE
ENST00000262178	0	FALSE
ENST00000262186	0.286446525381962	FALSE
ENST00000262188	8.14582306554953	95th
ENST00000262189	0.503216868914257	FALSE
ENST00000262198	0	FALSE
ENST00000262207	0	FALSE
ENST00000262209	0	FALSE
ENST00000262215	1.55158534581896	enriched
ENST00000262233	0	FALSE
ENST00000262265	0	FALSE
ENST00000262288	0	FALSE
ENST00000262290	1.16368900936422	enriched
ENST00000262291	0	FALSE
ENST00000262293	0	FALSE
ENST00000262294	0	FALSE
ENST00000262300	0	FALSE
ENST00000262301	0	FALSE
ENST00000262302	0	FALSE
ENST00000262304	0.30030684112625	FALSE
ENST00000262305	0	FALSE
ENST00000262315	0	FALSE
ENST00000262316	1.11714144898965	enriched
ENST00000262319	0.39614944999633	FALSE
ENST00000262320	0.404761394561467	FALSE
ENST00000262348	0	FALSE
ENST00000262352	0.979948639464605	FALSE
ENST00000262365	0	FALSE
ENST00000262367	0.53968185941529	FALSE
ENST00000262370	0	FALSE
ENST00000262374	0	FALSE
ENST00000262375	0.689593487030648	FALSE
ENST00000262376	0.846319279537614	FALSE
ENST00000262384	0	FALSE
ENST00000262395	0	FALSE
ENST00000262406	0	FALSE
ENST00000262407	0	FALSE
ENST00000262410	0.413756092218389	FALSE
ENST00000262415	0	FALSE
ENST00000262418	1.09523671469574	enriched
ENST00000262424	0.7447609659931	FALSE
ENST00000262426	1.43223262690981	enriched
ENST00000262428	2.86446525381962	enriched
ENST00000262429	0.610459808191066	FALSE
ENST00000262430	1.6428550720436	enriched
ENST00000262432	0	FALSE
ENST00000262435	1.86190241498275	enriched
ENST00000262441	0	FALSE
ENST00000262442	0	FALSE
ENST00000262450	0.689593487030648	FALSE
ENST00000262455	6.20634138327583	95th
ENST00000262457	0	FALSE
ENST00000262461	0	FALSE
ENST00000262464	0.351302342449576	FALSE
ENST00000262482	1.86190241498275	enriched
ENST00000262483	0	FALSE
ENST00000262487	0	FALSE
ENST00000262493	7.09296158088667	95th
ENST00000262507	0	FALSE
ENST00000262510	0.58184450468211	FALSE
ENST00000262518	2.12115464998035	enriched
ENST00000262519	0.833687648499739	FALSE
ENST00000262525	0	FALSE
ENST00000262545	0	FALSE
ENST00000262547	0	FALSE
ENST00000262554	3.7238048299655	enriched
ENST00000262577	0	FALSE
ENST00000262580	0	FALSE
ENST00000262593	2.32737801872844	enriched
ENST00000262605	0	FALSE
ENST00000262608	0.454122540239695	FALSE
ENST00000262613	1.3791869740613	enriched
ENST00000262623	0.286446525381962	FALSE
ENST00000262626	1.16368900936422	enriched
ENST00000262631	0	FALSE
ENST00000262633	2.86446525381962	enriched
ENST00000262643	0	FALSE
ENST00000262644	2.6598605928325	enriched
ENST00000262710	11.8484699135266	99th
ENST00000262713	1.46992295919691	enriched
ENST00000262715	0.642035315511293	FALSE
ENST00000262717	0	FALSE
ENST00000262719	0	FALSE
ENST00000262726	2.4285683673688	enriched
ENST00000262735	0	FALSE
ENST00000262764	0.886620197610833	FALSE
ENST00000262765	0	FALSE
ENST00000262768	1.69263855907523	enriched
ENST00000262776	0	FALSE
ENST00000262794	0	FALSE
ENST00000262795	1.46441762976171	enriched
ENST00000262803	0	FALSE
ENST00000262809	0.716116313454904	FALSE
ENST00000262811	0.232737801872844	FALSE
ENST00000262812	0	FALSE
ENST00000262815	1.26947891930642	enriched
ENST00000262817	0	FALSE
ENST00000262839	0	FALSE
ENST00000262843	4.13756092218389	enriched
ENST00000262844	5.58570724494825	95th
ENST00000262854	1.8313794245732	enriched
ENST00000262866	0	FALSE
ENST00000262873	0.823850626098562	FALSE
ENST00000262879	0	FALSE
ENST00000262887	1.16368900936422	enriched
ENST00000262890	0	FALSE
ENST00000262891	3.46400449299116	enriched
ENST00000262895	1.69263855907523	enriched
ENST00000262903	5.58570724494825	95th
ENST00000262919	2.14834894036471	enriched
ENST00000262940	0.503216868914257	FALSE
ENST00000262947	1.16368900936422	enriched
ENST00000262948	0.620634138327583	FALSE
ENST00000262953	0	FALSE
ENST00000262958	0	FALSE
ENST00000262960	0	FALSE
ENST00000262961	0	FALSE
ENST00000262965	0.404761394561467	FALSE
ENST00000262971	0	FALSE
ENST00000262982	0	FALSE
ENST00000262995	2.86446525381962	enriched
ENST00000262999	0	FALSE
ENST00000263025	0	FALSE
ENST00000263026	0	FALSE
ENST00000263035	1.00643373782851	enriched
ENST00000263054	3.10317069163792	enriched
ENST00000263056	0	FALSE
ENST00000263063	2.06878046109194	enriched
ENST00000263071	0	FALSE
ENST00000263073	2.44987159866151	enriched
ENST00000263083	0.809522789122935	FALSE
ENST00000263087	0	FALSE
ENST00000263088	1.24126827665517	enriched
ENST00000263092	1.09523671469574	enriched
ENST00000263093	0	FALSE
ENST00000263094	0.182539452449289	FALSE
ENST00000263097	0	FALSE
ENST00000263100	0	FALSE
ENST00000263102	0	FALSE
ENST00000263116	0	FALSE
ENST00000263119	0.7447609659931	FALSE
ENST00000263125	0	FALSE
ENST00000263150	0.564212853025076	FALSE
ENST00000263160	0	FALSE
ENST00000263177	3.38527711815046	enriched
ENST00000263187	1.69263855907523	enriched
ENST00000263196	0.7447609659931	FALSE
ENST00000263201	0.930951207491375	FALSE
ENST00000263202	0	FALSE
ENST00000263205	0.477410875636603	FALSE
ENST00000263207	0	FALSE
ENST00000263208	0	FALSE
ENST00000263212	0	FALSE
ENST00000263228	6.20634138327583	95th
ENST00000263233	0.886620197610833	FALSE
ENST00000263238	5.319721185665	95th
ENST00000263239	0	FALSE
ENST00000263245	0	FALSE
ENST00000263246	0.979948639464605	FALSE
ENST00000263253	3.46400449299116	enriched
ENST00000263257	2.19047342939147	enriched
ENST00000263265	0.547618357347868	FALSE
ENST00000263266	0	FALSE
ENST00000263269	0	FALSE
ENST00000263274	0	FALSE
ENST00000263275	1.55158534581896	enriched
ENST00000263277	0.631153361011102	FALSE
ENST00000263278	0	FALSE
ENST00000263280	1.3791869740613	enriched
ENST00000263314	1.24126827665517	enriched
ENST00000263317	2.6598605928325	enriched
ENST00000263321	0	FALSE
ENST00000263331	0	FALSE
ENST00000263346	1.74553351404633	enriched
ENST00000263354	0	FALSE
ENST00000263360	5.07791567722568	95th
ENST00000263368	3.98979088924875	enriched
ENST00000263370	1.03439023054597	enriched
ENST00000263372	0	FALSE
ENST00000263377	0	FALSE
ENST00000263379	0	FALSE
ENST00000263382	2.32737801872844	enriched
ENST00000263383	0	FALSE
ENST00000263384	0	FALSE
ENST00000263388	0.161904557824587	FALSE
ENST00000263390	0	FALSE
ENST00000263431	1.2142841836844	enriched
ENST00000263433	0.477410875636603	FALSE
ENST00000263461	0	FALSE
ENST00000263464	0	FALSE
ENST00000263468	0	FALSE
ENST00000263519	0.198074724998165	FALSE
ENST00000263549	1.55158534581896	enriched
ENST00000263563	0.979948639464605	FALSE
ENST00000263576	4.29669788072942	enriched
ENST00000263578	0.979948639464605	FALSE
ENST00000263579	1.86190241498275	enriched
ENST00000263593	0	FALSE
ENST00000263610	1.13994025407107	enriched
ENST00000263620	0	FALSE
ENST00000263635	0.510110250680206	FALSE
ENST00000263645	2.6598605928325	enriched
ENST00000263650	0.547618357347868	FALSE
ENST00000263655	3.10317069163792	enriched
ENST00000263657	0	FALSE
ENST00000263665	0	FALSE
ENST00000263666	0.610459808191066	FALSE
ENST00000263674	1.05390702734873	enriched
ENST00000263686	0	FALSE
ENST00000263688	0	FALSE
ENST00000263694	2.06878046109194	enriched
ENST00000263707	0	FALSE
ENST00000263708	0	FALSE
ENST00000263710	1.86190241498275	enriched
ENST00000263713	0	FALSE
ENST00000263726	2.32737801872844	enriched
ENST00000263733	0	FALSE
ENST00000263734	0	FALSE
ENST00000263754	0	FALSE
ENST00000263773	5.72893050763923	95th
ENST00000263774	0	FALSE
ENST00000263776	0	FALSE
ENST00000263791	0.517195115272986	FALSE
ENST00000263795	0	FALSE
ENST00000263798	1.86190241498275	enriched
ENST00000263800	0	FALSE
ENST00000263847	1.43223262690981	enriched
ENST00000263857	0	FALSE
ENST00000263867	0	FALSE
ENST00000263881	4.65475603745688	enriched
ENST00000263897	0	FALSE
ENST00000263915	2.32737801872844	enriched
ENST00000263918	0	FALSE
ENST00000263921	9.30951207491375	99th
ENST00000263923	0.930951207491375	FALSE
ENST00000263925	1.32993029641625	enriched
ENST00000263932	0	FALSE
ENST00000263956	0	FALSE
ENST00000263960	0	FALSE
ENST00000263966	0	FALSE
ENST00000263980	0	FALSE
ENST00000263985	3.49106702809266	enriched
ENST00000263997	0	FALSE
ENST00000264005	2.32737801872844	enriched
ENST00000264010	0	FALSE
ENST00000264012	0	FALSE
ENST00000264021	0	FALSE
ENST00000264025	0.689593487030648	FALSE
ENST00000264028	0	FALSE
ENST00000264029	0	FALSE
ENST00000264031	0	FALSE
ENST00000264033	0	FALSE
ENST00000264036	0	FALSE
ENST00000264039	0.564212853025076	FALSE
ENST00000264042	0	FALSE
ENST00000264047	0	FALSE
ENST00000264051	0.809522789122935	FALSE
ENST00000264057	0.305229904095533	FALSE
ENST00000264059	2.6598605928325	enriched
ENST00000264071	0	FALSE
ENST00000264079	0.547618357347868	FALSE
ENST00000264080	1.09523671469574	enriched
ENST00000264094	0	FALSE
ENST00000264110	6.98213405618531	95th
ENST00000264126	0	FALSE
ENST00000264144	0	FALSE
ENST00000264156	0	FALSE
ENST00000264157	7.9795817784975	95th
ENST00000264158	0	FALSE
ENST00000264160	4.29669788072942	enriched
ENST00000264161	9.30951207491375	99th
ENST00000264162	0	FALSE
ENST00000264167	1.55158534581896	enriched
ENST00000264170	0	FALSE
ENST00000264183	4.13756092218389	enriched
ENST00000264187	0	FALSE
ENST00000264192	0	FALSE
ENST00000264198	0	FALSE
ENST00000264228	0	FALSE
ENST00000264230	0	FALSE
ENST00000264233	1.55158534581896	enriched
ENST00000264245	0.954821751273205	FALSE
ENST00000264249	0	FALSE
ENST00000264257	0	FALSE
ENST00000264260	0	FALSE
ENST00000264276	0	FALSE
ENST00000264279	0	FALSE
ENST00000264313	2.79285362247413	enriched
ENST00000264316	0	FALSE
ENST00000264318	3.38527711815046	enriched
ENST00000264344	2.86446525381962	enriched
ENST00000264346	0	FALSE
ENST00000264350	0	FALSE
ENST00000264360	2.6598605928325	enriched
ENST00000264377	0	FALSE
ENST00000264380	0	FALSE
ENST00000264382	0	FALSE
ENST00000264389	6.20634138327583	95th
ENST00000264409	2.06878046109194	enriched
ENST00000264414	0	FALSE
ENST00000264426	10.1558313544514	99th
ENST00000264428	0	FALSE
ENST00000264431	0.6006136822525	FALSE
ENST00000264433	1.16368900936422	enriched
ENST00000264434	0	FALSE
ENST00000264436	1.43223262690981	enriched
ENST00000264444	4.96507310662067	95th
ENST00000264447	2.6598605928325	enriched
ENST00000264451	2.6598605928325	enriched
ENST00000264463	0	FALSE
ENST00000264485	0	FALSE
ENST00000264501	0	FALSE
ENST00000264515	5.07791567722568	95th
ENST00000264538	1.55158534581896	enriched
ENST00000264552	0	FALSE
ENST00000264554	0.547618357347868	FALSE
ENST00000264555	0	FALSE
ENST00000264563	0	FALSE
ENST00000264596	0	FALSE
ENST00000264601	0	FALSE
ENST00000264605	0	FALSE
ENST00000264607	0	FALSE
ENST00000264613	0	FALSE
ENST00000264634	0.775792672909479	FALSE
ENST00000264638	0.305229904095533	FALSE
ENST00000264639	0	FALSE
ENST00000264645	2.32737801872844	enriched
ENST00000264657	1.16368900936422	enriched
ENST00000264661	0.5319721185665	FALSE
ENST00000264670	0	FALSE
ENST00000264689	0	FALSE
ENST00000264690	0	FALSE
ENST00000264705	1.16368900936422	enriched
ENST00000264710	9.30951207491375	99th
ENST00000264712	0	FALSE
ENST00000264716	3.23809115649174	enriched
ENST00000264723	0	FALSE
ENST00000264731	2.75837394812259	enriched
ENST00000264734	0	FALSE
ENST00000264741	0	FALSE
ENST00000264758	2.40245472901	enriched
ENST00000264771	0	FALSE
ENST00000264784	1.55158534581896	enriched
ENST00000264790	0	FALSE
ENST00000264819	0	FALSE
ENST00000264824	0	FALSE
ENST00000264828	1.61904557824587	enriched
ENST00000264832	0	FALSE
ENST00000264833	0	FALSE
ENST00000264834	0	FALSE
ENST00000264852	0	FALSE
ENST00000264867	2.6598605928325	enriched
ENST00000264870	0	FALSE
[truncated: 9,429 more rows]
