# Supplementary material for: Interpreting mammalian synonymous site conservation in light of the unwanted transcript hypothesis
Source: Nat Commun. 2025 Feb 27;16:2007. doi: 10.1038/s41467-025-57179-w (PMC11865589; doi:10.1038/s41467-025-57179-w)
Supplement: Supplementary file 14 — Source Data [file 41467_2025_57179_MOESM14_ESM.zip › source_data/fig2AD_source_data.txt]

phyloP_4d_sites.chr	phyloP_4d_sites.start	phyloP_4d_sites.end	phyloP_4d_sites.codonPos	phyloP_4d_sites.coding_base	phyloP_4d_sites.amino_acid	phyloP_4d_sites.phyloP.am
chr1	925944	925947	3	C	S	4.002
chr1	925950	925953	3	G	G	0.876
chr1	925956	925959	3	G	L	1.469
chr1	925962	925965	3	G	V	3.92
chr1	925968	925971	3	T	P	0.371
chr1	925971	925974	3	G	P	-2.601
chr1	925986	925989	3	G	P	-7.683
chr1	925989	925992	3	C	G	6.822
chr1	925995	925998	3	A	R	-0.131
chr1	926001	926004	3	C	S	0.275
chr1	926004	926007	3	C	S	1.867
chr1	926007	926010	3	G	P	-4.146
chr1	926010	926013	3	G	V	8.478
chr1	930157	930160	3	G	R	1.164
chr1	930160	930163	3	G	G	-1.665
chr1	930163	930166	3	G	R	0.467
chr1	930166	930169	3	G	L	1.138
chr1	930169	930172	3	A	A	-1.301
chr1	930181	930184	3	A	T	-4.594
chr1	930187	930190	3	C	A	0.226
chr1	930190	930193	3	G	L	0.289
chr1	930193	930196	3	T	P	-0.033
chr1	930199	930202	3	C	A	-2.592
chr1	930208	930211	3	G	L	-0.169
chr1	930220	930223	3	A	R	1.678
chr1	930223	930226	3	T	T	-0.225
chr1	930226	930229	3	C	P	1.906
chr1	930235	930238	3	T	S	-2.975
chr1	930238	930241	3	C	A	1.043
chr1	930259	930262	3	G	G	-0.214
chr1	930265	930268	3	C	G	0.492
chr1	930268	930271	3	C	P	-3.084
chr1	930271	930274	3	C	T	1.966
chr1	930277	930280	3	G	G	3.952
chr1	930286	930289	3	A	P	-2.602
chr1	930310	930313	3	G	P	-10.972
chr1	931039	931042	3	C	V	4.07
chr1	931045	931048	3	C	T	1.449
chr1	931057	931060	3	G	V	6.816
chr1	931066	931069	3	T	S	1.315
chr1	931072	931075	3	A	R	1.309
chr1	931078	931081	3	G	A	-1.775
chr1	931081	931084	3	C	S	1.814
chr1	935784	935787	3	T	L	-1.592
chr1	935787	935790	3	C	P	0.52
chr1	935790	935793	3	C	T	0.05
chr1	935793	935796	3	C	L	0.763
chr1	935799	935802	3	C	S	8.692
chr1	935823	935826	3	C	L	3.372
chr1	935826	935829	3	T	V	0.045
chr1	935832	935835	3	C	P	-1.014
chr1	935865	935868	3	C	G	-0.046
chr1	935871	935874	3	G	L	2.658
chr1	935880	935883	3	C	G	3.357
chr1	935883	935886	3	G	L	2.082
chr1	935886	935889	3	A	R	-0.107
chr1	935889	935892	3	C	P	-2.347
chr1	935892	935895	3	C	A	1.293
chr1	939038	939041	3	T	G	1.774
chr1	939044	939047	3	G	L	1.874
chr1	939050	939053	3	C	G	4.922
chr1	939059	939062	3	G	L	2.277
chr1	939062	939065	3	C	G	1.193
chr1	939068	939071	3	C	S	0.916
chr1	939071	939074	3	C	P	-0.277
chr1	939095	939098	3	A	S	-0.999
chr1	939107	939110	3	A	A	-0.491
chr1	939110	939113	3	A	R	0.118
chr1	939119	939122	3	G	S	-0.047
chr1	939122	939125	3	T	P	-0.582
chr1	939276	939279	3	G	A	-0.954
chr1	939279	939282	3	G	L	4.065
chr1	939282	939285	3	G	L	3.145
chr1	939291	939294	3	G	R	-6.933
chr1	939297	939300	3	G	L	-0.409
chr1	939303	939306	3	C	P	0.72
chr1	939312	939315	3	C	A	0.453
chr1	939315	939318	3	G	P	-7.773
chr1	939333	939336	3	G	R	2.788
chr1	939336	939339	3	T	L	-3.776
chr1	939342	939345	3	A	S	-7.05
chr1	939345	939348	3	A	A	-2.482
chr1	939348	939351	3	G	L	1.5
chr1	939357	939360	3	C	A	-1.362
chr1	939363	939366	3	C	T	3.352
chr1	939375	939378	3	T	P	-1.239
chr1	939381	939384	3	C	R	-0.992
chr1	939384	939387	3	C	L	2.84
chr1	939393	939396	3	G	L	4.029
chr1	939396	939399	3	C	G	0.339
chr1	941145	941148	3	C	L	0.458
chr1	941148	941151	3	G	L	1.59
chr1	941154	941157	3	C	V	1.403
chr1	941157	941160	3	G	R	0.231
chr1	941166	941169	3	G	V	0.534
chr1	941169	941172	3	G	A	-2.6
chr1	941172	941175	3	T	A	-0.998
chr1	941175	941178	3	A	A	-0.353
chr1	941178	941181	3	T	A	-2.83
chr1	941181	941184	3	G	L	0.564
chr1	941187	941190	3	C	G	1.009
chr1	941190	941193	3	C	P	0.132
chr1	941196	941199	3	C	G	1.739
chr1	941199	941202	3	G	L	2.66
chr1	941205	941208	3	C	A	0.952
chr1	941211	941214	3	G	L	1.74
chr1	941214	941217	3	C	P	0.848
chr1	941217	941220	3	C	S	-2.177
chr1	941220	941223	3	C	S	0.455
chr1	941229	941232	3	T	G	-0.317
chr1	941235	941238	3	T	R	-0.413
chr1	941238	941241	3	G	R	1.269
chr1	941247	941250	3	C	G	1.424
chr1	941250	941253	3	G	L	1.343
chr1	941253	941256	3	T	A	-0.342
chr1	941262	941265	3	G	R	-0.035
chr1	941268	941271	3	C	G	0.941
chr1	941274	941277	3	C	A	0.979
chr1	941277	941280	3	A	P	-0.896
chr1	941280	941283	3	T	A	-0.905
chr1	941283	941286	3	C	A	-1.762
chr1	941286	941289	3	C	A	1.496
chr1	941289	941292	3	G	P	-3.128
chr1	941292	941295	3	C	S	1.111
chr1	941298	941301	3	G	S	-3.131
chr1	942175	942178	3	C	A	1.044
chr1	942178	942181	3	T	P	0.328
chr1	942187	942190	3	C	A	0.552
chr1	942190	942193	3	G	L	2.576
chr1	942193	942196	3	C	G	0.397
chr1	942196	942199	3	C	P	0.749
chr1	942202	942205	3	C	L	2.168
chr1	942208	942211	3	C	P	-0.644
chr1	942211	942214	3	C	P	0.959
chr1	942220	942223	3	G	G	1.349
chr1	942226	942229	3	C	P	1.76
chr1	942229	942232	3	G	S	-0.031
chr1	942232	942235	3	T	A	-0.382
chr1	942235	942238	3	G	L	2.048
chr1	942244	942247	3	C	T	0.11
chr1	942247	942250	3	A	P	4.429
chr1	942408	942411	3	C	G	-1.721
chr1	942414	942417	3	C	G	2.184
chr1	942420	942423	3	G	L	2.618
chr1	942423	942426	3	C	P	-0.017
chr1	942426	942429	3	C	P	-6.021
chr1	942429	942432	3	G	A	0.621
chr1	942435	942438	3	G	A	-1.146
chr1	942447	942450	3	C	A	-0.226
chr1	942462	942465	3	C	L	0.672
chr1	942465	942468	3	G	L	0.093
chr1	942468	942471	3	G	R	0.809
chr1	942480	942483	3	G	L	0.826
chr1	942483	942486	3	C	A	-0.192
chr1	942652	942655	3	C	G	0.131
chr1	942655	942658	3	C	A	-3.992
chr1	942679	942682	3	C	A	0.318
chr1	942685	942688	3	G	L	1.652
chr1	942688	942691	3	G	V	3.495
chr1	942700	942703	3	C	G	4.52
chr1	942703	942706	3	G	A	-5.092
chr1	942706	942709	3	G	A	-2.11
chr1	942709	942712	3	A	P	-1.291
chr1	942712	942715	3	G	L	1.423
chr1	942724	942727	3	C	P	-0.468
chr1	942754	942757	3	C	P	-4.414
chr1	942760	942763	3	G	P	-5.993
chr1	942763	942766	3	C	S	0.143
chr1	942772	942775	3	T	S	-2.34
chr1	942775	942778	3	C	A	0.053
chr1	942787	942790	3	C	P	-0.02
chr1	942796	942799	3	G	G	-0.321
chr1	942802	942805	3	C	P	-1.153
chr1	942805	942808	3	C	G	0.318
chr1	942808	942811	3	T	P	-2.529
chr1	942811	942814	3	C	A	0.739
chr1	942814	942817	3	A	S	-0.248
chr1	942817	942820	3	G	A	-0.574
chr1	942823	942826	3	C	P	0.584
chr1	942832	942835	3	C	S	0.429
chr1	942844	942847	3	G	T	-6.641
chr1	942850	942853	3	T	A	-0.934
chr1	942856	942859	3	C	L	0.347
chr1	942862	942865	3	A	A	0.205
chr1	942871	942874	3	C	G	-0.319
chr1	942874	942877	3	G	S	-1.808
chr1	942886	942889	3	C	P	0.355
chr1	942889	942892	3	C	P	1.142
chr1	942898	942901	3	G	S	-4.932
chr1	942904	942907	3	A	G	0.645
chr1	942913	942916	3	C	P	-6.251
chr1	942922	942925	3	A	A	0.728
chr1	942928	942931	3	T	V	-1.837
chr1	942931	942934	3	G	G	-1.218
chr1	942949	942952	3	G	P	-4.455
chr1	942967	942970	3	A	G	1.485
chr1	942973	942976	3	C	A	2.472
chr1	942976	942979	3	C	G	0.006
chr1	942985	942988	3	G	G	0.336
chr1	942991	942994	3	G	G	0.36
chr1	943000	943003	3	A	P	-1.016
chr1	943003	943006	3	G	G	0.625
chr1	943006	943009	3	C	S	0.093
chr1	943018	943021	3	G	L	1.805
chr1	943021	943024	3	C	G	3.208
chr1	943027	943030	3	T	P	1.499
chr1	943033	943036	3	C	A	-4.713
chr1	943042	943045	3	C	P	3.901
chr1	943054	943057	3	A	T	4.616
chr1	943251	943254	3	C	G	-1.146
chr1	943254	943257	3	G	A	-0.302
chr1	943260	943263	3	G	G	1.381
chr1	943263	943266	3	A	G	-2.509
chr1	943266	943269	3	C	L	3.877
chr1	943287	943290	3	C	A	2.848
chr1	943290	943293	3	A	P	-1.932
chr1	943293	943296	3	C	A	0.575
chr1	943296	943299	3	T	P	-10.933
chr1	943317	943320	3	C	T	-9.465
chr1	943320	943323	3	G	V	6.651
chr1	943329	943332	3	C	V	1.528
chr1	943341	943344	3	G	V	0.876
chr1	943344	943347	3	G	G	0.933
chr1	943347	943350	3	C	G	3.436
chr1	943350	943353	3	G	L	0.146
chr1	943353	943356	3	T	S	-0.57
chr1	943356	943359	3	C	G	4.89
chr1	943362	943365	3	A	G	-0.487
chr1	943371	943374	3	T	T	-0.696
chr1	943697	943700	3	C	V	-0.737
chr1	943712	943715	3	G	G	-1.587
chr1	943721	943724	3	G	G	1.291
chr1	943727	943730	3	C	T	-0.408
chr1	943730	943733	3	G	L	2.874
chr1	943733	943736	3	A	P	-0.624
chr1	943736	943739	3	G	L	1.418
chr1	943739	943742	3	G	L	2.828
chr1	943742	943745	3	G	T	-11.967
chr1	943754	943757	3	G	L	0.764
chr1	943757	943760	3	G	L	0.204
chr1	943769	943772	3	G	G	0.237
chr1	943772	943775	3	G	L	0.666
chr1	943778	943781	3	G	L	0.063
chr1	943781	943784	3	G	G	0.865
chr1	943784	943787	3	C	P	-5.04
chr1	943787	943790	3	C	A	-0.654
chr1	943790	943793	3	C	L	1.499
chr1	943799	943802	3	G	R	0.116
chr1	943802	943805	3	C	A	-0.014
chr1	943907	943910	3	G	V	1.939
chr1	943910	943913	3	C	A	4.173
chr1	943916	943919	3	C	R	0.961
chr1	943919	943922	3	G	L	0.174
chr1	943922	943925	3	C	G	1.936
chr1	943925	943928	3	A	R	-6.199
chr1	943940	943943	3	C	A	2.357
chr1	943949	943952	3	C	P	-10.167
chr1	943952	943955	3	G	V	4.745
chr1	943955	943958	3	T	A	-0.883
chr1	943958	943961	3	G	L	4.062
chr1	943961	943964	3	A	P	-13.671
chr1	943964	943967	3	G	L	0.488
chr1	943970	943973	3	A	P	-1.515
chr1	943973	943976	3	A	P	-1.284
chr1	943979	943982	3	G	L	0.416
chr1	943985	943988	3	C	A	-0.148
chr1	944000	944003	3	C	L	0.887
chr1	944006	944009	3	A	T	-3.906
chr1	944009	944012	3	A	G	0.251
chr1	944018	944021	3	C	P	0.205
chr1	944024	944027	3	C	S	-0.17
chr1	944027	944030	3	C	P	-0.789
chr1	944036	944039	3	C	A	0.141
chr1	944039	944042	3	G	T	-0.111
chr1	944042	944045	3	C	S	0.115
chr1	944045	944048	3	C	P	-0.014
chr1	944054	944057	3	G	G	-0.922
chr1	944057	944060	3	C	G	-0.894
chr1	944063	944066	3	C	A	-0.262
chr1	944069	944072	3	C	A	-5.567
chr1	944078	944081	3	T	T	0.285
chr1	944081	944084	3	A	S	-5.767
chr1	944084	944087	3	C	P	1.181
chr1	944099	944102	3	G	G	-1.135
chr1	944108	944111	3	T	A	0.183
chr1	944111	944114	3	A	L	1.063
chr1	944114	944117	3	T	L	1.083
chr1	944117	944120	3	A	P	-3.248
chr1	944120	944123	3	G	G	0.125
chr1	944123	944126	3	C	A	-4.242
chr1	944126	944129	3	C	P	-5.302
chr1	944132	944135	3	T	P	-0.271
chr1	944135	944138	3	C	S	2
chr1	944141	944144	3	T	P	-0.787
chr1	944144	944147	3	G	L	0.439
chr1	944703	944706	3	A	S	-20
chr1	944736	944739	3	G	G	0.565
chr1	944745	944748	3	G	L	3.428
chr1	944760	944763	3	G	G	-0.053
chr1	944766	944769	3	C	A	0.053
chr1	944775	944778	3	G	A	-0.128
chr1	944787	944790	3	A	P	0.127
chr1	944793	944796	3	A	G	0.495
chr1	945127	945130	3	G	L	-0.864
chr1	945136	945139	3	G	L	-0.882
chr1	945606	945609	3	T	A	-2.634
chr1	945630	945633	3	T	P	-1.907
chr1	945648	945651	3	G	L	-0.171
chr1	946170	946173	3	G	R	4.077
chr1	946191	946194	3	G	L	2.87
chr1	946203	946206	3	G	R	-4.721
chr1	946209	946212	3	T	R	0.498
chr1	946212	946215	3	G	L	1.449
chr1	946242	946245	3	G	L	-0.013
chr1	946248	946251	3	A	T	-1.317
chr1	946251	946254	3	G	G	0.391
chr1	946260	946263	3	G	R	-0.886
chr1	946266	946269	3	G	L	2.429
chr1	946399	946402	3	G	V	8.796
chr1	946402	946405	3	A	A	-4.422
chr1	946414	946417	3	T	S	-3.181
chr1	946420	946423	3	C	G	-5.672
chr1	946441	946444	3	C	R	0.981
chr1	946459	946462	3	G	S	-7.596
chr1	946480	946483	3	T	L	-4.15
chr1	946513	946516	3	G	V	0.645
chr1	946525	946528	3	G	R	0.27
chr1	946528	946531	3	C	L	0.662
chr1	948140	948143	3	T	P	-4.364
chr1	948143	948146	3	G	L	0.708
chr1	948149	948152	3	G	L	2.374
chr1	948155	948158	3	G	P	-14.676
chr1	948194	948197	3	G	L	0.748
chr1	948218	948221	3	G	V	1.539
chr1	948221	948224	3	G	L	1.116
chr1	948487	948490	3	G	R	5.778
chr1	948535	948538	3	C	S	-5.935
chr1	948553	948556	3	C	S	1.481
chr1	948565	948568	3	G	G	-0.364
chr1	948568	948571	3	A	P	-13.674
chr1	948586	948589	3	C	V	-2.872
chr1	951127	951130	3	G	L	-8.579
chr1	951139	951142	3	G	L	2.385
chr1	951145	951148	3	G	P	-12.102
chr1	951160	951163	3	G	S	-9.967
chr1	951166	951169	3	G	G	4.799
chr1	951181	951184	3	G	L	1.812
chr1	951205	951208	3	G	L	2.347
chr1	951220	951223	3	C	A	-2.181
chr1	951223	951226	3	T	T	-8.421
chr1	951226	951229	3	C	P	2.207
chr1	952056	952059	3	C	P	3.991
chr1	952071	952074	3	G	L	0.657
chr1	952077	952080	3	G	R	-10.586
chr1	952122	952125	3	T	S	-13.761
chr1	952433	952436	3	C	R	-0.198
chr1	952436	952439	3	G	L	2.887
chr1	952448	952451	3	C	L	-5.895
chr1	952490	952493	3	G	P	-4.276
chr1	952496	952499	3	G	L	4.919
chr1	952502	952505	3	G	L	-0.263
chr1	952511	952514	3	G	T	-14.632
chr1	952544	952547	3	C	L	0.636
chr1	952550	952553	3	T	G	-1.765
chr1	952553	952556	3	T	P	-0.84
chr1	952556	952559	3	G	S	-4.316
chr1	953184	953187	3	C	G	0.389
chr1	953187	953190	3	T	L	1.153
chr1	953229	953232	3	G	L	2.983
chr1	953238	953241	3	G	L	1.61
chr1	953244	953247	3	G	R	-5.761
chr1	953247	953250	3	G	L	0.419
chr1	953259	953262	3	G	G	-7.034
chr1	953262	953265	3	T	T	-9.497
chr1	953812	953815	3	G	L	1.876
chr1	953824	953827	3	G	V	-0.145
chr1	953827	953830	3	G	L	-0.819
chr1	953854	953857	3	G	A	-8.905
chr1	953863	953866	3	G	T	-9.027
chr1	953866	953869	3	G	T	-1.25
chr1	953872	953875	3	G	S	-5.709
chr1	953875	953878	3	G	L	1.608
chr1	953887	953890	3	G	L	2.842
chr1	954010	954013	3	G	S	-8.002
chr1	954016	954019	3	G	L	1.283
chr1	954034	954037	3	G	V	2.045
chr1	954040	954043	3	T	L	0.486
chr1	954064	954067	3	C	S	0.276
chr1	955994	955997	3	T	V	1.255
chr1	955997	956000	3	G	L	1.627
chr1	956093	956096	3	T	A	0.606
chr1	956102	956105	3	G	T	-6.201
chr1	956126	956129	3	T	A	-5.637
chr1	956141	956144	3	G	G	-0.225
chr1	956144	956147	3	A	R	-0.546
chr1	956150	956153	3	C	T	1.52
chr1	956153	956156	3	C	A	2.298
chr1	956156	956159	3	G	V	1.022
chr1	956159	956162	3	T	A	-2.575
chr1	956162	956165	3	A	A	-1.948
chr1	956165	956168	3	A	R	0.098
chr1	956180	956183	3	G	V	-3.922
chr1	956201	956204	3	T	T	0.113
chr1	956204	956207	3	C	L	-1.171
chr1	956897	956900	3	A	A	-4.473
chr1	956915	956918	3	T	V	-3.358
chr1	956924	956927	3	C	V	-5.697
chr1	956930	956933	3	G	V	1.202
chr1	956933	956936	3	T	P	-6.691
chr1	956966	956969	3	C	P	0.416
chr1	957017	957020	3	C	A	-2.324
chr1	957099	957102	3	G	L	1.985
chr1	957111	957114	3	G	L	3.449
chr1	957141	957144	3	T	S	-3.563
chr1	957150	957153	3	G	S	-5.408
chr1	957207	957210	3	C	P	-9.524
chr1	957228	957231	3	T	S	-0.577
chr1	957249	957252	3	T	S	-0.15
chr1	957255	957258	3	T	R	-0.383
chr1	958928	958931	3	C	A	1.547
chr1	958943	958946	3	C	G	0.092
chr1	958946	958949	3	G	P	-11.134
chr1	958973	958976	3	C	R	-0.49
chr1	958982	958985	3	G	R	0.609
chr1	958991	958994	3	G	A	-0.638
chr1	958997	959000	3	A	P	-1.742
chr1	959009	959012	3	C	S	-0.715
chr1	959015	959018	3	C	S	-4.223
chr1	959021	959024	3	C	S	-3.278
chr1	959027	959030	3	C	S	-2.81
chr1	959039	959042	3	G	S	-1.523
chr1	959045	959048	3	A	L	1.549
chr1	959057	959060	3	G	V	1.883
chr1	959060	959063	3	G	T	-2.314
chr1	959063	959066	3	G	L	2.396
chr1	959069	959072	3	G	A	-1.567
chr1	959072	959075	3	G	L	1.468
chr1	959223	959226	3	G	G	-0.27
chr1	961293	961296	3	C	P	-10.751
chr1	961299	961302	3	A	A	-2.511
chr1	961305	961308	3	C	R	-2.919
chr1	961308	961311	3	G	T	-6.647
chr1	961311	961314	3	G	R	-1.489
chr1	961314	961317	3	C	P	1.44
chr1	961317	961320	3	G	R	2.748
chr1	961323	961326	3	T	A	1.498
chr1	961329	961332	3	C	P	-0.004
chr1	961332	961335	3	A	A	-4.213
chr1	961335	961338	3	C	A	2.297
chr1	961338	961341	3	C	P	0.933
chr1	961347	961350	3	A	G	-2.46
chr1	961350	961353	3	C	A	-2.589
chr1	961359	961362	3	G	L	1.407
chr1	961362	961365	3	G	L	4.654
chr1	961368	961371	3	C	R	-6.061
chr1	961374	961377	3	C	G	0.622
chr1	961383	961386	3	G	V	1.439
chr1	961386	961389	3	C	A	2.125
chr1	961395	961398	3	C	S	2.337
chr1	961401	961404	3	G	R	0.241
chr1	961416	961419	3	C	A	1.295
chr1	961422	961425	3	G	V	1.611
chr1	961425	961428	3	C	A	2.104
chr1	961434	961437	3	C	R	1.108
chr1	961440	961443	3	C	R	0.659
chr1	961446	961449	3	C	R	-5.007
chr1	961449	961452	3	C	G	-0.062
chr1	961452	961455	3	C	L	0.941
chr1	961455	961458	3	G	L	1.142
chr1	961467	961470	3	C	V	0.518
chr1	961470	961473	3	G	L	1.539
chr1	961476	961479	3	G	V	3.819
chr1	961479	961482	3	T	A	-5.748
chr1	961482	961485	3	C	A	2.872
chr1	961494	961497	3	T	R	-7.284
chr1	961497	961500	3	G	A	-5.255
chr1	961506	961509	3	G	V	2.595
chr1	961509	961512	3	G	V	1.852
chr1	961512	961515	3	G	L	2.612
chr1	961515	961518	3	C	A	1.199
chr1	961518	961521	3	C	S	0.612
chr1	961527	961530	3	C	P	0.591
chr1	961539	961542	3	C	A	5.613
chr1	961548	961551	3	A	T	2.178
chr1	961645	961648	3	C	R	1.042
chr1	961651	961654	3	C	T	-1.471
chr1	961657	961660	3	G	V	1.744
chr1	961660	961663	3	G	T	-9.558
chr1	961663	961666	3	G	L	0.9
chr1	961678	961681	3	T	P	-2.546
chr1	961684	961687	3	C	A	-0.284
chr1	961696	961699	3	G	L	3.988
chr1	961699	961702	3	G	V	3.368
chr1	961708	961711	3	C	A	-9.61
chr1	961714	961717	3	G	T	-5.528
chr1	961717	961720	3	T	A	-3.629
chr1	961726	961729	3	G	V	1.091
chr1	961729	961732	3	G	V	3.32
chr1	961732	961735	3	C	G	0.129
chr1	961738	961741	3	C	G	2.335
chr1	961744	961747	3	G	V	-0.014
chr1	961825	961828	3	T	T	-3.106
chr1	961828	961831	3	G	L	4.543
chr1	961831	961834	3	C	L	0.388
chr1	961834	961837	3	A	P	-8.928
chr1	961837	961840	3	C	A	-5.408
chr1	961840	961843	3	C	A	4.142
chr1	961846	961849	3	C	L	-0.953
chr1	961849	961852	3	G	L	3.159
chr1	961855	961858	3	G	L	1.903
chr1	961861	961864	3	C	G	-1.754
chr1	961864	961867	3	C	V	0.892
chr1	961867	961870	3	A	R	-5.068
chr1	961873	961876	3	T	A	2.314
chr1	961888	961891	3	A	L	0.535
chr1	961891	961894	3	G	L	4.029
chr1	961900	961903	3	C	L	-3.337
chr1	961906	961909	3	C	P	0.039
chr1	961909	961912	3	C	S	2.849
chr1	961918	961921	3	G	L	5.633
chr1	961921	961924	3	T	G	2.696
chr1	961927	961930	3	G	R	0.11
chr1	961930	961933	3	C	G	2.693
chr1	961936	961939	3	C	A	-2.139
chr1	961942	961945	3	G	A	-5.295
chr1	961948	961951	3	C	S	-2.889
chr1	961960	961963	3	G	L	3.256
chr1	961963	961966	3	C	L	2.41
chr1	961969	961972	3	C	A	-4.909
chr1	961972	961975	3	C	A	-2.487
chr1	961984	961987	3	G	V	4.858
chr1	961987	961990	3	G	L	3.35
chr1	961999	962002	3	G	V	6.897
chr1	962005	962008	3	G	V	6.845
chr1	962008	962011	3	C	A	8.734
chr1	962014	962017	3	C	T	-8.928
chr1	962029	962032	3	G	L	4.007
chr1	962032	962035	3	G	L	6.862
chr1	962035	962038	3	C	P	-1.424
chr1	962038	962041	3	G	L	2.133
chr1	962354	962357	3	T	V	4.744
chr1	962357	962360	3	G	L	5.716
chr1	962363	962366	3	G	L	6.851
chr1	962366	962369	3	C	V	1.966
chr1	962369	962372	3	T	S	0.062
chr1	962381	962384	3	G	L	5.774
chr1	962387	962390	3	G	V	0.957
chr1	962390	962393	3	T	P	0.461
chr1	962393	962396	3	A	S	-6.546
chr1	962405	962408	3	C	V	0.327
chr1	962411	962414	3	A	R	-4.084
chr1	962414	962417	3	C	A	-4.567
chr1	962417	962420	3	C	V	1.556
chr1	962420	962423	3	G	L	0.929
chr1	962429	962432	3	G	V	1.961
chr1	962441	962444	3	G	V	3.194
chr1	962447	962450	3	C	A	-2.785
chr1	962450	962453	3	C	R	0.957
chr1	962462	962465	3	C	V	-0.633
chr1	962465	962468	3	A	P	-3.372
chr1	962468	962471	3	G	R	6.908
chr1	962703	962706	3	C	L	0.221
chr1	962715	962718	3	G	V	0.104
chr1	962718	962721	3	G	R	-0.156
chr1	962721	962724	3	G	L	1.615
chr1	962724	962727	3	C	P	-0.107
chr1	962730	962733	3	G	L	1.937
chr1	962736	962739	3	C	R	-3.497
chr1	962745	962748	3	G	L	0.041
chr1	962748	962751	3	G	L	3.372
chr1	962751	962754	3	C	G	1.897
chr1	962757	962760	3	G	V	4.145
chr1	962763	962766	3	C	A	-9.964
chr1	962772	962775	3	G	L	3.574
chr1	962775	962778	3	G	V	4.079
chr1	962787	962790	3	T	P	-6.523
chr1	962802	962805	3	C	L	2.24
chr1	962805	962808	3	C	L	0.638
chr1	962814	962817	3	C	A	-0.004
chr1	962817	962820	3	G	L	3.352
chr1	962829	962832	3	G	L	4.077
chr1	962832	962835	3	G	L	0.314
chr1	962835	962838	3	T	P	-9.056
chr1	962847	962850	3	C	G	-3.722
chr1	962853	962856	3	A	L	0.654
chr1	962856	962859	3	C	G	0.431
chr1	962859	962862	3	C	T	-1
chr1	962865	962868	3	C	R	0.937
chr1	962868	962871	3	A	T	-13.151
chr1	962871	962874	3	T	R	3.943
chr1	962874	962877	3	C	P	-0.305
chr1	962877	962880	3	G	R	-0.146
chr1	962880	962883	3	C	R	2.46
chr1	962889	962892	3	G	G	-4.267
chr1	962892	962895	3	C	A	-7.25
chr1	962895	962898	3	G	G	0.034
chr1	962898	962901	3	T	P	-4.003
chr1	962901	962904	3	G	V	2.318
chr1	962904	962907	3	T	L	1.617
chr1	962910	962913	3	T	A	-4.757
chr1	962913	962916	3	G	V	2.156
chr1	963107	963110	3	C	G	-1.56
chr1	963110	963113	3	C	G	-6.828
chr1	963113	963116	3	G	G	1.171
chr1	963119	963122	3	G	L	-0.03
chr1	963125	963128	3	C	A	1.582
chr1	963134	963137	3	A	G	0.003
chr1	963146	963149	3	C	A	-1.489
chr1	963155	963158	3	G	T	-10.48
chr1	963158	963161	3	C	R	0.417
chr1	963161	963164	3	C	T	-7.042
chr1	963167	963170	3	C	R	0.5
chr1	963176	963179	3	G	V	1.923
chr1	963179	963182	3	G	V	1.271
chr1	963182	963185	3	C	A	0.053
chr1	963185	963188	3	C	S	0.721
chr1	963191	963194	3	C	S	0.825
chr1	963194	963197	3	G	T	-3.629
chr1	963197	963200	3	C	R	0.728
chr1	963200	963203	3	G	R	0.275
chr1	963203	963206	3	C	A	3.303
chr1	963206	963209	3	G	R	-0.649
chr1	963209	963212	3	G	V	2.998
chr1	963212	963215	3	A	G	-0.787
chr1	963215	963218	3	G	V	-0.082
chr1	963218	963221	3	T	A	-4.712
chr1	963221	963224	3	G	A	-5.884
chr1	963227	963230	3	G	G	0.188
chr1	963233	963236	3	G	R	-0.153
chr1	963236	963239	3	C	L	-1.821
chr1	963242	963245	3	T	A	-5.403
chr1	963245	963248	3	G	V	2.719
chr1	963248	963251	3	C	G	1.15
chr1	963343	963346	3	G	G	0.329
chr1	963346	963349	3	C	T	-0.116
chr1	963349	963352	3	A	S	0.121
chr1	963355	963358	3	G	L	5.692
chr1	963358	963361	3	T	A	0.357
chr1	963361	963364	3	C	T	-1.387
chr1	963364	963367	3	G	V	0.283
chr1	963370	963373	3	C	S	-2.855
chr1	963379	963382	3	C	P	-3.425
chr1	963382	963385	3	G	V	2.787
chr1	963385	963388	3	T	T	2.697
chr1	963391	963394	3	G	T	-0.636
chr1	963400	963403	3	G	P	-4.358
chr1	963406	963409	3	G	V	3.33
chr1	963409	963412	3	C	S	1.518
chr1	963415	963418	3	C	G	4.142
chr1	963418	963421	3	A	T	-3.549
chr1	963424	963427	3	A	R	1.065
chr1	963433	963436	3	G	L	4.76
chr1	963436	963439	3	T	G	-3.962
chr1	963439	963442	3	G	V	3.359
chr1	963442	963445	3	C	A	-1.252
chr1	963445	963448	3	C	A	0.163
chr1	963454	963457	3	A	G	0.867
chr1	963457	963460	3	C	L	-0.231
chr1	963460	963463	3	G	L	0.716
chr1	963466	963469	3	G	S	-4.747
chr1	963469	963472	3	C	A	-8.668
chr1	963472	963475	3	C	G	-9.917
chr1	963475	963478	3	C	G	3.455
chr1	963484	963487	3	G	G	1.205
chr1	963487	963490	3	C	A	2.17
chr1	963490	963493	3	C	S	1.487
chr1	963496	963499	3	G	L	4.921
chr1	963920	963923	3	T	A	-5.769
chr1	963926	963929	3	C	R	0.741
chr1	963935	963938	3	C	P	0.665
chr1	963938	963941	3	G	L	4.079
chr1	963941	963944	3	C	T	-0.626
chr1	963944	963947	3	A	G	2.263
chr1	963947	963950	3	G	T	-11.897
chr1	963953	963956	3	G	T	-6.794
chr1	963956	963959	3	C	S	-0.001
chr1	963962	963965	3	T	A	-2.126
chr1	963965	963968	3	C	A	4.926
chr1	963974	963977	3	C	T	1.542
chr1	963977	963980	3	G	R	1.048
chr1	963983	963986	3	C	R	0.242
chr1	963989	963992	3	G	V	0.099
chr1	963992	963995	3	A	R	-2.676
chr1	963995	963998	3	G	V	1.193
chr1	963998	964001	3	C	A	4.029
chr1	964004	964007	3	T	L	-4.179
chr1	964108	964111	3	G	G	1.168
chr1	964114	964117	3	G	L	0.825
chr1	964120	964123	3	T	A	-4.661
chr1	964123	964126	3	G	V	3.334
chr1	964126	964129	3	C	G	-0.037
chr1	964129	964132	3	C	G	-1.339
chr1	964141	964144	3	C	S	-4.907
chr1	964144	964147	3	A	S	-1.219
chr1	964150	964153	3	G	L	8.655
chr1	964153	964156	3	C	A	0.5
chr1	964156	964159	3	T	T	-6.32
chr1	964159	964162	3	G	V	6.881
chr1	964174	964177	3	C	P	2.912
chr1	964348	964351	3	G	V	2.734
chr1	964354	964357	3	G	V	-3.281
chr1	964360	964363	3	G	S	-7.332
chr1	964363	964366	3	C	P	-15.109
chr1	964366	964369	3	G	V	1.848
chr1	964369	964372	3	G	A	0.971
chr1	964372	964375	3	C	S	3.427
chr1	964378	964381	3	G	L	3.368
chr1	964384	964387	3	A	R	0.236
chr1	964387	964390	3	C	R	-0.333
chr1	964393	964396	3	A	S	-8.39
chr1	964396	964399	3	G	A	-13.604
chr1	964399	964402	3	C	G	-8.64
chr1	964402	964405	3	G	V	1.67
chr1	964405	964408	3	C	A	-7.69
chr1	964408	964411	3	G	V	0.634
chr1	964411	964414	3	G	L	0.912
chr1	964417	964420	3	T	G	-2.805
chr1	964420	964423	3	C	A	-0.184
chr1	964423	964426	3	G	L	0.492
chr1	964429	964432	3	G	V	2.254
chr1	964432	964435	3	A	A	-5.712
chr1	964435	964438	3	G	G	-1.796
chr1	964438	964441	3	C	G	1.786
chr1	964447	964450	3	C	G	1.583
chr1	964450	964453	3	C	T	-0.103
chr1	964459	964462	3	C	L	3.376
chr1	964465	964468	3	G	S	-8.57
chr1	964468	964471	3	A	V	1.419
chr1	964483	964486	3	A	P	0.147
chr1	964489	964492	3	T	A	-4.196
chr1	964492	964495	3	A	G	-5.54
chr1	964495	964498	3	C	A	3.377
chr1	964507	964510	3	G	V	4.725
chr1	964510	964513	3	G	A	-8.64
chr1	964513	964516	3	C	P	0.529
chr1	964525	964528	3	C	R	1.082
chr1	964966	964969	3	G	T	-6.675
chr1	964975	964978	3	G	L	1.092
chr1	964978	964981	3	G	V	2.733
chr1	964981	964984	3	C	A	2.366
chr1	964990	964993	3	A	G	-1.774
chr1	965002	965005	3	C	A	-8.133
chr1	965005	965008	3	G	V	-3.534
chr1	965008	965011	3	G	G	-1.105
chr1	965011	965014	3	T	G	1.835
chr1	965020	965023	3	T	G	2.786
chr1	965026	965029	3	C	S	1.883
chr1	965032	965035	3	C	L	2.313
chr1	965038	965041	3	C	S	2.307
chr1	965056	965059	3	G	P	-5.054
chr1	965062	965065	3	C	T	8.657
chr1	965074	965077	3	G	V	5.544
chr1	965077	965080	3	C	A	-4.465
chr1	965080	965083	3	A	A	-2.827
chr1	965083	965086	3	C	S	4.64
chr1	965095	965098	3	C	T	-8.563
chr1	965098	965101	3	G	R	2.089
chr1	965101	965104	3	C	R	0.923
chr1	965110	965113	3	G	V	1.175
chr1	965113	965116	3	T	G	-1.519
chr1	965116	965119	3	G	V	1.433
chr1	965119	965122	3	G	A	-8.116
chr1	965122	965125	3	G	V	3.86
chr1	965125	965128	3	G	L	-0.968
chr1	965131	965134	3	G	L	1.835
chr1	965134	965137	3	C	L	0.911
chr1	965143	965146	3	G	P	-6.061
chr1	965146	965149	3	G	P	-5.14
chr1	965149	965152	3	A	P	-5.274
chr1	965152	965155	3	C	S	0.004
chr1	965155	965158	3	C	S	-2.849
chr1	965158	965161	3	G	P	1.42
chr1	965161	965164	3	G	T	-0.501
chr1	965164	965167	3	G	L	0.674
chr1	965167	965170	3	C	S	-3.6
chr1	965170	965173	3	G	V	4.729
chr1	965173	965176	3	C	S	0.514
chr1	965176	965179	3	C	S	0.343
chr1	965179	965182	3	C	T	2.885
chr1	965185	965188	3	C	L	3.401
chr1	966534	966537	3	G	G	1.233
chr1	966552	966555	3	T	P	-1.868
chr1	966558	966561	3	C	A	0.24
chr1	966561	966564	3	C	P	-0.24
chr1	966570	966573	3	C	L	1.367
chr1	966573	966576	3	G	R	1.292
chr1	966576	966579	3	C	A	0.457
chr1	966579	966582	3	C	S	1.515
chr1	966585	966588	3	C	S	3.373
chr1	966594	966597	3	C	P	-0.292
chr1	966597	966600	3	G	S	-2.307
chr1	966600	966603	3	G	L	1.944
chr1	966606	966609	3	A	G	-0.214
chr1	966713	966716	3	G	A	-5.244
chr1	966716	966719	3	G	R	5.699
chr1	966722	966725	3	G	S	0.822
chr1	966725	966728	3	C	A	-4.165
chr1	966728	966731	3	C	G	2.821
chr1	966731	966734	3	G	L	1.353
chr1	966737	966740	3	C	G	2.537
chr1	966740	966743	3	C	P	-3.043
chr1	966746	966749	3	T	A	-1.255
chr1	966749	966752	3	T	A	-0.451
chr1	966752	966755	3	A	R	-5.052
chr1	966758	966761	3	G	G	3.201
chr1	966764	966767	3	C	A	-0.163
chr1	966767	966770	3	C	A	-10.156
chr1	966770	966773	3	C	A	-4.629
chr1	966794	966797	3	G	P	-9.955
chr1	966797	966800	3	C	G	0.277
chr1	966800	966803	3	G	T	6.811
chr1	970309	970312	3	G	L	-0.33
chr1	970318	970321	3	A	P	-5.589
chr1	970324	970327	3	G	L	1.232
chr1	970330	970333	3	G	V	-0.29
chr1	970342	970345	3	G	G	-2.334
chr1	970354	970357	3	G	V	0.047
chr1	970357	970360	3	T	P	-6.33
chr1	970360	970363	3	G	V	1.884
chr1	970369	970372	3	G	L	0.778
chr1	970372	970375	3	A	G	2.844
chr1	970378	970381	3	T	V	-6.531
chr1	970390	970393	3	C	A	3.428
chr1	970396	970399	3	C	V	0.654
chr1	970402	970405	3	G	L	1.79
chr1	970405	970408	3	G	R	-2.424
chr1	970538	970541	3	G	L	3.21
chr1	970544	970547	3	A	L	-0.564
chr1	970550	970553	3	C	P	-0.389
chr1	970553	970556	3	C	A	0.732
chr1	970559	970562	3	G	L	-0.066
chr1	970571	970574	3	C	A	0.332
chr1	970577	970580	3	C	G	-0.803
chr1	970580	970583	3	G	S	-6.731
chr1	970586	970589	3	A	G	-0.669
chr1	970589	970592	3	C	L	1.427
chr1	970592	970595	3	A	T	-2.597
chr1	970685	970688	3	G	G	0.68
chr1	970688	970691	3	G	L	3.377
chr1	970694	970697	3	G	P	-2.555
chr1	970697	970700	3	G	L	3.414
chr1	970706	970709	3	G	L	4.789
chr1	970718	970721	3	G	P	-10.135
chr1	970727	970730	3	G	G	0.071
chr1	970742	970745	3	C	A	2.78
chr1	970754	970757	3	A	T	6.254
chr1	970877	970880	3	C	G	4.756
chr1	970880	970883	3	A	P	-7.709
chr1	970883	970886	3	G	L	3.876
chr1	970886	970889	3	C	P	-6.156
chr1	970889	970892	3	A	A	-0.061
chr1	970892	970895	3	C	P	-2.458
chr1	970895	970898	3	C	L	-0.229
chr1	970901	970904	3	G	V	0.554
chr1	970904	970907	3	C	L	0.395
chr1	970919	970922	3	C	A	-5.555
chr1	970925	970928	3	G	L	0.819
chr1	970937	970940	3	T	L	-0.211
chr1	970946	970949	3	G	L	2.61
chr1	970961	970964	3	C	A	-0.287
chr1	970964	970967	3	C	L	-3.202
chr1	970970	970973	3	G	G	-0.138
chr1	970973	970976	3	G	G	-0.167
chr1	970976	970979	3	G	P	-0.004
chr1	970991	970994	3	G	S	-4.856
chr1	970997	971000	3	C	P	0.038
chr1	971000	971003	3	A	P	-6.526
chr1	971118	971121	3	A	L	0.062
chr1	971127	971130	3	G	L	0.039
chr1	971136	971139	3	G	A	-5.06
chr1	971142	971145	3	G	G	-0.007
chr1	971163	971166	3	T	A	2.623
chr1	971172	971175	3	C	A	0.056
chr1	971175	971178	3	G	S	-10.401
chr1	971181	971184	3	C	V	1.069
chr1	971187	971190	3	G	L	3.253
chr1	971196	971199	3	G	L	2.619
chr1	971199	971202	3	C	P	-1.607
chr1	971202	971205	3	A	A	-2.309
chr1	971335	971338	3	G	R	0.415
chr1	971344	971347	3	C	V	0.028
chr1	971347	971350	3	G	L	0.49
chr1	971353	971356	3	A	P	-10.84
chr1	971356	971359	3	G	T	-7.454
chr1	971359	971362	3	C	S	0.648
chr1	971365	971368	3	C	A	2.657
chr1	971374	971377	3	C	S	-5.544
chr1	971383	971386	3	G	L	-3.181
chr1	971389	971392	3	G	G	1.384
chr1	971392	971395	3	T	L	-3.116
chr1	972074	972077	3	G	G	0.162
chr1	972080	972083	3	C	L	-0.151
chr1	972083	972086	3	A	P	-6.197
chr1	972086	972089	3	C	L	1.421
chr1	972089	972092	3	T	R	-1.772
chr1	972092	972095	3	C	A	-0.281
chr1	972107	972110	3	G	L	2.666
chr1	972134	972137	3	C	S	-1.229
chr1	972140	972143	3	G	L	0.112
chr1	972286	972289	3	C	G	0.076
chr1	972292	972295	3	C	L	2.319
chr1	972301	972304	3	C	T	1.546
chr1	972307	972310	3	C	R	-11.22
chr1	972310	972313	3	G	V	4.774
chr1	972313	972316	3	G	V	-0.652
chr1	972319	972322	3	C	A	5.874
chr1	972337	972340	3	T	G	2.175
chr1	972346	972349	3	G	L	0.641
chr1	972355	972358	3	T	L	1.33
chr1	972361	972364	3	T	A	-9.977
chr1	972379	972382	3	G	G	-0.67
chr1	972394	972397	3	T	P	-6.425
chr1	972400	972403	3	C	A	-8.007
chr1	972412	972415	3	A	P	-4.491
chr1	972415	972418	3	G	G	0.521
chr1	972866	972869	3	C	G	-1.475
chr1	972878	972881	3	C	G	0.892
chr1	972881	972884	3	A	S	-9.345
chr1	972887	972890	3	C	S	0.481
chr1	972896	972899	3	A	G	1.65
chr1	972902	972905	3	C	T	1.854
chr1	972914	972917	3	G	S	-6.793
chr1	972926	972929	3	G	A	-2.47
chr1	972935	972938	3	C	S	-0.213
chr1	972944	972947	3	C	T	1.512
chr1	972959	972962	3	T	P	-4
chr1	972974	972977	3	A	P	-1.975
chr1	972992	972995	3	C	S	-2.723
chr1	972995	972998	3	C	S	1.275
chr1	973004	973007	3	A	T	-2.747
chr1	973007	973010	3	G	P	-9.05
chr1	973197	973200	3	T	S	-2.01
chr1	973206	973209	3	C	A	6.497
chr1	973233	973236	3	G	L	1.83
chr1	973257	973260	3	A	S	-1.642
chr1	973260	973263	3	C	P	0.588
chr1	973272	973275	3	C	A	0.908
chr1	973278	973281	3	A	A	-1.951
chr1	973284	973287	3	C	G	-0.087
chr1	973287	973290	3	C	R	-2.933
chr1	973290	973293	3	C	G	0.897
chr1	973293	973296	3	T	P	-3.539
chr1	973296	973299	3	C	V	0.506
chr1	973299	973302	3	C	T	0.207
chr1	973302	973305	3	A	P	-4.817
chr1	973311	973314	3	G	L	1.493
chr1	973317	973320	3	G	L	2.825
chr1	973320	973323	3	C	T	1.342
chr1	973514	973517	3	G	L	0.354
chr1	973526	973529	3	A	P	-4.811
chr1	973544	973547	3	T	T	-0.562
chr1	973556	973559	3	A	S	-4.508
chr1	973562	973565	3	G	S	-0.086
chr1	973565	973568	3	C	P	-11.496
chr1	973568	973571	3	C	L	0.362
chr1	973574	973577	3	C	A	-7.255
chr1	973580	973583	3	C	P	2.36
chr1	973586	973589	3	A	T	-8.154
chr1	973589	973592	3	A	P	-5.403
chr1	973592	973595	3	C	P	-4.093
chr1	973595	973598	3	C	A	1.087
chr1	973598	973601	3	C	T	-0.454
chr1	973601	973604	3	C	S	1.956
chr1	973616	973619	3	A	T	0.026
chr1	973631	973634	3	G	L	1.455
chr1	973835	973838	3	C	L	2.472
chr1	973841	973844	3	C	A	-3.015
chr1	973853	973856	3	A	A	-6.547
chr1	973856	973859	3	T	R	-5.556
chr1	973859	973862	3	A	G	0.866
chr1	973862	973865	3	C	P	-5.714
chr1	973868	973871	3	C	P	0.012
chr1	973871	973874	3	G	S	-5.575
chr1	973877	973880	3	A	P	-4.317
chr1	973892	973895	3	T	P	-11.645
chr1	973895	973898	3	G	V	3.783
chr1	973898	973901	3	T	S	-0.578
chr1	973904	973907	3	T	P	-1.466
chr1	973907	973910	3	C	A	1.524
chr1	973910	973913	3	T	S	-2.579
chr1	973916	973919	3	T	P	1.52
chr1	973919	973922	3	C	R	1.165
chr1	973946	973949	3	C	P	0.771
chr1	973967	973970	3	A	G	-3.143
chr1	973970	973973	3	C	A	0.41
chr1	973973	973976	3	G	L	-0.542
chr1	973979	973982	3	C	S	0.139
chr1	973985	973988	3	C	A	0.24
chr1	973988	973991	3	T	A	0.729
chr1	974003	974006	3	C	G	1.165
chr1	974006	974009	3	A	S	0.443
chr1	974024	974027	3	G	P	-2.977
chr1	974030	974033	3	C	P	-0.044
chr1	974033	974036	3	A	P	-0.246
chr1	974042	974045	3	T	P	-0.463
chr1	974315	974318	3	C	V	0.709
chr1	974318	974321	3	C	S	-0.772
chr1	974321	974324	3	T	S	0.028
chr1	974336	974339	3	G	S	-6.695
chr1	974339	974342	3	C	P	-3.771
chr1	974345	974348	3	C	P	0.364
chr1	974351	974354	3	G	L	-3.9
chr1	974354	974357	3	T	P	-0.173
chr1	974357	974360	3	G	L	-0.037
chr1	974360	974363	3	A	T	2.292
chr1	974449	974452	3	C	S	2.383
chr1	974452	974455	3	C	P	0.023
chr1	974497	974500	3	T	T	-1.613
chr1	974503	974506	3	T	S	-0.593
chr1	974506	974509	3	C	S	-0.102
chr1	974509	974512	3	C	S	0.541
chr1	974524	974527	3	C	P	0.321
chr1	974539	974542	3	T	P	-3.833
chr1	974545	974548	3	C	A	-1.614
chr1	974554	974557	3	G	G	-1.612
chr1	976178	976181	3	C	P	1.963
chr1	976211	976214	3	G	V	2.115
chr1	976238	976241	3	T	S	-7.957
chr1	976247	976250	3	C	G	1.14
chr1	976250	976253	3	C	V	-2.675
chr1	976259	976262	3	G	L	2.346
chr1	976497	976500	3	A	T	4.596
chr1	976512	976515	3	A	P	-0.903
chr1	976515	976518	3	C	T	1.168
chr1	976527	976530	3	A	S	-1.395
chr1	976536	976539	3	G	V	4.665
chr1	976539	976542	3	T	A	-0.049
chr1	976548	976551	3	C	A	0.109
chr1	976557	976560	3	A	V	-2.486
chr1	976566	976569	3	G	L	1.525
chr1	976602	976605	3	C	V	0.524
chr1	976605	976608	3	T	P	-0.5
chr1	976608	976611	3	G	G	-2.414
chr1	978879	978882	3	A	A	6.226
chr1	978882	978885	3	G	R	1.762
chr1	978888	978891	3	T	L	4.745
chr1	978894	978897	3	G	L	5.661
chr1	978912	978915	3	G	V	-1.233
chr1	978918	978921	3	A	P	-0.687
chr1	978924	978927	3	C	L	-2.434
chr1	978936	978939	3	T	P	-1.903
chr1	978942	978945	3	G	A	-1.866
chr1	978972	978975	3	G	L	-4.207
chr1	978999	979002	3	G	P	-4.591
chr1	979005	979008	3	G	L	0.262
chr1	979017	979020	3	T	L	-1.477
chr1	979029	979032	3	G	G	0.067
chr1	979056	979059	3	T	P	-4.194
chr1	979071	979074	3	G	V	1.399
chr1	979080	979083	3	A	G	-0.092
chr1	979083	979086	3	T	P	-1.914
chr1	979095	979098	3	G	P	-2.636
chr1	979125	979128	3	G	P	-2.037
chr1	979134	979137	3	G	R	0.158
chr1	979164	979167	3	A	P	0.486
chr1	979188	979191	3	G	P	-10.339
chr1	979218	979221	3	C	A	-0.171
chr1	979227	979230	3	G	A	-1.684
chr1	979233	979236	3	T	A	-11.394
chr1	979284	979287	3	G	P	-15.256
chr1	979287	979290	3	C	L	0.58
chr1	979293	979296	3	G	V	4.843
chr1	979296	979299	3	C	A	-7.527
chr1	979311	979314	3	C	P	-3.473
chr1	979317	979320	3	C	V	-5.003
chr1	979323	979326	3	G	T	0.3
chr1	979332	979335	3	T	S	-2.472
chr1	979344	979347	3	C	R	-0.966
chr1	979350	979353	3	G	L	1.499
chr1	979368	979371	3	T	P	-0.441
chr1	979386	979389	3	G	G	0.237
chr1	979389	979392	3	C	V	-10.304
chr1	979395	979398	3	G	V	0.723
chr1	979410	979413	3	A	G	0.025
chr1	979413	979416	3	C	P	-1.416
chr1	979419	979422	3	G	G	-0.161
chr1	979428	979431	3	G	G	0.762
chr1	979431	979434	3	T	T	-5.164
chr1	979437	979440	3	A	T	-5.203
chr1	979473	979476	3	A	S	-1.197
chr1	979479	979482	3	A	P	-1.409
chr1	979488	979491	3	C	P	-3.719
chr1	979494	979497	3	C	P	-1.025
chr1	979503	979506	3	G	V	2.902
chr1	979515	979518	3	G	V	-1.461
chr1	979530	979533	3	C	P	1.5
chr1	979548	979551	3	G	L	-1.624
chr1	979560	979563	3	G	G	0.587
chr1	979563	979566	3	T	S	-4.505
chr1	979575	979578	3	C	P	-1.383
chr1	979584	979587	3	A	A	0.38
chr1	979626	979629	3	T	P	-0.58
chr1	979632	979635	3	T	A	-3.052
chr1	979698	979701	3	G	G	1.062
chr1	979704	979707	3	C	S	-3.175
chr1	980202	980205	3	C	A	-0.401
chr1	980205	980208	3	A	R	-0.664
chr1	980208	980211	3	C	R	-0.067
chr1	980241	980244	3	A	T	-1.641
chr1	980337	980340	3	A	P	-0.315
chr1	980385	980388	3	T	P	-0.971
chr1	980391	980394	3	C	A	0.976
chr1	980394	980397	3	G	A	1.024
chr1	980409	980412	3	C	S	0.386
chr1	980415	980418	3	G	T	-0.184
chr1	980430	980433	3	T	S	-0.33
chr1	980439	980442	3	A	T	-9.168
chr1	980448	980451	3	T	G	-1.661
chr1	980451	980454	3	G	G	-0.971
chr1	980460	980463	3	T	G	-3.913
chr1	980463	980466	3	G	V	-3.269
chr1	980487	980490	3	C	P	-0.429
chr1	980505	980508	3	A	G	-1.066
chr1	980508	980511	3	T	P	-3.685
chr1	980517	980520	3	C	P	-6.147
chr1	980520	980523	3	C	P	0.05
chr1	980547	980550	3	T	P	-2.608
chr1	980556	980559	3	C	P	-8.977
chr1	980574	980577	3	T	G	-5.627
chr1	980577	980580	3	T	P	-2.787
chr1	980586	980589	3	A	P	-1.815
chr1	980595	980598	3	C	G	-0.424
chr1	980622	980625	3	A	G	-0.421
chr1	980625	980628	3	T	S	0.113
chr1	980670	980673	3	C	A	-3.262
chr1	980673	980676	3	C	G	-4.042
chr1	980676	980679	3	C	P	-2.607
chr1	980700	980703	3	A	A	-0.065
chr1	980709	980712	3	C	S	1.132
chr1	980718	980721	3	C	P	0.258
chr1	980721	980724	3	A	T	-0.687
chr1	980736	980739	3	G	G	0.824
chr1	980739	980742	3	G	L	-0.968
chr1	980757	980760	3	T	G	0.033
chr1	980772	980775	3	C	V	8.6
chr1	980775	980778	3	G	P	4.113
chr1	980790	980793	3	G	V	-0.7
chr1	980826	980829	3	A	G	0.809
chr1	980835	980838	3	A	L	0.464
chr1	980844	980847	3	T	T	0.476
chr1	980856	980859	3	A	P	-2.115
chr1	980868	980871	3	C	P	0.032
chr1	980889	980892	3	G	G	1.423
chr1	980907	980910	3	C	S	1.472
chr1	980922	980925	3	G	G	0.525
chr1	980925	980928	3	T	S	-1.631
chr1	980931	980934	3	G	L	4.133
chr1	980937	980940	3	C	A	-2.543
chr1	980961	980964	3	C	A	-10.253
chr1	980964	980967	3	C	T	-6.322
chr1	980967	980970	3	C	A	-0.054
chr1	980970	980973	3	A	S	-14.477
chr1	980979	980982	3	C	A	-3.464
chr1	980997	981000	3	G	L	2.825
chr1	1013992	1013995	3	G	L	3.253
chr1	1013998	1014001	3	G	V	5.698
chr1	1014007	1014010	3	G	L	1.837
chr1	1014013	1014016	3	C	G	-1.63
chr1	1014028	1014031	3	G	V	0.662
chr1	1014031	1014034	3	C	S	0.057
chr1	1014052	1014055	3	G	V	-1.781
chr1	1014055	1014058	3	A	S	-4.038
chr1	1014061	1014064	3	G	L	4.059
chr1	1014076	1014079	3	C	T	0.032
chr1	1014091	1014094	3	G	V	1.123
chr1	1014097	1014100	3	C	A	0.37
chr1	1014112	1014115	3	G	L	1.751
chr1	1014139	1014142	3	G	L	-0.086
chr1	1014154	1014157	3	C	P	0.893
chr1	1014157	1014160	3	T	L	-3.155
chr1	1014169	1014172	3	C	G	1.209
chr1	1014172	1014175	3	G	L	2.244
chr1	1014178	1014181	3	C	P	-7.056
chr1	1014196	1014199	3	G	L	1.147
chr1	1014202	1014205	3	G	V	0.104
chr1	1014220	1014223	3	T	P	0.331
chr1	1014232	1014235	3	G	L	1.797
chr1	1014235	1014238	3	G	V	3.983
chr1	1014250	1014253	3	C	G	-0.344
chr1	1014277	1014280	3	G	L	2.234
chr1	1014280	1014283	3	G	T	-5.888
chr1	1014289	1014292	3	G	V	2.075
chr1	1014292	1014295	3	C	A	-7.517
chr1	1014298	1014301	3	G	L	-0.264
chr1	1014310	1014313	3	G	V	1.472
chr1	1014328	1014331	3	G	V	0.117
chr1	1014349	1014352	3	G	L	3.337
chr1	1014352	1014355	3	C	T	0.422
chr1	1014361	1014364	3	G	G	0.75
chr1	1014367	1014370	3	C	P	1.099
chr1	1014388	1014391	3	G	L	2.746
chr1	1014403	1014406	3	C	L	1.103
chr1	1014418	1014421	3	C	T	-10.718
chr1	1014421	1014424	3	G	V	3.391
chr1	1014433	1014436	3	G	L	0.923
chr1	1014439	1014442	3	G	L	-0.188
chr1	1014442	1014445	3	G	R	-2.073
chr1	1014445	1014448	3	A	G	-8.828
chr1	1022200	1022203	3	T	V	-0.725
chr1	1022203	1022206	3	G	R	0.104
chr1	1022206	1022209	3	C	V	4.866
chr1	1022212	1022215	3	G	R	0.036
chr1	1022224	1022227	3	C	G	2.854
chr1	1022236	1022239	3	G	V	2.847
chr1	1022239	1022242	3	C	A	0.831
chr1	1022251	1022254	3	G	L	0.497
chr1	1022260	1022263	3	C	G	-2.594
chr1	1022263	1022266	3	C	G	1.988
chr1	1022272	1022275	3	G	V	1.856
chr1	1022275	1022278	3	G	V	3.299
chr1	1022284	1022287	3	C	G	5.647
chr1	1022290	1022293	3	A	G	0.668
chr1	1022296	1022299	3	C	P	-0.227
chr1	1022299	1022302	3	C	L	4.859
chr1	1022317	1022320	3	G	V	4.852
chr1	1022320	1022323	3	C	S	0.958
chr1	1022323	1022326	3	T	T	-2.385
chr1	1022326	1022329	3	G	G	0.314
chr1	1022332	1022335	3	C	T	0.023
chr1	1022347	1022350	3	G	V	5.777
chr1	1022353	1022356	3	T	P	-2.656
chr1	1022356	1022359	3	A	A	-1.882
chr1	1022359	1022362	3	C	P	-0.504
chr1	1022362	1022365	3	A	P	-2.646
chr1	1022368	1022371	3	G	L	2.804
chr1	1022374	1022377	3	A	P	-2.498
chr1	1022377	1022380	3	C	A	2.816
chr1	1022392	1022395	3	G	L	0.416
chr1	1022398	1022401	3	C	L	-0.166
chr1	1022404	1022407	3	C	S	1.929
chr1	1022410	1022413	3	C	L	1.862
chr1	1022416	1022419	3	G	R	-0.136
chr1	1022422	1022425	3	C	T	-0.679
chr1	1022425	1022428	3	G	L	1.902
chr1	1022428	1022431	3	G	R	0.443
chr1	1022434	1022437	3	G	L	3.415
chr1	1022443	1022446	3	G	V	2.845
chr1	1022455	1022458	3	G	V	-0.854
chr1	1035281	1035284	3	C	P	-1.734
chr1	1035284	1035287	3	G	G	1.63
chr1	1035296	1035299	3	T	T	-5.544
chr1	1035299	1035302	3	A	P	0.061
chr1	1035302	1035305	3	G	V	-3.992
chr1	1035305	1035308	3	T	P	0.638
chr1	1035308	1035311	3	G	P	-2.893
chr1	1035314	1035317	3	T	P	0.467
chr1	1035317	1035320	3	T	P	-1.148
chr1	1040663	1040666	3	G	A	-4.026
chr1	1040669	1040672	3	G	R	0.17
chr1	1040672	1040675	3	A	G	-1.492
chr1	1040678	1040681	3	G	L	0.983
chr1	1040684	1040687	3	C	G	3.165
chr1	1040690	1040693	3	C	G	-3.433
chr1	1040693	1040696	3	C	A	-3.748
chr1	1040696	1040699	3	G	V	-0.214
chr1	1040705	1040708	3	C	P	-0.029
chr1	1040720	1040723	3	G	P	-5.558
chr1	1040723	1040726	3	C	G	2.181
chr1	1040729	1040732	3	G	A	-0.005
chr1	1040732	1040735	3	C	S	3.207
chr1	1040738	1040741	3	C	V	3.885
chr1	1040753	1040756	3	G	P	0.432
chr1	1040759	1040762	3	C	P	-0.636
chr1	1040765	1040768	3	G	V	0.808
chr1	1040768	1040771	3	G	V	3.194
chr1	1040771	1040774	3	G	A	-7.825
chr1	1040774	1040777	3	T	P	-9.005
chr1	1040777	1040780	3	G	V	2.644
chr1	1040783	1040786	3	G	G	0.109
chr1	1040786	1040789	3	G	S	-12.813
chr1	1040792	1040795	3	C	A	-0.094
chr1	1040795	1040798	3	C	S	1.257
chr1	1040798	1040801	3	C	T	1.061
chr1	1040819	1040822	3	G	L	-0.108
chr1	1040825	1040828	3	G	R	-2.008
chr1	1040828	1040831	3	G	A	-8.719
chr1	1040846	1040849	3	C	R	-0.049
chr1	1040849	1040852	3	C	R	0.573
chr1	1040855	1040858	3	C	R	1.954
chr1	1040858	1040861	3	G	L	0.942
chr1	1040861	1040864	3	C	L	-0.559
chr1	1040870	1040873	3	G	G	-0.247
chr1	1040873	1040876	3	G	P	-0.349
chr1	1041171	1041174	3	C	G	0.373
chr1	1041183	1041186	3	C	P	1.392
chr1	1041189	1041192	3	C	S	3.931
chr1	1041195	1041198	3	G	V	1.298
chr1	1041198	1041201	3	C	T	0.499
chr1	1041210	1041213	3	C	G	1.393
chr1	1041216	1041219	3	C	T	0.44
chr1	1041222	1041225	3	G	A	-3.887
chr1	1041225	1041228	3	C	R	1.109
chr1	1041228	1041231	3	G	S	-9.075
chr1	1041231	1041234	3	C	A	-9.067
chr1	1041237	1041240	3	G	G	-0.398
chr1	1041243	1041246	3	G	T	-5.736
chr1	1041246	1041249	3	C	A	0.618
chr1	1041249	1041252	3	G	S	-0.781
chr1	1041255	1041258	3	G	L	1.371
chr1	1041261	1041264	3	C	P	-9.248
chr1	1041264	1041267	3	G	A	-1.793
chr1	1041267	1041270	3	C	T	0.642
chr1	1041279	1041282	3	C	A	0.191
chr1	1041282	1041285	3	C	P	-13.498
chr1	1041288	1041291	3	G	G	0.475
chr1	1041291	1041294	3	C	T	-7.637
chr1	1041294	1041297	3	C	V	0.613
chr1	1041300	1041303	3	C	G	3.274
chr1	1041309	1041312	3	C	G	-2.676
chr1	1041321	1041324	3	C	P	0.424
chr1	1041324	1041327	3	C	G	0.025
chr1	1041336	1041339	3	C	L	-0.15
chr1	1041339	1041342	3	G	L	0.287
chr1	1041348	1041351	3	C	A	-0.08
chr1	1041354	1041357	3	C	A	-0.578
chr1	1041387	1041390	3	C	G	-0.344
chr1	1041390	1041393	3	T	P	-1.556
chr1	1041479	1041482	3	C	P	0.431
chr1	1041488	1041491	3	C	G	-1.465
chr1	1041491	1041494	3	C	A	0.847
chr1	1041503	1041506	3	G	P	-1.057
chr1	1041518	1041521	3	T	R	-5.642
chr1	1041521	1041524	3	G	V	0.61
chr1	1041527	1041530	3	G	P	-6.661
chr1	1041530	1041533	3	C	R	0.319
chr1	1041533	1041536	3	G	T	-6.003
chr1	1041536	1041539	3	G	R	1.055
chr1	1041542	1041545	3	T	P	-13.604
chr1	1041551	1041554	3	C	L	-0.918
chr1	1041554	1041557	3	A	L	-0.126
chr1	1041557	1041560	3	G	R	-0.359
chr1	1041560	1041563	3	C	P	-8.083
chr1	1041572	1041575	3	T	P	-1.232
chr1	1041575	1041578	3	C	A	-2.304
chr1	1041587	1041590	3	A	P	-10.348
chr1	1041596	1041599	3	G	G	0.008
chr1	1041605	1041608	3	A	G	-4.894
chr1	1041608	1041611	3	C	V	2.188
chr1	1041611	1041614	3	C	T	1.343
chr1	1041635	1041638	3	C	G	3.322
chr1	1041638	1041641	3	A	R	-0.32
chr1	1041644	1041647	3	G	G	-1.261
chr1	1041647	1041650	3	C	A	-4.173
chr1	1041650	1041653	3	C	A	0.148
chr1	1041656	1041659	3	T	G	0.293
chr1	1041662	1041665	3	C	L	-0.029
chr1	1041665	1041668	3	G	L	-0.388
chr1	1041674	1041677	3	G	V	1.621
chr1	1041677	1041680	3	C	R	1.375
chr1	1041680	1041683	3	C	S	-3.586
chr1	1041683	1041686	3	C	G	3.201
chr1	1041963	1041966	3	G	P	-6.096
chr1	1041969	1041972	3	C	P	-0.022
chr1	1041984	1041987	3	C	A	-7.556
chr1	1041987	1041990	3	G	V	0.269
chr1	1041993	1041996	3	G	L	0.347
chr1	1041996	1041999	3	C	S	0.771
chr1	1041999	1042002	3	C	R	4.091
chr1	1042002	1042005	3	T	R	-0.908
chr1	1042005	1042008	3	C	G	1.884
chr1	1042011	1042014	3	C	P	0.696
chr1	1042020	1042023	3	C	S	3.385
chr1	1042029	1042032	3	C	R	-4.675
chr1	1042044	1042047	3	G	G	-0.652
chr1	1042047	1042050	3	C	A	0.98
chr1	1042056	1042059	3	C	P	-7.086
chr1	1042059	1042062	3	G	V	2.781
chr1	1042065	1042068	3	C	A	0.718
chr1	1042074	1042077	3	G	G	0.418
chr1	1042080	1042083	3	G	T	-12.388
chr1	1042101	1042104	3	G	R	1.177
chr1	1042110	1042113	3	T	A	-7.28
chr1	1042131	1042134	3	C	A	3.937
chr1	1042137	1042140	3	C	P	-3.854
chr1	1042152	1042155	3	C	G	4.04
chr1	1042155	1042158	3	G	P	0.168
chr1	1043243	1043246	3	C	A	0.309
chr1	1043246	1043249	3	G	P	-0.83
chr1	1043249	1043252	3	C	S	0.025
chr1	1043252	1043255	3	A	P	-11.547
chr1	1043264	1043267	3	G	V	0.533
chr1	1043273	1043276	3	A	A	-8.323
chr1	1043279	1043282	3	G	G	2.336
chr1	1043282	1043285	3	G	A	-10.373
chr1	1043291	1043294	3	T	A	-6.895
chr1	1043294	1043297	3	G	V	2.61
chr1	1043303	1043306	3	G	G	-0.103
chr1	1043309	1043312	3	A	A	-8.629
chr1	1043330	1043333	3	G	A	-0.694
chr1	1043336	1043339	3	G	S	-7.629
chr1	1043351	1043354	3	T	P	-5.704
chr1	1043354	1043357	3	G	V	1.207
chr1	1043360	1043363	3	C	G	4.085
chr1	1043375	1043378	3	A	T	-11.41
chr1	1043381	1043384	3	C	G	3.994
chr1	1043396	1043399	3	G	L	3.331
chr1	1043402	1043405	3	C	A	0.613
chr1	1043408	1043411	3	C	A	5.713
chr1	1043414	1043417	3	C	T	0.919
chr1	1043417	1043420	3	C	L	-7.981
chr1	1043420	1043423	3	G	G	0.396
chr1	1043435	1043438	3	G	V	2.81
chr1	1043438	1043441	3	G	A	-0.943
chr1	1043447	1043450	3	A	G	-0.093
chr1	1043450	1043453	3	C	P	1.525
chr1	1043545	1043548	3	G	G	1.793
chr1	1043560	1043563	3	A	G	0.17
chr1	1043563	1043566	3	C	A	0.274
chr1	1043566	1043569	3	G	L	1.109
chr1	1043575	1043578	3	C	A	-7.033
chr1	1043581	1043584	3	C	T	-12.961
chr1	1043584	1043587	3	G	G	-0.683
chr1	1043587	1043590	3	C	R	2.849
chr1	1043593	1043596	3	G	V	1.378
chr1	1043599	1043602	3	C	P	0.989
chr1	1043602	1043605	3	T	S	-7.469
chr1	1043611	1043614	3	G	V	3.318
chr1	1043614	1043617	3	T	A	1.476
chr1	1043620	1043623	3	C	A	1.148
chr1	1043626	1043629	3	C	P	-3.779
chr1	1043629	1043632	3	G	V	2.618
chr1	1043635	1043638	3	C	G	-0.075
chr1	1043638	1043641	3	C	S	-4.129
chr1	1043644	1043647	3	G	G	0.272
chr1	1043650	1043653	3	G	T	-8.115
chr1	1043656	1043659	3	C	P	3.883
chr1	1043671	1043674	3	G	L	-0.385
chr1	1043677	1043680	3	G	V	1.24
chr1	1043683	1043686	3	C	A	3.378
chr1	1043689	1043692	3	A	T	-1.881
chr1	1043704	1043707	3	G	L	-0.179
chr1	1043710	1043713	3	G	V	4.737
chr1	1043713	1043716	3	C	A	1.911
chr1	1043716	1043719	3	A	S	-10.335
chr1	1043719	1043722	3	T	A	-9.523
chr1	1043722	1043725	3	A	G	0.09
chr1	1043824	1043827	3	C	T	1.169
chr1	1043830	1043833	3	A	G	-1.129
chr1	1043839	1043842	3	G	V	1.244
chr1	1043845	1043848	3	T	A	2.672
chr1	1043851	1043854	3	G	G	1.055
chr1	1043854	1043857	3	T	A	-8.035
chr1	1043857	1043860	3	G	V	4.62
chr1	1043863	1043866	3	C	S	-3.892
chr1	1043866	1043869	3	A	A	-5.673
chr1	1043869	1043872	3	G	G	-0.025
chr1	1043878	1043881	3	G	V	0.079
chr1	1043884	1043887	3	C	P	-0.445
chr1	1043887	1043890	3	G	R	0.09
chr1	1043899	1043902	3	C	P	-0.063
chr1	1043902	1043905	3	G	P	-9.623
chr1	1043905	1043908	3	C	P	-8.105
chr1	1043908	1043911	3	C	G	0.63
chr1	1043911	1043914	3	C	P	-4.387
chr1	1043914	1043917	3	G	V	1.103
chr1	1043920	1043923	3	C	G	3.368
chr1	1043929	1043932	3	T	G	-8.131
chr1	1043935	1043938	3	C	T	2.303
chr1	1043947	1043950	3	C	A	-7.414
chr1	1043956	1043959	3	A	L	-1.093
chr1	1043965	1043968	3	C	A	-6.013
chr1	1043968	1043971	3	C	A	2.149
chr1	1043998	1044001	3	C	A	5.665
chr1	1044004	1044007	3	A	A	-5.514
chr1	1044007	1044010	3	G	G	2.218
chr1	1044010	1044013	3	G	P	-4.24
chr1	1044107	1044110	3	C	A	-9.133
chr1	1044116	1044119	3	T	G	2.175
chr1	1044119	1044122	3	C	S	-13.443
chr1	1044122	1044125	3	A	G	-1.389
chr1	1044125	1044128	3	C	G	1.879
chr1	1044128	1044131	3	T	S	-8.812
chr1	1044131	1044134	3	C	G	0.548
chr1	1044134	1044137	3	T	S	-10.567
chr1	1044137	1044140	3	G	G	-0.477
chr1	1044164	1044167	3	G	L	-0.459
chr1	1044179	1044182	3	T	G	-2.72
chr1	1044182	1044185	3	C	G	-0.855
chr1	1044200	1044203	3	G	S	-10.44
chr1	1044209	1044212	3	G	G	0.384
chr1	1044212	1044215	3	G	P	-14
chr1	1044242	1044245	3	C	V	-0.125
chr1	1044245	1044248	3	A	P	-2.036
chr1	1044248	1044251	3	C	G	1.374
chr1	1044254	1044257	3	G	P	-0.106
chr1	1044333	1044336	3	G	V	-0.152
chr1	1044339	1044342	3	C	G	1.89
chr1	1044342	1044345	3	A	S	-6.46
chr1	1044348	1044351	3	G	G	-1.266
chr1	1044354	1044357	3	C	T	2.317
chr1	1044363	1044366	3	C	T	-8.613
chr1	1044375	1044378	3	G	L	3.293
chr1	1044384	1044387	3	C	A	0.82
chr1	1044396	1044399	3	A	S	-4.854
chr1	1044408	1044411	3	C	L	0.076
chr1	1044417	1044420	3	G	A	-7.162
chr1	1044420	1044423	3	C	A	-5.495
chr1	1044426	1044429	3	A	G	-2.032
chr1	1044429	1044432	3	C	A	2.776
chr1	1045159	1045162	3	C	G	0.134
chr1	1045162	1045165	3	C	P	0.614
chr1	1045165	1045168	3	C	T	-3.807
chr1	1045171	1045174	3	C	A	0.1
chr1	1045174	1045177	3	G	P	-11.181
chr1	1045180	1045183	3	G	P	-6.262
chr1	1045183	1045186	3	T	P	-3.151
chr1	1045192	1045195	3	C	P	0.131
chr1	1045204	1045207	3	C	A	2.109
chr1	1045213	1045216	3	C	P	0.246
chr1	1045219	1045222	3	C	G	0.583
chr1	1045240	1045243	3	C	T	-0.826
chr1	1045243	1045246	3	A	A	-0.617
chr1	1045246	1045249	3	C	A	1.086
chr1	1045252	1045255	3	C	G	-7.776
chr1	1045255	1045258	3	G	V	2.244
chr1	1045258	1045261	3	C	G	2.258
chr1	1045264	1045267	3	T	A	-6.016
chr1	1045267	1045270	3	C	G	2.721
chr1	1045273	1045276	3	C	P	0.45
chr1	1045375	1045378	3	C	P	-10.64
chr1	1045381	1045384	3	C	G	1.566
chr1	1045384	1045387	3	T	S	4.766
chr1	1045390	1045393	3	C	G	-8.205
chr1	1045393	1045396	3	C	G	0.672
chr1	1045396	1045399	3	C	T	3.926
chr1	1045405	1045408	3	A	P	-6.423
chr1	1045408	1045411	3	C	A	1.947
chr1	1045411	1045414	3	A	T	-7.309
chr1	1045414	1045417	3	C	G	0.626
chr1	1045423	1045426	3	C	S	2.256
chr1	1045429	1045432	3	C	R	0.456
chr1	1045432	1045435	3	A	P	-7.358
chr1	1045435	1045438	3	T	G	-12.125
chr1	1045438	1045441	3	G	V	-0.425
chr1	1045441	1045444	3	G	G	-2.197
chr1	1045444	1045447	3	C	G	3.477
chr1	1045459	1045462	3	C	R	4.011
chr1	1045468	1045471	3	T	P	-6.221
chr1	1045471	1045474	3	C	G	3.348
chr1	1045486	1045489	3	A	R	-2.416
chr1	1045489	1045492	3	C	G	1.516
chr1	1045495	1045498	3	C	V	2.862
chr1	1045498	1045501	3	C	T	-8.053
chr1	1045513	1045516	3	C	G	3.837
chr1	1045519	1045522	3	A	T	0.22
chr1	1045731	1045734	3	C	P	3.377
chr1	1045746	1045749	3	C	P	0.553
chr1	1045752	1045755	3	C	G	-11.295
chr1	1045755	1045758	3	C	A	-11.539
chr1	1045758	1045761	3	G	V	0.905
chr1	1045761	1045764	3	G	R	0.097
chr1	1045782	1045785	3	G	T	-6.087
chr1	1045785	1045788	3	G	G	0.228
chr1	1045788	1045791	3	G	L	0.486
chr1	1045794	1045797	3	G	S	0.207
chr1	1045803	1045806	3	C	P	-7.473
chr1	1045806	1045809	3	G	G	-1.054
chr1	1045809	1045812	3	G	V	0.935
chr1	1045812	1045815	3	T	A	-5.783
chr1	1045815	1045818	3	A	G	-3.134
chr1	1045818	1045821	3	C	P	4.126
chr1	1045827	1045830	3	G	G	-0.14
chr1	1045836	1045839	3	A	P	-3.086
chr1	1045842	1045845	3	C	G	3.058
chr1	1045848	1045851	3	C	A	0.608
chr1	1045851	1045854	3	G	L	2.783
chr1	1045854	1045857	3	C	G	1.259
chr1	1045863	1045866	3	C	G	1.169
chr1	1045872	1045875	3	T	A	2.212
chr1	1045965	1045968	3	T	A	0.309
chr1	1045968	1045971	3	T	S	-1.192
chr1	1045971	1045974	3	G	A	-4.182
chr1	1045974	1045977	3	T	P	-0.575
chr1	1045980	1045983	3	C	T	1.106
chr1	1045986	1045989	3	G	A	-1.109
chr1	1046007	1046010	3	T	G	-1.641
chr1	1046010	1046013	3	G	A	-7.918
chr1	1046013	1046016	3	G	R	2.312
chr1	1046028	1046031	3	T	S	-0.785
chr1	1046031	1046034	3	C	G	0.588
chr1	1046037	1046040	3	C	A	0.141
chr1	1046052	1046055	3	G	P	-3.57
chr1	1046058	1046061	3	C	L	0.563
chr1	1046061	1046064	3	C	T	-1.741
chr1	1046067	1046070	3	A	P	-9.685
chr1	1046073	1046076	3	C	A	1.173
chr1	1046079	1046082	3	T	A	-2.536
chr1	1046082	1046085	3	C	T	0.832
chr1	1046159	1046162	3	C	V	2.792
chr1	1046165	1046168	3	G	G	-0.053
chr1	1046168	1046171	3	A	S	-5.718
chr1	1046174	1046177	3	A	G	-3.401
chr1	1046180	1046183	3	A	T	-0.132
chr1	1046186	1046189	3	C	G	0.086
chr1	1046201	1046204	3	G	L	3.323
chr1	1046207	1046210	3	C	T	1.448
chr1	1046213	1046216	3	C	A	4.043
chr1	1046219	1046222	3	C	R	0.675
chr1	1046225	1046228	3	C	G	1.504
chr1	1046228	1046231	3	G	L	2.728
chr1	1046252	1046255	3	C	G	1.109
chr1	1046255	1046258	3	G	P	-8.813
chr1	1046407	1046410	3	C	P	-1.172
chr1	1046413	1046416	3	T	T	-0.332
chr1	1046419	1046422	3	G	P	-8.388
chr1	1046422	1046425	3	A	T	-3.961
chr1	1046425	1046428	3	T	S	-2.445
chr1	1046428	1046431	3	C	A	-3.797
chr1	1046431	1046434	3	C	S	-2.732
chr1	1046443	1046446	3	C	T	-0.284
chr1	1046446	1046449	3	C	T	0.604
chr1	1046449	1046452	3	A	P	-5.78
chr1	1046461	1046464	3	G	L	0.114
chr1	1046473	1046476	3	G	L	1.587
chr1	1046488	1046491	3	C	G	-5.213
chr1	1046491	1046494	3	C	A	3.979
chr1	1046494	1046497	3	C	L	-1.232
chr1	1046497	1046500	3	C	P	-0.158
chr1	1046500	1046503	3	G	L	2.687
chr1	1046503	1046506	3	T	A	0.419
chr1	1046506	1046509	3	C	P	0.254
chr1	1046530	1046533	3	C	T	2.028
chr1	1046533	1046536	3	C	T	-1.112
chr1	1046545	1046548	3	A	S	-4.704
chr1	1046548	1046551	3	A	S	-2.517
chr1	1046554	1046557	3	T	P	-2.318
chr1	1046560	1046563	3	C	T	1.14
chr1	1046566	1046569	3	C	A	2.752
chr1	1046575	1046578	3	C	P	0.434
chr1	1046581	1046584	3	C	T	0.882
chr1	1046584	1046587	3	C	T	-6.336
chr1	1046593	1046596	3	C	P	-4.885
chr1	1046599	1046602	3	G	L	2.761
chr1	1046608	1046611	3	C	P	-0.184
chr1	1046611	1046614	3	C	P	-0.746
chr1	1046617	1046620	3	A	A	-3.943
chr1	1046620	1046623	3	C	P	0.266
chr1	1046623	1046626	3	C	S	-0.535
chr1	1046629	1046632	3	A	A	-2.695
chr1	1046632	1046635	3	C	P	1.47
chr1	1046638	1046641	3	G	L	-9.246
chr1	1046641	1046644	3	G	V	1.746
chr1	1046644	1046647	3	G	A	-10.219
chr1	1046647	1046650	3	C	S	-6.409
chr1	1046656	1046659	3	T	G	-6.322
chr1	1046662	1046665	3	T	S	-5.609
chr1	1046665	1046668	3	C	G	4.709
chr1	1046671	1046674	3	T	T	-11.742
chr1	1046677	1046680	3	A	G	-0.065
chr1	1046695	1046698	3	G	L	0.395
chr1	1046701	1046704	3	G	G	-0.258
chr1	1046713	1046716	3	C	A	6.812
chr1	1046719	1046722	3	G	G	2.027
chr1	1046722	1046725	3	T	G	-3.143
chr1	1046725	1046728	3	C	G	1.471
chr1	1046728	1046731	3	T	S	-3.779
chr1	1046731	1046734	3	G	G	2.065
chr1	1046818	1046821	3	G	G	0.003
chr1	1046821	1046824	3	C	L	-5.342
chr1	1046827	1046830	3	C	P	0.903
chr1	1046848	1046851	3	C	A	2.225
chr1	1046851	1046854	3	C	T	1.395
chr1	1046857	1046860	3	G	G	1.711
chr1	1046860	1046863	3	A	P	-1.347
chr1	1046863	1046866	3	T	P	0.894
chr1	1046875	1046878	3	T	A	-0.687
chr1	1046878	1046881	3	C	S	0.823
chr1	1046890	1046893	3	C	S	-5.975
chr1	1046893	1046896	3	G	A	-0.014
chr1	1046899	1046902	3	C	G	5.687
chr1	1046908	1046911	3	T	S	-5.636
chr1	1046914	1046917	3	G	G	1.127
chr1	1046920	1046923	3	G	T	-4.967
chr1	1046923	1046926	3	C	P	2.771
chr1	1046926	1046929	3	G	S	-2.199
chr1	1046929	1046932	3	G	L	4.712
chr1	1046935	1046938	3	A	A	-6.119
chr1	1046941	1046944	3	C	G	2.697
chr1	1046944	1046947	3	C	S	1.417
chr1	1046953	1046956	3	C	P	-4.32
chr1	1047325	1047328	3	C	A	3.597
chr1	1047328	1047331	3	C	T	3.909
chr1	1047334	1047337	3	G	V	-3.685
chr1	1047343	1047346	3	C	G	-5.676
chr1	1047346	1047349	3	C	V	0.585
chr1	1047349	1047352	3	G	L	3.937
chr1	1047355	1047358	3	G	L	-6.258
chr1	1047361	1047364	3	C	G	-0.501
chr1	1047364	1047367	3	C	V	-1.681
chr1	1047370	1047373	3	C	G	-0.888
chr1	1047379	1047382	3	G	L	0.423
chr1	1047388	1047391	3	G	T	-11.482
chr1	1047391	1047394	3	C	P	-12.549
chr1	1047400	1047403	3	T	A	-7.815
chr1	1047406	1047409	3	C	P	1.879
chr1	1047412	1047415	3	A	S	-7.078
chr1	1047418	1047421	3	G	L	0.578
chr1	1047424	1047427	3	G	G	3.956
chr1	1047430	1047433	3	A	T	-11.984
chr1	1047433	1047436	3	C	A	-0.805
chr1	1047451	1047454	3	C	T	-9.861
chr1	1047572	1047575	3	G	L	1.764
chr1	1047581	1047584	3	C	L	-0.42
chr1	1047587	1047590	3	G	R	0.992
chr1	1047593	1047596	3	A	S	-8.103
chr1	1047599	1047602	3	C	V	-0.877
chr1	1047620	1047623	3	C	V	1.518
chr1	1047629	1047632	3	G	R	0.912
chr1	1047635	1047638	3	G	L	3.244
chr1	1047638	1047641	3	G	G	-0.021
chr1	1047641	1047644	3	C	P	-7.59
chr1	1047644	1047647	3	C	G	2.791
chr1	1047650	1047653	3	C	S	-11.243
chr1	1047653	1047656	3	C	V	1.132
chr1	1047656	1047659	3	C	R	-3.974
chr1	1047659	1047662	3	C	A	0.626
chr1	1047665	1047668	3	G	V	1.501
chr1	1047671	1047674	3	G	V	0.21
chr1	1047683	1047686	3	C	P	0.944
chr1	1047774	1047777	3	C	T	1.759
chr1	1047777	1047780	3	A	T	-3.432
chr1	1047780	1047783	3	C	A	3.198
chr1	1047789	1047792	3	A	A	-12.523
chr1	1047792	1047795	3	C	P	-9.601
chr1	1047798	1047801	3	G	V	3.442
chr1	1047807	1047810	3	C	A	0.812
chr1	1047810	1047813	3	G	L	2.541
chr1	1047813	1047816	3	C	L	-0.134
chr1	1047828	1047831	3	G	V	-4.759
chr1	1047831	1047834	3	C	S	0.794
chr1	1047837	1047840	3	C	R	0.351
chr1	1047843	1047846	3	C	S	-0.667
chr1	1047849	1047852	3	G	G	0.172
chr1	1047852	1047855	3	G	V	-0.101
chr1	1047858	1047861	3	G	R	1.657
chr1	1047861	1047864	3	G	P	-9.07
chr1	1047864	1047867	3	G	L	0.095
chr1	1047879	1047882	3	A	R	-0.728
chr1	1048019	1048022	3	T	P	-0.781
chr1	1048022	1048025	3	G	A	-10.243
chr1	1048064	1048067	3	C	A	2.029
chr1	1048070	1048073	3	C	A	2.602
chr1	1048076	1048079	3	C	A	1.636
chr1	1048079	1048082	3	C	T	0.545
chr1	1048082	1048085	3	T	T	-5.857
chr1	1048112	1048115	3	C	T	0.977
chr1	1048121	1048124	3	C	A	1.545
chr1	1048130	1048133	3	C	P	0.093
chr1	1048139	1048142	3	A	T	-7.341
chr1	1048148	1048151	3	C	P	-3.168
chr1	1048154	1048157	3	C	A	3.021
chr1	1048160	1048163	3	C	T	3.136
chr1	1048163	1048166	3	G	T	-3.39
chr1	1048166	1048169	3	A	A	-0.185
chr1	1048169	1048172	3	C	A	-0.936
chr1	1048175	1048178	3	C	T	1.662
chr1	1048178	1048181	3	A	T	-1.415
chr1	1048187	1048190	3	C	P	-2.517
chr1	1048190	1048193	3	C	P	-0.505
chr1	1048193	1048196	3	C	T	-0.017
chr1	1048196	1048199	3	T	T	-5.867
chr1	1048199	1048202	3	C	A	3.131
chr1	1048202	1048205	3	C	P	-0.242
chr1	1048226	1048229	3	C	P	0.599
chr1	1048247	1048250	3	A	P	-2.441
chr1	1048253	1048256	3	C	P	1.721
chr1	1048262	1048265	3	A	S	-0.249
chr1	1048268	1048271	3	C	P	3.059
chr1	1048280	1048283	3	G	G	-0.22
chr1	1048283	1048286	3	G	G	-4.637
chr1	1048286	1048289	3	C	T	2.195
chr1	1048307	1048310	3	C	G	-1.1
chr1	1048319	1048322	3	C	T	0.755
chr1	1048331	1048334	3	G	P	-4.867
chr1	1048337	1048340	3	C	G	5.614
chr1	1048346	1048349	3	C	G	-0.359
chr1	1048865	1048868	3	G	V	-6.639
chr1	1048874	1048877	3	C	A	0.272
chr1	1048877	1048880	3	T	P	-6.477
chr1	1048880	1048883	3	G	V	1.812
chr1	1048883	1048886	3	G	P	-6.87
chr1	1048886	1048889	3	C	A	-0.002
chr1	1048895	1048898	3	C	G	2.259
chr1	1048901	1048904	3	C	S	3.976
chr1	1048907	1048910	3	G	L	5.558
chr1	1048910	1048913	3	C	A	1.417
chr1	1048916	1048919	3	C	P	-0.071
chr1	1048919	1048922	3	T	T	-3.807
chr1	1048922	1048925	3	C	L	-0.486
chr1	1048925	1048928	3	C	R	-7.002
chr1	1048928	1048931	3	C	A	2.242
chr1	1048937	1048940	3	G	T	-5.933
chr1	1048940	1048943	3	G	L	1.77
chr1	1048943	1048946	3	C	R	0.86
chr1	1048946	1048949	3	G	L	4.722
chr1	1048952	1048955	3	G	L	-1.557
chr1	1048961	1048964	3	G	R	-0.38
chr1	1048964	1048967	3	G	A	-13.959
chr1	1048973	1048976	3	T	P	-9.198
chr1	1048979	1048982	3	G	G	-1.677
chr1	1048982	1048985	3	G	L	0.289
chr1	1048985	1048988	3	G	L	0.208
chr1	1048988	1048991	3	G	L	-4.449
chr1	1048997	1049000	3	C	G	-0.214
chr1	1049009	1049012	3	C	G	4.008
chr1	1049021	1049024	3	G	L	5.52
chr1	1049024	1049027	3	A	A	-14.676
chr1	1049030	1049033	3	G	A	-5.605
chr1	1049033	1049036	3	G	L	1.019
chr1	1049042	1049045	3	C	G	0.436
chr1	1049048	1049051	3	G	V	0.336
chr1	1049242	1049245	3	A	T	-2.504
chr1	1049245	1049248	3	T	G	-2.996
chr1	1049248	1049251	3	G	S	-6.748
chr1	1049251	1049254	3	G	G	1.379
chr1	1049254	1049257	3	G	P	-4.978
chr1	1049257	1049260	3	G	A	-5.622
chr1	1049263	1049266	3	G	L	1.558
chr1	1049266	1049269	3	C	T	1.064
chr1	1049272	1049275	3	C	A	-10.689
chr1	1049278	1049281	3	G	P	-2.542
chr1	1049287	1049290	3	G	P	-14.654
chr1	1049290	1049293	3	C	G	0.531
chr1	1049305	1049308	3	G	L	-0.797
chr1	1049311	1049314	3	G	L	0.067
chr1	1049314	1049317	3	C	S	-5.694
chr1	1049317	1049320	3	G	R	0.207
chr1	1049326	1049329	3	C	R	0.979
chr1	1049332	1049335	3	C	G	-4.473
chr1	1049335	1049338	3	C	T	-5.038
chr1	1049338	1049341	3	C	L	-0.351
chr1	1049341	1049344	3	G	S	-7.776
chr1	1049344	1049347	3	G	V	5.722
chr1	1049350	1049353	3	T	G	-3.598
chr1	1049356	1049359	3	C	T	-0.073
chr1	1049359	1049362	3	T	P	-8.872
chr1	1049365	1049368	3	G	L	0.754
chr1	1049368	1049371	3	C	G	0.352
chr1	1049377	1049380	3	C	P	1.619
chr1	1049383	1049386	3	C	G	2.251
chr1	1049386	1049389	3	C	T	-20
chr1	1049392	1049395	3	C	G	-0.3
chr1	1049395	1049398	3	C	L	5.477
chr1	1049401	1049404	3	G	L	2.306
chr1	1049413	1049416	3	C	L	-0.162
chr1	1049419	1049422	3	G	V	4.724
chr1	1049422	1049425	3	C	G	-5.566
chr1	1049425	1049428	3	C	G	-1.206
chr1	1049431	1049434	3	C	P	-9.63
chr1	1049443	1049446	3	T	A	-0.157
chr1	1049446	1049449	3	C	A	-6.573
chr1	1049566	1049569	3	G	A	1.947
chr1	1049569	1049572	3	G	L	-8.939
chr1	1049575	1049578	3	G	R	1.896
chr1	1049578	1049581	3	C	T	-0.554
chr1	1049587	1049590	3	C	G	-2.526
chr1	1049593	1049596	3	C	G	0.452
chr1	1049596	1049599	3	G	L	0.277
chr1	1049602	1049605	3	G	G	1.433
chr1	1049611	1049614	3	T	R	0.668
chr1	1049617	1049620	3	G	L	1.193
chr1	1049638	1049641	3	G	L	0.634
chr1	1049644	1049647	3	T	L	-0.749
chr1	1049647	1049650	3	C	G	0.681
chr1	1049668	1049671	3	C	T	-0.429
chr1	1049674	1049677	3	C	G	1.851
chr1	1049677	1049680	3	T	S	-8.175
chr1	1049683	1049686	3	G	V	4.8
chr1	1049686	1049689	3	C	G	1.982
chr1	1049695	1049698	3	G	G	-0.169
chr1	1049704	1049707	3	C	P	0.698
chr1	1049713	1049716	3	C	P	0.367
chr1	1049719	1049722	3	C	P	1.552
chr1	1049731	1049734	3	G	G	-1.723
chr1	1049734	1049737	3	C	A	-1.068
chr1	1049737	1049740	3	A	P	-7.977
chr1	1049749	1049752	3	G	L	0.305
chr1	1049779	1049782	3	G	P	-5.175
chr1	1049782	1049785	3	C	P	-11.912
chr1	1049785	1049788	3	C	G	1.472
chr1	1049901	1049904	3	A	G	0.326
chr1	1049904	1049907	3	A	P	-9.528
chr1	1049907	1049910	3	C	T	0.276
chr1	1049913	1049916	3	C	A	-11.504
chr1	1049928	1049931	3	C	P	0.012
chr1	1049937	1049940	3	C	P	-8.503
chr1	1049943	1049946	3	C	P	0.73
chr1	1049952	1049955	3	G	G	-0.124
chr1	1049955	1049958	3	G	A	-5.342
chr1	1049958	1049961	3	G	A	0.191
chr1	1049961	1049964	3	C	P	-0.994
chr1	1049970	1049973	3	G	V	0.422
chr1	1049973	1049976	3	G	L	0.765
chr1	1049976	1049979	3	C	P	-7.125
chr1	1049982	1049985	3	T	G	-3.582
chr1	1049988	1049991	3	T	A	1.878
chr1	1050003	1050006	3	C	P	-0.352
chr1	1050009	1050012	3	G	G	-0.892
chr1	1050018	1050021	3	C	G	-1.844
chr1	1050021	1050024	3	C	T	-0.514
chr1	1050234	1050237	3	G	S	-6.828
chr1	1050255	1050258	3	C	P	0.513
chr1	1050264	1050267	3	T	A	-3.743
chr1	1050276	1050279	3	C	G	3.442
chr1	1050282	1050285	3	C	S	1.944
chr1	1050288	1050291	3	G	L	3.991
chr1	1050294	1050297	3	G	L	2.251
chr1	1050300	1050303	3	C	G	1.606
chr1	1050303	1050306	3	G	L	0.292
chr1	1050309	1050312	3	C	T	0.269
chr1	1050318	1050321	3	G	R	0.785
chr1	1050324	1050327	3	G	L	-0.1
chr1	1050439	1050442	3	G	L	2.341
chr1	1050448	1050451	3	G	V	-0.527
chr1	1050454	1050457	3	G	L	4.822
chr1	1050457	1050460	3	A	A	-1.621
chr1	1050460	1050463	3	A	R	-4.358
chr1	1050463	1050466	3	C	G	-0.038
chr1	1050466	1050469	3	C	P	1.261
chr1	1050472	1050475	3	C	G	0.608
chr1	1050475	1050478	3	C	L	1.081
chr1	1050478	1050481	3	G	L	-1.659
chr1	1050481	1050484	3	C	L	0.07
chr1	1050490	1050493	3	G	G	0.161
chr1	1050499	1050502	3	G	T	-9.789
chr1	1050505	1050508	3	C	G	6.925
chr1	1050511	1050514	3	G	G	-1.21
chr1	1050520	1050523	3	G	V	1.508
chr1	1050523	1050526	3	G	S	-7.566
chr1	1050526	1050529	3	G	L	3.431
chr1	1050529	1050532	3	A	A	-5.864
chr1	1050532	1050535	3	G	L	1.799
chr1	1050547	1050550	3	G	L	2.615
chr1	1050556	1050559	3	C	R	0.996
chr1	1050565	1050568	3	G	L	2.98
chr1	1050568	1050571	3	C	G	5.672
chr1	1050574	1050577	3	G	G	-0.192
chr1	1050577	1050580	3	A	A	-7.849
chr1	1050580	1050583	3	G	A	-8.992
chr1	1050735	1050738	3	A	P	-15.051
chr1	1050741	1050744	3	C	T	0.637
chr1	1050750	1050753	3	C	A	0.82
chr1	1050762	1050765	3	C	V	-0.181
chr1	1050768	1050771	3	G	L	4.761
chr1	1050774	1050777	3	A	R	-1.376
chr1	1050780	1050783	3	C	G	2.184
chr1	1050783	1050786	3	C	R	1.854
chr1	1050789	1050792	3	T	G	-2.15
chr1	1050792	1050795	3	C	A	0.407
chr1	1050801	1050804	3	G	V	-1.766
chr1	1050810	1050813	3	C	G	0.635
chr1	1050813	1050816	3	C	P	0.309
chr1	1050816	1050819	3	T	R	-7.039
chr1	1050819	1050822	3	G	V	2.733
chr1	1050825	1050828	3	G	G	-0.257
chr1	1050831	1050834	3	C	S	0.968
chr1	1050834	1050837	3	G	P	3.941
chr1	1051252	1051255	3	T	V	0.445
chr1	1051255	1051258	3	G	P	-8.207
chr1	1051261	1051264	3	C	T	-6.35
chr1	1051267	1051270	3	C	L	3.259
chr1	1051273	1051276	3	G	L	2.733
chr1	1051282	1051285	3	G	P	-7.098
chr1	1051285	1051288	3	C	L	-1.982
chr1	1051294	1051297	3	G	G	-1.491
chr1	1051297	1051300	3	C	G	-6.173
chr1	1051300	1051303	3	T	A	-0.154
chr1	1051303	1051306	3	C	P	-3.615
chr1	1051318	1051321	3	G	L	1.459
chr1	1051321	1051324	3	C	A	2.363
chr1	1051324	1051327	3	T	R	0.143
chr1	1051327	1051330	3	T	A	-8.408
chr1	1051330	1051333	3	T	A	-6.095
chr1	1051333	1051336	3	C	A	-12.833
chr1	1051336	1051339	3	G	V	0.048
chr1	1051339	1051342	3	C	S	0.352
chr1	1051342	1051345	3	T	S	-6.242
chr1	1051345	1051348	3	C	G	2.887
chr1	1051354	1051357	3	T	G	-3.973
chr1	1051357	1051360	3	C	A	2.893
chr1	1051452	1051455	3	C	V	-0.359
chr1	1051455	1051458	3	C	S	1.354
chr1	1051458	1051461	3	C	L	0.775
chr1	1051464	1051467	3	C	G	2.337
chr1	1051473	1051476	3	G	L	2.238
chr1	1051476	1051479	3	G	L	2.341
chr1	1051479	1051482	3	C	T	-0.101
chr1	1051491	1051494	3	G	V	0.169
chr1	1051494	1051497	3	G	L	-0.292
chr1	1051512	1051515	3	G	T	-5.168
chr1	1051515	1051518	3	C	S	0.554
chr1	1051530	1051533	3	C	P	-0.111
chr1	1051536	1051539	3	C	T	0.748
chr1	1051542	1051545	3	C	A	2.449
chr1	1051548	1051551	3	C	G	1.436
chr1	1051554	1051557	3	C	P	0.129
chr1	1051560	1051563	3	C	L	2.615
chr1	1051566	1051569	3	G	G	0.37
chr1	1051569	1051572	3	C	A	0.875
[truncated: 998,000+ more rows]
