# Supplementary material for: Interpreting mammalian synonymous site conservation in light of the unwanted transcript hypothesis
Source: Nat Commun. 2025 Feb 27;16:2007. doi: 10.1038/s41467-025-57179-w (PMC11865589; doi:10.1038/s41467-025-57179-w)
Supplement: Supplementary file 14 — Source Data [file 41467_2025_57179_MOESM14_ESM.zip › source_data/figS7B_source_data.txt]

master_4D_site_constraint.chr	master_4D_site_constraint.end	master_4D_site_constraint.expression	master_4D_site_constraint.RBP_overlap
chr1	925947	High	0
chr1	925953	High	0
chr1	925959	High	0
chr1	925965	High	0
chr1	925971	High	0
chr1	925992	High	1
chr1	926004	High	0
chr1	926007	High	0
chr1	926013	High	1
chr1	930160	High	0
chr1	930166	High	0
chr1	930169	High	0
chr1	930190	High	0
chr1	930229	High	0
chr1	930241	High	0
chr1	930268	High	0
chr1	930274	High	0
chr1	931042	High	0
chr1	931048	High	0
chr1	931060	High	0
chr1	931069	High	0
chr1	931075	High	0
chr1	931084	High	0
chr1	935790	High	0
chr1	935793	High	0
chr1	935796	High	0
chr1	935802	High	0
chr1	935826	High	0
chr1	935829	High	0
chr1	935874	High	0
chr1	935883	High	0
chr1	935886	High	0
chr1	935895	High	0
chr1	939041	High	0
chr1	939053	High	0
chr1	939062	High	0
chr1	939065	High	0
chr1	939071	High	0
chr1	939113	High	0
chr1	939282	High	0
chr1	939306	High	0
chr1	939315	High	0
chr1	939336	High	0
chr1	939351	High	0
chr1	939366	High	0
chr1	939387	High	0
chr1	939399	High	0
chr1	941148	High	1
chr1	941151	High	1
chr1	941157	High	1
chr1	941160	High	1
chr1	941169	High	1
chr1	941193	High	0
chr1	941199	High	0
chr1	941202	High	0
chr1	941208	High	0
chr1	941214	High	0
chr1	941217	High	0
chr1	941223	High	0
chr1	941241	High	0
chr1	941253	High	0
chr1	941277	High	0
chr1	941289	High	0
chr1	941295	High	0
chr1	942178	High	0
chr1	942181	High	0
chr1	942190	High	0
chr1	942223	High	1
chr1	942229	High	1
chr1	942250	High	0
chr1	942471	High	1
chr1	942778	High	0
chr1	942826	High	0
chr1	942835	High	0
chr1	942859	High	1
chr1	942865	High	1
chr1	942889	High	0
chr1	942892	High	0
chr1	942907	High	0
chr1	942925	High	0
chr1	942970	High	0
chr1	942976	High	0
chr1	942988	High	0
chr1	942994	High	1
chr1	943006	High	1
chr1	943009	High	1
chr1	943024	High	0
chr1	943030	High	0
chr1	943045	High	0
chr1	943057	High	0
chr1	943263	High	0
chr1	943269	High	0
chr1	943290	High	0
chr1	943296	High	0
chr1	943323	High	0
chr1	943332	High	0
chr1	943344	High	0
chr1	943347	High	0
chr1	943350	High	0
chr1	943353	High	0
chr1	943359	High	0
chr1	943724	High	1
chr1	943739	High	1
chr1	943742	High	1
chr1	943757	High	0
chr1	943760	High	0
chr1	943772	High	0
chr1	943775	High	0
chr1	943781	High	0
chr1	943784	High	0
chr1	943793	High	0
chr1	943802	High	0
chr1	943910	High	0
chr1	943913	High	0
chr1	943919	High	0
chr1	943922	High	0
chr1	943925	High	0
chr1	943943	High	0
chr1	943955	High	0
chr1	943967	High	0
chr1	943982	High	0
chr1	944003	High	0
chr1	944012	High	0
chr1	944021	High	0
chr1	944039	High	0
chr1	944045	High	0
chr1	944081	High	0
chr1	944087	High	0
chr1	944111	High	0
chr1	944114	High	0
chr1	944117	High	0
chr1	944123	High	0
chr1	944739	High	25
chr1	944748	High	31
chr1	944769	High	55
chr1	944790	High	56
chr1	944796	High	45
chr1	946173	High	3
chr1	946194	High	9
chr1	946212	High	18
chr1	946215	High	16
chr1	946254	High	16
chr1	946269	High	22
chr1	946402	High	10
chr1	946444	High	9
chr1	946516	High	2
chr1	946528	High	2
chr1	946531	High	1
chr1	948146	High	3
chr1	948152	High	4
chr1	948197	High	4
chr1	948221	High	31
chr1	948490	High	36
chr1	951142	High	20
chr1	951169	High	12
chr1	951184	High	20
chr1	951208	High	27
chr1	951229	High	28
chr1	952059	High	17
chr1	952074	High	20
chr1	952439	High	16
chr1	952499	High	32
chr1	952547	High	3
chr1	953187	High	3
chr1	953190	High	1
chr1	953232	High	3
chr1	953241	High	13
chr1	953250	High	19
chr1	953815	High	5
chr1	953878	High	31
chr1	953890	High	22
chr1	954019	High	16
chr1	954037	High	17
chr1	954043	High	22
chr1	954067	High	50
chr1	955997	High	6
chr1	956000	High	6
chr1	956096	High	5
chr1	956153	High	8
chr1	956156	High	8
chr1	956159	High	10
chr1	956168	High	9
chr1	956204	High	9
chr1	956933	High	39
chr1	956969	High	28
chr1	957102	High	21
chr1	957114	High	28
chr1	958931	High	24
chr1	958946	High	25
chr1	958985	High	20
chr1	959048	High	24
chr1	959060	High	30
chr1	959066	High	32
chr1	959075	High	33
chr1	961317	Inter	5
chr1	961326	Inter	5
chr1	961338	Inter	2
chr1	961341	Inter	3
chr1	961362	Inter	7
chr1	961365	Inter	7
chr1	961377	Inter	7
chr1	961386	Inter	3
chr1	961389	Inter	3
chr1	961398	Inter	0
chr1	961404	Inter	0
chr1	961419	Inter	1
chr1	961425	Inter	1
chr1	961428	Inter	1
chr1	961437	Inter	2
chr1	961455	Inter	4
chr1	961458	Inter	4
chr1	961470	Inter	3
chr1	961473	Inter	5
chr1	961479	Inter	6
chr1	961485	Inter	6
chr1	961509	Inter	1
chr1	961512	Inter	1
chr1	961518	Inter	1
chr1	961521	Inter	1
chr1	961530	Inter	0
chr1	961542	Inter	0
chr1	961551	Inter	2
chr1	961648	Inter	5
chr1	961660	Inter	3
chr1	961699	Inter	7
chr1	961702	Inter	7
chr1	961729	Inter	13
chr1	961732	Inter	12
chr1	961735	Inter	12
chr1	961741	Inter	10
chr1	961831	Inter	7
chr1	961834	Inter	8
chr1	961843	Inter	7
chr1	961852	Inter	4
chr1	961858	Inter	1
chr1	961867	Inter	0
chr1	961876	Inter	0
chr1	961891	Inter	1
chr1	961894	Inter	1
chr1	961909	Inter	2
chr1	961912	Inter	3
chr1	961921	Inter	4
chr1	961924	Inter	5
chr1	961930	Inter	6
chr1	961933	Inter	6
chr1	961963	Inter	5
chr1	961966	Inter	5
chr1	961987	Inter	2
chr1	961990	Inter	2
chr1	962002	Inter	2
chr1	962008	Inter	4
chr1	962011	Inter	5
chr1	962032	Inter	7
chr1	962041	Inter	4
chr1	962357	Inter	6
chr1	962360	Inter	5
chr1	962369	Inter	2
chr1	962372	Inter	2
chr1	962384	Inter	4
chr1	962390	Inter	6
chr1	962393	Inter	6
chr1	962408	Inter	7
chr1	962420	Inter	9
chr1	962423	Inter	9
chr1	962432	Inter	6
chr1	962444	Inter	5
chr1	962453	Inter	5
chr1	962706	Inter	3
chr1	962718	Inter	2
chr1	962724	Inter	1
chr1	962733	Inter	1
chr1	962748	Inter	5
chr1	962751	Inter	7
chr1	962754	Inter	9
chr1	962760	Inter	8
chr1	962775	Inter	8
chr1	962778	Inter	6
chr1	962805	Inter	2
chr1	962808	Inter	3
chr1	962820	Inter	4
chr1	962832	Inter	3
chr1	962835	Inter	4
chr1	962856	Inter	7
chr1	962859	Inter	5
chr1	962868	Inter	6
chr1	962874	Inter	3
chr1	962883	Inter	2
chr1	962898	Inter	2
chr1	962904	Inter	2
chr1	962907	Inter	3
chr1	962916	Inter	4
chr1	963116	Inter	5
chr1	963128	Inter	5
chr1	963137	Inter	6
chr1	963161	Inter	2
chr1	963170	Inter	1
chr1	963179	Inter	1
chr1	963182	Inter	1
chr1	963185	Inter	0
chr1	963188	Inter	0
chr1	963194	Inter	0
chr1	963200	Inter	0
chr1	963203	Inter	1
chr1	963206	Inter	2
chr1	963212	Inter	7
chr1	963230	Inter	29
chr1	963248	Inter	45
chr1	963251	Inter	40
chr1	963346	Inter	18
chr1	963352	Inter	24
chr1	963358	Inter	25
chr1	963361	Inter	27
chr1	963367	Inter	21
chr1	963385	Inter	8
chr1	963388	Inter	6
chr1	963409	Inter	2
chr1	963412	Inter	2
chr1	963418	Inter	2
chr1	963427	Inter	1
chr1	963436	Inter	3
chr1	963442	Inter	3
chr1	963448	Inter	4
chr1	963457	Inter	4
chr1	963463	Inter	4
chr1	963478	Inter	3
chr1	963487	Inter	3
chr1	963490	Inter	5
chr1	963493	Inter	4
chr1	963499	Inter	1
chr1	963929	Inter	8
chr1	963938	Inter	10
chr1	963941	Inter	10
chr1	963947	Inter	8
chr1	963968	Inter	12
chr1	963977	Inter	13
chr1	963980	Inter	14
chr1	963986	Inter	13
chr1	963992	Inter	10
chr1	963998	Inter	5
chr1	964001	Inter	4
chr1	964111	Inter	5
chr1	964117	Inter	10
chr1	964126	Inter	10
chr1	964153	Inter	4
chr1	964156	Inter	3
chr1	964162	Inter	1
chr1	964177	Inter	1
chr1	964351	Inter	4
chr1	964369	Inter	5
chr1	964372	Inter	5
chr1	964375	Inter	4
chr1	964387	Inter	3
chr1	964405	Inter	2
chr1	964411	Inter	2
chr1	964414	Inter	3
chr1	964426	Inter	5
chr1	964432	Inter	8
chr1	964441	Inter	11
chr1	964450	Inter	10
chr1	964462	Inter	2
chr1	964471	Inter	0
chr1	964486	Inter	1
chr1	964498	Inter	4
chr1	964510	Inter	5
chr1	964516	Inter	4
chr1	964528	Inter	1
chr1	964981	Inter	10
chr1	964984	Inter	10
chr1	965014	Inter	10
chr1	965023	Inter	9
chr1	965029	Inter	7
chr1	965035	Inter	5
chr1	965041	Inter	3
chr1	965065	Inter	2
chr1	965077	Inter	1
chr1	965086	Inter	0
chr1	965104	Inter	0
chr1	965113	Inter	0
chr1	965119	Inter	0
chr1	965125	Inter	0
chr1	965134	Inter	0
chr1	965137	Inter	0
chr1	965155	Inter	1
chr1	965161	Inter	1
chr1	965167	Inter	0
chr1	965173	Inter	0
chr1	965176	Inter	0
chr1	965179	Inter	0
chr1	965182	Inter	0
chr1	965188	Inter	1
chr1	966537	Low	1
chr1	966561	Low	1
chr1	966573	Low	1
chr1	966576	Low	1
chr1	966579	Low	1
chr1	966582	Low	1
chr1	966588	Low	1
chr1	966603	Low	0
chr1	966725	Low	2
chr1	966731	Low	2
chr1	966740	Low	1
chr1	966761	Low	0
chr1	966800	Low	0
chr1	966803	Low	0
chr1	970327	Low	2
chr1	970357	Low	0
chr1	970363	Low	0
chr1	970372	Low	0
chr1	970375	Low	0
chr1	970393	Low	1
chr1	970399	Low	1
chr1	970405	Low	1
chr1	970541	Low	0
chr1	970556	Low	1
chr1	970574	Low	1
chr1	970592	Low	0
chr1	970688	Low	1
chr1	970691	Low	1
chr1	970700	Low	1
chr1	970730	Low	0
chr1	970745	Low	0
chr1	970757	Low	1
chr1	970880	Low	3
chr1	970886	Low	3
chr1	970904	Low	1
chr1	970907	Low	1
chr1	970928	Low	1
chr1	970949	Low	0
chr1	971000	Low	0
chr1	971121	Low	1
chr1	971130	Low	1
chr1	971166	Low	0
chr1	971175	Low	0
chr1	971184	Low	0
chr1	971190	Low	0
chr1	971199	Low	0
chr1	971338	Low	1
chr1	971347	Low	1
chr1	971350	Low	1
chr1	971362	Low	1
chr1	971368	Low	0
chr1	971392	Low	1
chr1	972077	Low	4
chr1	972089	Low	3
chr1	972143	Low	1
chr1	972289	Low	0
chr1	972295	Low	0
chr1	972304	Low	1
chr1	972313	Low	2
chr1	972322	Low	2
chr1	972349	Low	0
chr1	972358	Low	0
chr1	972418	Low	0
chr1	972881	Low	0
chr1	972890	Low	0
chr1	972899	Low	0
chr1	972905	Low	0
chr1	972947	Low	0
chr1	973209	Low	0
chr1	973236	Low	0
chr1	973263	Low	0
chr1	973275	Low	0
chr1	973299	Low	1
chr1	973302	Low	1
chr1	973320	Low	1
chr1	973323	Low	1
chr1	973517	Low	0
chr1	973571	Low	0
chr1	973583	Low	0
chr1	973598	Low	1
chr1	973604	Low	1
chr1	973619	Low	2
chr1	973634	Low	1
chr1	973838	Low	0
chr1	973862	Low	0
chr1	973871	Low	1
chr1	973898	Low	2
chr1	973910	Low	2
chr1	973919	Low	1
chr1	973949	Low	1
chr1	973973	Low	0
chr1	973982	Low	0
chr1	973988	Low	0
chr1	973991	Low	0
chr1	974006	Low	0
chr1	974009	Low	0
chr1	974318	Low	1
chr1	974324	Low	1
chr1	974348	Low	1
chr1	974363	Low	2
chr1	974452	Low	6
chr1	974455	Low	5
chr1	974512	Low	2
chr1	974527	Low	2
chr1	976214	Low	1
chr1	976250	Low	0
chr1	976262	Low	1
chr1	976500	Low	0
chr1	976518	Low	0
chr1	976539	Low	3
chr1	976551	Low	2
chr1	976569	Low	1
chr1	976605	Low	2
chr1	978882	Low	0
chr1	978885	Low	0
chr1	978891	Low	0
chr1	978897	Low	1
chr1	979008	Low	3
chr1	979032	Low	3
chr1	979074	Low	0
chr1	979137	Low	0
chr1	979167	Low	0
chr1	979290	Low	1
chr1	979296	Low	1
chr1	979326	Low	0
chr1	979389	Low	0
chr1	979398	Low	0
chr1	979413	Low	0
chr1	979431	Low	0
chr1	979506	Low	0
chr1	979563	Low	0
chr1	979587	Low	1
chr1	980397	Low	0
chr1	980523	Low	0
chr1	980628	Low	1
chr1	980712	Low	0
chr1	980721	Low	0
chr1	980739	Low	0
chr1	980760	Low	0
chr1	980775	Low	0
chr1	980778	Low	0
chr1	980829	Low	0
chr1	980892	Low	0
chr1	980910	Low	0
chr1	980925	Low	0
chr1	980934	Low	0
chr1	981000	Low	0
chr1	1013995	High	5
chr1	1014001	High	3
chr1	1014010	High	4
chr1	1014031	High	7
chr1	1014034	High	7
chr1	1014064	High	8
chr1	1014079	High	7
chr1	1014094	High	4
chr1	1014100	High	3
chr1	1014115	High	1
chr1	1014157	High	1
chr1	1014172	High	2
chr1	1014199	High	1
chr1	1014205	High	1
chr1	1014223	High	1
chr1	1014235	High	3
chr1	1014238	High	4
chr1	1014280	High	4
chr1	1014292	High	2
chr1	1014313	High	0
chr1	1014331	High	4
chr1	1014352	High	7
chr1	1014364	High	7
chr1	1014370	High	10
chr1	1014391	High	8
chr1	1014406	High	5
chr1	1014424	High	3
chr1	1022206	High	4
chr1	1022209	High	10
chr1	1022215	High	12
chr1	1022227	High	23
chr1	1022239	High	37
chr1	1022242	High	39
chr1	1022254	High	39
chr1	1022266	High	23
chr1	1022275	High	13
chr1	1022278	High	13
chr1	1022287	High	13
chr1	1022293	High	14
chr1	1022302	High	17
chr1	1022320	High	16
chr1	1022323	High	13
chr1	1022329	High	10
chr1	1022335	High	6
chr1	1022350	High	8
chr1	1022371	High	29
chr1	1022380	High	31
chr1	1022395	High	18
chr1	1022407	High	9
chr1	1022413	High	8
chr1	1022428	High	16
chr1	1022431	High	19
chr1	1022437	High	16
chr1	1022446	High	15
chr1	1035287	High	8
chr1	1035302	High	10
chr1	1035308	High	14
chr1	1035317	High	8
chr1	1040687	High	44
chr1	1040735	High	8
chr1	1040741	High	5
chr1	1040756	High	7
chr1	1040768	High	10
chr1	1040771	High	10
chr1	1040780	High	7
chr1	1040786	High	8
chr1	1040798	High	4
chr1	1040801	High	3
chr1	1040852	High	4
chr1	1040858	High	3
chr1	1041174	High	10
chr1	1041186	High	6
chr1	1041192	High	5
chr1	1041198	High	6
chr1	1041201	High	6
chr1	1041213	High	4
chr1	1041219	High	5
chr1	1041228	High	9
chr1	1041249	High	6
chr1	1041270	High	8
chr1	1041282	High	10
chr1	1041291	High	9
chr1	1041297	High	5
chr1	1041303	High	3
chr1	1041324	High	6
chr1	1041482	High	29
chr1	1041524	High	10
chr1	1041533	High	7
chr1	1041539	High	7
chr1	1041599	High	10
chr1	1041611	High	3
chr1	1041614	High	3
chr1	1041653	High	26
chr1	1041659	High	22
chr1	1041677	High	10
chr1	1041680	High	10
chr1	1041686	High	12
chr1	1041990	High	27
chr1	1041996	High	43
chr1	1041999	High	47
chr1	1042002	High	54
chr1	1042008	High	58
chr1	1042014	High	58
chr1	1042023	High	54
chr1	1042050	High	11
chr1	1042062	High	13
chr1	1042068	High	10
chr1	1042077	High	7
chr1	1042104	High	6
chr1	1042155	High	0
chr1	1042158	High	1
chr1	1043246	High	12
chr1	1043252	High	14
chr1	1043267	High	17
chr1	1043282	High	14
chr1	1043297	High	23
chr1	1043357	High	12
chr1	1043363	High	14
chr1	1043384	High	17
chr1	1043399	High	12
chr1	1043405	High	11
chr1	1043411	High	9
chr1	1043417	High	6
chr1	1043438	High	7
chr1	1043453	High	4
chr1	1043548	High	28
chr1	1043563	High	38
chr1	1043566	High	39
chr1	1043569	High	39
chr1	1043590	High	26
chr1	1043596	High	18
chr1	1043602	High	12
chr1	1043614	High	13
chr1	1043617	High	16
chr1	1043623	High	22
chr1	1043632	High	40
chr1	1043647	High	45
chr1	1043659	High	28
chr1	1043680	High	5
chr1	1043686	High	1
chr1	1043713	High	1
chr1	1043716	High	1
chr1	1043725	High	2
chr1	1043827	High	1
chr1	1043842	High	6
chr1	1043848	High	7
chr1	1043854	High	11
chr1	1043860	High	14
chr1	1043881	High	32
chr1	1043890	High	31
chr1	1043911	High	33
chr1	1043917	High	28
chr1	1043923	High	19
chr1	1043938	High	13
chr1	1043971	High	7
chr1	1044001	High	6
chr1	1044010	High	8
chr1	1044119	High	12
chr1	1044128	High	21
chr1	1044134	High	22
chr1	1044212	High	18
chr1	1044342	High	22
chr1	1044357	High	12
chr1	1044378	High	11
chr1	1044387	High	11
chr1	1044411	High	10
chr1	1044432	High	6
chr1	1045165	High	14
chr1	1045174	High	16
chr1	1045195	High	21
chr1	1045207	High	29
chr1	1045216	High	27
chr1	1045222	High	24
chr1	1045249	High	19
chr1	1045258	High	21
chr1	1045261	High	20
chr1	1045270	High	13
chr1	1045276	High	8
chr1	1045384	High	2
chr1	1045387	High	4
chr1	1045399	High	5
chr1	1045411	High	7
chr1	1045417	High	5
chr1	1045426	High	4
chr1	1045432	High	5
chr1	1045447	High	9
chr1	1045462	High	14
chr1	1045474	High	16
chr1	1045492	High	20
chr1	1045498	High	27
chr1	1045516	High	31
chr1	1045522	High	22
chr1	1045749	High	35
chr1	1045761	High	36
chr1	1045764	High	35
chr1	1045788	High	32
chr1	1045791	High	33
chr1	1045797	High	31
chr1	1045812	High	30
chr1	1045821	High	26
chr1	1045845	High	42
chr1	1045851	High	44
chr1	1045854	High	42
chr1	1045857	High	39
chr1	1045866	High	30
chr1	1045875	High	3
chr1	1045968	High	11
chr1	1045983	High	7
chr1	1046016	High	19
chr1	1046034	High	15
chr1	1046040	High	14
chr1	1046061	High	5
chr1	1046076	High	4
chr1	1046085	High	5
chr1	1046162	High	28
chr1	1046189	High	18
chr1	1046204	High	8
chr1	1046210	High	8
chr1	1046216	High	9
chr1	1046222	High	10
chr1	1046228	High	9
chr1	1046255	High	11
chr1	1046464	High	11
chr1	1046494	High	5
chr1	1046503	High	4
chr1	1046506	High	4
chr1	1046509	High	5
chr1	1046533	High	4
chr1	1046563	High	3
chr1	1046569	High	6
chr1	1046578	High	9
chr1	1046602	High	8
chr1	1046623	High	7
chr1	1046644	High	1
chr1	1046668	High	3
chr1	1046698	High	21
chr1	1046716	High	37
chr1	1046722	High	37
chr1	1046728	High	33
chr1	1046734	High	21
chr1	1046821	High	24
chr1	1046830	High	27
chr1	1046851	High	15
chr1	1046854	High	13
chr1	1046860	High	8
chr1	1046866	High	9
chr1	1046881	High	8
chr1	1046902	High	23
chr1	1046917	High	30
chr1	1046926	High	30
chr1	1046932	High	27
chr1	1046944	High	18
chr1	1046947	High	18
chr1	1047349	High	27
chr1	1047352	High	26
chr1	1047382	High	14
chr1	1047409	High	3
chr1	1047421	High	1
chr1	1047427	High	1
chr1	1047575	High	3
chr1	1047590	High	1
chr1	1047623	High	21
chr1	1047632	High	30
chr1	1047647	High	20
chr1	1047656	High	12
chr1	1047662	High	7
chr1	1047668	High	5
chr1	1047674	High	5
chr1	1047686	High	10
chr1	1047801	High	36
chr1	1047810	High	26
chr1	1047834	High	13
chr1	1047840	High	13
chr1	1047852	High	14
chr1	1047867	High	9
chr1	1048073	High	4
chr1	1048079	High	2
chr1	1048082	High	2
chr1	1048115	High	6
chr1	1048124	High	8
chr1	1048133	High	5
chr1	1048163	High	5
chr1	1048178	High	6
chr1	1048256	High	4
chr1	1048289	High	6
chr1	1048340	High	21
chr1	1048877	High	13
chr1	1048883	High	17
chr1	1048898	High	14
chr1	1048904	High	13
chr1	1048913	High	19
chr1	1048931	High	13
chr1	1048943	High	5
chr1	1048946	High	4
chr1	1048949	High	2
chr1	1048988	High	4
chr1	1049012	High	6
chr1	1049045	High	17
chr1	1049051	High	19
chr1	1049254	High	24
chr1	1049266	High	12
chr1	1049269	High	11
chr1	1049293	High	6
chr1	1049314	High	5
chr1	1049329	High	2
chr1	1049347	High	0
chr1	1049368	High	2
chr1	1049371	High	4
chr1	1049380	High	8
chr1	1049386	High	8
chr1	1049398	High	5
chr1	1049404	High	3
chr1	1049422	High	9
chr1	1049569	High	17
chr1	1049596	High	11
chr1	1049599	High	10
chr1	1049605	High	7
chr1	1049614	High	11
chr1	1049620	High	15
chr1	1049686	High	26
chr1	1049689	High	18
chr1	1049707	High	2
chr1	1049716	High	4
chr1	1049722	High	5
chr1	1049788	High	19
chr1	1049904	High	10
chr1	1049910	High	14
chr1	1049931	High	20
chr1	1049946	High	11
chr1	1049961	High	12
chr1	1049973	High	17
chr1	1049976	High	18
chr1	1049991	High	18
chr1	1050258	High	5
chr1	1050285	High	2
chr1	1050291	High	2
chr1	1050297	High	5
chr1	1050303	High	7
chr1	1050312	High	8
chr1	1050442	High	25
chr1	1050469	High	23
chr1	1050475	High	17
chr1	1050484	High	8
chr1	1050493	High	4
chr1	1050508	High	5
chr1	1050523	High	7
chr1	1050529	High	12
chr1	1050550	High	13
chr1	1050559	High	14
chr1	1050568	High	14
chr1	1050571	High	12
chr1	1050744	High	13
chr1	1050753	High	9
chr1	1050771	High	4
chr1	1050783	High	8
chr1	1050786	High	14
chr1	1050795	High	14
chr1	1050813	High	20
chr1	1050816	High	18
chr1	1050822	High	16
chr1	1050834	High	13
chr1	1050837	High	10
chr1	1051255	High	15
chr1	1051270	High	7
chr1	1051276	High	8
chr1	1051321	High	8
chr1	1051324	High	8
chr1	1051327	High	8
chr1	1051339	High	6
chr1	1051342	High	6
chr1	1051348	High	5
chr1	1051360	High	4
chr1	1051458	High	21
chr1	1051467	High	24
chr1	1051476	High	16
chr1	1051479	High	13
chr1	1051494	High	7
chr1	1051518	High	8
chr1	1051539	High	14
chr1	1051545	High	13
chr1	1051551	High	11
chr1	1051557	High	5
chr1	1051563	High	4
chr1	1051569	High	4
chr1	1051572	High	4
chr1	1051596	High	3
chr1	1051608	High	7
chr1	1051620	High	13
chr1	1051629	High	19
chr1	1051729	High	15
chr1	1051732	High	16
chr1	1051750	High	15
chr1	1051768	High	24
chr1	1051783	High	36
chr1	1051798	High	37
chr1	1051807	High	33
chr1	1053786	High	20
chr1	1053795	High	33
chr1	1053804	High	46
chr1	1053813	High	48
chr1	1053816	High	42
chr1	1053819	High	38
chr1	1053822	High	32
chr1	1053831	High	21
chr1	1053837	High	15
chr1	1053846	High	13
chr1	1053864	High	18
chr1	1053867	High	20
chr1	1053873	High	15
chr1	1053885	High	9
chr1	1053906	High	6
chr1	1053909	High	6
chr1	1053921	High	7
chr1	1053924	High	6
chr1	1053927	High	7
chr1	1053930	High	8
chr1	1053936	High	11
chr1	1053942	High	13
chr1	1053948	High	11
chr1	1053963	High	10
chr1	1053966	High	7
chr1	1054466	High	14
chr1	1054475	High	23
chr1	1054478	High	24
chr1	1054487	High	34
chr1	1054493	High	38
chr1	1054499	High	46
chr1	1054502	High	41
chr1	1054505	High	41
chr1	1054511	High	38
chr1	1054517	High	29
chr1	1054526	High	15
chr1	1054538	High	9
chr1	1054541	High	9
chr1	1054828	High	17
chr1	1054831	High	19
chr1	1054840	High	18
chr1	1054855	High	7
chr1	1054861	High	3
chr1	1054867	High	3
chr1	1054879	High	3
chr1	1054885	High	7
chr1	1054888	High	10
chr1	1054897	High	17
chr1	1054903	High	22
chr1	1054909	High	33
chr1	1054924	High	26
chr1	1054930	High	20
chr1	1054933	High	16
chr1	1054948	High	5
chr1	1071829	Low	0
chr1	1071937	Low	0
chr1	1072150	Low	0
chr1	1072216	Low	0
chr1	1072231	Low	0
chr1	1072234	Low	0
chr1	1072246	Low	0
chr1	1072255	Low	0
chr1	1072321	Low	0
chr1	1072330	Low	0
chr1	1072339	Low	0
chr1	1072420	Low	0
chr1	1072432	Low	0
chr1	1072450	Low	0
chr1	1072453	Low	0
chr1	1082917	Inter	5
chr1	1082968	Inter	22
chr1	1082986	Inter	17
chr1	1084354	Inter	16
chr1	1085906	Inter	17
chr1	1085915	Inter	18
chr1	1085942	Inter	11
chr1	1085978	Inter	2
chr1	1085981	Inter	2
chr1	1085999	Inter	3
chr1	1086008	Inter	2
chr1	1086011	Inter	2
chr1	1087194	Inter	12
chr1	1087563	Inter	9
chr1	1087569	Inter	11
chr1	1087575	Inter	8
chr1	1090354	Inter	3
chr1	1090357	Inter	4
chr1	1090384	Inter	21
chr1	1090396	Inter	18
chr1	1090405	Inter	14
chr1	1091472	Inter	7
chr1	1091499	Inter	8
chr1	1091502	Inter	8
chr1	1091517	Inter	6
chr1	1179323	Low	0
chr1	1179332	Low	0
chr1	1180035	Low	0
chr1	1180041	Low	0
chr1	1180113	Low	0
chr1	1180203	Low	0
chr1	1180233	Low	0
chr1	1180305	Low	0
chr1	1180323	Low	0
chr1	1180332	Low	0
chr1	1180510	Low	0
chr1	1180552	Low	0
chr1	1180597	Low	0
chr1	1180756	Low	0
chr1	1180768	Low	0
chr1	1180771	Low	0
chr1	1180774	Low	0
chr1	1180777	Low	0
chr1	1180786	Low	0
chr1	1180792	Low	0
chr1	1180798	Low	0
chr1	1180801	Low	0
chr1	1180858	Low	0
chr1	1182394	Low	0
chr1	1182403	Low	0
chr1	1182901	Low	0
chr1	1182907	Low	0
chr1	1182910	Low	0
chr1	1182919	Low	0
chr1	1182925	Low	0
chr1	1182934	Low	0
chr1	1182961	Low	0
chr1	1182964	Low	0
chr1	1182970	Low	0
chr1	1182997	Low	0
chr1	1183036	Low	0
chr1	1183042	Low	0
chr1	1183938	Low	0
chr1	1183941	Low	0
chr1	1183944	Low	0
chr1	1183950	Low	0
chr1	1183965	Low	0
chr1	1183971	Low	0
chr1	1183977	Low	0
chr1	1183980	Low	0
chr1	1183986	Low	0
chr1	1183992	Low	0
chr1	1184016	Low	0
chr1	1184022	Low	0
chr1	1184031	Low	0
chr1	1184034	Low	0
chr1	1184037	Low	0
chr1	1184040	Low	0
chr1	1184061	Low	0
chr1	1184070	Low	0
chr1	1184076	Low	0
chr1	1184085	Low	0
chr1	1184989	Low	0
chr1	1184992	Low	0
chr1	1185001	Low	0
chr1	1185004	Low	0
chr1	1185019	Low	0
chr1	1185037	Low	0
chr1	1185070	Low	0
chr1	1185076	Low	0
chr1	1185079	Low	0
chr1	1185082	Low	0
chr1	1185094	Low	0
chr1	1185100	Low	0
chr1	1185103	Low	0
chr1	1196623	Low	0
chr1	1196641	Low	0
chr1	1196647	Low	0
chr1	1196665	Low	0
chr1	1196680	Low	0
chr1	1196686	Low	0
chr1	1197095	Low	0
chr1	1197101	Low	0
chr1	1197104	Low	0
chr1	1197116	Low	0
chr1	1197128	Low	0
chr1	1197134	Low	0
chr1	1197146	Low	0
chr1	1197149	Low	0
chr1	1197158	Low	0
chr1	1197170	Low	0
chr1	1197173	Low	0
chr1	1203862	Low	0
chr1	1203952	Low	0
chr1	1204035	Low	0
chr1	1204095	Low	0
chr1	1204116	Low	0
chr1	1204215	Low	0
chr1	1204431	Low	0
chr1	1204443	Low	0
chr1	1205383	Low	0
chr1	1211567	Low	0
chr1	1211606	Low	1
chr1	1211618	Low	2
chr1	1211943	Low	0
chr1	1211949	Low	0
chr1	1212057	Low	0
chr1	1212996	Low	0
chr1	1213026	Low	0
chr1	1213032	Low	0
chr1	1213086	Low	0
chr1	1213772	Low	0
chr1	1213984	Low	0
chr1	1214059	Low	1
chr1	1214071	Low	1
chr1	1214116	Low	1
chr1	1217545	High	9
chr1	1217557	High	10
chr1	1217599	High	23
chr1	1218461	High	32
chr1	1218470	High	46
chr1	1218476	High	47
chr1	1218578	High	27
chr1	1218581	High	27
chr1	1218587	High	28
chr1	1218770	High	23
chr1	1218779	High	24
chr1	1218857	High	17
chr1	1223836	High	21
chr1	1223848	High	25
chr1	1223965	High	22
chr1	1228494	High	27
chr1	1228500	High	32
chr1	1228545	High	4
chr1	1228569	High	13
chr1	1228602	High	21
chr1	1228620	High	20
chr1	1228623	High	19
chr1	1228659	High	12
chr1	1228683	High	31
chr1	1228716	High	51
chr1	1228740	High	54
chr1	1228764	High	36
chr1	1232674	High	0
chr1	1232680	High	0
chr1	1232686	High	0
chr1	1232692	High	1
chr1	1232719	High	1
chr1	1232734	High	1
chr1	1232737	High	1
chr1	1232830	High	3
chr1	1232842	High	8
chr1	1232866	High	14
chr1	1232884	High	6
chr1	1232911	High	8
chr1	1232920	High	10
chr1	1232923	High	10
chr1	1232929	High	12
chr1	1232935	High	11
chr1	1232938	High	9
chr1	1232950	High	5
chr1	1232953	High	4
chr1	1232962	High	3
chr1	1232968	High	3
chr1	1232974	High	3
chr1	1232983	High	3
chr1	1233007	High	3
chr1	1233016	High	2
chr1	1233019	High	3
chr1	1233025	High	3
chr1	1233034	High	2
chr1	1233040	High	2
chr1	1233061	High	0
chr1	1233088	High	1
chr1	1233106	High	1
chr1	1233109	High	1
chr1	1233127	High	2
chr1	1233139	High	1
chr1	1233157	High	1
chr1	1233169	High	3
chr1	1233175	High	2
chr1	1233190	High	1
chr1	1233196	High	1
chr1	1233199	High	1
chr1	1233205	High	2
chr1	1233259	High	11
chr1	1233265	High	12
chr1	1242557	Low	2
chr1	1242578	Low	4
chr1	1242596	Low	7
chr1	1242620	Low	2
chr1	1242907	Low	8
chr1	1243103	Low	1
chr1	1243112	Low	2
chr1	1243445	Low	2
chr1	1243457	Low	0
chr1	1243487	Low	0
chr1	1243499	Low	0
chr1	1243514	Low	0
chr1	1243526	Low	0
chr1	1243529	Low	0
chr1	1243975	Low	1
chr1	1243978	Low	1
chr1	1243984	Low	1
chr1	1243993	Low	2
chr1	1243996	Low	2
chr1	1244074	Low	11
chr1	1244101	Low	3
chr1	1244273	Low	2
chr1	1244381	Low	1
chr1	1244432	Low	4
chr1	1244438	Low	2
chr1	1246559	Low	2
chr1	1246619	Low	6
chr1	1246628	Low	6
chr1	1255224	High	26
chr1	1255239	High	27
chr1	1255284	High	3
chr1	1255296	High	2
chr1	1255344	High	29
chr1	1255404	High	17
chr1	1255413	High	16
chr1	1255416	High	16
chr1	1255452	High	11
chr1	1256048	High	18
chr1	1256111	High	17
chr1	1256114	High	19
chr1	1256992	High	7
chr1	1257016	High	12
chr1	1257019	High	15
chr1	1257025	High	16
chr1	1257028	High	15
chr1	1257037	High	13
chr1	1257049	High	14
chr1	1257061	High	16
chr1	1257070	High	21
chr1	1257112	High	21
chr1	1257228	High	15
chr1	1257255	High	9
chr1	1257258	High	8
chr1	1257279	High	4
chr1	1257309	High	7
chr1	1263368	High	42
chr1	1263371	High	42
chr1	1263374	High	40
chr1	1263377	High	36
chr1	1267882	High	18
chr1	1267906	High	11
chr1	1267981	High	16
chr1	1285973	Inter	0
chr1	1286024	Inter	0
chr1	1286036	Inter	0
chr1	1286060	Inter	0
chr1	1286063	Inter	0
chr1	1286075	Inter	0
chr1	1286081	Inter	0
chr1	1286084	Inter	0
chr1	1286087	Inter	0
chr1	1286093	Inter	0
chr1	1286105	Inter	0
chr1	1286117	Inter	0
chr1	1286129	Inter	1
chr1	1286132	Inter	1
chr1	1286138	Inter	1
chr1	1286144	Inter	1
chr1	1286150	Inter	1
chr1	1286171	Inter	1
chr1	1286204	Inter	5
chr1	1286813	Inter	1
chr1	1287773	Inter	0
chr1	1290496	Inter	0
chr1	1290526	Inter	0
chr1	1290670	Inter	3
chr1	1290679	Inter	3
chr1	1290685	Inter	1
chr1	1291077	Inter	1
chr1	1291104	Inter	1
chr1	1291352	Inter	1
chr1	1291358	Inter	1
chr1	1291388	Inter	3
chr1	1291406	Inter	2
chr1	1291475	Inter	0
chr1	1291577	Inter	1
chr1	1293576	High	9
chr1	1293609	High	0
chr1	1293627	High	0
chr1	1293633	High	0
chr1	1293651	High	4
chr1	1293699	High	7
chr1	1293828	High	4
chr1	1293873	High	3
chr1	1293888	High	8
chr1	1294095	High	3
chr1	1294101	High	4
chr1	1294110	High	5
chr1	1294131	High	5
chr1	1294134	High	6
chr1	1294402	High	12
chr1	1294420	High	18
chr1	1294468	High	6
chr1	1294477	High	7
chr1	1294489	High	5
chr1	1294552	High	14
chr1	1294606	High	15
chr1	1294728	High	11
chr1	1294737	High	10
chr1	1294740	High	10
chr1	1294761	High	7
chr1	1294776	High	3
chr1	1294812	High	2
chr1	1295448	High	6
chr1	1295469	High	5
chr1	1295499	High	1
chr1	1295526	High	3
chr1	1295529	High	3
chr1	1295544	High	3
chr1	1295737	High	5
chr1	1295761	High	6
chr1	1295779	High	3
chr1	1295788	High	4
chr1	1295860	High	23
chr1	1295902	High	3
chr1	1296017	High	12
chr1	1296026	High	24
chr1	1296032	High	31
chr1	1296238	High	23
chr1	1296244	High	21
chr1	1296253	High	17
chr1	1296274	High	10
chr1	1296463	High	5
chr1	1296475	High	3
chr1	1296526	High	9
chr1	1296574	High	7
chr1	1296607	High	23
chr1	1296613	High	25
chr1	1296622	High	27
chr1	1296628	High	23
chr1	1297870	High	15
chr1	1298018	High	14
chr1	1298027	High	21
chr1	1298045	High	22
chr1	1298096	High	31
chr1	1298099	High	36
chr1	1298105	High	40
chr1	1298391	High	9
chr1	1298421	High	3
chr1	1298593	High	10
chr1	1298623	High	28
chr1	1298632	High	27
chr1	1298641	High	23
chr1	1299831	High	8
chr1	1299876	High	13
chr1	1299894	High	12
chr1	1299903	High	7
chr1	1299982	High	5
chr1	1300003	High	7
chr1	1300042	High	13
chr1	1300164	High	16
chr1	1300524	High	5
chr1	1300530	High	7
chr1	1300551	High	9
chr1	1300554	High	7
chr1	1300572	High	7
chr1	1300593	High	9
chr1	1300620	High	51
chr1	1300623	High	54
chr1	1300635	High	56
chr1	1300686	High	16
chr1	1302017	High	22
chr1	1302937	High	11
chr1	1302955	High	15
chr1	1303162	High	8
chr1	1303204	High	10
chr1	1303213	High	4
chr1	1303234	High	4
chr1	1303279	High	3
chr1	1304092	High	17
chr1	1304113	High	29
chr1	1304125	High	30
chr1	1308691	Inter	4
chr1	1308709	Inter	4
chr1	1308918	Inter	14
chr1	1308921	Inter	14
chr1	1308936	Inter	17
chr1	1308969	Inter	4
chr1	1309103	Inter	12
chr1	1309136	Inter	6
chr1	1309142	Inter	6
chr1	1309157	Inter	2
chr1	1309166	Inter	2
chr1	1309184	Inter	1
chr1	1309196	Inter	1
chr1	1309199	Inter	1
chr1	1309214	Inter	2
chr1	1309232	Inter	4
chr1	1309241	Inter	2
chr1	1309244	Inter	2
chr1	1309256	Inter	2
chr1	1309268	Inter	2
chr1	1309460	Inter	3
chr1	1309466	Inter	5
chr1	1309475	Inter	6
chr1	1309478	Inter	5
chr1	1309496	Inter	6
chr1	1309505	Inter	7
chr1	1309511	Inter	7
chr1	1309517	Inter	8
chr1	1309523	Inter	9
chr1	1309529	Inter	10
chr1	1309532	Inter	9
chr1	1309535	Inter	8
chr1	1309541	Inter	10
chr1	1309562	Inter	2
chr1	1309568	Inter	2
chr1	1309699	Inter	8
chr1	1309714	Inter	7
chr1	1309723	Inter	5
chr1	1309729	Inter	3
chr1	1309747	Inter	1
chr1	1309762	Inter	3
chr1	1309786	Inter	4
chr1	1309807	Inter	2
chr1	1309810	Inter	3
chr1	1309822	Inter	3
chr1	1309828	Inter	3
chr1	1310673	Inter	3
chr1	1310914	Inter	15
chr1	1310932	Inter	23
chr1	1310935	Inter	21
chr1	1310941	Inter	23
chr1	1310950	Inter	15
chr1	1310965	Inter	7
chr1	1310971	Inter	5
chr1	1310983	Inter	4
chr1	1311004	Inter	3
chr1	1311022	Inter	3
chr1	1311025	Inter	3
chr1	1311031	Inter	2
chr1	1311037	Inter	2
chr1	1311046	Inter	5
chr1	1311055	Inter	10
chr1	1311901	High	28
chr1	1311913	High	40
chr1	1312036	High	31
chr1	1312051	High	32
chr1	1312096	High	11
chr1	1312102	High	11
chr1	1312117	High	10
chr1	1312306	High	8
chr1	1312321	High	7
chr1	1312327	High	7
chr1	1312461	High	3
chr1	1312606	High	18
chr1	1312621	High	7
chr1	1312633	High	3
chr1	1312645	High	3
chr1	1312654	High	13
chr1	1312657	High	14
chr1	1312663	High	19
chr1	1312788	High	9
chr1	1312845	High	12
chr1	1312875	High	32
chr1	1312878	High	32
chr1	1312929	High	28
chr1	1312947	High	15
chr1	1313035	High	26
chr1	1313056	High	21
chr1	1313074	High	25
chr1	1313089	High	37
chr1	1313095	High	35
chr1	1313581	High	36
chr1	1313876	High	37
chr1	1313882	High	34
chr1	1313885	High	30
chr1	1314312	High	24
chr1	1314339	High	44
chr1	1314342	High	42
chr1	1314839	High	17
chr1	1314905	High	10
chr1	1314914	High	11
chr1	1314938	High	22
chr1	1314962	High	10
chr1	1315520	High	5
chr1	1315529	High	6
chr1	1315544	High	8
chr1	1315568	High	16
chr1	1315571	High	15
chr1	1315616	High	18
chr1	1319323	High	34
chr1	1319326	High	33
chr1	1319389	High	29
chr1	1319413	High	41
chr1	1319461	High	13
chr1	1319473	High	30
chr1	1319500	High	64
chr1	1319512	High	62
chr1	1320473	High	17
chr1	1320485	High	28
chr1	1320491	High	29
chr1	1320527	High	8
chr1	1321029	High	16
chr1	1321059	High	12
chr1	1321074	High	18
chr1	1321077	High	20
chr1	1324591	High	20
chr1	1326940	High	2
chr1	1326949	High	1
chr1	1326955	High	2
chr1	1326973	High	3
chr1	1327027	High	12
chr1	1327030	High	11
chr1	1327247	High	3
chr1	1327256	High	3
chr1	1327262	High	4
chr1	1327280	High	9
chr1	1327289	High	11
chr1	1327301	High	14
chr1	1327319	High	10
chr1	1327355	High	2
chr1	1327361	High	1
chr1	1327370	High	0
chr1	1327391	High	0
chr1	1327394	High	0
chr1	1327409	High	1
chr1	1327412	High	1
chr1	1327430	High	2
chr1	1327436	High	2
chr1	1327448	High	2
chr1	1327463	High	1
chr1	1327478	High	0
chr1	1327484	High	1
chr1	1327493	High	1
chr1	1327499	High	1
chr1	1327517	High	0
chr1	1327529	High	0
chr1	1327541	High	1
chr1	1327550	High	1
chr1	1327556	High	1
chr1	1327562	High	4
chr1	1327583	High	2
chr1	1327592	High	1
chr1	1327601	High	2
chr1	1327616	High	2
chr1	1327622	High	1
chr1	1327628	High	0
chr1	1327640	High	1
chr1	1327652	High	2
chr1	1327670	High	6
chr1	1327679	High	8
chr1	1327688	High	9
chr1	1327691	High	9
chr1	1327694	High	8
chr1	1327721	High	4
chr1	1327730	High	4
chr1	1327745	High	6
chr1	1327748	High	6
chr1	1327751	High	6
chr1	1327757	High	7
chr1	1327760	High	7
chr1	1331384	Low	0
chr1	1331408	Low	0
chr1	1331444	Low	0
chr1	1331456	Low	0
chr1	1331462	Low	0
chr1	1331465	Low	0
chr1	1331477	Low	0
chr1	1331516	Low	1
chr1	1331653	Low	0
chr1	1331656	Low	0
chr1	1331686	Low	0
chr1	1331722	Low	0
chr1	1331725	Low	0
chr1	1331731	Low	0
chr1	1331734	Low	0
chr1	1331773	Low	0
chr1	1331782	Low	0
chr1	1331788	Low	0
chr1	1331800	Low	0
chr1	1331827	Low	0
chr1	1331860	Low	0
chr1	1331863	Low	0
chr1	1331869	Low	0
chr1	1331875	Low	0
chr1	1331896	Low	0
chr1	1331908	Low	0
chr1	1331929	Low	0
chr1	1331935	Low	0
chr1	1332026	Low	0
chr1	1332038	Low	0
chr1	1332053	Low	0
chr1	1332062	Low	0
chr1	1332077	Low	0
chr1	1332086	Low	0
chr1	1332092	Low	0
chr1	1332095	Low	0
chr1	1332107	Low	0
chr1	1332119	Low	0
chr1	1332125	Low	0
chr1	1332131	Low	0
chr1	1332158	Low	0
chr1	1332170	Low	0
chr1	1332188	Low	0
chr1	1332197	Low	0
chr1	1332200	Low	0
chr1	1332221	Low	0
chr1	1332257	Low	0
chr1	1332290	Low	0
chr1	1332299	Low	0
chr1	1332311	Low	0
chr1	1332341	Low	0
chr1	1332344	Low	0
chr1	1332356	Low	0
chr1	1332371	Low	0
chr1	1332407	Low	0
chr1	1332413	Low	0
chr1	1332419	Low	0
chr1	1332425	Low	0
chr1	1332428	Low	0
chr1	1332437	Low	0
chr1	1332443	Low	0
chr1	1332455	Low	0
chr1	1332458	Low	0
chr1	1332467	Low	0
chr1	1332488	Low	0
chr1	1332500	Low	0
chr1	1332506	Low	0
chr1	1332518	Low	0
chr1	1332545	Low	0
chr1	1332557	Low	0
chr1	1332560	Low	0
chr1	1332587	Low	0
chr1	1332593	Low	0
chr1	1332614	Low	0
chr1	1332626	Low	1
chr1	1332632	Low	1
chr1	1332638	Low	1
chr1	1332686	Low	0
chr1	1332710	Low	0
chr1	1332722	Low	0
chr1	1332731	Low	0
chr1	1332734	Low	0
chr1	1332755	Low	0
chr1	1332767	Low	0
chr1	1332794	Low	0
chr1	1332800	Low	0
chr1	1332923	Low	0
chr1	1332926	Low	0
chr1	1332971	Low	0
chr1	1332989	Low	0
chr1	1332995	Low	0
chr1	1333013	Low	0
chr1	1333025	Low	0
chr1	1333058	Low	0
chr1	1333073	Low	0
chr1	1333267	Low	0
chr1	1333270	Low	0
chr1	1333297	Low	0
chr1	1333312	Low	0
chr1	1333318	Low	0
chr1	1333327	Low	0
chr1	1333360	Low	0
chr1	1333546	Low	0
chr1	1333573	Low	0
chr1	1333582	Low	0
chr1	1333663	Low	0
chr1	1333669	Low	0
chr1	1333708	Low	0
chr1	1333717	Low	0
chr1	1333810	Low	0
chr1	1333831	Low	0
chr1	1333837	Low	0
chr1	1333843	Low	0
chr1	1333849	Low	0
chr1	1333864	Low	0
chr1	1333885	Low	0
chr1	1333897	Low	0
chr1	1333933	Low	0
chr1	1333960	Low	0
chr1	1334026	Low	1
chr1	1334047	Low	0
chr1	1334050	Low	0
chr1	1334062	Low	0
chr1	1334083	Low	0
chr1	1334098	Low	0
chr1	1334104	Low	0
chr1	1334113	Low	0
chr1	1334119	Low	0
chr1	1334125	Low	0
chr1	1334149	Low	1
chr1	1334155	Low	1
chr1	1334173	Low	1
chr1	1334188	Low	0
chr1	1334197	Low	0
chr1	1334200	Low	0
chr1	1334206	Low	0
chr1	1334212	Low	0
chr1	1334215	Low	0
chr1	1334236	Low	0
chr1	1334254	Low	0
chr1	1334269	Low	0
chr1	1334296	Low	0
chr1	1334311	Low	0
chr1	1334317	Low	0
chr1	1334323	Low	0
chr1	1334338	Low	0
chr1	1334341	Low	0
chr1	1334356	Low	0
chr1	1334374	Low	0
chr1	1334380	Low	0
chr1	1336205	High	12
chr1	1336220	High	20
chr1	1336232	High	29
chr1	1336238	High	32
chr1	1336241	High	34
chr1	1336253	High	26
chr1	1336271	High	9
chr1	1336289	High	0
chr1	1336316	High	1
chr1	1336358	High	5
chr1	1336379	High	11
chr1	1336427	High	7
chr1	1336433	High	7
chr1	1336478	High	5
chr1	1336481	High	5
chr1	1336490	High	7
chr1	1336493	High	8
chr1	1336496	High	9
chr1	1336514	High	4
chr1	1338002	High	2
chr1	1338008	High	2
chr1	1338056	High	3
chr1	1338146	High	8
chr1	1338152	High	6
chr1	1338282	High	4
chr1	1338336	High	3
chr1	1338363	High	4
chr1	1338384	High	10
chr1	1338402	High	5
chr1	1338423	High	9
chr1	1338426	High	11
chr1	1338574	High	11
chr1	1338589	High	12
chr1	1338634	High	10
chr1	1338649	High	12
chr1	1339294	High	4
chr1	1339300	High	4
chr1	1339309	High	2
chr1	1339312	High	1
chr1	1339327	High	3
chr1	1339336	High	4
chr1	1339345	High	4
chr1	1339357	High	5
chr1	1339360	High	6
chr1	1339369	High	7
chr1	1339372	High	6
chr1	1339378	High	7
chr1	1339384	High	7
chr1	1339426	High	16
chr1	1339438	High	10
chr1	1339583	High	10
chr1	1339589	High	9
chr1	1339604	High	13
chr1	1339631	High	14
chr1	1339637	High	12
chr1	1339649	High	11
chr1	1339756	High	10
chr1	1339768	High	11
chr1	1340068	High	11
chr1	1340080	High	15
chr1	1340086	High	14
chr1	1340146	High	21
chr1	1340161	High	11
chr1	1340260	High	2
chr1	1340266	High	1
chr1	1340287	High	0
chr1	1340425	High	6
chr1	1340440	High	7
chr1	1340491	High	1
chr1	1340500	High	1
chr1	1341708	High	5
chr1	1341726	High	5
chr1	1341735	High	7
chr1	1341750	High	11
chr1	1341753	High	12
chr1	1341759	High	13
chr1	1341765	High	13
chr1	1341768	High	14
chr1	1341771	High	14
chr1	1341798	High	3
chr1	1341801	High	3
chr1	1342069	High	9
chr1	1342075	High	10
chr1	1342084	High	11
chr1	1342087	High	11
chr1	1342096	High	6
chr1	1342111	High	5
chr1	1342144	High	7
chr1	1342147	High	6
chr1	1342374	High	6
chr1	1342377	High	9
chr1	1342380	High	9
chr1	1342386	High	8
chr1	1342416	High	1
chr1	1342419	High	1
chr1	1342440	High	3
chr1	1342476	High	25
chr1	1342482	High	25
chr1	1342698	High	36
chr1	1342704	High	36
chr1	1342719	High	21
chr1	1342755	High	27
chr1	1342758	High	17
chr1	1348946	High	0
chr1	1348955	High	0
chr1	1348973	High	6
chr1	1348976	High	10
chr1	1348982	High	16
chr1	1348985	High	18
chr1	1348991	High	27
chr1	1348994	High	29
chr1	1348997	High	30
chr1	1349003	High	35
chr1	1349012	High	34
chr1	1349021	High	30
chr1	1349060	High	10
chr1	1353855	High	2
chr1	1353876	High	18
chr1	1354031	High	8
chr1	1354076	High	13
chr1	1354373	High	15
chr1	1354376	High	14
chr1	1354388	High	7
chr1	1354418	High	6
chr1	1354421	High	6
chr1	1354433	High	6
chr1	1354505	High	2
chr1	1355670	High	7
chr1	1355679	High	12
chr1	1355718	High	11
chr1	1356682	High	15
chr1	1373828	High	9
chr1	1374036	High	39
chr1	1374039	High	36
chr1	1374093	High	4
chr1	1374096	High	5
chr1	1374138	High	63
chr1	1374228	High	13
chr1	1374243	High	8
chr1	1374264	High	18
chr1	1374276	High	25
chr1	1374285	High	21
chr1	1374300	High	21
chr1	1374306	High	19
chr1	1374345	High	26
chr1	1374366	High	17
chr1	1374408	High	32
chr1	1374441	High	49
chr1	1374706	High	43
chr1	1374739	High	20
chr1	1374745	High	19
chr1	1387237	High	17
chr1	1387264	High	40
chr1	1387309	High	31
chr1	1387366	High	5
chr1	1387372	High	5
chr1	1387402	High	4
chr1	1387456	High	5
chr1	1387462	High	5
chr1	1387495	High	9
chr1	1387528	High	16
chr1	1387788	High	32
chr1	1387806	High	37
chr1	1388058	High	60
chr1	1390240	High	55
chr1	1390261	High	30
chr1	1390297	High	36
chr1	1390342	High	58
chr1	1390354	High	73
chr1	1390363	High	70
chr1	1390546	High	28
chr1	1390769	High	27
chr1	1390775	High	28
chr1	1390778	High	24
chr1	1390841	High	15
chr1	1393410	High	73
chr1	1395493	High	22
chr1	1395505	High	48
chr1	1398280	High	8
chr1	1398316	High	24
chr1	1398669	High	9
chr1	1399025	High	3
chr1	1399031	High	3
chr1	1399043	High	5
chr1	1399046	High	5
chr1	1399067	High	6
chr1	1399070	High	6
chr1	1399073	High	6
chr1	1399076	High	6
chr1	1399094	High	9
chr1	1399109	High	8
chr1	1399121	High	4
chr1	1399145	High	5
chr1	1399193	High	39
chr1	1402098	High	52
chr1	1402104	High	49
chr1	1402134	High	28
chr1	1402143	High	30
chr1	1402146	High	29
chr1	1402182	High	5
chr1	1402218	High	34
chr1	1402248	High	80
chr1	1405863	High	44
chr1	1405866	High	44
chr1	1406963	High	22
chr1	1407011	High	36
chr1	1419235	Low	1
chr1	1419334	Low	6
chr1	1419346	Low	6
chr1	1419355	Low	4
chr1	1419391	Low	3
chr1	1419397	Low	4
chr1	1419436	Low	1
chr1	1419523	Low	8
chr1	1420838	Low	4
chr1	1426193	Low	7
chr1	1426199	Low	7
chr1	1426259	Low	1
chr1	1426364	Low	4
chr1	1426367	Low	4
chr1	1426373	Low	4
chr1	1427778	Low	0
chr1	1436931	Inter	17
chr1	1436943	Inter	18
chr1	1436952	Inter	11
chr1	1436958	Inter	6
chr1	1436967	Inter	6
chr1	1436982	Inter	6
chr1	1436988	Inter	5
chr1	1437006	Inter	8
chr1	1437015	Inter	14
chr1	1437027	Inter	30
chr1	1437033	Inter	35
chr1	1437048	Inter	37
chr1	1437063	Inter	23
chr1	1437066	Inter	20
chr1	1437072	Inter	9
chr1	1437078	Inter	8
chr1	1437081	Inter	9
chr1	1437087	Inter	8
chr1	1437114	Inter	13
chr1	1437153	Inter	21
chr1	1437168	Inter	19
chr1	1437174	Inter	14
chr1	1437186	Inter	9
chr1	1437195	Inter	5
chr1	1437198	Inter	4
chr1	1437204	Inter	3
chr1	1437213	Inter	0
chr1	1437225	Inter	1
chr1	1437243	Inter	7
chr1	1437246	Inter	9
chr1	1437249	Inter	10
chr1	1437258	Inter	15
chr1	1437261	Inter	16
chr1	1437267	Inter	17
chr1	1437270	Inter	16
chr1	1437273	Inter	18
chr1	1437279	Inter	16
chr1	1437291	Inter	14
chr1	1437294	Inter	14
chr1	1437312	Inter	10
chr1	1437315	Inter	9
chr1	1437327	Inter	5
chr1	1437342	Inter	3
chr1	1437366	Inter	6
chr1	1437372	Inter	7
chr1	1437387	Inter	12
[truncated: 998,000+ more rows]
