# Supplementary material for: Interpreting mammalian synonymous site conservation in light of the unwanted transcript hypothesis
Source: Nat Commun. 2025 Feb 27;16:2007. doi: 10.1038/s41467-025-57179-w (PMC11865589; doi:10.1038/s41467-025-57179-w)
Supplement: Supplementary file 14 — Source Data [file 41467_2025_57179_MOESM14_ESM.zip › source_data/fig1G_source_data.txt]

enstxid	mean_GC_phyloP	mean_AT_phyloP	mean_phyloP
ENST00000000233	2.483875	0.0561333333333334	2.055170455
ENST00000000412	1.41821739130435	-1.14054838709677	0.080102362
ENST00000000442	2.39007462686567	-2.08435483870968	1.06124031
ENST00000001008	1.47868695652174	-1.94924489795918	0.3902
ENST00000001146	-0.00103418803418787	-4.6029	0.854901887
ENST00000002125	0.603683333333333	-0.52383	-0.103370732
ENST00000002165	0.35904347826087	-2.223275	-0.478966019
ENST00000002501	-1.10933333333333	-4.74022222222222	-1.323880435
ENST00000002596	0.396542372881356	-3.89033333333333	0.594823129
ENST00000002829	1.31289323843416	-3.77670093457944	-0.065238876
ENST00000003084	0.879426035502959	-0.422103202846975	0.082240864
ENST00000003100	1.28141379310345	-0.43675	0.249372807
ENST00000003302	1.63421568627451	-0.983317829457364	0.202334052
ENST00000004103	1.16846666666667	-2.231	-0.455700787
ENST00000004982	-0.0763958333333332	-2.1668	-0.054772727
ENST00000005178	0.428076923076923	-1.01391666666667	0.093405556
ENST00000005180	-1.947	0.109	-0.396133333
ENST00000005226	0.341364485981308	-1.99916417910448	0.401448661
ENST00000005257	1.3468275862069	-0.80395	0.118888889
ENST00000005260	-1.68329411764706	-2.80766666666667	-1.341327586
ENST00000005284	2.18890099009901	-1.12260975609756	1.261176871
ENST00000005340	0.587409722222222	-2.66177777777778	-0.290263285
ENST00000005386	2.9117	0.0741830985915493	0.375807531
ENST00000005756	0.5245625	-0.983891304347826	-0.171696296
ENST00000005995	1.24673684210526	-6.1625	-0.185548193
ENST00000006015	4.45743636363636	2.213625	3.668161677
ENST00000006053	0.194375	-2.1184375	-0.587187234
ENST00000006658	0.547243542435424	-4.37351898734177	-0.398852732
ENST00000006750	1.45284615384615	-4.0697	0.0755
ENST00000006777	0.275514851485149	-3.76810869565217	-0.627561947
ENST00000007264	-0.368207547169811	-6.03865	-1.273843931
ENST00000007390	0.955261904761905	-3.6347	-0.173514286
ENST00000007414	-0.204612612612613	-4.52106849315069	-0.356595238
ENST00000007516	1.17844444444444	-0.1411	0.664837838
ENST00000007699	2.22802083333333	-0.55338	1.736726891
ENST00000007735	1.42178571428571	-3.2335	1.705440217
ENST00000008391	3.00976	0.575784810126582	2.221938053
ENST00000008527	1.34532	0.309761363636364	0.476613281
ENST00000008938	-1.49966666666667	-4.32333333333333	-1.033367925
ENST00000009041	1.80845945945946	-0.963571428571428	0.461247525
ENST00000009180	0.753849056603774	-2.22104166666667	-0.019913978
ENST00000009530	2.36461764705882	-3.84892857142857	0.969185714
ENST00000009589	-0.263125	-4.02884615384615	-2.010277778
ENST00000011292	0.85331623931624	-2.48030555555556	0.197734694
ENST00000011619	2.55817391304348	0.801686746987952	1.267550409
ENST00000011653	0.49810447761194	-1.89896	-0.340595455
ENST00000011691	1.49915	-0.155285714285714	1.172677419
ENST00000011898	1.16612790697674	-1.99033333333333	0.964317757
ENST00000012049	0.392026845637584	-2.92065714285714	-0.064239496
ENST00000012443	1.213125	-1.10046153846154	0.870453271
ENST00000013070	1.05176595744681	-0.837561643835616	0.087927632
ENST00000013125	1.8655625	0.772805084745763	1.132820809
ENST00000014914	0.7427375	-4.67678787878788	-0.561956757
ENST00000014930	0.991882352941177	-4.71288888888889	-0.460573034
ENST00000016171	1.32883870967742	-0.191971014492754	0.293
ENST00000016946	0.944157024793388	0.241175609756098	0.423585598
ENST00000017003	1.37454276315789	-3.50404494382023	0.476124736
ENST00000019103	0.927121951219512	-2.15445	0.651261682
ENST00000020673	2.20267441860465	-0.940340277777778	1.244381818
ENST00000020926	-0.0648372093023256	-4.60516	-0.151978166
ENST00000020945	2.07405882352941	-0.277277777777778	1.176254237
ENST00000022615	2.69033333333333	0.323761194029851	1.292
ENST00000023064	-0.415648148148148	-4.92617142857143	-1.254546559
ENST00000025008	2.04558695652174	0.445708074534162	0.496598911
ENST00000025301	1.08008333333333	-0.305632098765432	0.015299223
ENST00000027335	0.511177777777778	-2.06858974358974	-0.410226667
ENST00000029410	1.73443636363636	-3.378	0.744188235
ENST00000033079	3.68634615384615	2.12426724137931	2.094415902
ENST00000035307	1.04287096774194	-4.35559836065574	-0.460497807
ENST00000037243	4.1269	1.49963636363636	2.80225
ENST00000037502	-0.328163265306122	-4.64213157894737	-1.093913043
ENST00000038176	-0.434508771929825	-1.8709693877551	-0.726076712
ENST00000039007	0.680098039215686	-0.0243125	0.307516129
ENST00000039989	1.53783168316832	-0.573931034482759	0.431976596
ENST00000040584	6.18109836065574	4.0332	4.284918367
ENST00000040663	-0.00337908496732028	-4.34818421052632	-0.717463203
ENST00000040738	0.311318181818182	-2.74940853658537	-1.402192308
ENST00000040877	0.378448979591837	-2.36244117647059	-0.640189474
ENST00000042381	1.3248164556962	-1.04904666666667	0.468806137
ENST00000043402	-0.90918085106383	-6.15571875	-1.14695098
ENST00000044462	1.78104166666667	-1.08333333333333	-0.152227723
ENST00000046087	1.11783333333333	-0.272392857142857	0.248836478
ENST00000046640	1.0578024691358	-1.41008108108108	0.874278409
ENST00000046794	-0.7533	-1.86852941176471	-0.897579832
ENST00000052754	0.560833333333333	-1.99047619047619	-0.457317073
ENST00000053243	0.00662500000000008	-1.78167857142857	-0.827506494
ENST00000053468	2.03983333333333	-1.42863636363636	-0.432755814
ENST00000053867	0.609395161290323	-2.84850847457627	-0.464389474
ENST00000054650	-1.30090909090909	-8.73455555555556	-1.853929204
ENST00000054666	2.42128571428571	-3.49733333333333	-0.795704545
ENST00000054950	3.59621052631579	NA	0.681961538
ENST00000055077	-1.78506060606061	-4.97916666666667	-1.027675159
ENST00000055335	1.57839779005525	-0.345802469135802	1.165072407
ENST00000055682	0.514266666666667	0.762595744680851	0.6226953
ENST00000056217	0.424615384615385	-2.87423163841808	-0.892527295
ENST00000056233	0.219527272727273	0.324071428571429	0.30148254
ENST00000057513	0.536	-2.21705555555556	-0.630424242
ENST00000060969	1.27921739130435	-0.172923076923077	0.963432432
ENST00000061240	0.937558139534884	-1.59187684729064	-0.467241975
ENST00000064571	1.03673333333333	-1.529875	0.446711712
ENST00000064724	1.07455555555556	-3.56676923076923	0.560547619
ENST00000064780	0.611238461538462	-2.68807692307692	-0.332669261
ENST00000066544	2.8728	2.18031707317073	2.308690962
ENST00000072644	1.63829166666667	-0.491131578947368	0.085231293
ENST00000072869	1.18555696202532	-3.11806666666667	-0.206887955
ENST00000075120	0.930685714285714	-1.94234042553191	-0.445172549
ENST00000075322	1.20055172413793	-1.58874285714286	-0.263914773
ENST00000075503	2.11673529411765	-1.73287804878049	-0.150970443
ENST00000078429	-0.667205882352941	-2.588	-0.117718954
ENST00000078445	-0.457592920353982	-4.89017948717949	-1.266826923
ENST00000080059	0.875775401069519	-2.36253191489362	0.55774188
ENST00000081029	0.30825	-0.7995	-0.470889655
ENST00000083182	3.330375	0.980194029850746	1.600521186
ENST00000084798	1.59927586206897	-0.325129032258065	1.257432432
ENST00000085219	0.569896825396825	-2.5695	-0.627508951
ENST00000086933	-1.52666666666667	-0.914	0.262386861
ENST00000155093	3.69479545454545	0.510112359550562	0.302735915
ENST00000155840	0.29243829787234	-6.08426666666667	0.068798429
ENST00000155858	-0.620346153846154	-4.95847826086957	-0.386513732
ENST00000155926	1.84474774774775	-1.21958823529412	1.13590604
ENST00000156109	0.320033898305085	-1.23265789473684	0.080560784
ENST00000156471	0.945938271604938	-0.370229591836735	0.163478548
ENST00000156626	0.864560975609756	-8.0566875	-1.343487889
ENST00000157600	0.329572727272727	-4.06393333333333	-0.416605882
ENST00000157812	1.377	-2.48653333333333	0.127235294
ENST00000158009	0.429986111111111	-3.95315151515151	-0.30174359
ENST00000158762	0.868683962264151	-1.49174789915966	0.105632911
ENST00000158771	1.48133333333333	0.802153846153846	1.444519231
ENST00000159060	0.214631578947368	-3.00996	-0.902717647
ENST00000159087	-1.1469011627907	-5.04835555555556	-0.481116883
ENST00000159111	-0.794196335078534	-6.90107407407407	-1.218397482
ENST00000160262	-0.6061	-2.73642105263158	-0.471987179
ENST00000160298	-0.407209134615385	-4.74154744525547	-1.304778934
ENST00000160373	1.78052727272727	-0.299184684684685	0.786647583
ENST00000160382	1.50042028985507	-3.03055263157895	1.100528302
ENST00000160827	0.933846153846154	-0.915089285714286	0.331269444
ENST00000161006	-1.50913888888889	-5.17413636363636	-0.430092391
ENST00000161559	-0.410285714285714	0.123454545454546	0.297996337
ENST00000161863	1.47873770491803	0.594290076335878	0.812969156
ENST00000162044	-1.0874375	-5.3852	-0.652783051
ENST00000162330	-0.939158469945355	-5.81793670886076	-1.226358382
ENST00000162391	1.8078045112782	-1.95431967213115	-0.231431973
ENST00000162749	0.0874130434782609	-2.72618181818182	0.010951965
ENST00000163416	0.462481927710843	-1.35069696969697	-0.548989726
ENST00000164024	0.847299352750809	-1.97148753462604	0.266512794
ENST00000164133	2.05512865497076	-1.84	1.169962963
ENST00000164139	0.241977099236641	-4.8156935483871	-0.14848731
ENST00000164227	0.289474074074074	-2.8397037037037	-0.024019608
ENST00000164305	1.31738636363636	-0.337230769230769	0.152101852
ENST00000164640	-0.899860606060606	-5.56382608695652	-0.593505181
ENST00000165524	0.481	-5.78483333333333	-0.651732143
ENST00000166139	-0.189806451612903	-8.70666666666667	0.329147436
ENST00000166244	0.540145238095238	-5.22872727272727	0.161165468
ENST00000166345	0.221105263157895	-3.54610909090909	-1.015294118
ENST00000167106	2.4058515625	-0.0127586206896552	1.732752632
ENST00000167586	1.23827777777778	-3.29657142857143	0.732371795
ENST00000167588	-0.9438	-2.48553846153846	-0.365729282
ENST00000168148	-1.18	-3.27065217391304	-1.539329268
ENST00000168216	0.464674418604651	0.603514285714286	0.573519231
ENST00000168712	-0.665789473684211	-8.423	1.041785714
ENST00000168977	-0.619642857142857	NA	-0.084612613
ENST00000169298	0.823934210526316	-2.72617777777778	-0.080923077
ENST00000169551	0.280628571428571	-2.52332258064516	-0.76587037
ENST00000170150	0.676126984126984	-3.80992857142857	0.182823944
ENST00000170168	-1.40062371134021	-7.34413953488372	-1.1771033
ENST00000170447	1.00495890410959	-2.11286486486486	-0.473138554
ENST00000170564	0.670088	-1.58852153110048	-0.643307143
ENST00000171111	-0.73804958677686	-5.24436	-0.14110596
ENST00000171757	0.382235294117647	-0.289684210526316	0.020870504
ENST00000171887	0.297431734317343	-2.71297237569061	-0.132681296
ENST00000172229	0.403493827160494	-3.34570588235294	-0.119753138
ENST00000173229	1.408861003861	-5.24077777777778	1.347894558
ENST00000173527	1.31398113207547	-0.517676923076923	0.560962025
ENST00000173898	0.281534482758621	0.446153846153846	0.085304688
ENST00000174618	1.71309677419355	-1.69469565217391	0.55133795
ENST00000175091	3.72328571428571	-0.639045454545454	1.264165049
ENST00000175238	0.312155555555556	-0.972924731182796	-0.391558394
ENST00000175756	0.485075757575758	-2.08375757575758	-0.344411765
ENST00000176643	0.861180722891566	-1.60719101123596	-0.331634703
ENST00000176763	0.051985401459854	-3.44166666666667	-0.00127
ENST00000177694	0.625715384615384	-1.65805970149254	0.250573379
ENST00000178638	-0.107310344827586	-3.10352	-0.038218391
ENST00000178640	3.08065	1.08045833333333	1.892044776
ENST00000179259	0.461928571428572	-1.54158	-0.91365812
ENST00000180166	2.32336842105263	0.282882352941176	1.1684
ENST00000180173	-0.180604166666666	-3.02922580645161	-0.472123552
ENST00000181383	2.69190909090909	-1.06515789473684	-0.14184
ENST00000181796	0.600923076923077	-2.27957575757576	-1.11
ENST00000181839	1.99355172413793	0.867409677419355	1.872326288
ENST00000182290	0.195372881355932	-3.567	-0.242230337
ENST00000182527	1.14652380952381	-0.460407407407407	1.481593939
ENST00000183605	0.877134831460674	-2.27881578947368	0.053729167
ENST00000184183	0.39945	-1.02434782608696	0.31118
ENST00000184266	0.135166666666667	-0.309083333333333	0.068333333
ENST00000184956	0.646611764705882	-1.54	-0.211051813
ENST00000185150	2.2168115942029	0.577056603773585	1.349294118
ENST00000186436	0.62663725490196	-0.429657370517928	0.186896396
ENST00000187762	0.983449438202247	-6.12055555555556	-0.312133333
ENST00000188312	0.779666666666667	0.430227272727273	0.675278571
ENST00000188790	2.02059090909091	0.954969072164948	1.211204698
ENST00000190165	-0.206118644067797	-4.30290625	-0.380528958
ENST00000190611	1.38784810126582	-0.578734299516908	0.241950904
ENST00000192314	-0.906875	NA	-0.206529148
ENST00000192788	1.21741176470588	-1.07390073529412	0.17657971
ENST00000193322	1.53453846153846	-2.34462962962963	0.212480769
ENST00000193391	2.16221052631579	0.722608	0.769615385
ENST00000194130	1.45695652173913	-0.445530303030303	0.241912162
ENST00000194152	0.301	0.3805	-0.274014493
ENST00000194214	-0.0481999999999999	0.4484	0.540563636
ENST00000194530	2.67237037037037	0.558392156862745	1.226769231
ENST00000196061	0.568108	-5.52333333333333	-0.084023392
ENST00000196371	1.81747058823529	-0.857459459459459	-0.011611111
ENST00000196482	-1.84433333333333	-3.53742857142857	-1.936228758
ENST00000196551	0.697554054054054	-5.46303571428571	-0.954538462
ENST00000197268	0.914686746987952	-2.71659848484848	-0.648190751
ENST00000198536	1.16916666666667	-1.242875	-0.245018634
ENST00000198767	-1.08534375	-0.937588235294118	-0.397996241
ENST00000198801	-0.111910256410256	-6.74995652173913	-1.053571429
ENST00000199280	1.05867479674797	-4.46511764705882	0.087357955
ENST00000199320	1.615	0.927466666666667	0.721557971
ENST00000199389	0.703533333333333	-1.83335714285714	-0.9351875
ENST00000199447	1.19064705882353	-0.0995441176470589	-0.000190955
ENST00000199448	0.253914893617021	-2.38254545454545	-0.359304762
ENST00000199706	-0.0100882352941177	-5.99344444444444	-0.825307692
ENST00000199708	0.391952380952381	-1.476	0.067906977
ENST00000199764	0.6415	-1.4425	0.100492063
ENST00000199814	1.49191176470588	-1.17238571428571	-0.075800995
ENST00000199936	0.355433333333333	-2.51158	-0.872264865
ENST00000200135	1.11847826086957	-0.329439024390244	0.248324675
ENST00000200181	0.432031055900621	-5.47411578947368	-0.200590526
ENST00000200453	0.393587301587301	-1.47188235294118	-0.484231405
ENST00000200457	0.666245161290323	-1.99061643835616	0.022334532
ENST00000200557	1.3642433460076	-2.05146153846154	0.801522277
ENST00000200639	1.5899	0.00405000000000008	0.181975
ENST00000200652	1.8800447761194	-1.37312162162162	0.854894366
ENST00000200676	0.725	0.609	0.014911392
ENST00000200691	3.537	-1.93725	-0.46916
ENST00000201031	-0.142314285714286	-4.93356603773585	-1.167052174
ENST00000201586	0.420074468085106	-8.8715	-0.164982143
ENST00000201647	-0.220770562770563	-2.13121428571429	-0.542495146
ENST00000201979	0.787225	-2.67948571428571	-0.053730337
ENST00000202017	0.573071428571429	-2.33266666666667	1.216
ENST00000202556	-1.20416058394161	-3.70148245614035	-1.620190826
ENST00000202625	1.17045810055866	-2.81569565217391	0.274956395
ENST00000202677	0.733741935483871	-1.62888888888889	-0.178026829
ENST00000202816	1.005375	0.751014705882353	0.92725
ENST00000202917	0.659175	-5.09563636363636	-1.52033908
ENST00000202967	0.465973684210526	-3.23388461538462	-0.938871795
ENST00000203001	1.10335483870968	-0.118533333333333	0.431328571
ENST00000203166	1.0454	-1.81178947368421	0.293148571
ENST00000203407	1.18401369863014	-2.33255102040816	-0.097133858
ENST00000203556	-0.019125	-3.12793421052632	-0.336431985
ENST00000203629	1.12958585858586	-0.383417910447761	0.257193846
ENST00000203630	1.36872972972973	-2.41948571428571	-0.005717742
ENST00000203664	1.249875	-2.14540740740741	0.361445652
ENST00000204517	-0.799596774193549	-2.43045454545455	0.31089375
ENST00000204549	1.2238	-0.533047619047619	0.468493056
ENST00000204566	0.180909090909091	-0.739566666666667	0.12484252
ENST00000204604	1.20636102236422	-1.4155035971223	0.497666096
ENST00000204679	-0.604829268292683	-3.35814285714286	-0.783875
ENST00000204726	-0.607908496732026	-3.08439130434783	-0.942647929
ENST00000204961	1.36609482758621	-1.63966666666667	0.438781609
ENST00000205194	-0.181948453608247	-6.11463157894737	-0.76796
ENST00000205214	1.924	-0.27435	0.162016771
ENST00000205402	2.14607142857143	0.187146892655367	0.59175102
ENST00000205557	-0.17239393939394	-4.75679775280899	-0.438308051
ENST00000205636	1.41276470588235	-2.89857142857143	-0.864923077
ENST00000205948	-2.1629375	-1.59265625	-1.005363057
ENST00000206020	2.55329166666667	-0.922705882352941	1.695923077
ENST00000206249	1.07984210526316	-2.50324590163934	0.227035088
ENST00000206262	1.675625	-0.762208333333333	-0.074486486
ENST00000206380	1.1159347826087	-2.04428571428571	0.817521127
ENST00000206423	0.29312	-2.75142307692308	-0.475644186
ENST00000206451	2.01127118644068	-0.2274	1.249510204
ENST00000206474	0.693	-0.773566666666667	0.228813333
ENST00000206513	-0.189177419354839	-4.59228	-0.30622293
ENST00000206542	1.46165957446809	-0.111230769230769	0.561174863
ENST00000206595	1.15162962962963	1.30711538461538	1.184694215
ENST00000206765	0.478083333333333	-3.041	-0.156890909
ENST00000207457	1.55296363636364	-2.32152272727273	0.470419192
ENST00000207549	0.284795180722892	-6.92683333333333	-0.462332162
ENST00000207870	0.065466101694915	-2.91107216494845	-1.028951852
ENST00000209668	1.49088888888889	-0.7212	-0.283180328
ENST00000209718	0.331590909090909	-3.63765384615385	-0.22466092
ENST00000209728	1.23502702702703	-0.558563025210084	0.191466667
ENST00000209873	1.59194117647059	-0.801613333333333	0.270146417
ENST00000209875	2.84175	0.507526315789474	1.299825397
ENST00000209884	1.73047008547009	-1.18991715976331	0.033848276
ENST00000209929	0.899625	-1.79610869565217	-0.444320346
ENST00000210060	0.827092592592593	-5.1935625	-0.422066667
ENST00000210187	1.017421875	-3.5914	0.479215278
ENST00000210313	1.45245833333333	0.447660714285714	0.684971193
ENST00000210444	0.940324324324324	-1.91651428571429	0.339408537
ENST00000210633	1.66382478632479	-2.34734146341463	0.086525
ENST00000211122	2.37325	-0.4485	0.358941176
ENST00000211287	0.956255319148936	-7.7668	-0.147239521
ENST00000211314	1.41027777777778	-0.00932	0.609566038
ENST00000211413	0.721653846153846	-1.87486666666667	0.430268519
ENST00000211936	0.779	0.131272727272727	-0.608405405
ENST00000211998	1.96803773584906	-0.272642857142857	0.834816434
ENST00000212015	1.971075	1.10729605263158	1.302383929
ENST00000212355	-0.146345454545454	-1.54565333333333	-0.37146402
ENST00000214869	0.120617021276596	-2.81258333333333	0.248186441
ENST00000215057	-1.27533333333333	-0.420375	-0.903260442
ENST00000215061	0.775705882352941	-3.63533333333333	-0.330239437
ENST00000215071	1.58635454545455	-0.993266666666667	0.868819209
ENST00000215095	2.55206382978723	-2.89538461538462	1.831919643
ENST00000215115	2.46443333333333	-0.58328125	1.852069231
ENST00000215368	-1.00948	-6.591	-0.309008264
ENST00000215375	-0.637178571428571	-9.41657142857143	-1.548743119
ENST00000215479	3.17453846153846	1.41005555555556	2.999764706
ENST00000215530	1.02469387755102	-6.80825	0.460803571
ENST00000215531	-1.899375	-11.349	-0.979563636
ENST00000215539	-1.66189312977099	-3.21042857142857	-0.781824324
ENST00000215565	0.0826666666666666	NA	0.130822581
ENST00000215567	0.887960317460318	-4.9574375	0.30392053
ENST00000215570	0.320722222222222	0.331	0.868909091
ENST00000215574	0.326061728395061	-9.10557142857143	0.023575221
ENST00000215582	-1.78620634920635	-8.36122222222222	-2.263702413
ENST00000215631	0.779622950819672	-4.7685	0.36775
ENST00000215637	-0.145716981132075	-4.70922222222222	-0.507742308
ENST00000215659	-0.00214035087719275	-6.99059090909091	-0.476309392
ENST00000215727	0.218831775700935	-2.50063636363636	-0.691120192
ENST00000215730	0.833282608695652	-1.7225652173913	-0.085342105
ENST00000215742	1.11618181818182	-3.461625	-0.125467456
ENST00000215743	0.112258992805755	-3.35016071428571	-0.467527473
ENST00000215754	1.5201724137931	NA	1.600566667
ENST00000215770	-0.0988604651162791	-2.065	0.343276316
ENST00000215781	-0.347736842105263	-11.471	-0.574304688
ENST00000215790	0.646957746478873	-2.28694117647059	0.447314961
ENST00000215793	0.887576576576577	-1.50134782608696	0.072637076
ENST00000215794	0.563190476190476	-2.381	-0.5101
ENST00000215812	0.207767441860465	-3.59871875	0.069519774
ENST00000215829	0.847851851851852	-3.36155	-0.840637931
ENST00000215832	2.889	-0.206740740740741	1.706923077
ENST00000215838	1.13974	-2.73653846153846	0.252066667
ENST00000215855	0.1725625	-2.93221428571429	-0.127625
ENST00000215882	-0.199948275862069	-3.385625	0.129824859
ENST00000215885	0.690868421052631	-2.10333333333333	0.139808429
ENST00000215886	3.317	-1.90583333333333	0.259909091
ENST00000215904	1.38665517241379	NA	0.927362694
ENST00000215906	0.712924812030075	-3.265	0.11015847
ENST00000215909	2.16181081081081	-3.50783333333333	0.502190476
ENST00000215912	0.515	-1.43034615384615	0.426411348
ENST00000215917	0.200157894736842	-3.416675	-1.622326667
ENST00000215941	0.387611940298507	-2.43357142857143	0.582560694
ENST00000215957	-0.044054054054054	-3.52174226804124	-0.757555085
ENST00000215980	0.370333333333333	-8.3592	0.486737374
ENST00000216014	1.93969090909091	-2.96497142857143	0.2085625
ENST00000216024	3.204375	0.7423	1.177944828
ENST00000216027	0.845911764705882	-0.0903103448275862	0.337022222
ENST00000216029	0.794862068965517	-2.15206666666667	-0.272
ENST00000216034	0.877205882352941	0.402964285714286	0.368434211
ENST00000216036	-0.353102564102564	-7.80971428571429	-0.386842105
ENST00000216037	2.70945454545455	2.49768	2.337428571
ENST00000216038	1.69916666666667	-1.49732051282051	-0.017948052
ENST00000216039	2.60113043478261	0.0281764705882353	1.797908046
ENST00000216044	1.93827710843374	-2.55726262626263	0.705889197
ENST00000216068	2.67975	-2.32575	1.654977273
ENST00000216071	1.68382352941176	-1.4484	-0.003728682
ENST00000216075	-0.389759493670886	-6.08045	-1.080458647
ENST00000216085	0.434428571428571	-3.60193333333333	-0.574
ENST00000216101	-0.0935	-1.74683333333333	0.59333871
ENST00000216106	1.7686213592233	-1.71166666666667	-0.291090253
ENST00000216115	0.443888888888889	-3.238	0.2493
ENST00000216117	0.266385416666667	-6.00209090909091	-0.276258278
ENST00000216121	0.619777777777778	0.176125	0.841507692
ENST00000216122	0.451471223021583	-4.98801851851852	-0.334792614
ENST00000216124	0.85221686746988	-3.42835416666667	-0.404813084
ENST00000216127	1.17027433628319	-0.5565	0.996308943
ENST00000216129	-1.61897169811321	-5.9259375	-0.647943709
ENST00000216133	2.36348214285714	-0.587294117647059	2.516177778
ENST00000216139	1.01092	-2.1956052631579	-0.783792373
ENST00000216144	1.68802941176471	-3.89125	1.727505263
ENST00000216146	0.270543859649123	-4.0260625	-0.330882353
ENST00000216160	-0.14078391959799	-4.42763461538462	-1.008114504
ENST00000216177	-0.648888888888889	-7.0635	-0.961415929
ENST00000216180	-0.626368421052631	-5.25233333333333	-1.258694779
ENST00000216181	-0.905027118644068	-4.85998701298701	-0.213140025
ENST00000216185	1.8662	-1.776875	1.014903614
ENST00000216190	0.135061538461538	-4.676875	-0.729313084
ENST00000216211	0.00883333333333308	-4.5399	-0.308065089
ENST00000216218	1.6168	0.823266666666667	0.943
ENST00000216223	-1.46088095238095	-3.94425	-0.844074576
ENST00000216225	2.78988461538462	-1.01266666666667	1.39102381
ENST00000216237	1.1236976744186	-3.71259036144578	-0.282720859
ENST00000216241	0.892225225225225	-5.60354166666667	0.270447368
ENST00000216252	2.5685	-2.15344444444444	1.070047619
ENST00000216254	1.06335531135531	-3.72192079207921	-0.196736292
ENST00000216259	0.990775	-5.4268	-0.15662069
ENST00000216264	-2.32193548387097	-7.15931578947368	-1.798936759
ENST00000216267	-1.02311214953271	-3.95204444444444	-0.545696099
ENST00000216268	-1.49426	-4.37198484848485	-2.355297989
ENST00000216271	0.711773809523809	-4.03792063492063	-0.53992402
ENST00000216274	-0.5995	-0.186518518518519	-0.150992453
ENST00000216277	4.57792207792208	1.99979523809524	2.559900602
ENST00000216281	-0.885375	-5.187203125	-2.809314961
ENST00000216286	0.219897058823529	-2.2603309352518	-0.343197406
ENST00000216294	1.215	-0.195309090909091	0.25741129
ENST00000216297	1.91776271186441	0.353268292682927	0.840250639
ENST00000216336	1.116	-2.69013333333333	-0.345085271
ENST00000216341	0.0891999999999998	-2.633	-0.134547826
ENST00000216367	0.303315789473684	-0.238285714285714	0.20345815
ENST00000216373	1.89809090909091	0.962195652173913	1.0065
ENST00000216392	0.958736842105263	-2.41289189189189	0.141412742
ENST00000216410	1.45885714285714	0.881078947368421	1.185658228
ENST00000216416	3.172	0.1333125	1.651098361
ENST00000216420	0.653088888888889	-0.9276	-0.139080645
ENST00000216442	2.889	0.293138888888889	1.03072549
ENST00000216445	0.6785	-0.202954545454545	0.513819048
ENST00000216446	-0.48697619047619	-2.20211111111111	0.237690476
ENST00000216452	2.07227777777778	0.0329	1.265079545
ENST00000216455	1.79061538461538	0.998735294117647	1.181904762
ENST00000216465	1.79822033898305	-1.49462962962963	0.716106796
ENST00000216468	0.946296296296296	-1.21916666666667	0.666949686
ENST00000216471	0.380611111111111	-0.471333333333333	-0.169414449
ENST00000216479	3.29470666666667	-0.255794117647059	1.60124183
ENST00000216484	2.0221	-0.7972875	0.174273077
ENST00000216487	0.590824742268041	-3.21910638297872	-0.116304673
ENST00000216489	0.340418604651163	-1.09761363636364	-0.004612022
ENST00000216492	0.660035714285714	-3.37834482758621	-0.507084906
ENST00000216513	3.27296511627907	0.364716049382716	2.18767696
ENST00000216540	1.55255172413793	-2.78907692307692	0.2594
ENST00000216554	4.27437254901961	0.861194805194806	1.863228395
ENST00000216629	0.138936842105263	-5.76831578947368	-0.581647727
ENST00000216639	1.523675	-0.734317073170732	0.055918919
ENST00000216714	1.19511111111111	-0.05332	0.378106918
ENST00000216727	4.15225	NA	3.137878613
ENST00000216733	0.799811111111111	-2.1745873015873	0.054969529
ENST00000216756	-1.7870625	-2.6421875	-0.722593023
ENST00000216774	1.75008571428571	0.999547445255474	1.204896373
ENST00000216780	1.73200956937799	-1.08897	0.797991304
ENST00000216797	1.48347368421053	-1.05623076923077	0.913470588
ENST00000216799	1.43535294117647	-0.00805882352941177	1.357416667
ENST00000216802	1.81658333333333	0.264111111111111	1.279627451
ENST00000216807	1.78803448275862	1.36523529411765	1.407814815
ENST00000216832	3.54811666666667	2.49722608695652	2.276764706
ENST00000216862	0.134444444444444	-5.09321428571429	-1.087030303
ENST00000216923	-1.24830894308943	-4.7746875	-1.046964744
ENST00000216962	-0.274213523131672	-5.07861224489796	-0.771225131
ENST00000216968	1.58938596491228	-0.669368421052632	0.857648438
ENST00000217026	0.44999537037037	-3.84272413793103	-0.434020649
ENST00000217043	0.639123287671233	-4.7351052631579	-0.074260504
ENST00000217073	1.57072677595628	-1.97378571428571	0.636829721
ENST00000217086	-1.7111511627907	-4.78314814814815	-1.061378676
ENST00000217109	0.185409090909091	-2.93848421052632	-1.325129534
ENST00000217131	-2.47248148148148	-9.9634	-0.768708333
ENST00000217133	-0.309079268292683	-5.81985714285714	-0.811472637
ENST00000217159	-1.06033333333333	-4.9451935483871	-1.227471883
ENST00000217169	-0.0942222222222222	-3.11164285714286	-0.90125
ENST00000217173	1.05522448979592	-1.10909803921569	0.266231884
ENST00000217182	-3.9833125	-11.4684	-1.429626609
ENST00000217188	-2.51975	NA	-0.678833948
ENST00000217233	0.137212389380531	-5.303	-0.977116592
ENST00000217244	3.36408571428571	1.78109615384615	2.42173125
ENST00000217246	1.8525	-0.178861538461538	0.807537037
ENST00000217260	0.1398125	-2.4698	0.390672727
ENST00000217289	-0.114636363636364	-2.28160563380282	-0.902676364
ENST00000217305	0.473	-3.799375	-0.190813008
ENST00000217320	0.800589285714286	-1.47927777777778	0.116858491
ENST00000217381	1.3664776119403	-1.56942307692308	0.836152597
ENST00000217386	1.5045	NA	1.539842857
ENST00000217402	2.37418867924528	0.374935483870968	1.725692308
ENST00000217407	1.04172527472527	-3.25755319148936	-0.344890756
ENST00000217420	2.02450793650794	-1.82269230769231	1.847465704
ENST00000217423	-0.177	-4.39666666666667	0.212580645
ENST00000217426	1.163875	-3.10833333333333	0.8775
ENST00000217455	0.159777777777778	-1.32180952380952	0.476776398
ENST00000217456	0.561392857142857	-2.25128571428571	-0.223807339
ENST00000217515	1.70485714285714	1.18980555555556	1.251175439
ENST00000217652	1.23586666666667	-1.67379166666667	-0.168103448
ENST00000217740	1.97374358974359	-1.49921621621622	0.302575758
ENST00000217893	NA	1.312	1.035579365
ENST00000217901	0.304238095238095	-5.83532432432432	-0.906348039
ENST00000217909	0.623244444444444	-0.225039215686275	0.398308511
ENST00000217939	0.311	-2.242	-4.410301779
ENST00000217957	0.360761904761905	-0.562731343283582	-0.638994764
ENST00000217958	0.932384615384615	-0.0265714285714286	0.998029126
ENST00000217971	1.55408	-1.3708125	1.012767677
ENST00000218006	0.556128205128205	0.2088	0.365515936
ENST00000218008	1.49926984126984	0.6283	1.092382979
ENST00000218032	-0.232201923076923	-2.86428787878788	-1.587087179
ENST00000218075	1.4424367816092	0.0542380952380953	0.749486339
ENST00000218099	0.989044444444445	-0.498094117647059	0.046207447
ENST00000218104	-0.264619528619529	-5.59249206349206	-1.071976744
ENST00000218176	-1.03972950819672	-2.1861320754717	-0.645922857
ENST00000218230	-1.89396428571429	-5.701	-0.891958974
ENST00000218249	-1.06276923076923	-7.27466666666667	-0.862393939
ENST00000218316	-0.105153846153846	-2.29467272727273	-0.722291022
ENST00000218340	0.644805555555556	-0.04928125	0.311262774
ENST00000218364	0.445	-0.67492	-0.596084615
ENST00000218388	0.622760869565217	-1.16045454545455	0.323806122
ENST00000218436	0.51225	-0.230583333333333	0.070892371
ENST00000218516	0.6714375	-0.0491764705882353	0.352446328
ENST00000218652	1.3117380952381	-0.0556627906976744	0.500761111
ENST00000218721	0.265596153846154	-2.35416666666667	0.111273764
ENST00000218867	0.258866666666667	-2.27452307692308	-0.905985612
ENST00000219022	0.128666666666667	-1.10359375	-0.55175
ENST00000219069	2.27679411764706	1.4856976744186	0.834333333
ENST00000219070	0.139762162162162	-3.49401666666667	-0.638253289
ENST00000219091	-0.393745454545455	-3.03803333333333	-0.300532646
ENST00000219097	0.25484	-1.33957142857143	-0.37577193
ENST00000219139	2.28915	1.09434653465347	1.664979381
ENST00000219150	1.40075	-3.59542307692308	0.230820717
ENST00000219162	1.71371428571429	-1.27642857142857	-0.431333333
ENST00000219169	2.46257894736842	2.98522222222222	2.448
ENST00000219197	2.7724	-0.3399	2.467245098
ENST00000219204	1.2541	-1.98679310344828	-0.294517241
ENST00000219207	0.268027027027027	-2.1086	0.420130841
ENST00000219235	0.190722222222222	-3.97563636363636	-0.691823529
ENST00000219240	0.838584615384615	-1.49823333333333	0.2410837
ENST00000219244	1.05384210526316	-2.391625	-0.427104167
ENST00000219252	1.05177777777778	-2.19178787878788	0.121094017
ENST00000219271	0.689068292682927	-3.23176086956522	0.049196185
ENST00000219281	1.16697014925373	-3.19	-0.090914729
ENST00000219299	1.47335897435897	-1.83312903225806	0.049992958
ENST00000219302	-0.951277777777778	NA	0.31390625
ENST00000219313	2.30149275362319	-0.81822	0.9799375
ENST00000219315	0.644091743119266	-0.400019607843137	0.517970711
ENST00000219320	0.717457831325301	-2.98694871794872	0.553288
ENST00000219334	-0.217934579439252	-3.71307692307692	0.262017544
ENST00000219343	2.3144609929078	-0.16772619047619	1.315591912
ENST00000219345	1.08406201550388	-2.62814285714286	0.145773756
ENST00000219368	0.514982142857143	-1.81927777777778	0.826533679
ENST00000219400	NA	0.718	1.1791
ENST00000219406	0.363319444444444	-5.789	-0.811842657
ENST00000219409	0.506640625	-3.15936363636364	0.687515873
ENST00000219431	0.649103896103896	-3.4895	-0.443505952
ENST00000219439	-1.44025925925926	-2.98705555555556	-1.661489655
ENST00000219454	0.0611627906976744	-4.527	-1.158585366
ENST00000219473	1.410256	-1.5654076433121	-0.163564232
ENST00000219476	-0.1364496	-4.41869945355191	-0.996636748
ENST00000219479	0.832095238095238	-1.6935	0.251895238
ENST00000219481	0.194256097560976	-3.68566666666667	-0.86512069
ENST00000219548	1.87875903614458	-3.91642105263158	0.906528455
ENST00000219596	0.826386363636364	-2.0995	-0.189079897
ENST00000219611	-0.167224691358025	-5.55122641509434	-0.868162975
ENST00000219660	0.371756756756757	-4.65191666666667	-1.070411392
ENST00000219689	1.16215454545455	-1.710890625	0.246928471
ENST00000219746	0.297255813953488	-1.88745901639344	0.023721805
ENST00000219789	2.19680769230769	-2.79927272727273	0.744607143
ENST00000219794	1.14378417266187	-1.78023728813559	0.312534884
ENST00000219797	1.24387248322148	-2.23948076923077	0.426919048
ENST00000219833	0.742580952380952	-3.17603703703704	0.094996815
ENST00000219837	0.661666666666667	-2.15626086956522	-0.230804233
ENST00000219905	1.81068545994065	1.74525602027883	1.651006259
ENST00000219919	1.13588372093023	-1.24747058823529	-0.194562092
ENST00000220003	2.04579754601227	-3.02869811320755	0.842850679
ENST00000220058	0.771277777777778	-0.49335	-0.061680628
ENST00000220062	0.745694915254237	-4.75090909090909	0.372963768
ENST00000220166	0.503407407407407	-3.944	-0.696885135
ENST00000220325	-1.07728947368421	-4.428	0.040469388
ENST00000220420	0.778	-3.04044827586207	0.004056962
ENST00000220478	1.76768292682927	-0.536472527472527	0.394276074
ENST00000220496	0.824115384615385	-2.56918181818182	0.369411765
ENST00000220507	0.165783333333333	-2.63633333333333	0.511238462
ENST00000220509	0.560809798270893	-4.82826666666667	-0.714510934
ENST00000220514	-0.267066666666667	0.950545454545455	-0.072150794
ENST00000220531	1.823	-0.525321428571429	0.742873016
ENST00000220562	1.47599601593626	-2.73228804347826	-0.293061135
ENST00000220584	0.825376623376623	-2.48215625	-0.391900585
ENST00000220592	-0.343661538461539	-3.818375	-0.580371571
ENST00000220597	-0.485130434782609	-5.51486842105263	-1.989247475
ENST00000220616	-0.161335676625659	-3.25023901098901	-1.247233604
ENST00000220659	0.680411764705882	-2.39582926829268	-0.423259912
ENST00000220669	2.36416666666667	-0.11184	0.111640449
ENST00000220676	-0.168863247863248	0.250569811320755	0.214515777
ENST00000220751	0.994892857142857	-0.427168316831683	0.107740741
ENST00000220763	1.13592105263158	-1.07279569892473	-0.041303571
ENST00000220764	0.523243243243243	-0.694175824175824	-0.245760234
ENST00000220772	1.52906382978723	-2.16275	1.821392593
ENST00000220809	-0.787266666666667	-5.04197727272727	-1.645745968
ENST00000220812	-1.39466666666667	-2.70022222222222	-1.36126
ENST00000220822	2.38233928571429	0.298012987012987	1.182151724
ENST00000220849	1.30226666666667	0.302407407407407	0.66109816
ENST00000220853	2.50891666666667	0.954196078431373	1.185360825
ENST00000220876	2.84083333333333	0.241322580645161	1.437149254
ENST00000220913	1.07969565217391	-1.26190909090909	0.286134615
ENST00000220931	0.797176470588235	-3.3183	0.460985075
ENST00000220940	1.615	-2.99075	-3.862761194
ENST00000221086	0.408087378640777	-1.81496808510638	-0.59646875
ENST00000221114	1.95790909090909	-1.56392307692308	-0.41386747
ENST00000221130	1.43975675675676	-2.84149152542373	-0.50529562
ENST00000221132	-2.1348	-3.3838	-1.027689796
ENST00000221138	3.69838461538462	-0.113761904761905	0.599043478
ENST00000221166	2.0262380952381	-3.04722807017544	0.404853234
ENST00000221200	2.63776	0.316916666666667	1.009439306
ENST00000221232	1.40454166666667	-3.51801176470588	-0.042530667
ENST00000221233	-0.159	-4.35309523809524	-0.632890511
ENST00000221265	1.23437735849057	-1.59407692307692	0.150065657
ENST00000221283	-0.228705882352941	-6.55075675675676	-0.982587838
ENST00000221307	1.78673684210526	-2.63118181818182	0.061283401
ENST00000221327	0.4672	-1.33825	0.033246862
ENST00000221399	0.86604347826087	-0.582583333333333	-0.255405622
ENST00000221403	0.00648351648351649	-2.22864516129032	-0.576978261
ENST00000221418	-1.45351282051282	-2.92210526315789	-0.711563218
ENST00000221419	1.90677049180328	-0.0617441860465116	1.94542517
ENST00000221431	-0.244597826086957	-3.20966666666667	-0.190568905
ENST00000221444	0.1868	-4.88883333333333	0.330696429
ENST00000221452	0.389652582159624	-3.43397222222222	-0.015786982
ENST00000221455	0.972779220779221	-2.45215	-0.397497143
ENST00000221459	1.5463950617284	-4.11760714285714	0.320722689
ENST00000221462	0.830925196850393	-2.9527	0.251739691
ENST00000221466	-0.316155339805825	-4.91593548387097	-1.009738095
ENST00000221476	0.265941176470588	-5.34275	-0.073247191
ENST00000221480	-0.0379999999999995	-5.044625	-0.038613333
ENST00000221485	1.23847747747748	-2.19576470588235	0.922858586
ENST00000221486	0.824098901098901	-3.88189655172414	-0.376058065
ENST00000221494	-1.42767213114754	-5.93033333333333	-1.736510204
ENST00000221496	0.0056106194690265	-4.95211111111111	-0.771415
ENST00000221498	0.280428571428572	-3.02214285714286	-0.152015873
ENST00000221515	-1.9405	-4.37166666666667	-0.703491525
ENST00000221538	-0.196829787234043	-7.09508333333333	-0.645586103
ENST00000221543	-0.0057639484978541	-4.45911627906977	-0.90321875
ENST00000221554	-0.598113402061856	-4.38917391304348	-1.174639344
ENST00000221566	-3.62070967741936	-5.5205	-2.778373239
ENST00000221573	-0.0588421052631579	-2.9124375	-0.792600917
ENST00000221665	-0.470083333333333	-6.58066666666667	-0.979967638
ENST00000221671	-1.12749425287356	-2.96248936170213	-1.687355828
ENST00000221700	2.194875	-3.70242857142857	0.062323887
ENST00000221730	-0.475813559322034	-5.65957894736842	-0.472604061
ENST00000221742	1.25060416666667	-3.3859512195122	0.182953271
ENST00000221801	-0.629473684210526	-1.79711627906977	-0.62344086
ENST00000221847	-0.644777777777778	-3.908	-0.929223881
ENST00000221855	1.78715714285714	-2.1605	0.684125
ENST00000221856	0.500056497175141	-4.06639024390244	-0.300850202
ENST00000221859	-0.827631578947369	-1.301	0.013148936
ENST00000221891	1.39380113636364	-2.66582142857143	0.478326816
ENST00000221922	0.10556204379562	-3.32035087719298	-0.703043796
ENST00000221930	1.95693670886076	-1.1906	1.478778325
ENST00000221943	1.0331935483871	-4.32945454545455	-0.089256
ENST00000221957	-0.995171875	-3.92242857142857	-1.094613734
ENST00000221972	-0.228830188679245	-3.43990909090909	-0.779428571
ENST00000221978	-0.606466666666667	-3.8359	-0.61761
ENST00000221980	0.377875949367088	-2.31475675675676	0.009494196
ENST00000221996	0.322441441441441	-4.08920512820513	-0.706260116
ENST00000222005	-0.493584905660377	-9.17483333333333	-0.020992958
ENST00000222008	0.798733333333333	-3.97372727272727	0.66453271
ENST00000222032	1.66195652173913	-2.0375	1.264982143
ENST00000222033	-0.421	NA	-0.457084337
ENST00000222120	-1.68775675675676	-5.90313333333333	-1.09060396
ENST00000222122	1.61123076923077	-1.58038095238095	1.34581106
ENST00000222139	0.0323209876543209	-2.84286486486486	-0.157573333
ENST00000222145	0.259369426751592	-2.15013432835821	0.212701783
ENST00000222214	0.722868965517241	-3.35675	-0.186491304
ENST00000222219	0.503588235294118	-2.14475	-0.123657459
ENST00000222224	0.447121212121212	-3.83223529411765	-1.188315789
ENST00000222247	-0.9262	-7.5938125	-2.099662921
ENST00000222248	-0.247410788381743	-4.84312244897959	-0.824154613
ENST00000222249	0.26441052631579	-3.02716666666667	-0.047924092
ENST00000222250	-0.688751677852349	-5.88918421052632	-1.411525896
ENST00000222254	-0.488790598290598	-6.56133962264151	-1.391474201
ENST00000222256	-2.171	-4.7384	-1.171052632
ENST00000222271	-0.924278571428572	-5.70806451612903	-0.792288136
ENST00000222275	1.04104347826087	-5.44513636363636	-0.184398551
ENST00000222284	2.32366666666667	-1.71842105263158	1.646690265
ENST00000222286	0.777237623762376	-2.22453658536585	-0.429105727
ENST00000222304	0.0939000000000002	-1.8714	-0.86025641
ENST00000222305	2.77109615384615	0.227351851851852	1.861619565
ENST00000222307	0.46738	-6.5665	-0.406573171
ENST00000222329	0.515608	-3.37965573770492	-0.307049853
ENST00000222330	2.86661538461538	-1.35821739130435	1.675715789
ENST00000222345	0.305961948249619	-3.27436942675159	-0.397642405
ENST00000222374	0.664564705882353	-2.256	0.762152778
ENST00000222381	1.4184375	-1.72788235294118	-0.184018987
ENST00000222390	1.41404545454545	-0.0575111111111111	0.525112628
ENST00000222399	-0.302417218543046	-2.53882178217822	-0.693870166
ENST00000222402	NA	0.252	0.448238095
ENST00000222462	1.45956666666667	-2.65423684210526	0.207380645
ENST00000222481	1.51583333333333	-0.608918032786885	0.427666667
ENST00000222482	0.609089743589744	-2.51301724137931	-0.334755556
ENST00000222511	0.912038461538462	0.987734042553191	0.98154717
ENST00000222543	0.76775	-0.4281	-0.184030612
ENST00000222547	2.106	0.364533333333333	1.269808511
ENST00000222553	3.54476923076923	0.950185714285714	1.284479798
ENST00000222567	0.212655172413793	-0.297423076923077	0.014825175
ENST00000222572	3.28869565217391	0.123605263157895	0.706118012
ENST00000222573	1.82402272727273	-0.146111801242236	0.647594059
ENST00000222574	3.85004081632653	1.03279591836735	1.742117925
ENST00000222584	3.83123232323232	1.52984558823529	2.141106796
ENST00000222644	1.50885714285714	0.448350364963504	0.866300469
ENST00000222673	0.552485207100592	-3.12188983050847	-0.37660625
ENST00000222674	0.427	-2.28022222222222	0.176
ENST00000222693	0.671055555555556	-1.052125	0.422169014
ENST00000222718	3.4521875	2.17908	3.313813187
ENST00000222725	-0.294582524271845	-6.582625	-0.141637168
ENST00000222726	4.37461111111111	3.3172	4.09684127
ENST00000222728	4.35855	1.783125	3.748036036
ENST00000222747	2.02288888888889	-1.34255555555556	0.465015873
ENST00000222792	1.124	-2.04948611111111	-0.121536842
ENST00000222800	0.849825	-2.418125	-0.111561404
ENST00000222803	2.4076	-0.945444444444444	0.569864865
ENST00000222812	-0.244948717948718	-4.37753333333333	-0.113327273
ENST00000222823	-0.582328671328671	-3.82625925925926	-0.152911504
ENST00000222902	1.29433333333333	-1.69514285714286	-0.289473684
ENST00000222969	0.79176	-0.240916666666667	0.539612245
ENST00000222982	2.15604	-0.0330689655172415	0.899375566
ENST00000222990	-1.32082222222222	-5.8971875	-0.648911111
ENST00000223023	1.75955555555556	0.12268253968254	-0.060973585
ENST00000223026	0.0187872340425532	-0.648144578313253	-0.2816
ENST00000223029	1.50591489361702	-3.185625	-1.076414013
ENST00000223051	0.447149253731343	-2.41214285714286	0.439629213
ENST00000223061	0.790263513513513	-0.470942307692308	0.608553903
ENST00000223073	1.431	-0.60308064516129	0.397938907
ENST00000223095	-0.387370967741935	-3.05155555555556	-0.665004902
ENST00000223114	-0.8095	-2.8862	-0.636994652
ENST00000223127	0.785795081967213	-4.02870909090909	-0.177843501
ENST00000223129	0.7315	0.3632	0.8001875
ENST00000223136	2.1197	-1.052	1.46292
ENST00000223145	2.37369696969697	0.319607142857143	1.432934641
ENST00000223167	-2.07670588235294	-5.60045454545455	-0.472039216
ENST00000223208	0.67228947368421	-0.493057692307692	0.494545977
ENST00000223210	-0.298685714285714	-3.80038461538462	-0.792106884
ENST00000223215	2.08897674418605	-1.11186567164179	0.750938272
ENST00000223271	-0.953789473684211	-7.38675	-0.37254321
ENST00000223273	1.14575	0.0400256410256411	0.187068966
ENST00000223321	2.28842857142857	0.812916666666667	0.4221875
ENST00000223324	0.3182	-0.1054	0.054310345
ENST00000223357	-0.0507187499999998	-4.86175675675676	-0.885329879
ENST00000223364	-1.01	-8.4245	-0.69884
ENST00000223368	1.87347058823529	-1.27985185185185	0.623390476
ENST00000223369	1.53129411764706	-1.83216	0.213445652
ENST00000223398	-0.0161952941176471	-4.86563414634146	-0.393163603
ENST00000223459	0.695633333333333	-1.440625	0.335624204
ENST00000223500	2.92146666666667	0.05075	1.258096386
ENST00000223641	1.56854545454545	-1.65820689655172	0.116079365
ENST00000223642	0.832	-0.323457627118644	0.01512
ENST00000223795	1.52883333333333	-1.0704	0.440638889
ENST00000223864	1.501	0.654444444444444	0.442765957
ENST00000224073	0.862111111111111	-2.20642857142857	0.44626087
ENST00000224140	0.458638888888889	-1.87956422018349	-0.953877243
ENST00000224237	1.57254615384615	-1.41728888888889	0.945279279
ENST00000224337	-2.04093103448276	-0.711770491803279	-0.467069444
ENST00000224356	1.27590066225166	-0.619851851851852	0.778759184
ENST00000224721	0.904560032232071	-5.11864705882353	-0.186874355
ENST00000224784	-0.643234042553191	-3.011425	-0.238661017
ENST00000224807	1.36304761904762	-3.15177083333333	0.053529762
ENST00000224949	-2.52566666666667	-4.06543209876543	-2.260024123
ENST00000224950	2.0295	-0.37436	0.394323944
ENST00000225171	2.49506666666667	0.0265555555555556	0.507186667
ENST00000225174	0.879155172413793	-2.42766666666667	0.173594828
ENST00000225235	1.71447540983607	1.41428828828829	1.192631579
ENST00000225275	-0.67146875	-3.73536111111111	0.069553299
ENST00000225276	0.636166666666667	-4.8878	-0.356312821
ENST00000225296	0.000795454545454613	-2.09050769230769	-0.154652778
ENST00000225298	0.910363636363636	-0.145541666666667	0.355093878
ENST00000225328	-0.4196	-2.73657894736842	0.25378125
ENST00000225371	1.24613017751479	-1.87563461538462	0.233968421
ENST00000225387	1.93925581395349	0.970428571428571	1.598493671
ENST00000225388	4.15289473684211	3.30364835164835	3.417504918
ENST00000225394	1.51132558139535	-2.79702469135803	0.689823077
ENST00000225430	1.49547727272727	-1.92347368421053	0.463134146
ENST00000225504	1.70726666666667	-0.765666666666667	0.373018182
ENST00000225512	-0.68858024691358	-3.0305	1.027780347
ENST00000225519	0.994840579710145	-2.13474509803922	0.062169118
ENST00000225525	1.12831818181818	-0.0198461538461537	1.2660625
ENST00000225538	-0.0781176470588236	-2.79836842105263	0.228628272
ENST00000225577	4.3351	2.38925	3.024601732
ENST00000225603	1.34838461538462	-0.433666666666667	0.800070423
ENST00000225609	1.57488461538462	-1.174	0.238879032
ENST00000225648	2.1030612244898	-0.801	2.393589286
ENST00000225655	3.07747826086957	1.00693333333333	2.885792208
ENST00000225665	1.69844230769231	-1.06455555555556	0.987628415
ENST00000225688	0.578415094339623	-1.25166666666667	1.176061069
ENST00000225698	1.38968421052632	-0.761222222222222	0.080571429
ENST00000225719	1.43019135802469	0.412891238670695	0.88268541
ENST00000225726	1.69373684210526	0.446890909090909	0.9805
ENST00000225728	1.28866666666667	1.5394	1.722295455
ENST00000225729	0.911306451612903	-3.361325	0.00841954
ENST00000225737	2.31684375	0.438115384615385	1.294723776
ENST00000225740	-1.1028961038961	-4.62441176470588	-0.361251163
ENST00000225777	0.829063492063492	-4.3312	0.246887931
ENST00000225792	3.80522857142857	1.93439814814815	2.356718147
ENST00000225823	2.19716455696203	0.696870967741935	2.562288194
ENST00000225831	0.8461875	-2.2609	-0.153139535
ENST00000225842	0.656	-2.267	-0.568114286
ENST00000225844	-0.406625	-1.38275	-0.593888889
ENST00000225873	1.98985185185185	-0.09592	0.618005587
ENST00000225899	0.4081875	-4.1155	-0.065638498
ENST00000225916	-0.0854867256637167	-4.02365454545455	0.306070755
ENST00000225927	0.737857819905213	-5.50165384615385	-0.085082547
ENST00000225941	-0.117663716814159	-3.99273913043478	-0.568656109
ENST00000225964	0.4404329004329	0.0145711462450592	0.601511133
ENST00000225969	1.24192857142857	-1.14147368421053	0.753724138
ENST00000225972	2.29286538461538	-2.0597	1.207831169
ENST00000225983	1.69427083333333	-1.43592233009709	1.203038591
ENST00000225992	0.157882352941176	-3.17228571428571	-0.397892857
ENST00000226004	1.77605882352941	-4.19263636363636	0.981788235
ENST00000226021	0.330569230769231	-1.393	0.271816514
ENST00000226067	2.08449450549451	-2.02565789473684	1.023449275
ENST00000226091	2.94724107142857	0.809689655172414	2.347813953
ENST00000226105	1.64478	1.05290476190476	1.354061856
ENST00000226193	0.116526315789474	-3.287125	0.518666667
ENST00000226207	0.122297709923664	-2.59315483870968	-0.153893099
ENST00000226218	0.310416666666667	-1.67071875	-0.12828
ENST00000226225	1.17947619047619	-1.87524137931034	0.660277778
ENST00000226230	1.640625	-1.6302	0.440538462
ENST00000226253	1.84131914893617	-0.456786885245902	0.838568528
ENST00000226279	0.104290322580645	-2.90725	-0.893024194
ENST00000226284	0.742571428571428	-1.67297368421053	-0.927403226
ENST00000226299	0.194869565217391	-3.06554901960784	-1.014636364
ENST00000226317	-0.715529411764706	-2.38183333333333	-0.577027778
ENST00000226319	1.58473298429319	-2.15862931034483	0.207394886
ENST00000226355	0.720928571428571	-0.516148936170213	-0.017714976
ENST00000226382	1.57981578947369	-0.0431999999999995	0.819743455
ENST00000226413	1.0876875	-1.37383333333333	-0.185564286
ENST00000226432	0.70407476635514	-1.49216447368421	-0.472558282
ENST00000226444	1.26633333333333	-0.710235294117647	-0.203217822
ENST00000226524	-1.7538	-1.079	-0.412384615
ENST00000226574	0.418565714285714	-2.1376	-0.751594883
ENST00000226725	1.45623655913978	-1.64827950310559	-0.42492803
ENST00000226730	0.0569999999999999	-0.888636363636364	0.037694915
ENST00000226760	0.309686609686609	-4.43984615384615	0.055553611
ENST00000226796	1.07616666666667	-0.223212121212121	0.004367521
ENST00000226798	1.07433333333333	0.141895833333333	0.521725275
ENST00000226951	0.171285714285714	-2.394625	-0.882101266
ENST00000227065	-0.370205128205128	-2.16977981651376	-1.305466403
ENST00000227135	1.90615384615385	1.0144	1.023185185
ENST00000227155	0.747533333333333	-7.2825	0.201552846
ENST00000227266	0.494142857142857	-2.72453488372093	-0.621227488
ENST00000227322	1.27027083333333	-1.66320930232558	0.271951923
ENST00000227348	0.672098039215686	-2.14785714285714	-0.795697674
ENST00000227349	0.986107692307692	-1.74930769230769	-0.668425743
ENST00000227451	0.227666666666667	-4.3206	-0.448791304
ENST00000227471	0.434942528735632	-7.44382352941176	0.27902719
ENST00000227474	0.743823529411765	0.2133	0.569026455
ENST00000227507	1.00753846153846	-5.832	1.053828571
ENST00000227520	-0.310234567901235	-2.11294285714286	-0.488985
ENST00000227524	1.16535064935065	-3.97807936507937	-0.234953668
ENST00000227525	0.787056179775281	-4.03490322580645	-0.144757962
ENST00000227618	3.67942857142857	0.1938	1.567647059
ENST00000227638	0.151611111111111	-3.4698431372549	-1.055625668
ENST00000227665	-0.683686274509804	-2.53966666666667	-0.225428571
ENST00000227667	1.65173684210526	-3.57016666666667	-0.805203704
ENST00000227752	0.904428571428571	-2.42337837837838	-0.11375945
ENST00000227756	0.851064102564102	-4.93646875	0.159041509
ENST00000227758	1.60963043478261	-0.30597972972973	0.139754098
ENST00000227868	1.45315942028986	-0.831351724137931	0.037613636
ENST00000227880	0.673123287671233	-4.7014	0.137976744
ENST00000227918	NA	-0.947	-1.155484848
ENST00000228027	1.64850381679389	-3.65942857142857	0.517326633
ENST00000228136	3.71325	1.62496774193548	1.659323529
ENST00000228251	3.60327027027027	-0.883507692307692	1.454315315
ENST00000228347	0.761733333333333	-1.60675098814229	-0.449827083
ENST00000228425	1.3007519379845	-1.44630841121495	-0.35318599
ENST00000228434	0.737	-0.840529411764706	-0.479272727
ENST00000228437	1.89655172413793	-0.328439252336449	0.702634409
ENST00000228476	0.175482352941177	-2.43523255813954	-0.386662722
ENST00000228495	-0.351415094339623	-1.57378260869565	0.104868056
ENST00000228506	2.68374545454545	-0.31895	1.59197973
ENST00000228510	-0.120642857142857	-3.2482	-0.759054545
ENST00000228515	1.21375903614458	-3.24758333333333	-0.043335766
ENST00000228534	1.07723076923077	-0.692	0.202237113
ENST00000228567	2.53484	-2.27155813953488	-0.239120536
ENST00000228606	-0.257414893617021	-1.35034545454545	-0.194325733
ENST00000228641	2.04924	-0.595607142857143	1.249149123
ENST00000228644	1.079640625	-2.27571428571429	0.318756303
ENST00000228682	1.38258653846154	-0.675875555555556	0.558615748
ENST00000228705	0.435095238095238	-1.18047619047619	0.620351145
ENST00000228740	1.31788372093023	-0.368376623376623	0.089163636
ENST00000228741	1.65445038167939	-1.13359615384615	0.767422018
ENST00000228799	0.525558823529412	-2.58198461538462	-0.477034632
ENST00000228820	3.52061538461538	-0.941130434782609	0.545037736
ENST00000228825	0.954125	-1.65858333333333	0.004238095
ENST00000228827	0.8730625	-1.285	-0.04622
ENST00000228837	2.00385714285714	-2.07985	1.209473684
ENST00000228841	-1.4908	-3.71613333333333	-0.833476923
ENST00000228850	0.981756756756757	-1.95395348837209	-0.309334197
ENST00000228865	1.68633333333333	-0.717391304347826	0.403272727
ENST00000228872	1.54686206896552	-0.409526315789474	1.152954023
ENST00000228887	1.68403571428571	-1.9411	0.068190476
ENST00000228916	-0.108883333333333	-3.72155555555556	-0.210015106
ENST00000228918	0.646175824175824	-2.03650847457627	-0.272347107
ENST00000228936	1.567375	-1.77844444444444	-0.452962687
ENST00000228945	0.673619047619048	-1.46691304347826	0.011181818
ENST00000229030	-0.137503225806452	-4.6645	0.196045614
ENST00000229134	4.027	-0.3	0.366527273
ENST00000229135	-0.29	-0.0993333333333333	-0.530283019
ENST00000229179	1.14562352941176	-0.0621059907834101	0.333989362
ENST00000229195	5.54701694915254	3.28661676646707	3.843446352
ENST00000229214	2.512125	0.402029411764706	0.4515
ENST00000229238	1.1192	-0.172	0.349272727
ENST00000229243	0.562086956521739	-2.88028571428571	-0.124101167
ENST00000229264	1.26139166666667	-3.27084615384615	0.183714286
ENST00000229266	2.71588235294118	1.14182857142857	1.5257
ENST00000229268	1.83564258555133	-1.9420756302521	0.770461728
ENST00000229277	1.82647517730496	-2.80694285714286	0.426768182
ENST00000229281	0.872555555555556	-2.66042857142857	0.186942857
ENST00000229304	1.8752	-1.87733333333333	-0.453554348
ENST00000229307	-0.2285	-2.92525	-0.382483607
ENST00000229314	1.09388235294118	0.954657142857143	1.035540984
ENST00000229328	1.0924025974026	-2.3547619047619	-0.018548387
ENST00000229329	2.4674880952381	-0.451704545454545	0.916507692
ENST00000229330	2.57765789473684	0.263839662447257	0.866414698
ENST00000229332	0.519333333333333	-0.611	0.025043011
ENST00000229335	0.676769230769231	-5.37875	-0.410366667
ENST00000229340	1.57992857142857	-0.938222222222222	1.5505875
ENST00000229379	1.29725641025641	-1.116	0.464375
ENST00000229390	3.67785	1.72017647058824	2.543855856
ENST00000229395	1.08923076923077	-0.0514444444444445	0.149804878
ENST00000229554	0.7672	-0.103252100840336	-0.004929054
ENST00000229563	1.36608333333333	-1.04430303030303	0.035169231
ENST00000229595	3.809	1.61181355932203	2.113363636
ENST00000229633	-0.00106666666666667	-0.220086956521739	-0.27439759
ENST00000229729	0.797535211267606	-3.39663636363636	0.199991713
ENST00000229758	0.883583333333333	0.182083333333333	0.407172222
ENST00000229769	0.863095238095238	-2.22894642857143	0.072498305
ENST00000229771	-0.192305555555556	-5.11917857142857	-0.37499635
ENST00000229794	2.78466666666667	-0.582263157894737	1.108618421
ENST00000229812	2.825125	0.591949152542373	1.198806818
ENST00000229829	1.96140625	-3.563	0.608131387
ENST00000229903	0.0952500000000001	-3.033625	-0.320343137
ENST00000229922	1.16630487804878	-1.95192391304348	-0.621110599
ENST00000229955	2.03091666666667	-1.2625306122449	-0.087810256
ENST00000230036	-0.684481927710843	-2.87114814814815	-1.133096296
ENST00000230048	1.65671428571429	-1.280875	-0.290166667
ENST00000230050	2.61211111111111	-0.313107142857142	1.180754386
ENST00000230053	1.84389473684211	-1.51226923076923	1.001537234
ENST00000230056	1.49030769230769	-0.561135135135135	0.166658824
ENST00000230085	2.89442307692308	0.739	1.952772727
ENST00000230122	-0.371238095238095	-2.33321739130435	-0.750379433
ENST00000230124	0.700778571428571	-1.47064705882353	-0.541968
ENST00000230256	-1.73666438356164	-7.71638888888889	-1.997790984
ENST00000230301	-1.72477777777778	-6.11947619047619	-2.424563452
ENST00000230340	1.04873469387755	-3.06616949152542	-0.11180786
ENST00000230361	0.118238095238095	-3.4477	-0.095551282
ENST00000230381	-0.241846153846154	-6.86178571428571	-0.234032895
ENST00000230419	0.691030303030303	-4.41134821428571	-0.381875229
ENST00000230431	0.789733333333333	-1.63184615384615	-0.01445283
ENST00000230449	0.255961538461538	-1.92756666666667	-0.992162371
ENST00000230461	1.97884	1.24442105263158	1.469129032
ENST00000230538	0.388246031746032	-1.17778280542986	-0.102206146
ENST00000230568	0.770444444444444	-1.59183333333333	-0.6822
ENST00000230582	0.484629032258065	-2.92583928571429	-0.352226537
ENST00000230588	0.122075471698113	-1.89566666666667	-0.569955782
ENST00000230640	0.531413793103448	-0.164208904109589	0.026451456
ENST00000230658	1.33108181818182	1.0775641025641	1.271411765
ENST00000230671	1.3597233201581	-2.46846808510638	0.982912536
ENST00000230771	0.782877551020408	0.567311688311688	0.674944681
ENST00000230792	1.5086875	0.0763970588235294	0.73903125
ENST00000230859	-0.803104575163399	-2.63753571428571	-0.456184932
ENST00000230882	1.74477142857143	-0.5110859375	0.224101887
ENST00000230895	-1.66807692307692	-4.68375	-0.88784
ENST00000230990	1.84548387096774	-0.110619047619048	0.911625
ENST00000231004	0.936769230769231	-1.47566666666667	0.083895238
ENST00000231009	0.793032258064516	-1.76915909090909	-0.571492308
ENST00000231021	-0.312444444444445	-2.0036875	-1.211205047
ENST00000231061	1.06502040816327	-3.7822	0.517755906
ENST00000231121	0.500820512820513	-4.6402	0.45145614
ENST00000231173	0.894	-0.7935	-0.403081585
ENST00000231198	1.01611764705882	-1.04694444444444	0.167026087
ENST00000231228	0.83555	-2.44566666666667	-0.182764706
ENST00000231238	1.73194117647059	-0.208428571428571	0.375791209
ENST00000231357	-0.576563636363636	-3.589	-0.55318323
ENST00000231368	1.33433613445378	-0.175394230769231	0.38928341
ENST00000231420	0.61124	-1.17723333333333	-0.27826556
ENST00000231449	0.406444444444444	-2.055	-0.7603125
ENST00000231454	NA	-1.69683333333333	-0.656263158
ENST00000231461	2.58305882352941	0.140619047619048	0.873283784
ENST00000231484	0.452198630136986	-2.38087387387387	-0.024623974
ENST00000231498	1.00011428571429	-0.027	0.239350163
ENST00000231512	1.25557142857143	-1.84916666666667	-0.068109375
ENST00000231524	0.80296	0.781044444444444	0.830219512
ENST00000231572	1.02135802469136	-0.760742647058824	-0.012264591
ENST00000231656	0.919178571428572	-3.62457142857143	0.21175
ENST00000231706	0.749275229357798	-3.26640740740741	0.01161809
ENST00000231721	0.3102734375	-4.46561666666667	-0.195339326
ENST00000231749	1.51737777777778	-2.68855882352941	0.057014634
ENST00000231751	-0.555241379310345	-5.27272413793103	-1.583228739
ENST00000231790	1.18356862745098	-1.694248	-0.129957187
ENST00000231887	0.811133333333333	-0.857919191919192	-0.254250712
ENST00000231948	1.27828571428571	-1.83318181818182	-0.666288235
ENST00000232003	1.56837931034483	-0.63766037735849	-0.176848214
ENST00000232217	3.0935	-5.89425	-0.501615385
ENST00000232219	1.17429166666667	-0.646111111111111	1.318833333
ENST00000232375	0.625305555555555	-3.29188888888889	0.015528037
ENST00000232424	2.88338235294118	0.510607142857143	2.167773006
ENST00000232461	0.471075630252101	-2.97263157894737	0.066534247
ENST00000232496	3.82966666666667	-0.0246	2.939396825
ENST00000232501	1.65634090909091	-2.0179	0.869359756
ENST00000232564	2.89092307692308	-1.72180952380952	-0.420566667
ENST00000232603	1.71862962962963	-0.530339622641509	0.174092697
ENST00000232607	0.945602739726027	-0.93692523364486	-0.262314894
ENST00000232744	-0.306074829931973	-5.09105	-0.76637551
ENST00000232766	1.070095	-3.52695945945946	-0.116801418
ENST00000232854	1.20087012987013	-0.73	0.438875
ENST00000232888	-0.413586666666667	-4.07837209302326	-0.833947791
ENST00000232892	NA	-5.077	-0.235596591
ENST00000232905	5.34861538461538	-0.00813043478260865	2.154833333
ENST00000232974	0.0118324324324323	-6.13645714285714	-0.981263305
ENST00000232975	3.03576470588235	-4.74958823529412	0.35562963
ENST00000232978	1.30891803278689	-1.23837908496732	-0.492212544
ENST00000233027	1.73769230769231	0.106782608695652	0.617576503
ENST00000233047	1.34367741935484	-2.662125	-0.168853659
ENST00000233055	0.7357	-2.80603333333333	-0.380770588
ENST00000233057	2.6455	-0.567793103448276	-0.533182243
ENST00000233072	1.44274729241877	-1.10965027322404	0.008268188
ENST00000233078	0.709068965517241	-1.13686516853933	-0.229522523
ENST00000233084	1.11015662650602	-1.11757788944724	-0.377422078
ENST00000233099	0.790448598130841	-0.558882640586797	-0.234952741
ENST00000233114	1.68601724137931	-0.272809523809524	0.610435583
ENST00000233121	3.79509375	-0.264191489361702	2.086419643
ENST00000233143	3.85158333333333	NA	4.127533333
ENST00000233146	1.2519406779661	-0.50066511627907	0.220777487
ENST00000233154	-0.19340127388535	-1.67957142857143	-0.222994444
ENST00000233156	-1.37371428571429	-0.418153846153846	-0.677380952
ENST00000233190	1.00359459459459	0.296236111111111	0.444875362
ENST00000233202	0.588353846153846	-3.42401785714286	-0.241785942
ENST00000233242	0.77408024691358	-1.36830293159609	-0.113172486
ENST00000233331	0.112208333333333	-1.93880392156863	-0.351623256
ENST00000233336	1.43830588235294	-3.16833928571429	-0.228227848
ENST00000233379	1.528984375	-1.47486666666667	0.420493827
ENST00000233468	2.59475	0.153214285714286	0.818622222
ENST00000233535	1.22107352941176	-3.404625	0.575521186
ENST00000233575	2.51251677852349	-0.0287272727272726	1.650785408
ENST00000233596	0.696925	-1.74953333333333	0.013329897
ENST00000233615	2.58286885245902	0.0204827586206897	1.364907285
ENST00000233623	1.24228125	-1.12860869565217	0.319270758
ENST00000233627	-1.16161797752809	-4.34866666666667	-1.212195122
ENST00000233630	1.768375	0.74378947368421	1.655904762
ENST00000233638	1.07657664233577	-1.32944444444444	0.986884817
ENST00000233668	0.721513888888889	-1.69730434782609	0.137745387
ENST00000233710	1.26492857142857	-0.754759259259259	-0.276306878
ENST00000233741	1.47545454545455	0.394	0.585156028
ENST00000233809	1.19791549295775	-2.75342857142857	0.870255208
ENST00000233813	0.738717391304348	-5.31192857142857	1.15230303
ENST00000233826	3.19247826086957	0.372927272727273	1.179828402
ENST00000233838	1.45468235294118	-1.27106451612903	0.607859838
ENST00000233840	-0.386359649122807	-8.58111111111111	-1.548405
ENST00000233893	2.9645	1.15713333333333	0.179685185
ENST00000233948	0.52256	-2.61866666666667	0.27683945
ENST00000233954	0.413953488372093	-1.44290163934426	-0.670593607
ENST00000233969	0.0548071065989848	-3.62411818181818	-1.015886544
ENST00000234038	0.717546511627907	-3.23058333333333	-0.098787879
ENST00000234040	-1.49204316546763	-5.23560344827586	-1.489151603
ENST00000234071	-0.40026213592233	-6.54335	-0.855458937
ENST00000234111	0.1065625	-3.46244444444444	-1.519212871
ENST00000234160	1.46072857142857	0.0248013698630137	0.643483271
ENST00000234170	1.25559259259259	-0.431746987951807	0.059729947
ENST00000234179	1.78685	0.2695625	0.563877922
ENST00000234198	1.05220634920635	-1.14690909090909	1.002934426
ENST00000234256	0.552774725274725	-2.634828125	-0.191520505
ENST00000234296	2.434	0.48448	0.809957944
ENST00000234301	1.35813333333333	-0.229714285714286	0.433666667
ENST00000234310	4.041	1.00336363636364	2.231648148
ENST00000234313	0.923875	-1.41492682926829	0.044480315
ENST00000234371	-0.13234	-5.77833333333333	-0.202346715
ENST00000234389	-1.35686246418338	-5.89917647058824	-1.141239291
ENST00000234392	0.819333333333333	-4.05092857142857	0.184798913
ENST00000234396	1.24227058823529	-3.73594444444444	0.187858824
ENST00000234420	0.66843137254902	0.105268456375839	0.315902357
ENST00000234453	1.73814705882353	0.654207792207792	1.014354331
ENST00000234454	0.328467532467533	-1.05868181818182	0.26481875
ENST00000234590	-0.286	-3.48545454545455	-1.016371429
ENST00000234626	1.88915	0.914333333333333	1.13779661
ENST00000234677	1.53829457364341	-2.45545833333333	0.08278733
ENST00000234739	2.90217318435754	-0.581456097560976	0.969492005
ENST00000234816	1.84655555555556	-1.44914285714286	-0.27857377
ENST00000234827	3.43972222222222	0.176636363636364	1.804685393
ENST00000234831	2.07110526315789	0.222375	0.95670068
ENST00000234875	1.38128571428571	-2.75623076923077	-0.189577778
ENST00000234961	2.16046979865772	-4.96207692307692	1.443359091
ENST00000235090	1.15702173913043	-1.02786046511628	0.316226316
ENST00000235150	2.33495652173913	0.510368421052632	1.624087432
ENST00000235307	3.89433333333333	1.22335294117647	2.607324324
ENST00000235329	1.23566135458167	-2.77085	0.373599424
ENST00000235332	-0.220270588235294	-2.59615625	-0.557569507
ENST00000235345	3.19033333333333	0.635742857142857	1.817094444
ENST00000235372	0.0422131782945735	-2.83614782608696	-1.447689612
ENST00000235382	1.23541666666667	-0.8855625	0.142647887
ENST00000235521	-1.30026470588235	-3.60997674418605	-1.203786517
ENST00000235532	1.02215151515152	-0.571181818181818	0.521640719
ENST00000235628	0.464096774193548	-3.78706666666667	0.14098913
ENST00000235835	1.23696078431373	-2.74928571428571	0.492
ENST00000236051	1.31858333333333	-1.01372222222222	0.344160584
ENST00000236137	1.55131914893617	-2.209625	0.079335766
ENST00000236147	1.18521428571429	-2.16042307692308	-1.089221374
ENST00000236192	3.457	0.7145	1.45132
ENST00000236273	1.29255	-0.9545	0.185070588
ENST00000236342	2.3840875	-0.826021739130435	1.212435374
ENST00000236671	-3.16681818181818	-1.424	-1.109391111
ENST00000236709	-0.679285714285714	-3.71681818181818	-0.499694444
ENST00000236826	0.640666666666667	-1.6778717948718	-0.682074468
ENST00000236850	0.0359354838709678	-4.613	0.283539683
ENST00000236877	0.746148514851485	-4.9844347826087	0.995873541
ENST00000236938	0.502066666666667	-1.52588888888889	-0.331346939
ENST00000236959	0.6823125	-1.52388607594937	-0.592695502
ENST00000236979	1.20166666666667	0.0186666666666667	1.189
ENST00000237014	0.1586	-2.4035	-0.752275862
ENST00000237172	0.906988505747126	-2.15418666666667	-0.308338677
ENST00000237201	0.589363636363636	0.2144	0.257933824
ENST00000237264	4.03257142857143	2.22368852459016	2.565949367
ENST00000237275	1.32686956521739	-0.260272727272727	0.009446602
ENST00000237281	1.40190909090909	0.56793137254902	0.530115385
ENST00000237283	0.690846153846154	-2.89825	-1.092322222
ENST00000237353	0.559086956521739	-2.22062162162162	0.087507508
ENST00000237380	-0.961333333333333	-3.09188	-1.326807229
ENST00000237455	2.60254545454545	0.129881355932203	0.922820611
ENST00000237500	2.07826086956522	-2.98056	-0.342806452
ENST00000237530	1.56778787878788	-1.03253333333333	0.429954819
ENST00000237536	-1.01649110320285	-4.3782619047619	-0.295638347
ENST00000237596	1.87501612903226	-1.43890151515151	0.281051044
ENST00000237612	0.516225806451613	-0.39608064516129	0.092201365
ENST00000237642	1.41264705882353	-1.07334615384615	0.017788235
ENST00000237654	4.6277619047619	1.57790909090909	2.224
ENST00000237696	1.88871428571429	-2.38014285714286	-0.069412162
ENST00000237822	0.561888888888889	-0.558947368421053	-0.232523077
ENST00000237837	0.458375	-6.120875	-0.185227642
ENST00000237853	2.69594285714286	0.411164179104478	1.248547445
ENST00000237858	1.44425	-2.64033333333333	-0.357311111
ENST00000237889	3.2056	-0.248277777777778	0.948947368
ENST00000238044	-0.00893939393939396	-1.11707692307692	-0.276928571
ENST00000238081	2.6845625	0.118733333333333	1.870446602
ENST00000238112	1.04916666666667	-2.42512162162162	-1.023279245
ENST00000238146	0.350265625	-3.64209589041096	-1.071215447
ENST00000238156	-0.360112676056338	-0.731285714285714	-0.246458599
ENST00000238256	1.46314666666667	-0.217986842105263	0.280246622
ENST00000238379	0.838346153846154	-1.87875	-0.152042553
ENST00000238497	0.812095238095238	-1.4947972972973	-0.483412935
ENST00000238508	0.362	-1.08812244897959	-0.423326389
ENST00000238558	1.45901449275362	0.991	1.756503401
ENST00000238561	0.724833333333334	-2.9287	0.087542017
ENST00000238609	1.0725	-2.33066666666667	-1.21521978
ENST00000238616	2.55620253164557	0.501251908396947	1.177905462
ENST00000238618	3.43166666666667	0.7187	1.903923077
ENST00000238647	0.728336538461538	-0.845823529411765	0.561228571
ENST00000238651	1.49684905660377	-0.550152173913043	0.54401476
ENST00000238667	0.778202702702703	-1.90115254237288	0.140541516
ENST00000238682	2.39504761904762	-3.56795	1.531524862
ENST00000238714	1.57794117647059	0.851433962264151	1.019379518
ENST00000238721	0.482125	-0.589268292682927	0.342561798
ENST00000238738	3.85181818181818	0.965966666666667	2.528097826
ENST00000238788	1.43727071823204	-1.49222988505747	0.64925419
ENST00000238789	2.99289393939394	1.23095852534562	1.478761499
ENST00000238823	3.7011052631579	0.833592105263158	1.340988095
ENST00000238831	2.2235	1.16423188405797	1.553487603
ENST00000238855	2.60448235294118	1.50046859903382	1.725717172
ENST00000238875	1.78496551724138	-0.408081081081081	0.793974026
ENST00000238892	2.955	-0.0971	0.6245
ENST00000238936	1.46045405405405	-2.54861538461538	0.731219672
ENST00000238961	2.72065714285714	1.46158870967742	1.788830228
ENST00000238983	0.394388888888889	-0.502	0.040803681
ENST00000238994	0.7786	-2.34321739130435	-0.058032787
ENST00000239032	0.971217948717949	-4.345875	1.186139831
ENST00000239144	4.02348484848485	0.0502	3.643714286
ENST00000239151	4.79151923076923	-0.1824	4.014823529
ENST00000239165	1.94371052631579	2.337	2.480229358
ENST00000239174	-0.224849056603773	0.152789473684211	0.366786982
ENST00000239223	0.701592592592593	-3.72909523809524	0.63869
ENST00000239231	2.43615	0.704526315789474	1.260072289
ENST00000239243	1.47911881188119	-3.30758064516129	0.531075472
ENST00000239367	0.37137037037037	-3.12231914893617	-0.121846416
ENST00000239374	1.07968055555556	-1.96214736842105	-0.400340824
ENST00000239440	1.25357142857143	-0.946357954545455	0.639877193
ENST00000239451	-1.23888888888889	-1.65822222222222	-0.797424837
ENST00000239461	3.67852380952381	-0.11565625	2.61946281
ENST00000239462	0.322185654008439	-3.35457446808511	-0.469086478
ENST00000239666	-0.1981	0.5141	0.473483333
ENST00000239690	2.1626	0.1888	0.439885463
ENST00000239830	0.682440677966102	-1.05693442622951	-0.050321839
ENST00000239859	3.295	0.1826	0.254207317
ENST00000239878	0.494461538461538	0.554380952380952	0.703413043
ENST00000239882	1.70715384615385	-0.414988636363636	0.208800643
ENST00000239891	1.936	-0.221170731707317	0.143
ENST00000239906	3.48148412698413	1.86146031746032	2.846605505
ENST00000239926	1.77878571428571	0.472661654135338	0.83377027
ENST00000239938	0.708333333333333	-3.08128378378378	-0.297035484
ENST00000239940	2.922	0.79325	3.10033871
ENST00000239944	2.6036	0.5542	1.608346154
ENST00000240050	0.28625	-1.109	-0.258604317
ENST00000240055	-0.661333333333333	-0.985181818181818	-0.330551282
ENST00000240079	4.8753	0.166	1.164117021
ENST00000240093	2.57086813186813	0.378453488372093	1.101826855
ENST00000240100	0.100270833333333	-1.9825	0.721882629
ENST00000240123	1.02604838709677	-1.15491025641026	0.434910364
ENST00000240139	1.5700985915493	0.26680198019802	0.770995495
ENST00000240185	1.09266	-1.82996470588235	-0.549881081
ENST00000240285	2.58614150943396	-0.732058823529412	1.548666667
ENST00000240306	1.08268918918919	-0.198526315789474	0.712239437
ENST00000240316	0.548875	-1.03696875	-0.257739777
ENST00000240328	0.795094262295082	-0.941263157894737	0.795118881
ENST00000240333	2.72475	-0.879352941176471	1.422969512
ENST00000240364	1.79979245283019	-1.34247619047619	0.965183824
ENST00000240423	-0.453327731092437	-1.25075	-0.660374613
ENST00000240587	-0.841464480874317	-3.11983333333333	-0.394842629
ENST00000240617	2.44008695652174	-1.41553658536585	0.020195021
ENST00000240618	1.829	0.593333333333333	-0.366225352
ENST00000240651	0.98487037037037	-0.686394230769231	-0.079415
ENST00000240652	0.580142857142857	-4.77928571428571	-0.734727273
ENST00000240662	0.341877551020408	-5.11319512195122	-0.765747368
ENST00000240687	1.53916666666667	-0.472222222222222	0.004865079
ENST00000240851	1.42851219512195	1.00535338345865	1.053535714
ENST00000240874	1.90740163934426	-0.801248618784531	1.223513748
ENST00000240922	3.5862	1.89409523809524	2.56559322
ENST00000241014	0.949678048780488	-3.95744615384615	0.241200528
ENST00000241051	1.7788	-0.241622448979592	0.491809045
ENST00000241052	0.848533333333333	-2.00550862068966	-0.90740678
ENST00000241069	1.13918181818182	-1.89119642857143	0.932398907
ENST00000241071	1.54423837209302	-0.880025316455696	0.871889262
ENST00000241125	-1.72127906976744	NA	-0.964559322
ENST00000241256	0.810404761904762	-4.5525	0.85438
ENST00000241261	0.1135	-2.32	-0.503806122
ENST00000241305	-0.0319157894736841	-3.76748888888889	-0.511523677
ENST00000241337	2.95908333333333	0.315333333333333	0.794506024
ENST00000241356	0.5471	-2.28033333333333	0.173006803
ENST00000241393	0.483266666666667	-3.67293548387097	-0.093729032
ENST00000241416	1.76183050847458	1.53064661654135	1.592280952
ENST00000241436	1.12708695652174	0.323677419354839	0.475243506
ENST00000241453	1.104	-1.9872125	-0.609680798
ENST00000241463	0.573284090909091	-3.15505555555556	-0.02453719
ENST00000241502	1.47477777777778	1.10828235294118	1.223353741
ENST00000241600	-0.546319444444444	-9.88075	-1.135165563
ENST00000241651	1.01477083333333	-4.2565	0.914111111
ENST00000241704	1.65164957264957	-0.557820987654321	0.506743007
ENST00000241808	-5.443	NA	-0.767371429
ENST00000241891	0.58777397260274	-3.64352777777778	-0.059436567
ENST00000242057	1.17347272727273	-1.38484397163121	-0.51364497
ENST00000242059	1.03651111111111	-2.77848076923077	-0.522335227
ENST00000242067	0.757194444444445	-0.513070754716981	0.006790524
ENST00000242104	2.38475	-1.813	0.209452381
ENST00000242108	-0.406619047619047	-3.22135185185185	-0.989477032
ENST00000242140	-0.17	-1.08833333333333	-0.865460366
ENST00000242152	0.664542857142857	-0.17575	0.69037037
ENST00000242159	2.21407142857143	2.5165	1.94075
ENST00000242208	1.35966666666667	-2.65584210526316	0.763736264
ENST00000242209	0.834623188405797	-2.87170422535211	-0.145766187
ENST00000242248	-0.0565588235294116	-4.42825	-0.678204301
ENST00000242257	0.61076	-3.97330555555556	-1.343206349
ENST00000242261	4.19068421052632	3.593	2.792473214
ENST00000242275	2.66783333333333	-0.365	0.862992366
ENST00000242310	1.1968691588785	1.02237209302326	0.922016971
ENST00000242315	1.88031958762887	-0.722515625	0.888586735
ENST00000242317	1.44619333333333	-0.907232558139535	0.7418157
ENST00000242351	0.463872340425532	-2.89594117647059	-0.934054726
ENST00000242375	0.93674358974359	-1.078	-0.32129771
ENST00000242462	-0.38380701754386	-0.435166666666667	-0.077842105
ENST00000242465	1.7324	-2.27384615384615	-0.515702703
ENST00000242480	1.82813333333333	-0.272847457627118	0.523517606
ENST00000242505	1.65566666666667	0.492203007518797	0.910395683
ENST00000242576	0.381952941176471	-2.13974418604651	-0.362104575
ENST00000242577	2.83863157894737	0.829	2.553827586
ENST00000242591	1.83318604651163	-0.397610687022901	0.180129032
ENST00000242592	0.0670571428571426	-4.86708571428571	-0.587239631
ENST00000242607	-1.41142307692308	-6.48064285714286	-1.243696429
ENST00000242719	4.15662857142857	2.07526470588235	3.131028986
ENST00000242728	2.99613043478261	0.223833333333333	1.260562044
ENST00000242729	1.91457627118644	-1.87015	1.137428571
ENST00000242776	0.318346153846154	-5.27003571428571	-0.2354
ENST00000242783	-0.210202777777778	-5.49251851851852	-0.932130518
ENST00000242784	3.01809677419355	2.41027272727273	2.735313131
ENST00000242786	0.426452702702703	-4.1812	-0.5956
ENST00000242810	2.08994594594595	0.323792134831461	0.854569767
ENST00000242819	0.237933333333333	-1.59827272727273	-0.142070423
ENST00000242827	2.7705	-1.13466666666667	0.383317757
ENST00000242839	-0.325036144578313	-3.51690178571429	-0.608801083
ENST00000242994	0.821275362318841	0.015864406779661	0.429575163
ENST00000243045	2.38325	0.410631578947368	1.514506494
ENST00000243052	1.60184615384615	-1.812734375	0.81967364
ENST00000243056	2.83580916030534	0.691117647058824	2.584404255
ENST00000243077	0.818853074433657	-4.40362942779292	-0.113572195
ENST00000243103	2.16930769230769	-2.38675	1.429090361
ENST00000243108	5.55318461538462	3.90863636363636	4.814916667
ENST00000243167	0.968643617021277	-2.57237288135593	0.33140303
ENST00000243189	-0.0181578947368421	-0.289277777777778	-0.211032468
ENST00000243213	1.2864	0.408666666666667	0.054043165
ENST00000243253	-0.34145294117647	-4.21369014084507	-1.424818548
ENST00000243298	2.7226	1.18893103448276	1.359317073
ENST00000243300	0.732871212121212	0.283407766990291	0.402782799
ENST00000243344	1.73163333333333	-0.105792857142857	0.118892857
ENST00000243346	-0.1192	-1.29835714285714	-0.540422018
ENST00000243347	0.372857142857143	-0.462740740740741	-0.054429907
ENST00000243349	1.327	-0.780875	0.201888412
ENST00000243389	1.43771428571429	-3.86635897435897	0.559792373
ENST00000243440	0.828636363636364	-1.946	0.122086207
ENST00000243457	0.0625714285714286	-4.73367741935484	-1.602275281
ENST00000243498	1.58246	-0.541216494845361	0.282983696
ENST00000243563	0.991927835051546	-3.93557142857143	-0.496956835
ENST00000243578	0.70416129032258	-5.4505	-0.302376344
ENST00000243644	NA	1.948	0.853135
ENST00000243662	1.04139285714286	-0.410636363636364	0.676619565
ENST00000243673	1.1193	-3.69615789473684	0.103004878
ENST00000243776	0.409894472361809	-3.87464935064935	-0.192552577
ENST00000243786	0.595311320754717	-3.12673015873016	-0.569257642
ENST00000243878	0.35498	-0.835785714285714	0.398817708
ENST00000243903	0.434361111111111	-2.631	-0.549343643
ENST00000243911	0.162970588235294	-7.09125	0.012395973
ENST00000243913	0.6766	-2.24954166666667	-1.556983333
ENST00000243918	3.66157534246575	0.7339	3.256413793
ENST00000243938	-2.13	-1.3976875	-0.536168224
ENST00000243964	1.8681756440281	-2.935984375	0.773900697
ENST00000243997	1.25633333333333	-4.24775	-1.480238095
ENST00000244020	2.81351785714286	1.46989333333333	1.967726744
ENST00000244040	0.671521739130435	-1.93166666666667	-0.606635294
ENST00000244043	-0.361732394366197	-4.13877777777778	-0.432911197
ENST00000244050	0.766103773584906	-4.51864705882353	-0.000340278
ENST00000244051	0.764970414201183	-3.17554901960784	-0.199036765
ENST00000244061	2.46734545454545	0.355931034482759	1.806281553
ENST00000244137	-1.25213095238095	-3.07251851851852	-0.542566929
ENST00000244174	-0.2955	-5.43442857142857	-1.43928626
ENST00000244204	1.70509900990099	-0.451489361702128	1.027970238
ENST00000244217	1.19127272727273	-1.16366666666667	-0.521655914
ENST00000244221	1.664	0.68425	0.641764706
ENST00000244227	0.39069696969697	0.54721052631579	0.451852941
ENST00000244230	0.180365384615385	-2.14289534883721	-0.932364929
ENST00000244241	-1.12889230769231	-4.4764	-0.978231405
ENST00000244289	-0.283473333333333	-2.72113580246914	-0.348115142
ENST00000244314	0.0278262910798122	-7.265	-0.4983125
ENST00000244333	0.341642857142857	-2.614625	-0.460488152
ENST00000244360	-0.0432236842105263	-3.23357142857143	0.118803774
ENST00000244364	0.461463601532567	-1.42841111111111	-0.505809326
ENST00000244458	1.22909523809524	-3.11013043478261	0.553324022
ENST00000244496	1.70425	-0.578151515151515	0.120849558
ENST00000244513	0.252892857142857	-1.87348214285714	-0.392825279
ENST00000244520	0.91052	-0.360272727272727	0.132848837
ENST00000244527	-0.375125	-0.988904761904762	-0.503445415
ENST00000244534	-1.3263125	-5.35878571428571	-2.740136364
ENST00000244565	-1.1544375	-3.27988888888889	-0.472755556
ENST00000244571	1.03504938271605	-3.11223762376238	-0.055598958
ENST00000244573	-3.14720689655172	-6.18233333333333	-3.324757813
ENST00000244669	1.023	-5.55422222222222	-0.413484536
ENST00000244709	1.59566666666667	-0.479	-0.534677966
ENST00000244711	1.587	0.403807692307692	0.688375
ENST00000244728	-0.0593684210526316	-0.276767676767677	-0.054832998
ENST00000244741	0.469234042553191	-4.20088235294118	-0.664639175
ENST00000244745	2.89813559322034	1.025	2.059765306
ENST00000244751	-0.0175714285714286	-4.47254838709677	-0.13315917
ENST00000244763	2.648	-1.28465217391304	-0.193488189
ENST00000244766	3.46035714285714	0.87375	3.475202899
ENST00000244869	0.603954545454546	-1.71806060606061	-0.735657534
ENST00000244930	NA	-0.947	-1.670257143
ENST00000245046	0.262125	-1.21039130434783	0.401811966
ENST00000245105	-0.742411003236246	-4.41309677419355	-1.091730506
ENST00000245121	1.88215384615385	-0.792536585365853	0.600616505
ENST00000245157	1.88010169491525	-1.19974117647059	0.082129909
ENST00000245185	0.7365	NA	1.279695652
ENST00000245206	0.794230769230769	-1.5624	0.366956522
ENST00000245222	0.047858407079646	-4.06081012658228	-0.855544018
ENST00000245255	0.0940704225352113	-3.6370985915493	-2.023025
ENST00000245304	3.03852941176471	-5.1194375	1.6974625
ENST00000245312	-0.120476190476191	-3.09682142857143	-1.402337209
ENST00000245407	1.65803680981595	-2.3354375	0.666549153
ENST00000245414	0.81351724137931	-2.20306060606061	-0.077489362
ENST00000245451	3.61680882352941	0.107628571428571	2.801070707
ENST00000245457	0.989336	-0.706	0.657347826
ENST00000245458	-0.618	-0.543	-0.459545455
ENST00000245479	1.29356204379562	-2.71571428571429	1.300911197
ENST00000245503	-0.202083870967742	-2.61427272727273	-0.142909333
ENST00000245539	1.08159259259259	-3.189	-0.428265487
ENST00000245543	-0.0196538461538464	-4.47313333333333	-0.512654206
ENST00000245544	1.22838194444444	-2.69679797979798	-0.318034364
ENST00000245552	1.01376315789474	-0.639833333333333	0.926633663
ENST00000245564	0.901386666666667	-2.00778651685393	-0.182440129
ENST00000245615	0.986886597938144	-3.7108125	0.944953069
ENST00000245663	-3.04870866141732	-6.5810625	-2.193959459
ENST00000245680	1.79022222222222	1.18208860759494	1.301129167
ENST00000245787	2.0195625	0.366090909090909	0.894211009
ENST00000245796	-0.579829268292683	-2.59205128205128	-0.903453039
ENST00000245810	-1.34854838709677	-2.66425	-0.561388889
ENST00000245812	0.722157894736842	-3.77365	-0.241138686
ENST00000245816	0.210967032967033	-5.48476470588235	-0.375198675
ENST00000245817	-0.753909090909091	NA	-0.974157303
ENST00000245838	1.24878846153846	1.57313333333333	1.437429565
ENST00000245903	-1.24583333333333	-4.29133333333333	-1.227689655
ENST00000245907	-0.661	-5.50423595505618	-0.779172111
ENST00000245908	0.245420454545454	-2.3601875	-0.252039548
ENST00000245923	0.600867346938776	-0.73480487804878	0.716944272
ENST00000245925	1.161875	-4.66041304347826	0.222769452
ENST00000245932	0.916495327102804	-2.78159615384615	-0.341727679
ENST00000245934	0.326790243902439	-5.37594318181818	-0.159981955
ENST00000245957	0.706900943396226	-1.77859509202454	-0.415736641
ENST00000245960	0.832618421052632	-2.11050909090909	0.190320557
ENST00000246006	-1.81781690140845	-5.06788235294118	-1.044251381
ENST00000246012	0.157090909090909	-4.97875	-0.110333333
ENST00000246024	1.20934782608696	-0.0583214285714287	0.130289308
ENST00000246069	2.82992307692308	0.42652	1.120819672
ENST00000246070	1.44155	-1.29171428571429	0.590436508
ENST00000246071	0.616545454545455	0.204764705882353	0.308191011
ENST00000246080	2.19546875	-0.575666666666667	2.050251908
ENST00000246081	0.62685	0.0345625	0.415277778
ENST00000246090	0.810066666666667	-1.89254545454545	-0.207393939
ENST00000246104	0.588866666666667	NA	1.947217877
ENST00000246105	2.34883333333333	0.470111111111111	0.081282051
ENST00000246112	-1.14645679012346	-4.7705	-1.586167286
ENST00000246115	0.179164285714286	NA	0.139215447
ENST00000246117	-1.23487428571429	-5.63015384615385	-0.769506369
ENST00000246151	2.27065853658537	0.418379310344828	1.624680851
ENST00000246166	2.99688888888889	1.823125	0.432970874
ENST00000246186	1.80193413173653	-1.128125	0.810175227
ENST00000246190	0.968073170731707	-2.1131935483871	0.31085782
ENST00000246194	2.14131034482759	0.0726666666666667	0.895479042
ENST00000246229	3.43778260869565	0.253125	2.198542308
ENST00000246337	1.34854285714286	0.561430555555556	1.023864322
ENST00000246529	-0.164967741935484	-4.95948717948718	-0.378827907
ENST00000246532	0.6528	-1.23773684210526	-0.103665179
ENST00000246533	1.9344406779661	-0.52124	0.016977444
ENST00000246535	0.131276923076923	-1.33733333333333	-0.282363095
ENST00000246548	1.62313157894737	0.32886013986014	0.805423221
ENST00000246551	0.0979333333333334	-1.98783333333333	-0.270646154
ENST00000246553	-0.154	-5.51406896551724	-0.894296117
ENST00000246635	-0.418588235294117	-1.95073333333333	-0.323233051
ENST00000246657	0.0734528301886793	-11.0625714285714	-0.015044199
ENST00000246672	2.34382795698925	-1.38895744680851	1.364026786
ENST00000246747	0.989603174603174	-3.63541666666667	0.174696629
ENST00000246785	0.746011764705883	-0.765744186046512	0.140270531
ENST00000246792	1.598425	-5.69807142857143	1.096661157
ENST00000246794	0.871791666666667	-2.77533333333333	-0.236608696
ENST00000246801	0.469467289719626	-2.1609696969697	0.287292605
ENST00000246802	-0.613647619047619	-4.84763636363636	-1.717045627
ENST00000246841	0.682336448598131	-5.79728571428571	0.446594595
ENST00000246868	1.95671428571429	-1.66395238095238	0.073404255
ENST00000246891	1.013	-0.048	0.132823529
ENST00000246914	1.04771830985915	-1.18890285714286	0.276507463
ENST00000246949	-0.124544303797468	-5.30992857142857	-1.23865
ENST00000246957	-0.23569696969697	-4.71142222222222	-0.902415929
ENST00000247001	0.499736842105263	-2.74851724137931	-0.399453608
ENST00000247003	-0.284913793103448	-6.81252777777778	-1.188585366
ENST00000247005	0.223555555555555	-0.534	0.008014815
ENST00000247020	1.40379166666667	0.172933333333333	0.745046296
ENST00000247026	2.21357142857143	0.45971875	0.773322368
ENST00000247138	0.218239436619718	-2.69788461538461	0.296267658
ENST00000247161	0.89789705882353	-1.27033333333333	0.481227273
ENST00000247178	0.41585	-2.77572340425532	-0.156134884
ENST00000247191	1.55627272727273	-0.102712328767123	0.150085799
ENST00000247194	0.521828125	-2.59197368421053	-0.201928571
ENST00000247207	1.26072674418605	-2.5907	1.01523301
ENST00000247219	1.75607692307692	-0.156789473684211	0.211463687
ENST00000247225	1.771	-0.0224375	0.934304721
ENST00000247226	0.146196480938416	-4.23390099009901	-0.717360522
ENST00000247271	3.97242307692308	1.62096296296296	2.327110553
ENST00000247291	1.13121212121212	-2.73838461538462	0.65279661
ENST00000247461	0.882174603174603	-0.439691666666667	0.156278261
ENST00000247470	-0.187285714285714	-4.304	-0.179174312
ENST00000247655	1.39771428571429	-1.3938125	-0.501827586
ENST00000247665	0.642904761904762	-6.0425	-0.168285714
ENST00000247668	-0.544640718562874	-5.27973684210526	-0.871407895
ENST00000247706	-0.829510638297872	-6.35952631578947	-0.877944
ENST00000247815	-0.324684782608696	-1.60123170731707	-0.913723744
ENST00000247829	2.433	0.371	0.216329787
ENST00000247833	2.22713888888889	-0.157434782608696	0.384401042
ENST00000247843	1.6865	0.49815	0.7497125
ENST00000247866	1.42088235294118	-1.50626315789474	-0.104113208
ENST00000247879	1.10561290322581	-1.25045454545455	-0.007223776
ENST00000247881	1.06951612903226	-1.53219230769231	-0.137304348
ENST00000247930	-1.19652577319588	-2.32942857142857	0.165030227
ENST00000247956	1.10605555555556	-1.09552380952381	-1.172405738
ENST00000247970	0.536872727272727	-0.130083333333333	0.626794521
ENST00000247977	-0.9381	-6.39844444444444	-0.270037234
ENST00000248054	-0.997236979166667	-5.58053333333333	-1.33870778
ENST00000248076	-1.25126229508197	-10.862	-0.944245283
ENST00000248089	2.73807142857143	-1.8842	1.167419753
ENST00000248098	0.708	-1.57969444444444	-0.78702
ENST00000248114	0.733735294117647	-4.6864	-0.016407767
ENST00000248121	1.26374117647059	-4.139	1.101288732
ENST00000248139	-0.354403846153846	-5.6762	-0.390205882
ENST00000248150	0.0204285714285714	NA	0.435
ENST00000248211	0.5325	-0.34675	-0.103145729
ENST00000248244	-2.4410487804878	-6.12813333333333	-1.716046229
ENST00000248248	0.918688172043011	-3.62497916666667	-0.460919162
ENST00000248306	0.908189655172414	0.273242424242424	0.375872
ENST00000248342	0.751863636363636	-2.794375	0.101325301
ENST00000248378	3.19082352941176	-2.67390909090909	2.011661972
ENST00000248437	1.5095	-2.04214285714286	0.484899543
ENST00000248444	0.74061316872428	-3.73244927536232	-0.140357143
ENST00000248450	1.57275609756098	-2.24295918367347	0.4995625
ENST00000248484	-0.201243243243243	-2.89390163934426	-1.488329949
ENST00000248553	0.903815789473684	-1.7397	0.727842975
ENST00000248564	1.539	0.0342727272727273	0.596791667
ENST00000248566	-1.4185	0.0503749999999999	0.237052632
ENST00000248572	1.64644444444444	-1.6206	0.098357143
ENST00000248594	1.33630909090909	0.602751269035533	0.881427215
ENST00000248598	0.86695652173913	-1.80491891891892	-0.237759036
ENST00000248633	0.801261538461538	-0.496846625766871	-0.011667254
ENST00000248668	-0.420465384615384	-3.283	-0.153323413
ENST00000248706	0.715	-2.11566666666667	0.113140496
ENST00000248846	-1.78560476190476	-4.46566666666667	-1.193435737
ENST00000248879	0.814685714285714	-3.1305	0.134285714
ENST00000248899	0.0316923076923077	-6.03169230769231	-0.82895
ENST00000248901	0.2052265625	-6.43788888888889	-0.48184375
ENST00000248924	1.37740689655172	-3.44736363636364	0.147434599
ENST00000248929	0.836335689045936	-4.64977966101695	-0.135684896
ENST00000248933	-0.395448717948718	-5.09659154929577	-1.167286252
ENST00000248948	-0.761666666666667	-4.73036363636364	-0.426045455
ENST00000248958	0.907068965517241	-2.97333333333333	0.288255814
ENST00000248975	3.91609090909091	0.846	1.374742574
ENST00000249014	0.454198275862069	-4.97282222222222	-0.924190476
ENST00000249016	0.669969696969697	-3.4127	0.453504237
ENST00000249041	0.644410714285714	-5.69222222222222	1.023707031
ENST00000249042	0.0603728813559323	-5.96663157894737	-0.424325444
ENST00000249044	-0.366722222222222	-4.84338095238095	-1.110475336
ENST00000249064	1.10475	1.03271111111111	1.219277372
ENST00000249071	-0.59606976744186	-3.60742857142857	0.02717
ENST00000249075	0.456823529411765	-1.43471428571429	0.765990291
ENST00000249269	1.304375	0.0582835820895523	0.338164444
ENST00000249284	2.31533333333333	-2.029	-0.249396552
ENST00000249289	1.075875	-3.02585714285714	0.078909091
ENST00000249299	0.8385	0.54658064516129	0.617931818
ENST00000249330	1.21393333333333	0.694142857142857	1.357239669
ENST00000249344	1.4351179245283	-0.28751282051282	0.816259459
ENST00000249356	1.12390909090909	0.352411764705882	0.456413333
ENST00000249363	3.12650495049505	0.0393793103448277	2.343443149
ENST00000249364	4.103	0.511527272727273	2.018811881
ENST00000249373	1.64666551724138	-3.02027397260274	0.789079365
ENST00000249389	1.6151	-1.33752	1.007298851
ENST00000249396	-0.769413043478261	-1.40085294117647	0.053484043
ENST00000249442	2.19713793103448	1.09148611111111	1.503734513
ENST00000249499	2.99528070175439	3.35669230769231	2.438194444
ENST00000249501	5.20405494505494	4.24265306122449	4.982993197
ENST00000249504	3.25941304347826	3.23171428571429	1.632111111
ENST00000249601	-0.49635294117647	-3.66288095238095	-0.662506702
ENST00000249636	2.73109183673469	0.940335294117647	1.318400651
ENST00000249647	2.80254166666667	0.674363636363636	1.305839506
ENST00000249700	1.46360344827586	-1.26845161290323	0.096673469
ENST00000249749	1.30798	-1.89473770491803	0.730967066
ENST00000249750	0.952954545454545	-1.82769135802469	0.003591667
ENST00000249776	0.468794117647059	-0.397527777777778	0.245482517
ENST00000249786	4.88772727272727	1.872	3.311636364
ENST00000249806	-0.160906976744186	-6.09091666666667	0.227356688
ENST00000249822	1.46328571428571	0.4848	1.239235294
ENST00000249842	-0.591216666666667	-8.2444705882353	-1.628368852
ENST00000249883	-0.272267175572519	-3.88155223880597	-0.594978469
ENST00000249887	1.61470212765957	-1.7814696969697	-0.29917931
ENST00000250003	0.815680272108844	-2.87271428571429	0.459891304
ENST00000250018	1.31552941176471	-0.364761904761905	0.556292398
ENST00000250024	0.632647887323944	-0.916096153846154	0.188339713
ENST00000250055	-0.443309523809524	-1.0213	-0.098795775
ENST00000250092	0.907557692307692	-0.692632653061225	-0.052574879
ENST00000250101	1.04866666666667	0.159619047619048	0.48
ENST00000250111	1.94071428571429	-1.51485185185185	1.207104839
ENST00000250113	1.68320388349515	0.233777777777778	1.062803324
ENST00000250124	1.10873684210526	-1.31692307692308	0.325770833
ENST00000250160	0.358297872340425	-5.46826086956522	-0.646563536
ENST00000250237	0.498589743589744	-4.52516216216216	-0.285591111
ENST00000250244	-0.694388059701493	-8.29563636363636	-0.836549738
ENST00000250263	0.970769230769231	-0.195816901408451	0.377286822
ENST00000250340	1.20804597701149	-0.82025	0.621788043
ENST00000250351	-1.63005714285714	-5.11286666666667	-0.744068493
ENST00000250373	1.29472727272727	-1.58193902439024	0.300698384
ENST00000250378	0.752833333333333	-3.083375	-0.087930233
ENST00000250383	1.45188888888889	-5.615	-0.179703947
ENST00000250405	5.68195833333333	2.03381818181818	2.676847458
ENST00000250448	1.00485321100917	-0.376	0.964345865
ENST00000250454	0.259363636363637	0.354633333333333	0.333509615
ENST00000250457	2.40148717948718	-1.81828571428571	1.799018018
ENST00000250489	1.97677777777778	1.24766666666667	1.47524026
ENST00000250495	2.5576	1.351	0.920205882
ENST00000250498	2.23955	-1.066	1.49020339
ENST00000250535	0.289333333333333	-0.915538461538462	0.522653333
ENST00000250559	2.60452941176471	1.87284	2.101039474
ENST00000250617	1.87747222222222	-0.432157303370786	0.15514375
ENST00000250693	-0.122395833333333	-4.05982352941176	-0.85145
ENST00000250699	0.535573033707865	-1.093125	0.680014493
ENST00000250838	1.6981	-1.65517391304348	0.110432314
ENST00000250896	-0.7822875	-3.00173333333333	0.345535545
ENST00000250916	-1.619875	0.585	0.767469613
ENST00000251020	0.500360544217687	-2.01096638655462	0.368363636
ENST00000251038	3.5189875	0.858290155440414	1.597133758
ENST00000251047	1.76413793103448	-1.1117868852459	-0.013384977
ENST00000251089	2.56967164179104	-0.558890410958904	0.912767164
ENST00000251102	-0.742274647887324	-4.77676	-0.936203583
ENST00000251108	1.78374418604651	0.628418367346939	1.11097861
ENST00000251127	0.0888732394366195	-2.15958638743456	-0.72360787
ENST00000251170	0.547405286343612	-5.19002631578947	-0.289195965
ENST00000251203	-1.7609375	-8.06025	-0.704350785
ENST00000251241	2.297325	1.16337735849057	1.469260317
ENST00000251268	0.553322946175637	-3.8674781420765	-0.557620238
ENST00000251287	0.406734939759036	-8.8964	0.291233792
ENST00000251296	1.03377094972067	-3.63636585365854	0.234847015
ENST00000251303	0.50209756097561	-0.633875	0.056854545
ENST00000251334	2.00984848484848	0.309188679245283	0.630768797
ENST00000251363	0.300231884057971	-5.554	-0.339219895
ENST00000251412	2.33623308270677	-2.23726923076923	1.306942308
ENST00000251413	2.14260583941606	-2.17635714285714	1.411478261
ENST00000251453	0.915869565217391	-1.12331578947368	0.336609756
ENST00000251472	0.0921503875968992	-3.82468939393939	-0.422998897
ENST00000251496	1.26694505494505	-0.165824742268041	0.355007444
ENST00000251507	1.68597674418605	-0.297819095477387	0.375064615
ENST00000251535	1.38237575757576	-0.515815789473684	0.900726154
ENST00000251547	0.484730337078652	-2.79064705882353	0.040443478
ENST00000251582	-0.344492227979275	-4.71394366197183	-0.275162075
ENST00000251588	-1.16664383561644	-3.68287096774194	-1.063376068
ENST00000251607	0.324617647058824	-1.68984946236559	-0.913567742
ENST00000251630	-0.0224578313253013	-3.19907352941176	-1.371912088
ENST00000251636	0.294521739130435	-0.132146341463415	0.048564195
ENST00000251642	0.24183908045977	-4.41715789473684	-0.389697819
ENST00000251643	0.53505	-1.14008333333333	0.099812
ENST00000251645	0.320058823529412	-4.83	0.678476684
ENST00000251646	0.242666666666667	-1.608	1.346461111
ENST00000251654	1.14966666666667	-0.858735537190083	0.12388
ENST00000251691	-0.0369520661157024	-3.84715625	-1.083323106
ENST00000251775	4.00807142857143	0.382575	0.752611429
ENST00000251810	1.0565625	-0.408382352941176	0.285101563
ENST00000251822	2.11767330677291	-2.12716176470588	1.097190083
ENST00000251864	0.730887640449438	-0.934644859813084	-0.384978769
ENST00000251871	0.844	-4.825	-0.173069597
ENST00000251900	0.659590909090909	0.143955223880597	0.276662577
ENST00000251921	1.47546153846154	-2.18308333333333	0.202503226
ENST00000251968	2.63612	0.967888888888889	1.520115385
ENST00000251973	-0.202874396135266	-5.71087272727273	-0.50840107
ENST00000252011	0.971595890410959	-1.44588554216867	-0.21787574
ENST00000252015	1.98932258064516	-0.287485294117647	1.234783099
ENST00000252029	0.0509565217391304	-1.17971428571429	-0.084795597
ENST00000252032	2.21616	0.0191559633027522	1.056483168
ENST00000252034	0.392452380952381	-0.736047904191617	-0.973079288
ENST00000252037	0.715028985507246	-2.39944230769231	-0.5045
ENST00000252050	1.30523949579832	-1.97103235294118	0.242531915
ENST00000252085	1.16115	-1.1272	-0.65016
ENST00000252087	2.10552912621359	-1.00177215189873	0.760910985
ENST00000252102	0.277368421052631	-2.0888	0.24938
ENST00000252108	2.14069791666667	-0.140085	0.976636792
ENST00000252115	1.38943333333333	-1.93591489361702	0.202625
ENST00000252136	0.00137179487179479	-4.42627027027027	-0.611073964
ENST00000252137	-0.309313953488372	-3.51163636363636	-0.780462451
ENST00000252172	-0.704449197860962	-4.7318275862069	-0.539912688
ENST00000252211	-0.212882352941177	-0.3474	-0.179539535
ENST00000252242	0.999	-1.21488235294118	-0.632368421
ENST00000252244	0.879714285714286	-1.37192857142857	-0.401730887
ENST00000252245	-0.0235897435897434	-2.52190476190476	-0.454655678
ENST00000252250	-1.427	0.499	0.488293907
ENST00000252288	-1.26738709677419	-11.2402	-0.743362903
ENST00000252318	0.335	-0.323	-0.19067029
ENST00000252321	0.480032520325203	-6.36709523809524	-0.281470414
ENST00000252338	2.44621359223301	0.954838709677419	1.940565217
ENST00000252445	-1.049875	-1.87622222222222	-0.238486486
ENST00000252453	-0.314625	-4.87508333333333	-1.150159292
ENST00000252456	0.536067961165049	-6.49527777777778	-0.361150376
ENST00000252483	0.838315068493151	-5.14173333333333	-0.40315528
ENST00000252486	0.303140845070423	0.5205	0.33949162
ENST00000252505	-1.559	-3.89815151515152	-2.444505556
ENST00000252506	0.624539682539683	0.233333333333333	0.734615385
ENST00000252512	2.5776452991453	-0.189708333333333	1.323711297
ENST00000252519	0.61584375	-1.32473333333333	-0.458717391
ENST00000252530	0.547291666666667	-1.1582	0.584363636
ENST00000252542	0.673157303370786	-2.39458666666667	-0.235483945
ENST00000252575	0.415486301369863	-2.8078031496063	-0.519737276
ENST00000252590	-0.850586206896552	-3.5986	-0.51141
ENST00000252593	4.9625	-0.864	-0.738215909
ENST00000252595	-0.213855421686747	-3.81066666666667	-0.426167123
ENST00000252597	0.024861111111111	-4.33257692307692	-0.985652174
ENST00000252599	-0.528910447761194	-8.42138709677419	-1.001618902
ENST00000252602	0.885958333333333	0.961	0.608381818
ENST00000252603	0.0791276595744681	-5.49796296296296	-0.758375
ENST00000252622	-1.03564285714286	-1.088	0.211795455
ENST00000252674	-0.153607843137255	-5.31940909090909	0.342161172
ENST00000252677	0.643018518518519	0.125102564102564	0.175456044
ENST00000252699	0.563382165605096	-3.75244736842105	0.133512129
ENST00000252711	-0.299833333333333	-4.86069565217391	-1.117884354
ENST00000252713	2.57241666666667	1.14840740740741	0.915173913
ENST00000252723	1.29754901960784	-2.18881818181818	0.420192982
ENST00000252729	0.349542168674699	-1.8925	0.241601227
ENST00000252744	2.95201818181818	0.706070754716981	1.88413719
ENST00000252799	1.73557142857143	1.749	0.750893443
ENST00000252804	-2.06858108108108	-5.38603636363636	-1.734038674
ENST00000252809	0.046530303030303	-2.99322222222222	-0.256926316
ENST00000252825	1.55591666666667	-2.273	-0.285722944
ENST00000252826	0.310545219638243	-3.3688488372093	-0.366168345
ENST00000252840	0.641375	-0.342375	-0.113282353
ENST00000252891	0.287204545454546	-3.51877215189873	-0.540897574
ENST00000252934	0.831537313432836	-4.27530882352941	-1.078073171
ENST00000252939	-0.37175	-6.61375	-0.593826087
ENST00000252945	0.261604651162791	-2.79586486486486	-0.544722222
ENST00000252951	0.995333333333333	NA	0.974525
ENST00000252971	0.254186046511628	NA	0.288129412
ENST00000252996	0.880469387755102	-2.45431506849315	1.009880282
ENST00000252997	-0.944072727272727	-5.8461	-0.671090909
ENST00000252998	-0.142603174603175	-4.5248064516129	-0.990997403
ENST00000252999	-1.82430124223602	-7.77480575539568	-1.363789474
ENST00000253003	0.0606748466257669	-4.56459183673469	-0.988899123
ENST00000253008	0.481461538461538	-6.7438	0.961015544
ENST00000253023	2.778	-0.719285714285714	3.031135135
ENST00000253024	0.573748898678414	-2.82765486725664	-0.357203863
ENST00000253039	-0.440838709677419	-0.245038709677419	-0.310185022
ENST00000253047	-0.715257142857143	-2.445	-0.055977444
ENST00000253048	-1.71507462686567	-4.38754385964912	-1.327528409
ENST00000253055	1.56240189873418	-2.04941666666667	0.900855401
ENST00000253063	0.816926380368098	-3.45055769230769	-0.067930328
ENST00000253079	1.06577966101695	-2.22582178217822	-0.830134921
ENST00000253083	-0.24833608815427	-7.49778	-0.885711027
ENST00000253099	0.36	-3.1215	-0.161236264
ENST00000253107	0.861428571428571	-2.8404	-1.168116667
ENST00000253108	-1.16693548387097	-5.89414285714286	-1.340425806
ENST00000253109	0.34996551724138	-3.49728205128205	-0.103316726
ENST00000253110	0.909	-3.98904	-0.082485915
ENST00000253122	1.48351824817518	-2.54595454545455	0.908929204
ENST00000253188	0.778702127659574	-1.93716666666667	0.735288525
ENST00000253193	-0.445551155115511	-4.58344615384615	-0.896915909
ENST00000253233	0.874727272727273	-4.26009090909091	-1.649
ENST00000253237	-0.596666666666667	-3.71146808510638	-1.053336066
ENST00000253247	0.571369230769231	-0.894959183673469	-0.272269103
ENST00000253255	-0.735816901408451	-5.24958558558559	-2.035982558
ENST00000253262	NA	3.667	-0.176279379
ENST00000253270	0.270866666666667	-1.67794444444444	0.059018293
ENST00000253329	1.29813636363636	0.556732142857143	0.708589744
ENST00000253354	1.21062820512821	-2.21578787878788	0.158396078
ENST00000253363	3.25694736842105	1.54147422680412	1.635959641
ENST00000253407	1.34617948717949	-1.5168	1.801618421
ENST00000253410	1.91885	-2.87591666666667	-0.332019231
ENST00000253413	1.86323529411765	-1.26747368421053	0.267654321
ENST00000253452	0.371026315789474	-3.93275	-0.962666667
ENST00000253457	1.89440625	-5.04645454545455	0.200989474
ENST00000253458	-0.128638009049773	-4.64968493150685	-0.850265649
ENST00000253462	0.95708	-4.7423	-0.515923077
ENST00000253496	-0.841797619047619	-2.81809523809524	-0.282372372
ENST00000253669	-0.545333333333333	-2.84242857142857	-1.600676617
ENST00000253686	0.9395	-3.7205	0.141447761
ENST00000253693	1.48358333333333	-0.132533980582524	0.40525228
ENST00000253697	-0.0291375	-4.23848484848485	-0.976356322
ENST00000253699	0.00640624999999997	-1.82883928571429	-0.597306548
ENST00000253719	-0.0956538461538461	-3.22474193548387	-0.353647773
ENST00000253727	-0.0622500000000001	-3.74736585365854	-0.813213389
ENST00000253754	0.768382113821138	-1.74189189189189	0.16026087
ENST00000253778	0.17841975308642	-3.73418571428571	-0.938296053
ENST00000253788	1.709325	-0.432	1.032587302
ENST00000253794	2.47032692307692	-0.894294117647059	1.801361111
ENST00000253796	1.526	-3.120625	0.638373626
ENST00000253799	1.33345604395604	-1.29401098901099	0.448177616
ENST00000253801	0.761451219512195	-2.34019230769231	-0.173757225
ENST00000253807	0.32789696969697	-0.621232558139535	0.331833006
ENST00000253812	0.847111111111111	0.6445	-0.663864646
ENST00000253814	3.70211538461538	-0.30054	1.33822549
ENST00000253861	1.34055154639175	-1.79633333333333	-0.028660099
ENST00000253925	-0.466898785425101	-3.6825027027027	-1.631857692
ENST00000253928	-0.362668316831683	-6.648	-0.883446429
ENST00000253968	-1.1885	-3.379	-0.188675676
ENST00000254029	1.02931944444444	0.464092511013216	0.637138539
ENST00000254035	1.12781981981982	-2.42695890410959	-0.249594059
ENST00000254043	-0.706090909090909	-2.41205882352941	-0.355356828
ENST00000254051	0.890298701298701	-2.58865573770492	-0.096213368
ENST00000254066	2.26523312883436	-2.31634146341463	1.137625
ENST00000254079	1.75959183673469	-1.13911538461538	0.661395833
ENST00000254090	1.80203571428571	-0.949326923076923	0.162136986
ENST00000254101	1.11793939393939	-0.0598260869565217	0.874176
ENST00000254108	2.18855681818182	0.846074074074074	1.069639706
ENST00000254181	-0.108809523809524	-0.685904761904762	-0.778785294
ENST00000254190	-0.165549295774648	-3.65218644067797	-0.629216292
ENST00000254193	2.85159259259259	-0.391433333333333	0.650449153
ENST00000254227	0.591486486486486	-2.3957619047619	-0.163417808
ENST00000254250	0.9754	-2.05828	-0.689554217
ENST00000254260	-0.1041375	-3.51762745098039	-0.781142857
ENST00000254286	0.927322033898305	0.471290909090909	0.667412371
ENST00000254301	1.49632142857143	-0.990326530612245	-0.4906
ENST00000254322	0.290906976744186	-1.76348	0.473378205
ENST00000254323	-0.352190355329949	-4.755	-0.433274047
ENST00000254325	-0.803688775510204	-4.99997142857143	-0.28919823
ENST00000254337	0.78940404040404	-5.37230555555556	-0.067721519
ENST00000254351	-1.23745238095238	-2.8214	-0.815465608
ENST00000254436	0.814185185185185	-1.03842857142857	0.091668317
ENST00000254442	1.27917521367521	-1.73380275229358	-0.610408647
ENST00000254480	0.055	-0.491494186046512	-0.098713725
ENST00000254488	0.796608695652174	-3.26547826086957	0.380906667
ENST00000254508	-0.858061643835616	-5.28927906976744	-1.193670543
ENST00000254521	0.574122807017544	-2.32564	-0.574411765
ENST00000254528	-0.490004694835681	-2.75808870967742	-1.087629344
ENST00000254579	1.02945474137931	-1.12022363636364	0.253568163
ENST00000254605	1.11652272727273	-0.383871794871795	0.409168889
ENST00000254616	2.06821428571429	-0.932666666666667	1.018509434
ENST00000254624	1.30378888888889	-1.31288571428571	-0.412628242
ENST00000254630	0.703438596491228	-0.553848739495798	-0.18567033
ENST00000254654	0.1155	-1.94318918918919	-0.129666667
ENST00000254657	-1.36586624203822	-5.3265306122449	-1.583297521
ENST00000254661	-0.843769230769231	NA	-0.286544304
ENST00000254663	-0.770597222222222	-4.98266666666667	-1.393054622
ENST00000254691	0.580868852459016	-0.529785714285714	-0.137528474
ENST00000254695	1.32310810810811	-2.55969333333333	0.386833333
ENST00000254718	-0.2775875	-3.36882222222222	-0.645606557
ENST00000254719	2.07261627906977	-0.916731884057971	0.228802198
ENST00000254722	0.560333333333333	-2.22424528301887	-0.238903846
ENST00000254730	0.328494186046512	-4.55164285714286	-0.417281553
ENST00000254759	1.19107142857143	-0.336142857142857	0.061438596
ENST00000254765	1.7965625	-0.6649	0.723491803
ENST00000254770	0.0678588235294117	-3.06121052631579	-1.193576744
ENST00000254799	1.88744444444444	-0.4722	0.501701681
ENST00000254801	0.701454545454545	-0.776	0.252078125
ENST00000254803	0.915951612903226	-1.14106578947368	-0.168592784
ENST00000254806	1.45671052631579	-1.54138235294118	0.40895
ENST00000254816	-0.977337078651686	-5.88563157894737	0.086505495
ENST00000254846	1.56582678983834	-0.186	0.88996474
ENST00000254850	0.756473684210526	-4.34833333333333	-0.134959016
ENST00000254853	1.40730985915493	-4.10278125	-0.325071661
ENST00000254854	0.13206783919598	-2.84144444444444	-0.235014771
ENST00000254878	1.67085714285714	-0.695958333333333	0.139485294
ENST00000254898	0.954585585585586	-2.10811926605505	0.101283544
ENST00000254900	2.34472826086956	1.73385024154589	1.754294737
ENST00000254908	1.40933333333333	-0.306285714285714	0.517634921
ENST00000254928	1.02675471698113	0.0676142857142857	0.551933921
ENST00000254940	1.53453333333333	0.229030303030303	0.997141176
ENST00000254942	2.83967307692308	0.856901960784314	1.905970909
ENST00000254950	1.71289189189189	-2.15101515151515	0.564825
ENST00000254958	0.300462686567164	-2.6524358974359	0.391436475
ENST00000254963	0.457203278688525	-3.16654901960784	-0.026481203
ENST00000254976	3.907275	2.35683870967742	3.118853333
ENST00000254998	0.760914285714286	-3.98526086956522	-1.035806452
ENST00000255006	1.28244690265487	-1.38779130434783	0.594170787
ENST00000255039	1.36219480519481	-1.63108333333333	1.113267327
ENST00000255078	-0.779268382352941	-5.27307142857143	-1.460817476
ENST00000255082	1.8114	-5.495	-1.016685083
ENST00000255087	-1.28103225806452	-2.03408108108108	-1.149411255
ENST00000255108	0.77741095890411	-0.429530612244898	0.292032468
ENST00000255152	1.46487248322148	-2.4942375	0.070964169
ENST00000255174	1.759	0.314222222222222	1.057733333
ENST00000255189	0.845508474576271	-1.37843076923077	-0.157449878
ENST00000255192	0.980015625	-2.77968571428571	-0.85530303
ENST00000255194	2.02808163265306	0.429311258278146	0.871322581
ENST00000255198	-1.13285714285714	NA	-0.151104575
ENST00000255224	1.3494	-0.270521739130435	0.398691011
ENST00000255226	0.911127208480565	-3.77813636363636	-0.316387841
ENST00000255262	-0.47775	-1.16705555555556	0.025208122
ENST00000255266	0.305848101265823	-2.68927586206897	-0.200483283
ENST00000255304	1.68473684210526	-0.613885869565217	-0.246010823
ENST00000255305	2.36630769230769	-0.141813664596273	0.65557113
ENST00000255324	0.655064102564103	0.51082	0.602991896
ENST00000255381	0.142776119402985	-1.82258510638298	-0.139293725
ENST00000255389	0.799818181818182	-2.88463636363636	0.187961832
ENST00000255390	0.49721052631579	0.0555217391304348	-0.280303448
ENST00000255409	0.479032258064516	-3.77558620689655	-0.560743169
ENST00000255416	-0.0149594594594596	-3.37351063829787	-0.533437262
ENST00000255465	1.37563076923077	-1.92136893203883	-0.553765487
ENST00000255476	1.34727272727273	-0.3295	-0.184262774
ENST00000255499	1.28437373737374	-0.228645569620253	0.633123288
ENST00000255608	-2.8254	-9.829	-0.551586093
ENST00000255613	0.65784962406015	-4.1004347826087	-0.172418773
ENST00000255641	0.435829787234043	-0.582090909090909	0.547541237
ENST00000255681	0.772530303030303	-3.59966666666667	1.170672043
ENST00000255695	-0.7043125	-2.5005	-0.182033333
ENST00000255759	0.42925	0.0463846153846154	0.1407
ENST00000255764	0.819111111111111	-2.03828571428571	-0.112666667
ENST00000255784	1.15616393442623	-4.32595238095238	-0.136363636
ENST00000255858	-0.69345	-4.71042857142857	-0.081427778
ENST00000255882	-0.572903100775194	-3.46499459459459	-0.66767686
ENST00000255945	-0.475157894736842	-3.62888235294118	-1.307736
ENST00000255977	3.93163636363636	-1.47059615384615	1.328032558
ENST00000256001	-0.0452530120481929	-2.24135211267606	-0.591751381
ENST00000256010	0.701	0.239047619047619	0.152736842
ENST00000256015	4.431125	1.33193333333333	3.361269231
ENST00000256039	1.3234	-0.871357142857143	-0.014983871
ENST00000256078	7.815	3.11752	3.943651515
ENST00000256079	1.72960975609756	-1.58112389380531	-0.461236776
ENST00000256084	0.742256756756757	-0.933552083333333	-0.166923497
ENST00000256103	1.63775	-0.152111111111111	0.862884615
ENST00000256104	1.80746666666667	-1.98069230769231	0.371696429
ENST00000256108	1.08566666666667	-1.16803846153846	-0.661168
ENST00000256151	-0.033	-0.874111111111111	-0.454717949
ENST00000256178	-0.176571428571428	-0.00985714285714286	0.109234177
ENST00000256190	1.02432173913043	0.23021875	0.620178082
ENST00000256194	1.03557597173145	-1.60565333333333	0.314446328
ENST00000256196	2.39222222222222	-0.8285	0.92197561
ENST00000256255	0.139772727272727	-0.798384615384615	-0.583177143
ENST00000256257	2.89990909090909	-3.5901	0.417360656
ENST00000256261	-0.271307692307692	-3.00745	0.010333333
ENST00000256319	0.875727272727273	-1.9162	0.112146667
ENST00000256324	0.302466666666667	-3.20053846153846	-0.711272446
ENST00000256339	1.36129074889868	-1.218174	0.07940803
ENST00000256343	0.80795	-0.983715909090909	-0.614697778
ENST00000256362	0.275084033613445	-4.57583333333333	-0.494319899
ENST00000256366	2.56733333333333	-0.330166666666667	1.944055556
ENST00000256367	2.30252	-0.143583333333333	1.2995
ENST00000256379	2.213	0.9936	1.047381443
ENST00000256383	2.2474	0.384603174603175	1.125727273
ENST00000256398	1.57051612903226	-1.45202272727273	-0.134240664
ENST00000256404	1.66625	-3.5289	-0.398846939
ENST00000256412	0.531302325581395	-0.782875	-0.189685279
ENST00000256413	1.04859069767442	-3.61573333333333	0.252215827
ENST00000256429	2.96514285714286	0.411431818181818	3.294363229
ENST00000256433	-2.38666666666667	1.91657142857143	1.130690476
ENST00000256441	2.94566666666667	0.116041666666667	0.804630435
ENST00000256442	1.15327450980392	-0.108756756756757	0.12934466
ENST00000256443	1.85221212121212	0.200269230769231	0.621
ENST00000256447	-0.260681818181818	-1.45782857142857	-0.478386973
ENST00000256458	-0.103833333333333	-2.47264383561644	-0.663450658
ENST00000256460	0.79566	-2.10924137931034	0.744375
ENST00000256474	1.65721052631579	-1.6622380952381	0.077663717
ENST00000256495	0.478973451327434	-3.82563768115942	-1.133422886
ENST00000256496	2.11381818181818	0.31654054054054	1.23984
ENST00000256497	1.18822142857143	-3.0466625	-0.110215385
ENST00000256509	-0.045015503875969	-2.65612411347518	-1.656078431
ENST00000256538	1.074	0.247722222222222	0.422271028
ENST00000256544	3.88385714285714	1.94394285714286	2.107805556
ENST00000256545	1.13071428571429	0.675096774193548	1.032992188
ENST00000256552	-0.526786764705882	-4.82325984251969	-1.34216885
ENST00000256585	1.263	-4.07666666666667	-1.286785714
ENST00000256592	2.820375	-0.186285714285714	0.855206897
ENST00000256593	2.6343	0.417	0.30795122
ENST00000256637	1.66871428571429	-1.086125	0.578798507
ENST00000256646	0.878888412017167	-2.94511036789298	-0.61378634
ENST00000256649	0.857446153846154	-3.45040740740741	-0.260115242
ENST00000256652	0.712253164556962	-3.03277464788732	-0.831173362
ENST00000256682	5.16344444444444	-0.391	1.701353659
ENST00000256689	3.00696	0.12312962962963	0.766186957
ENST00000256707	0.891101851851852	-3.69500392156863	-1.907753494
ENST00000256722	-1.25394285714286	-4.80727777777778	-0.573435798
ENST00000256733	-0.775	-2.122	-0.521140351
ENST00000256737	1.04951304347826	-1.10621608040201	-0.263738764
ENST00000256759	1.716	-1.73494285714286	0.900150685
ENST00000256785	-0.534421052631579	-0.683473684210526	-0.434567227
ENST00000256797	0.317172661870503	-3.7512808988764	-0.488841509
ENST00000256854	0.753363636363636	-2.06066666666667	-0.782646018
ENST00000256857	0.531653846153846	-0.713461538461538	0.174275
ENST00000256897	0.965263157894737	0.228294117647059	0.496739837
ENST00000256906	0.605	-0.60793023255814	-0.275915254
ENST00000256925	2.15321186440678	-1.46142	1.024366279
ENST00000256951	1.22310256410256	-2.69792307692308	-0.320643836
ENST00000256953	0.7148	-0.93948	0.153034091
ENST00000256958	0.0987096774193549	-0.0236666666666667	-0.061831034
ENST00000256969	0.3361875	-1.1149	-0.135142857
ENST00000256996	2.13433333333333	-0.211293103448276	1.294666667
ENST00000256999	0.719615384615385	-0.411122641509434	0.03330303
ENST00000257017	1.25738571428571	-1.00986363636364	0.947571429
ENST00000257068	-0.263142857142857	1.513	-0.140301587
ENST00000257118	2.69586666666667	-0.60387610619469	1.509200413
ENST00000257177	2.49646296296296	1.99987005649718	1.723673438
ENST00000257181	0.368181818181818	-0.106588235294117	0.325529915
ENST00000257189	0.648577319587629	-1.08017112299465	-0.691393214
ENST00000257192	1.04232989690722	-0.858713043478261	-0.449240664
ENST00000257198	0.0203055555555555	-1.14290566037736	-0.613797333
ENST00000257209	0.659677419354839	-1.79362711864407	-0.122989378
ENST00000257215	0.657460416666666	-5.08187234042553	0.136308621
ENST00000257245	2.44290909090909	-2.45625	0.813722222
ENST00000257248	-0.819	-2.45125714285714	-0.717604878
ENST00000257264	1.5527	-1.16348	-0.197227778
ENST00000257287	1.22245614035088	-0.10187610619469	0.303765152
ENST00000257290	0.794023622047244	-2.69433766233766	-0.607417021
ENST00000257336	0.593	NA	0.100447761
ENST00000257347	-0.931520833333333	-4.63532432432432	-1.227489286
ENST00000257359	-0.0174719101123596	-3.86536363636364	0.178809623
ENST00000257408	0.657974226804124	-2.14758108108108	-0.377527115
ENST00000257430	1.67063385826772	0.261089411764706	0.582938561
ENST00000257435	2.8165	0.0675	1.332290323
ENST00000257497	1.39772727272727	-0.792283783783784	0.057
ENST00000257515	0.355623931623931	-2.44294936708861	-0.620493562
ENST00000257527	-0.698631067961165	-2.6309375	-0.135205418
ENST00000257536	0.605133333333333	-5.52435294117647	-0.242341837
ENST00000257548	0.912269841269841	-2.94145054945055	-0.663553279
ENST00000257549	-1.88413559322034	-6.80552941176471	-0.770420765
ENST00000257552	3.40418571428571	1.25328125	2.59360199
ENST00000257555	1.00858955223881	-4.28684285714286	-0.043456044
ENST00000257570	0.043138888888889	-5.276125	-0.126765766
ENST00000257575	-0.0665739644970412	-4.36861111111111	-0.651740088
ENST00000257600	0.77330243902439	-3.91241379310345	0.447777174
ENST00000257626	2.24592	-0.772964285714286	0.364583832
ENST00000257627	0.0494285714285714	-2.51457142857143	-0.136878049
ENST00000257637	2.78757142857143	1.70309090909091	1.505533333
ENST00000257663	3.68542857142857	0.0775454545454546	2.135779661
ENST00000257694	1.77921052631579	0.243697674418605	0.573695364
ENST00000257696	1.15306666666667	-0.5045	0.522171429
ENST00000257700	0.904033333333333	-0.460604519774011	0.097009317
ENST00000257749	0.9415	-0.22868115942029	1.062363636
ENST00000257770	1.5034224137931	-0.609967741935484	0.499643382
ENST00000257776	1.41411111111111	-0.539243902439024	0.489440476
ENST00000257787	2.489375	2.32075	1.732666667
ENST00000257818	1.83880769230769	-0.9345	2.286615385
ENST00000257829	1.05666538461538	-2.89877777777778	-0.388425
ENST00000257831	1.36732727272727	-0.4065	0.507559633
ENST00000257832	-0.118266666666667	-2.26186666666667	-0.431186047
ENST00000257836	2.13855555555556	-0.463954545454545	0.095317757
ENST00000257857	1.80625	-1.6085	0.696716814
ENST00000257860	1.3296975308642	-1.20164285714286	1.200924686
ENST00000257861	1.06474390243902	-2.24213953488372	0.10756044
ENST00000257863	1.31781343283582	-0.533023809523809	0.662728707
ENST00000257868	3.89515887850467	-0.0194146341463415	2.975518519
ENST00000257879	1.0035597826087	-2.56653389830508	0.333768852
ENST00000257894	0.78419512195122	-1.86555555555556	0.130965426
ENST00000257895	1.69960215053763	-1.71066666666667	0.738276042
ENST00000257901	-0.464461538461539	-4.25335714285714	-0.141396761
ENST00000257904	1.48223076923077	-0.756314814814815	0.491
ENST00000257905	2.04633333333333	0.6257	1.496488636
ENST00000257909	1.25205303030303	0.23375	0.715010823
ENST00000257910	1.77667391304348	-0.21695652173913	0.780572917
ENST00000257915	2.11951851851852	-0.111030769230769	0.781040404
ENST00000257934	0.911032380952381	-1.37981470588235	0.107878177
ENST00000257940	1.81597368421053	0.0991592920353982	0.964814815
ENST00000257951	0.987625	-0.374730769230769	0.20296732
ENST00000257963	1.30858571428571	-2.2222027027027	0.422898374
ENST00000257974	-0.0448749999999999	-4.59213333333333	-0.397305439
ENST00000257981	1.30240045248869	-2.23551937984496	0.487362096
ENST00000258034	1.1455	-2.06852631578947	-0.041711656
ENST00000258042	0.18190243902439	-1.59253333333333	-0.122583784
ENST00000258052	1.51184536082474	-1.43591666666667	0.392019417
ENST00000258080	1.50884057971014	-0.249622448979592	0.898070707
ENST00000258083	2.45514705882353	-1.4094	1.473483871
ENST00000258091	1.14202564102564	-1.14469662921348	0.264692015
ENST00000258105	0.476714285714286	-2.26183333333333	0.476738462
ENST00000258106	2.78866279069767	-0.201	2.315254237
ENST00000258111	3.79060759493671	-0.8382	3.278684783
ENST00000258145	2.009525	-1.14096721311475	0.050312253
ENST00000258149	2.42719444444444	0.838414414414414	1.179719577
ENST00000258168	0.0553185840707963	-2.9826338028169	-0.79525431
ENST00000258169	-0.6124	-1.72033333333333	0.2556
ENST00000258173	0.73736170212766	-2.66561904761905	0.098080745
ENST00000258198	1.87933962264151	0.765464788732394	1.320991525
ENST00000258200	-0.1945	-3.08655172413793	-0.438864754
ENST00000258201	1.325	-0.901764705882353	0.517270073
ENST00000258214	0.459505494505494	-8.23526315789474	-0.348409091
ENST00000258229	-1.15806280193237	-4.18112666666667	-1.404126873
ENST00000258243	-0.21298127340824	-2.57617277486911	-0.987644138
ENST00000258281	0.173042253521127	-3.34171929824561	-0.124237037
ENST00000258301	1.79475	-1.1837037037037	0.812514563
ENST00000258302	1.19652380952381	-1.23664705882353	0.653963855
ENST00000258341	1.34081703470032	-3.28997602739726	-0.778649499
ENST00000258381	1.73	-1.8054	-0.486215488
ENST00000258383	0.25435	-2.07346268656716	-0.913045161
[truncated: 15,395 more rows]
