# Supplementary material for: Interpreting mammalian synonymous site conservation in light of the unwanted transcript hypothesis
Source: Nat Commun. 2025 Feb 27;16:2007. doi: 10.1038/s41467-025-57179-w (PMC11865589; doi:10.1038/s41467-025-57179-w)
Supplement: Supplementary file 14 — Source Data [file 41467_2025_57179_MOESM14_ESM.zip › source_data/figS2_source_data.txt]

converted_alias	tissue	mean_expression	enstxid.x	expression_level	enstxid.y	total_4d_sites	Median_phyloP	Mean_phyloP	sd_phyloP	Mean_NSpecies	constrained_4D_sites	C_bases	G_bases	T_bases	A_bases	exon_count	CpG_sites	CpG_constrained	CpG_island_count	prop_GC	prop_C	fracCon	CpG_island	name	description	observed_constraint_proportion	obs_ov_exp_constraint_prop	enriched	obs_ov_exp_CpG_prop	enriched_CpG
ENSG00000000003	Brain	15.0859968350325	ENST00000373020	HIGH	ENST00000373020	41	0.751	0.234439024390244	2.68647267852086	235.341463414634	5	8	6	17	10	7	5	0	NA	0.341463414634146	0.195121951219512	0.121951219512195	FALSE	TSPAN6	tetraspanin 6 [Source:HGNC Symbol;Acc:HGNC:11858]	0.121951219512195	0.587046419552079	FALSE	NA	NA
ENSG00000000003	Cerebellum	15.0223429558336	ENST00000373020	HIGH	ENST00000373020	41	0.751	0.234439024390244	2.68647267852086	235.341463414634	5	8	6	17	10	7	5	0	NA	0.341463414634146	0.195121951219512	0.121951219512195	FALSE	TSPAN6	tetraspanin 6 [Source:HGNC Symbol;Acc:HGNC:11858]	0.121951219512195	0.587046419552079	FALSE	NA	NA
ENSG00000000003	Heart	14.7066776162892	ENST00000373020	HIGH	ENST00000373020	41	0.751	0.234439024390244	2.68647267852086	235.341463414634	5	8	6	17	10	7	5	0	NA	0.341463414634146	0.195121951219512	0.121951219512195	FALSE	TSPAN6	tetraspanin 6 [Source:HGNC Symbol;Acc:HGNC:11858]	0.121951219512195	0.587046419552079	FALSE	NA	NA
ENSG00000000003	Kidney	43.7047238845691	ENST00000373020	HIGH	ENST00000373020	41	0.751	0.234439024390244	2.68647267852086	235.341463414634	5	8	6	17	10	7	5	0	NA	0.341463414634146	0.195121951219512	0.121951219512195	FALSE	TSPAN6	tetraspanin 6 [Source:HGNC Symbol;Acc:HGNC:11858]	0.121951219512195	0.587046419552079	FALSE	NA	NA
ENSG00000000003	Liver	49.1163015776619	ENST00000373020	HIGH	ENST00000373020	41	0.751	0.234439024390244	2.68647267852086	235.341463414634	5	8	6	17	10	7	5	0	NA	0.341463414634146	0.195121951219512	0.121951219512195	FALSE	TSPAN6	tetraspanin 6 [Source:HGNC Symbol;Acc:HGNC:11858]	0.121951219512195	0.587046419552079	FALSE	NA	NA
ENSG00000000003	Ovary	42.890856655067	ENST00000373020	HIGH	ENST00000373020	41	0.751	0.234439024390244	2.68647267852086	235.341463414634	5	8	6	17	10	7	5	0	NA	0.341463414634146	0.195121951219512	0.121951219512195	FALSE	TSPAN6	tetraspanin 6 [Source:HGNC Symbol;Acc:HGNC:11858]	0.121951219512195	0.587046419552079	FALSE	NA	NA
ENSG00000000003	Testis	29.8432927214026	ENST00000373020	HIGH	ENST00000373020	41	0.751	0.234439024390244	2.68647267852086	235.341463414634	5	8	6	17	10	7	5	0	NA	0.341463414634146	0.195121951219512	0.121951219512195	FALSE	TSPAN6	tetraspanin 6 [Source:HGNC Symbol;Acc:HGNC:11858]	0.121951219512195	0.587046419552079	FALSE	NA	NA
ENSG00000000005	Brain	0.136901761443334	ENST00000373031	LOW	ENST00000373031	97	0.81	0.838041237113402	2.27917836948942	236.577319587629	14	24	13	32	28	7	2	0	NA	0.381443298969072	0.247422680412371	0.144329896907216	FALSE	TNMD	tenomodulin [Source:HGNC Symbol;Acc:HGNC:17757]	0.144329896907216	0.694772463552358	FALSE	NA	NA
ENSG00000000005	Cerebellum	0.199918331494894	ENST00000373031	LOW	ENST00000373031	97	0.81	0.838041237113402	2.27917836948942	236.577319587629	14	24	13	32	28	7	2	0	NA	0.381443298969072	0.247422680412371	0.144329896907216	FALSE	TNMD	tenomodulin [Source:HGNC Symbol;Acc:HGNC:17757]	0.144329896907216	0.694772463552358	FALSE	NA	NA
ENSG00000000005	Heart	1.57816559929352	ENST00000373031	MED	ENST00000373031	97	0.81	0.838041237113402	2.27917836948942	236.577319587629	14	24	13	32	28	7	2	0	NA	0.381443298969072	0.247422680412371	0.144329896907216	FALSE	TNMD	tenomodulin [Source:HGNC Symbol;Acc:HGNC:17757]	0.144329896907216	0.694772463552358	FALSE	NA	NA
ENSG00000000005	Kidney	0.725356240366651	ENST00000373031	MED	ENST00000373031	97	0.81	0.838041237113402	2.27917836948942	236.577319587629	14	24	13	32	28	7	2	0	NA	0.381443298969072	0.247422680412371	0.144329896907216	FALSE	TNMD	tenomodulin [Source:HGNC Symbol;Acc:HGNC:17757]	0.144329896907216	0.694772463552358	FALSE	NA	NA
ENSG00000000005	Liver	0.0398957294776213	ENST00000373031	LOW	ENST00000373031	97	0.81	0.838041237113402	2.27917836948942	236.577319587629	14	24	13	32	28	7	2	0	NA	0.381443298969072	0.247422680412371	0.144329896907216	FALSE	TNMD	tenomodulin [Source:HGNC Symbol;Acc:HGNC:17757]	0.144329896907216	0.694772463552358	FALSE	NA	NA
ENSG00000000005	Ovary	0.757911741661951	ENST00000373031	MED	ENST00000373031	97	0.81	0.838041237113402	2.27917836948942	236.577319587629	14	24	13	32	28	7	2	0	NA	0.381443298969072	0.247422680412371	0.144329896907216	FALSE	TNMD	tenomodulin [Source:HGNC Symbol;Acc:HGNC:17757]	0.144329896907216	0.694772463552358	FALSE	NA	NA
ENSG00000000005	Testis	0.94092513501033	ENST00000373031	MED	ENST00000373031	97	0.81	0.838041237113402	2.27917836948942	236.577319587629	14	24	13	32	28	7	2	0	NA	0.381443298969072	0.247422680412371	0.144329896907216	FALSE	TNMD	tenomodulin [Source:HGNC Symbol;Acc:HGNC:17757]	0.144329896907216	0.694772463552358	FALSE	NA	NA
ENSG00000000419	Brain	25.5822583195024	ENST00000371588	HIGH	ENST00000371588	46	0.5905	1.01736956521739	2.14419846053584	239.565217391304	11	4	10	17	15	9	3	0	NA	0.304347826086957	0.0869565217391304	0.239130434782609	FALSE	DPM1	dolichyl-phosphate mannosyltransferase subunit 1, catalytic [Source:HGNC Symbol;Acc:HGNC:3005]	0.239130434782609	1.15112145746951	enriched	NA	NA
ENSG00000000419	Cerebellum	22.2755265010259	ENST00000371588	HIGH	ENST00000371588	46	0.5905	1.01736956521739	2.14419846053584	239.565217391304	11	4	10	17	15	9	3	0	NA	0.304347826086957	0.0869565217391304	0.239130434782609	FALSE	DPM1	dolichyl-phosphate mannosyltransferase subunit 1, catalytic [Source:HGNC Symbol;Acc:HGNC:3005]	0.239130434782609	1.15112145746951	enriched	NA	NA
ENSG00000000419	Heart	32.250412122798	ENST00000371588	HIGH	ENST00000371588	46	0.5905	1.01736956521739	2.14419846053584	239.565217391304	11	4	10	17	15	9	3	0	NA	0.304347826086957	0.0869565217391304	0.239130434782609	FALSE	DPM1	dolichyl-phosphate mannosyltransferase subunit 1, catalytic [Source:HGNC Symbol;Acc:HGNC:3005]	0.239130434782609	1.15112145746951	enriched	NA	NA
ENSG00000000419	Kidney	27.5438792201252	ENST00000371588	HIGH	ENST00000371588	46	0.5905	1.01736956521739	2.14419846053584	239.565217391304	11	4	10	17	15	9	3	0	NA	0.304347826086957	0.0869565217391304	0.239130434782609	FALSE	DPM1	dolichyl-phosphate mannosyltransferase subunit 1, catalytic [Source:HGNC Symbol;Acc:HGNC:3005]	0.239130434782609	1.15112145746951	enriched	NA	NA
ENSG00000000419	Liver	34.4103122560355	ENST00000371588	HIGH	ENST00000371588	46	0.5905	1.01736956521739	2.14419846053584	239.565217391304	11	4	10	17	15	9	3	0	NA	0.304347826086957	0.0869565217391304	0.239130434782609	FALSE	DPM1	dolichyl-phosphate mannosyltransferase subunit 1, catalytic [Source:HGNC Symbol;Acc:HGNC:3005]	0.239130434782609	1.15112145746951	enriched	NA	NA
ENSG00000000419	Ovary	30.2090835599757	ENST00000371588	HIGH	ENST00000371588	46	0.5905	1.01736956521739	2.14419846053584	239.565217391304	11	4	10	17	15	9	3	0	NA	0.304347826086957	0.0869565217391304	0.239130434782609	FALSE	DPM1	dolichyl-phosphate mannosyltransferase subunit 1, catalytic [Source:HGNC Symbol;Acc:HGNC:3005]	0.239130434782609	1.15112145746951	enriched	NA	NA
ENSG00000000419	Testis	30.2882484362924	ENST00000371588	HIGH	ENST00000371588	46	0.5905	1.01736956521739	2.14419846053584	239.565217391304	11	4	10	17	15	9	3	0	NA	0.304347826086957	0.0869565217391304	0.239130434782609	FALSE	DPM1	dolichyl-phosphate mannosyltransferase subunit 1, catalytic [Source:HGNC Symbol;Acc:HGNC:3005]	0.239130434782609	1.15112145746951	enriched	NA	NA
ENSG00000000457	Brain	2.52213655872697	ENST00000367771	MED	ENST00000367771	131	-0.323	-0.715580152671756	3.37735181410205	239.374045801527	15	13	26	44	48	12	8	0	NA	0.297709923664122	0.099236641221374	0.114503816793893	FALSE	SCYL3	SCY1 like pseudokinase 3 [Source:HGNC Symbol;Acc:HGNC:19285]	0.114503816793893	0.551196256525998	FALSE	0	FALSE
ENSG00000000457	Cerebellum	2.66615837729533	ENST00000367771	MED	ENST00000367771	131	-0.323	-0.715580152671756	3.37735181410205	239.374045801527	15	13	26	44	48	12	8	0	NA	0.297709923664122	0.099236641221374	0.114503816793893	FALSE	SCYL3	SCY1 like pseudokinase 3 [Source:HGNC Symbol;Acc:HGNC:19285]	0.114503816793893	0.551196256525998	FALSE	0	FALSE
ENSG00000000457	Heart	2.57306581074568	ENST00000367771	MED	ENST00000367771	131	-0.323	-0.715580152671756	3.37735181410205	239.374045801527	15	13	26	44	48	12	8	0	NA	0.297709923664122	0.099236641221374	0.114503816793893	FALSE	SCYL3	SCY1 like pseudokinase 3 [Source:HGNC Symbol;Acc:HGNC:19285]	0.114503816793893	0.551196256525998	FALSE	0	FALSE
ENSG00000000457	Kidney	3.32077492301556	ENST00000367771	MED	ENST00000367771	131	-0.323	-0.715580152671756	3.37735181410205	239.374045801527	15	13	26	44	48	12	8	0	NA	0.297709923664122	0.099236641221374	0.114503816793893	FALSE	SCYL3	SCY1 like pseudokinase 3 [Source:HGNC Symbol;Acc:HGNC:19285]	0.114503816793893	0.551196256525998	FALSE	0	FALSE
ENSG00000000457	Liver	3.2495630693967	ENST00000367771	MED	ENST00000367771	131	-0.323	-0.715580152671756	3.37735181410205	239.374045801527	15	13	26	44	48	12	8	0	NA	0.297709923664122	0.099236641221374	0.114503816793893	FALSE	SCYL3	SCY1 like pseudokinase 3 [Source:HGNC Symbol;Acc:HGNC:19285]	0.114503816793893	0.551196256525998	FALSE	0	FALSE
ENSG00000000457	Ovary	2.93821758011775	ENST00000367771	MED	ENST00000367771	131	-0.323	-0.715580152671756	3.37735181410205	239.374045801527	15	13	26	44	48	12	8	0	NA	0.297709923664122	0.099236641221374	0.114503816793893	FALSE	SCYL3	SCY1 like pseudokinase 3 [Source:HGNC Symbol;Acc:HGNC:19285]	0.114503816793893	0.551196256525998	FALSE	0	FALSE
ENSG00000000457	Testis	2.89019726444548	ENST00000367771	MED	ENST00000367771	131	-0.323	-0.715580152671756	3.37735181410205	239.374045801527	15	13	26	44	48	12	8	0	NA	0.297709923664122	0.099236641221374	0.114503816793893	FALSE	SCYL3	SCY1 like pseudokinase 3 [Source:HGNC Symbol;Acc:HGNC:19285]	0.114503816793893	0.551196256525998	FALSE	0	FALSE
ENSG00000000460	Brain	2.67070198862406	ENST00000359326	MED	ENST00000359326	260	-0.198	-0.693426923076923	2.39372659951992	240.030769230769	13	48	37	107	68	22	6	0	NA	0.326923076923077	0.184615384615385	0.05	FALSE	C1orf112	chromosome 1 open reading frame 112 [Source:HGNC Symbol;Acc:HGNC:25565]	0.05	0.240689032016353	FALSE	0	FALSE
ENSG00000000460	Cerebellum	2.50886426792874	ENST00000359326	MED	ENST00000359326	260	-0.198	-0.693426923076923	2.39372659951992	240.030769230769	13	48	37	107	68	22	6	0	NA	0.326923076923077	0.184615384615385	0.05	FALSE	C1orf112	chromosome 1 open reading frame 112 [Source:HGNC Symbol;Acc:HGNC:25565]	0.05	0.240689032016353	FALSE	0	FALSE
ENSG00000000460	Heart	1.88260686793776	ENST00000359326	MED	ENST00000359326	260	-0.198	-0.693426923076923	2.39372659951992	240.030769230769	13	48	37	107	68	22	6	0	NA	0.326923076923077	0.184615384615385	0.05	FALSE	C1orf112	chromosome 1 open reading frame 112 [Source:HGNC Symbol;Acc:HGNC:25565]	0.05	0.240689032016353	FALSE	0	FALSE
ENSG00000000460	Kidney	2.80631011365761	ENST00000359326	MED	ENST00000359326	260	-0.198	-0.693426923076923	2.39372659951992	240.030769230769	13	48	37	107	68	22	6	0	NA	0.326923076923077	0.184615384615385	0.05	FALSE	C1orf112	chromosome 1 open reading frame 112 [Source:HGNC Symbol;Acc:HGNC:25565]	0.05	0.240689032016353	FALSE	0	FALSE
ENSG00000000460	Liver	3.32201666717063	ENST00000359326	MED	ENST00000359326	260	-0.198	-0.693426923076923	2.39372659951992	240.030769230769	13	48	37	107	68	22	6	0	NA	0.326923076923077	0.184615384615385	0.05	FALSE	C1orf112	chromosome 1 open reading frame 112 [Source:HGNC Symbol;Acc:HGNC:25565]	0.05	0.240689032016353	FALSE	0	FALSE
ENSG00000000460	Ovary	5.26576270693232	ENST00000359326	MED	ENST00000359326	260	-0.198	-0.693426923076923	2.39372659951992	240.030769230769	13	48	37	107	68	22	6	0	NA	0.326923076923077	0.184615384615385	0.05	FALSE	C1orf112	chromosome 1 open reading frame 112 [Source:HGNC Symbol;Acc:HGNC:25565]	0.05	0.240689032016353	FALSE	0	FALSE
ENSG00000000460	Testis	3.2869495905862	ENST00000359326	MED	ENST00000359326	260	-0.198	-0.693426923076923	2.39372659951992	240.030769230769	13	48	37	107	68	22	6	0	NA	0.326923076923077	0.184615384615385	0.05	FALSE	C1orf112	chromosome 1 open reading frame 112 [Source:HGNC Symbol;Acc:HGNC:25565]	0.05	0.240689032016353	FALSE	0	FALSE
ENSG00000000938	Brain	0.942071150611397	ENST00000374005	MED	ENST00000374005	105	-0.011	-0.430361904761905	3.78727701583719	238.371428571429	25	29	44	16	16	11	18	1	NA	0.695238095238095	0.276190476190476	0.238095238095238	FALSE	FGR	FGR proto-oncogene, Src family tyrosine kinase [Source:HGNC Symbol;Acc:HGNC:3697]	0.238095238095238	1.14613824769692	enriched	1.03439023054597	enriched
ENSG00000000938	Cerebellum	0.727367309869396	ENST00000374005	MED	ENST00000374005	105	-0.011	-0.430361904761905	3.78727701583719	238.371428571429	25	29	44	16	16	11	18	1	NA	0.695238095238095	0.276190476190476	0.238095238095238	FALSE	FGR	FGR proto-oncogene, Src family tyrosine kinase [Source:HGNC Symbol;Acc:HGNC:3697]	0.238095238095238	1.14613824769692	enriched	1.03439023054597	enriched
ENSG00000000938	Heart	0.936163359826949	ENST00000374005	MED	ENST00000374005	105	-0.011	-0.430361904761905	3.78727701583719	238.371428571429	25	29	44	16	16	11	18	1	NA	0.695238095238095	0.276190476190476	0.238095238095238	FALSE	FGR	FGR proto-oncogene, Src family tyrosine kinase [Source:HGNC Symbol;Acc:HGNC:3697]	0.238095238095238	1.14613824769692	enriched	1.03439023054597	enriched
ENSG00000000938	Kidney	0.914531103984555	ENST00000374005	MED	ENST00000374005	105	-0.011	-0.430361904761905	3.78727701583719	238.371428571429	25	29	44	16	16	11	18	1	NA	0.695238095238095	0.276190476190476	0.238095238095238	FALSE	FGR	FGR proto-oncogene, Src family tyrosine kinase [Source:HGNC Symbol;Acc:HGNC:3697]	0.238095238095238	1.14613824769692	enriched	1.03439023054597	enriched
ENSG00000000938	Liver	3.36135701659981	ENST00000374005	MED	ENST00000374005	105	-0.011	-0.430361904761905	3.78727701583719	238.371428571429	25	29	44	16	16	11	18	1	NA	0.695238095238095	0.276190476190476	0.238095238095238	FALSE	FGR	FGR proto-oncogene, Src family tyrosine kinase [Source:HGNC Symbol;Acc:HGNC:3697]	0.238095238095238	1.14613824769692	enriched	1.03439023054597	enriched
ENSG00000000938	Ovary	0.365623427615837	ENST00000374005	LOW	ENST00000374005	105	-0.011	-0.430361904761905	3.78727701583719	238.371428571429	25	29	44	16	16	11	18	1	NA	0.695238095238095	0.276190476190476	0.238095238095238	FALSE	FGR	FGR proto-oncogene, Src family tyrosine kinase [Source:HGNC Symbol;Acc:HGNC:3697]	0.238095238095238	1.14613824769692	enriched	1.03439023054597	enriched
ENSG00000000938	Testis	1.03810128817006	ENST00000374005	MED	ENST00000374005	105	-0.011	-0.430361904761905	3.78727701583719	238.371428571429	25	29	44	16	16	11	18	1	NA	0.695238095238095	0.276190476190476	0.238095238095238	FALSE	FGR	FGR proto-oncogene, Src family tyrosine kinase [Source:HGNC Symbol;Acc:HGNC:3697]	0.238095238095238	1.14613824769692	enriched	1.03439023054597	enriched
ENSG00000000971	Brain	1.80652043040741	ENST00000367429	MED	ENST00000367429	235	-0.23	-0.682208510638298	2.12985624367718	238.021276595745	6	35	13	77	110	22	9	0	NA	0.204255319148936	0.148936170212766	0.025531914893617	FALSE	CFH	complement factor H [Source:HGNC Symbol;Acc:HGNC:4883]	0.025531914893617	0.122905037625372	FALSE	0	FALSE
ENSG00000000971	Cerebellum	1.47507693712341	ENST00000367429	MED	ENST00000367429	235	-0.23	-0.682208510638298	2.12985624367718	238.021276595745	6	35	13	77	110	22	9	0	NA	0.204255319148936	0.148936170212766	0.025531914893617	FALSE	CFH	complement factor H [Source:HGNC Symbol;Acc:HGNC:4883]	0.025531914893617	0.122905037625372	FALSE	0	FALSE
ENSG00000000971	Heart	6.78548282209065	ENST00000367429	MED	ENST00000367429	235	-0.23	-0.682208510638298	2.12985624367718	238.021276595745	6	35	13	77	110	22	9	0	NA	0.204255319148936	0.148936170212766	0.025531914893617	FALSE	CFH	complement factor H [Source:HGNC Symbol;Acc:HGNC:4883]	0.025531914893617	0.122905037625372	FALSE	0	FALSE
ENSG00000000971	Kidney	6.10417438141546	ENST00000367429	MED	ENST00000367429	235	-0.23	-0.682208510638298	2.12985624367718	238.021276595745	6	35	13	77	110	22	9	0	NA	0.204255319148936	0.148936170212766	0.025531914893617	FALSE	CFH	complement factor H [Source:HGNC Symbol;Acc:HGNC:4883]	0.025531914893617	0.122905037625372	FALSE	0	FALSE
ENSG00000000971	Liver	102.516602868913	ENST00000367429	HIGH	ENST00000367429	235	-0.23	-0.682208510638298	2.12985624367718	238.021276595745	6	35	13	77	110	22	9	0	NA	0.204255319148936	0.148936170212766	0.025531914893617	FALSE	CFH	complement factor H [Source:HGNC Symbol;Acc:HGNC:4883]	0.025531914893617	0.122905037625372	FALSE	0	FALSE
ENSG00000000971	Ovary	4.54361322816842	ENST00000367429	MED	ENST00000367429	235	-0.23	-0.682208510638298	2.12985624367718	238.021276595745	6	35	13	77	110	22	9	0	NA	0.204255319148936	0.148936170212766	0.025531914893617	FALSE	CFH	complement factor H [Source:HGNC Symbol;Acc:HGNC:4883]	0.025531914893617	0.122905037625372	FALSE	0	FALSE
ENSG00000000971	Testis	7.07301020827567	ENST00000367429	MED	ENST00000367429	235	-0.23	-0.682208510638298	2.12985624367718	238.021276595745	6	35	13	77	110	22	9	0	NA	0.204255319148936	0.148936170212766	0.025531914893617	FALSE	CFH	complement factor H [Source:HGNC Symbol;Acc:HGNC:4883]	0.025531914893617	0.122905037625372	FALSE	0	FALSE
ENSG00000001036	Brain	7.29969006099561	ENST00000002165	MED	ENST00000002165	63	-0.152	-1.28052380952381	3.59596086964762	238.428571428571	5	12	11	19	21	7	3	0	NA	0.365079365079365	0.19047619047619	0.0793650793650794	FALSE	FUCA2	alpha-L-fucosidase 2 [Source:HGNC Symbol;Acc:HGNC:4008]	0.0793650793650794	0.382046082565639	FALSE	NA	NA
ENSG00000001036	Cerebellum	7.16532113676668	ENST00000002165	MED	ENST00000002165	63	-0.152	-1.28052380952381	3.59596086964762	238.428571428571	5	12	11	19	21	7	3	0	NA	0.365079365079365	0.19047619047619	0.0793650793650794	FALSE	FUCA2	alpha-L-fucosidase 2 [Source:HGNC Symbol;Acc:HGNC:4008]	0.0793650793650794	0.382046082565639	FALSE	NA	NA
ENSG00000001036	Heart	17.6133161187757	ENST00000002165	HIGH	ENST00000002165	63	-0.152	-1.28052380952381	3.59596086964762	238.428571428571	5	12	11	19	21	7	3	0	NA	0.365079365079365	0.19047619047619	0.0793650793650794	FALSE	FUCA2	alpha-L-fucosidase 2 [Source:HGNC Symbol;Acc:HGNC:4008]	0.0793650793650794	0.382046082565639	FALSE	NA	NA
ENSG00000001036	Kidney	19.1269610093863	ENST00000002165	HIGH	ENST00000002165	63	-0.152	-1.28052380952381	3.59596086964762	238.428571428571	5	12	11	19	21	7	3	0	NA	0.365079365079365	0.19047619047619	0.0793650793650794	FALSE	FUCA2	alpha-L-fucosidase 2 [Source:HGNC Symbol;Acc:HGNC:4008]	0.0793650793650794	0.382046082565639	FALSE	NA	NA
ENSG00000001036	Liver	32.0337621014096	ENST00000002165	HIGH	ENST00000002165	63	-0.152	-1.28052380952381	3.59596086964762	238.428571428571	5	12	11	19	21	7	3	0	NA	0.365079365079365	0.19047619047619	0.0793650793650794	FALSE	FUCA2	alpha-L-fucosidase 2 [Source:HGNC Symbol;Acc:HGNC:4008]	0.0793650793650794	0.382046082565639	FALSE	NA	NA
ENSG00000001036	Ovary	12.8784125899535	ENST00000002165	MED	ENST00000002165	63	-0.152	-1.28052380952381	3.59596086964762	238.428571428571	5	12	11	19	21	7	3	0	NA	0.365079365079365	0.19047619047619	0.0793650793650794	FALSE	FUCA2	alpha-L-fucosidase 2 [Source:HGNC Symbol;Acc:HGNC:4008]	0.0793650793650794	0.382046082565639	FALSE	NA	NA
ENSG00000001036	Testis	14.639226431789	ENST00000002165	HIGH	ENST00000002165	63	-0.152	-1.28052380952381	3.59596086964762	238.428571428571	5	12	11	19	21	7	3	0	NA	0.365079365079365	0.19047619047619	0.0793650793650794	FALSE	FUCA2	alpha-L-fucosidase 2 [Source:HGNC Symbol;Acc:HGNC:4008]	0.0793650793650794	0.382046082565639	FALSE	NA	NA
ENSG00000001084	Brain	3.96737729409746	ENST00000650454	MED	ENST00000650454	101	-0.083	-0.696534653465347	3.73769277647149	239.683168316832	18	16	21	34	30	16	9	0	NA	0.366336633663366	0.158415841584158	0.178217821782178	FALSE	GCLC	glutamate-cysteine ligase catalytic subunit [Source:HGNC Symbol;Acc:HGNC:4311]	0.178217821782178	0.857901500256306	FALSE	0	FALSE
ENSG00000001084	Cerebellum	3.84601482782931	ENST00000650454	MED	ENST00000650454	101	-0.083	-0.696534653465347	3.73769277647149	239.683168316832	18	16	21	34	30	16	9	0	NA	0.366336633663366	0.158415841584158	0.178217821782178	FALSE	GCLC	glutamate-cysteine ligase catalytic subunit [Source:HGNC Symbol;Acc:HGNC:4311]	0.178217821782178	0.857901500256306	FALSE	0	FALSE
ENSG00000001084	Heart	3.93141876005064	ENST00000650454	MED	ENST00000650454	101	-0.083	-0.696534653465347	3.73769277647149	239.683168316832	18	16	21	34	30	16	9	0	NA	0.366336633663366	0.158415841584158	0.178217821782178	FALSE	GCLC	glutamate-cysteine ligase catalytic subunit [Source:HGNC Symbol;Acc:HGNC:4311]	0.178217821782178	0.857901500256306	FALSE	0	FALSE
ENSG00000001084	Kidney	3.08512131005586	ENST00000650454	MED	ENST00000650454	101	-0.083	-0.696534653465347	3.73769277647149	239.683168316832	18	16	21	34	30	16	9	0	NA	0.366336633663366	0.158415841584158	0.178217821782178	FALSE	GCLC	glutamate-cysteine ligase catalytic subunit [Source:HGNC Symbol;Acc:HGNC:4311]	0.178217821782178	0.857901500256306	FALSE	0	FALSE
ENSG00000001084	Liver	25.9166399250355	ENST00000650454	HIGH	ENST00000650454	101	-0.083	-0.696534653465347	3.73769277647149	239.683168316832	18	16	21	34	30	16	9	0	NA	0.366336633663366	0.158415841584158	0.178217821782178	FALSE	GCLC	glutamate-cysteine ligase catalytic subunit [Source:HGNC Symbol;Acc:HGNC:4311]	0.178217821782178	0.857901500256306	FALSE	0	FALSE
ENSG00000001084	Ovary	3.92018378332046	ENST00000650454	MED	ENST00000650454	101	-0.083	-0.696534653465347	3.73769277647149	239.683168316832	18	16	21	34	30	16	9	0	NA	0.366336633663366	0.158415841584158	0.178217821782178	FALSE	GCLC	glutamate-cysteine ligase catalytic subunit [Source:HGNC Symbol;Acc:HGNC:4311]	0.178217821782178	0.857901500256306	FALSE	0	FALSE
ENSG00000001084	Testis	3.0770737856833	ENST00000650454	MED	ENST00000650454	101	-0.083	-0.696534653465347	3.73769277647149	239.683168316832	18	16	21	34	30	16	9	0	NA	0.366336633663366	0.158415841584158	0.178217821782178	FALSE	GCLC	glutamate-cysteine ligase catalytic subunit [Source:HGNC Symbol;Acc:HGNC:4311]	0.178217821782178	0.857901500256306	FALSE	0	FALSE
ENSG00000001167	Brain	16.3713679790394	ENST00000341376	HIGH	ENST00000341376	173	0.274	0.755832369942197	2.92101604668523	240.485549132948	39	48	25	49	51	9	4	0	NA	0.421965317919075	0.277456647398844	0.225433526011561	FALSE	NFYA	nuclear transcription factor Y subunit alpha [Source:HGNC Symbol;Acc:HGNC:7804]	0.225433526011561	1.08518754319512	enriched	NA	NA
ENSG00000001167	Cerebellum	13.5492764643536	ENST00000341376	HIGH	ENST00000341376	173	0.274	0.755832369942197	2.92101604668523	240.485549132948	39	48	25	49	51	9	4	0	NA	0.421965317919075	0.277456647398844	0.225433526011561	FALSE	NFYA	nuclear transcription factor Y subunit alpha [Source:HGNC Symbol;Acc:HGNC:7804]	0.225433526011561	1.08518754319512	enriched	NA	NA
ENSG00000001167	Heart	11.5027952402498	ENST00000341376	MED	ENST00000341376	173	0.274	0.755832369942197	2.92101604668523	240.485549132948	39	48	25	49	51	9	4	0	NA	0.421965317919075	0.277456647398844	0.225433526011561	FALSE	NFYA	nuclear transcription factor Y subunit alpha [Source:HGNC Symbol;Acc:HGNC:7804]	0.225433526011561	1.08518754319512	enriched	NA	NA
ENSG00000001167	Kidney	16.7360586317914	ENST00000341376	HIGH	ENST00000341376	173	0.274	0.755832369942197	2.92101604668523	240.485549132948	39	48	25	49	51	9	4	0	NA	0.421965317919075	0.277456647398844	0.225433526011561	FALSE	NFYA	nuclear transcription factor Y subunit alpha [Source:HGNC Symbol;Acc:HGNC:7804]	0.225433526011561	1.08518754319512	enriched	NA	NA
ENSG00000001167	Liver	16.458370664605	ENST00000341376	HIGH	ENST00000341376	173	0.274	0.755832369942197	2.92101604668523	240.485549132948	39	48	25	49	51	9	4	0	NA	0.421965317919075	0.277456647398844	0.225433526011561	FALSE	NFYA	nuclear transcription factor Y subunit alpha [Source:HGNC Symbol;Acc:HGNC:7804]	0.225433526011561	1.08518754319512	enriched	NA	NA
ENSG00000001167	Ovary	20.5705163121709	ENST00000341376	HIGH	ENST00000341376	173	0.274	0.755832369942197	2.92101604668523	240.485549132948	39	48	25	49	51	9	4	0	NA	0.421965317919075	0.277456647398844	0.225433526011561	FALSE	NFYA	nuclear transcription factor Y subunit alpha [Source:HGNC Symbol;Acc:HGNC:7804]	0.225433526011561	1.08518754319512	enriched	NA	NA
ENSG00000001167	Testis	16.714268138699	ENST00000341376	HIGH	ENST00000341376	173	0.274	0.755832369942197	2.92101604668523	240.485549132948	39	48	25	49	51	9	4	0	NA	0.421965317919075	0.277456647398844	0.225433526011561	FALSE	NFYA	nuclear transcription factor Y subunit alpha [Source:HGNC Symbol;Acc:HGNC:7804]	0.225433526011561	1.08518754319512	enriched	NA	NA
ENSG00000001460	Brain	1.86971603906601	ENST00000337248	MED	ENST00000337248	48	-0.64	-1.576875	3.36174478903378	240.520833333333	4	12	4	15	17	8	5	0	NA	0.333333333333333	0.25	0.0833333333333333	FALSE	STPG1	sperm tail PG-rich repeat containing 1 [Source:HGNC Symbol;Acc:HGNC:28070]	0.0833333333333333	0.401148386693921	FALSE	NA	NA
ENSG00000001460	Cerebellum	2.43723471758688	ENST00000337248	MED	ENST00000337248	48	-0.64	-1.576875	3.36174478903378	240.520833333333	4	12	4	15	17	8	5	0	NA	0.333333333333333	0.25	0.0833333333333333	FALSE	STPG1	sperm tail PG-rich repeat containing 1 [Source:HGNC Symbol;Acc:HGNC:28070]	0.0833333333333333	0.401148386693921	FALSE	NA	NA
ENSG00000001460	Heart	0.918898995143364	ENST00000337248	MED	ENST00000337248	48	-0.64	-1.576875	3.36174478903378	240.520833333333	4	12	4	15	17	8	5	0	NA	0.333333333333333	0.25	0.0833333333333333	FALSE	STPG1	sperm tail PG-rich repeat containing 1 [Source:HGNC Symbol;Acc:HGNC:28070]	0.0833333333333333	0.401148386693921	FALSE	NA	NA
ENSG00000001460	Kidney	1.38276877813394	ENST00000337248	MED	ENST00000337248	48	-0.64	-1.576875	3.36174478903378	240.520833333333	4	12	4	15	17	8	5	0	NA	0.333333333333333	0.25	0.0833333333333333	FALSE	STPG1	sperm tail PG-rich repeat containing 1 [Source:HGNC Symbol;Acc:HGNC:28070]	0.0833333333333333	0.401148386693921	FALSE	NA	NA
ENSG00000001460	Liver	0.721108652710992	ENST00000337248	MED	ENST00000337248	48	-0.64	-1.576875	3.36174478903378	240.520833333333	4	12	4	15	17	8	5	0	NA	0.333333333333333	0.25	0.0833333333333333	FALSE	STPG1	sperm tail PG-rich repeat containing 1 [Source:HGNC Symbol;Acc:HGNC:28070]	0.0833333333333333	0.401148386693921	FALSE	NA	NA
ENSG00000001460	Ovary	1.24012649736517	ENST00000337248	MED	ENST00000337248	48	-0.64	-1.576875	3.36174478903378	240.520833333333	4	12	4	15	17	8	5	0	NA	0.333333333333333	0.25	0.0833333333333333	FALSE	STPG1	sperm tail PG-rich repeat containing 1 [Source:HGNC Symbol;Acc:HGNC:28070]	0.0833333333333333	0.401148386693921	FALSE	NA	NA
ENSG00000001460	Testis	3.6758292726349	ENST00000337248	MED	ENST00000337248	48	-0.64	-1.576875	3.36174478903378	240.520833333333	4	12	4	15	17	8	5	0	NA	0.333333333333333	0.25	0.0833333333333333	FALSE	STPG1	sperm tail PG-rich repeat containing 1 [Source:HGNC Symbol;Acc:HGNC:28070]	0.0833333333333333	0.401148386693921	FALSE	NA	NA
ENSG00000001461	Brain	6.75645937716048	ENST00000374399	MED	ENST00000374399	176	0.7205	-0.107346590909091	4.37699072609609	240.159090909091	52	78	56	19	23	11	15	0	NA	0.761363636363636	0.443181818181818	0.295454545454545	FALSE	NIPAL3	NIPA like domain containing 3 [Source:HGNC Symbol;Acc:HGNC:25233]	0.295454545454545	1.42225337100572	enriched	0	FALSE
ENSG00000001461	Cerebellum	12.0406482192995	ENST00000374399	MED	ENST00000374399	176	0.7205	-0.107346590909091	4.37699072609609	240.159090909091	52	78	56	19	23	11	15	0	NA	0.761363636363636	0.443181818181818	0.295454545454545	FALSE	NIPAL3	NIPA like domain containing 3 [Source:HGNC Symbol;Acc:HGNC:25233]	0.295454545454545	1.42225337100572	enriched	0	FALSE
ENSG00000001461	Heart	3.01356931868976	ENST00000374399	MED	ENST00000374399	176	0.7205	-0.107346590909091	4.37699072609609	240.159090909091	52	78	56	19	23	11	15	0	NA	0.761363636363636	0.443181818181818	0.295454545454545	FALSE	NIPAL3	NIPA like domain containing 3 [Source:HGNC Symbol;Acc:HGNC:25233]	0.295454545454545	1.42225337100572	enriched	0	FALSE
ENSG00000001461	Kidney	4.07313241101584	ENST00000374399	MED	ENST00000374399	176	0.7205	-0.107346590909091	4.37699072609609	240.159090909091	52	78	56	19	23	11	15	0	NA	0.761363636363636	0.443181818181818	0.295454545454545	FALSE	NIPAL3	NIPA like domain containing 3 [Source:HGNC Symbol;Acc:HGNC:25233]	0.295454545454545	1.42225337100572	enriched	0	FALSE
ENSG00000001461	Liver	2.18076841189814	ENST00000374399	MED	ENST00000374399	176	0.7205	-0.107346590909091	4.37699072609609	240.159090909091	52	78	56	19	23	11	15	0	NA	0.761363636363636	0.443181818181818	0.295454545454545	FALSE	NIPAL3	NIPA like domain containing 3 [Source:HGNC Symbol;Acc:HGNC:25233]	0.295454545454545	1.42225337100572	enriched	0	FALSE
ENSG00000001461	Ovary	2.49402112358027	ENST00000374399	MED	ENST00000374399	176	0.7205	-0.107346590909091	4.37699072609609	240.159090909091	52	78	56	19	23	11	15	0	NA	0.761363636363636	0.443181818181818	0.295454545454545	FALSE	NIPAL3	NIPA like domain containing 3 [Source:HGNC Symbol;Acc:HGNC:25233]	0.295454545454545	1.42225337100572	enriched	0	FALSE
ENSG00000001461	Testis	2.8366658847419	ENST00000374399	MED	ENST00000374399	176	0.7205	-0.107346590909091	4.37699072609609	240.159090909091	52	78	56	19	23	11	15	0	NA	0.761363636363636	0.443181818181818	0.295454545454545	FALSE	NIPAL3	NIPA like domain containing 3 [Source:HGNC Symbol;Acc:HGNC:25233]	0.295454545454545	1.42225337100572	enriched	0	FALSE
ENSG00000001497	Brain	15.4928254507436	ENST00000374811	HIGH	ENST00000374811	91	0.508	0.797791208791209	2.1164090316513	233.230769230769	17	20	24	29	18	14	12	2	NA	0.483516483516484	0.21978021978022	0.186813186813187	FALSE	LAS1L	LAS1 like ribosome biogenesis factor [Source:HGNC Symbol;Acc:HGNC:25726]	0.186813186813187	0.899277702039119	FALSE	3.10317069163792	enriched
ENSG00000001497	Cerebellum	22.5246839108926	ENST00000374811	HIGH	ENST00000374811	91	0.508	0.797791208791209	2.1164090316513	233.230769230769	17	20	24	29	18	14	12	2	NA	0.483516483516484	0.21978021978022	0.186813186813187	FALSE	LAS1L	LAS1 like ribosome biogenesis factor [Source:HGNC Symbol;Acc:HGNC:25726]	0.186813186813187	0.899277702039119	FALSE	3.10317069163792	enriched
ENSG00000001497	Heart	10.0659004627289	ENST00000374811	MED	ENST00000374811	91	0.508	0.797791208791209	2.1164090316513	233.230769230769	17	20	24	29	18	14	12	2	NA	0.483516483516484	0.21978021978022	0.186813186813187	FALSE	LAS1L	LAS1 like ribosome biogenesis factor [Source:HGNC Symbol;Acc:HGNC:25726]	0.186813186813187	0.899277702039119	FALSE	3.10317069163792	enriched
ENSG00000001497	Kidney	10.5111713439677	ENST00000374811	MED	ENST00000374811	91	0.508	0.797791208791209	2.1164090316513	233.230769230769	17	20	24	29	18	14	12	2	NA	0.483516483516484	0.21978021978022	0.186813186813187	FALSE	LAS1L	LAS1 like ribosome biogenesis factor [Source:HGNC Symbol;Acc:HGNC:25726]	0.186813186813187	0.899277702039119	FALSE	3.10317069163792	enriched
ENSG00000001497	Liver	11.9520100574877	ENST00000374811	MED	ENST00000374811	91	0.508	0.797791208791209	2.1164090316513	233.230769230769	17	20	24	29	18	14	12	2	NA	0.483516483516484	0.21978021978022	0.186813186813187	FALSE	LAS1L	LAS1 like ribosome biogenesis factor [Source:HGNC Symbol;Acc:HGNC:25726]	0.186813186813187	0.899277702039119	FALSE	3.10317069163792	enriched
ENSG00000001497	Ovary	22.7514147599229	ENST00000374811	HIGH	ENST00000374811	91	0.508	0.797791208791209	2.1164090316513	233.230769230769	17	20	24	29	18	14	12	2	NA	0.483516483516484	0.21978021978022	0.186813186813187	FALSE	LAS1L	LAS1 like ribosome biogenesis factor [Source:HGNC Symbol;Acc:HGNC:25726]	0.186813186813187	0.899277702039119	FALSE	3.10317069163792	enriched
ENSG00000001497	Testis	13.8981526628577	ENST00000374811	HIGH	ENST00000374811	91	0.508	0.797791208791209	2.1164090316513	233.230769230769	17	20	24	29	18	14	12	2	NA	0.483516483516484	0.21978021978022	0.186813186813187	FALSE	LAS1L	LAS1 like ribosome biogenesis factor [Source:HGNC Symbol;Acc:HGNC:25726]	0.186813186813187	0.899277702039119	FALSE	3.10317069163792	enriched
ENSG00000001561	Brain	5.42535114078792	ENST00000321037	MED	ENST00000321037	134	0.0375	-0.31934328358209	2.44082584047408	241	12	33	17	41	43	3	3	0	NA	0.373134328358209	0.246268656716418	0.0895522388059701	FALSE	ENPP4	ectonucleotide pyrophosphatase/phosphodiesterase 4 [Source:HGNC Symbol;Acc:HGNC:3359]	0.0895522388059702	0.431084833462124	FALSE	NA	NA
ENSG00000001561	Cerebellum	4.90888146954669	ENST00000321037	MED	ENST00000321037	134	0.0375	-0.31934328358209	2.44082584047408	241	12	33	17	41	43	3	3	0	NA	0.373134328358209	0.246268656716418	0.0895522388059701	FALSE	ENPP4	ectonucleotide pyrophosphatase/phosphodiesterase 4 [Source:HGNC Symbol;Acc:HGNC:3359]	0.0895522388059702	0.431084833462124	FALSE	NA	NA
ENSG00000001561	Heart	4.19529629568072	ENST00000321037	MED	ENST00000321037	134	0.0375	-0.31934328358209	2.44082584047408	241	12	33	17	41	43	3	3	0	NA	0.373134328358209	0.246268656716418	0.0895522388059701	FALSE	ENPP4	ectonucleotide pyrophosphatase/phosphodiesterase 4 [Source:HGNC Symbol;Acc:HGNC:3359]	0.0895522388059702	0.431084833462124	FALSE	NA	NA
ENSG00000001561	Kidney	4.62084610077653	ENST00000321037	MED	ENST00000321037	134	0.0375	-0.31934328358209	2.44082584047408	241	12	33	17	41	43	3	3	0	NA	0.373134328358209	0.246268656716418	0.0895522388059701	FALSE	ENPP4	ectonucleotide pyrophosphatase/phosphodiesterase 4 [Source:HGNC Symbol;Acc:HGNC:3359]	0.0895522388059702	0.431084833462124	FALSE	NA	NA
ENSG00000001561	Liver	3.35643415644237	ENST00000321037	MED	ENST00000321037	134	0.0375	-0.31934328358209	2.44082584047408	241	12	33	17	41	43	3	3	0	NA	0.373134328358209	0.246268656716418	0.0895522388059701	FALSE	ENPP4	ectonucleotide pyrophosphatase/phosphodiesterase 4 [Source:HGNC Symbol;Acc:HGNC:3359]	0.0895522388059702	0.431084833462124	FALSE	NA	NA
ENSG00000001561	Ovary	2.6680551840108	ENST00000321037	MED	ENST00000321037	134	0.0375	-0.31934328358209	2.44082584047408	241	12	33	17	41	43	3	3	0	NA	0.373134328358209	0.246268656716418	0.0895522388059701	FALSE	ENPP4	ectonucleotide pyrophosphatase/phosphodiesterase 4 [Source:HGNC Symbol;Acc:HGNC:3359]	0.0895522388059702	0.431084833462124	FALSE	NA	NA
ENSG00000001561	Testis	3.02630076297781	ENST00000321037	MED	ENST00000321037	134	0.0375	-0.31934328358209	2.44082584047408	241	12	33	17	41	43	3	3	0	NA	0.373134328358209	0.246268656716418	0.0895522388059701	FALSE	ENPP4	ectonucleotide pyrophosphatase/phosphodiesterase 4 [Source:HGNC Symbol;Acc:HGNC:3359]	0.0895522388059702	0.431084833462124	FALSE	NA	NA
ENSG00000001617	Brain	7.07114159859073	ENST00000002829	MED	ENST00000002829	388	0.872	-0.0906804123711342	4.45649544248235	235.953608247423	117	183	98	50	57	18	47	2	NA	0.724226804123711	0.471649484536082	0.301546391752577	FALSE	SEMA3F	semaphorin 3F [Source:HGNC Symbol;Acc:HGNC:10728]	0.301546391752577	1.45157818277903	enriched	0.79229889999266	FALSE
ENSG00000001617	Cerebellum	6.26759172874719	ENST00000002829	MED	ENST00000002829	388	0.872	-0.0906804123711342	4.45649544248235	235.953608247423	117	183	98	50	57	18	47	2	NA	0.724226804123711	0.471649484536082	0.301546391752577	FALSE	SEMA3F	semaphorin 3F [Source:HGNC Symbol;Acc:HGNC:10728]	0.301546391752577	1.45157818277903	enriched	0.79229889999266	FALSE
ENSG00000001617	Heart	3.6811703641343	ENST00000002829	MED	ENST00000002829	388	0.872	-0.0906804123711342	4.45649544248235	235.953608247423	117	183	98	50	57	18	47	2	NA	0.724226804123711	0.471649484536082	0.301546391752577	FALSE	SEMA3F	semaphorin 3F [Source:HGNC Symbol;Acc:HGNC:10728]	0.301546391752577	1.45157818277903	enriched	0.79229889999266	FALSE
ENSG00000001617	Kidney	19.0967724671052	ENST00000002829	HIGH	ENST00000002829	388	0.872	-0.0906804123711342	4.45649544248235	235.953608247423	117	183	98	50	57	18	47	2	NA	0.724226804123711	0.471649484536082	0.301546391752577	FALSE	SEMA3F	semaphorin 3F [Source:HGNC Symbol;Acc:HGNC:10728]	0.301546391752577	1.45157818277903	enriched	0.79229889999266	FALSE
ENSG00000001617	Liver	2.35440059923432	ENST00000002829	MED	ENST00000002829	388	0.872	-0.0906804123711342	4.45649544248235	235.953608247423	117	183	98	50	57	18	47	2	NA	0.724226804123711	0.471649484536082	0.301546391752577	FALSE	SEMA3F	semaphorin 3F [Source:HGNC Symbol;Acc:HGNC:10728]	0.301546391752577	1.45157818277903	enriched	0.79229889999266	FALSE
ENSG00000001617	Ovary	8.17131810472196	ENST00000002829	MED	ENST00000002829	388	0.872	-0.0906804123711342	4.45649544248235	235.953608247423	117	183	98	50	57	18	47	2	NA	0.724226804123711	0.471649484536082	0.301546391752577	FALSE	SEMA3F	semaphorin 3F [Source:HGNC Symbol;Acc:HGNC:10728]	0.301546391752577	1.45157818277903	enriched	0.79229889999266	FALSE
ENSG00000001617	Testis	6.35934170104285	ENST00000002829	MED	ENST00000002829	388	0.872	-0.0906804123711342	4.45649544248235	235.953608247423	117	183	98	50	57	18	47	2	NA	0.724226804123711	0.471649484536082	0.301546391752577	FALSE	SEMA3F	semaphorin 3F [Source:HGNC Symbol;Acc:HGNC:10728]	0.301546391752577	1.45157818277903	enriched	0.79229889999266	FALSE
ENSG00000001626	Brain	0.0714904591287874	ENST00000003084	LOW	ENST00000003084	450	0.151	0.0666933333333332	2.14700794948337	240.602222222222	47	97	72	140	141	27	13	0	NA	0.375555555555556	0.215555555555556	0.104444444444444	FALSE	CFTR	CF transmembrane conductance regulator [Source:HGNC Symbol;Acc:HGNC:1884]	0.104444444444444	0.502772644656381	FALSE	0	FALSE
ENSG00000001626	Cerebellum	0.0959185344387337	ENST00000003084	LOW	ENST00000003084	450	0.151	0.0666933333333332	2.14700794948337	240.602222222222	47	97	72	140	141	27	13	0	NA	0.375555555555556	0.215555555555556	0.104444444444444	FALSE	CFTR	CF transmembrane conductance regulator [Source:HGNC Symbol;Acc:HGNC:1884]	0.104444444444444	0.502772644656381	FALSE	0	FALSE
ENSG00000001626	Heart	0.0893527550868926	ENST00000003084	LOW	ENST00000003084	450	0.151	0.0666933333333332	2.14700794948337	240.602222222222	47	97	72	140	141	27	13	0	NA	0.375555555555556	0.215555555555556	0.104444444444444	FALSE	CFTR	CF transmembrane conductance regulator [Source:HGNC Symbol;Acc:HGNC:1884]	0.104444444444444	0.502772644656381	FALSE	0	FALSE
ENSG00000001626	Kidney	0.126292904101729	ENST00000003084	LOW	ENST00000003084	450	0.151	0.0666933333333332	2.14700794948337	240.602222222222	47	97	72	140	141	27	13	0	NA	0.375555555555556	0.215555555555556	0.104444444444444	FALSE	CFTR	CF transmembrane conductance regulator [Source:HGNC Symbol;Acc:HGNC:1884]	0.104444444444444	0.502772644656381	FALSE	0	FALSE
ENSG00000001626	Liver	0.338342650009395	ENST00000003084	LOW	ENST00000003084	450	0.151	0.0666933333333332	2.14700794948337	240.602222222222	47	97	72	140	141	27	13	0	NA	0.375555555555556	0.215555555555556	0.104444444444444	FALSE	CFTR	CF transmembrane conductance regulator [Source:HGNC Symbol;Acc:HGNC:1884]	0.104444444444444	0.502772644656381	FALSE	0	FALSE
ENSG00000001626	Ovary	0.120080100142065	ENST00000003084	LOW	ENST00000003084	450	0.151	0.0666933333333332	2.14700794948337	240.602222222222	47	97	72	140	141	27	13	0	NA	0.375555555555556	0.215555555555556	0.104444444444444	FALSE	CFTR	CF transmembrane conductance regulator [Source:HGNC Symbol;Acc:HGNC:1884]	0.104444444444444	0.502772644656381	FALSE	0	FALSE
ENSG00000001626	Testis	0.438818287991623	ENST00000003084	MED	ENST00000003084	450	0.151	0.0666933333333332	2.14700794948337	240.602222222222	47	97	72	140	141	27	13	0	NA	0.375555555555556	0.215555555555556	0.104444444444444	FALSE	CFTR	CF transmembrane conductance regulator [Source:HGNC Symbol;Acc:HGNC:1884]	0.104444444444444	0.502772644656381	FALSE	0	FALSE
ENSG00000001629	Brain	11.2939589870038	ENST00000265742	MED	ENST00000265742	403	0.689	0.744032258064516	2.45065730779527	240.305210918114	92	84	41	152	126	19	11	0	NA	0.310173697270471	0.208436724565757	0.228287841191067	FALSE	ANKIB1	ankyrin repeat and IBR domain containing 1 [Source:HGNC Symbol;Acc:HGNC:22215]	0.228287841191067	1.09892759034761	enriched	0	FALSE
ENSG00000001629	Cerebellum	13.2398104677453	ENST00000265742	HIGH	ENST00000265742	403	0.689	0.744032258064516	2.45065730779527	240.305210918114	92	84	41	152	126	19	11	0	NA	0.310173697270471	0.208436724565757	0.228287841191067	FALSE	ANKIB1	ankyrin repeat and IBR domain containing 1 [Source:HGNC Symbol;Acc:HGNC:22215]	0.228287841191067	1.09892759034761	enriched	0	FALSE
ENSG00000001629	Heart	7.08609336366788	ENST00000265742	MED	ENST00000265742	403	0.689	0.744032258064516	2.45065730779527	240.305210918114	92	84	41	152	126	19	11	0	NA	0.310173697270471	0.208436724565757	0.228287841191067	FALSE	ANKIB1	ankyrin repeat and IBR domain containing 1 [Source:HGNC Symbol;Acc:HGNC:22215]	0.228287841191067	1.09892759034761	enriched	0	FALSE
ENSG00000001629	Kidney	9.77854620428532	ENST00000265742	MED	ENST00000265742	403	0.689	0.744032258064516	2.45065730779527	240.305210918114	92	84	41	152	126	19	11	0	NA	0.310173697270471	0.208436724565757	0.228287841191067	FALSE	ANKIB1	ankyrin repeat and IBR domain containing 1 [Source:HGNC Symbol;Acc:HGNC:22215]	0.228287841191067	1.09892759034761	enriched	0	FALSE
ENSG00000001629	Liver	5.29237318597588	ENST00000265742	MED	ENST00000265742	403	0.689	0.744032258064516	2.45065730779527	240.305210918114	92	84	41	152	126	19	11	0	NA	0.310173697270471	0.208436724565757	0.228287841191067	FALSE	ANKIB1	ankyrin repeat and IBR domain containing 1 [Source:HGNC Symbol;Acc:HGNC:22215]	0.228287841191067	1.09892759034761	enriched	0	FALSE
ENSG00000001629	Ovary	8.77965836114347	ENST00000265742	MED	ENST00000265742	403	0.689	0.744032258064516	2.45065730779527	240.305210918114	92	84	41	152	126	19	11	0	NA	0.310173697270471	0.208436724565757	0.228287841191067	FALSE	ANKIB1	ankyrin repeat and IBR domain containing 1 [Source:HGNC Symbol;Acc:HGNC:22215]	0.228287841191067	1.09892759034761	enriched	0	FALSE
ENSG00000001629	Testis	8.2900667010804	ENST00000265742	MED	ENST00000265742	403	0.689	0.744032258064516	2.45065730779527	240.305210918114	92	84	41	152	126	19	11	0	NA	0.310173697270471	0.208436724565757	0.228287841191067	FALSE	ANKIB1	ankyrin repeat and IBR domain containing 1 [Source:HGNC Symbol;Acc:HGNC:22215]	0.228287841191067	1.09892759034761	enriched	0	FALSE
ENSG00000001630	Brain	0.640483067068997	ENST00000003100	MED	ENST00000003100	81	0.033	0.178395061728395	2.23881313243766	237.716049382716	10	11	18	24	28	10	4	0	NA	0.358024691358025	0.135802469135802	0.123456790123457	FALSE	CYP51A1	cytochrome P450 family 51 subfamily A member 1 [Source:HGNC Symbol;Acc:HGNC:2649]	0.123456790123457	0.594293906213216	FALSE	NA	NA
ENSG00000001630	Cerebellum	0.507179252364604	ENST00000003100	MED	ENST00000003100	81	0.033	0.178395061728395	2.23881313243766	237.716049382716	10	11	18	24	28	10	4	0	NA	0.358024691358025	0.135802469135802	0.123456790123457	FALSE	CYP51A1	cytochrome P450 family 51 subfamily A member 1 [Source:HGNC Symbol;Acc:HGNC:2649]	0.123456790123457	0.594293906213216	FALSE	NA	NA
ENSG00000001630	Heart	0.313651482810274	ENST00000003100	LOW	ENST00000003100	81	0.033	0.178395061728395	2.23881313243766	237.716049382716	10	11	18	24	28	10	4	0	NA	0.358024691358025	0.135802469135802	0.123456790123457	FALSE	CYP51A1	cytochrome P450 family 51 subfamily A member 1 [Source:HGNC Symbol;Acc:HGNC:2649]	0.123456790123457	0.594293906213216	FALSE	NA	NA
ENSG00000001630	Kidney	0.438786687011789	ENST00000003100	MED	ENST00000003100	81	0.033	0.178395061728395	2.23881313243766	237.716049382716	10	11	18	24	28	10	4	0	NA	0.358024691358025	0.135802469135802	0.123456790123457	FALSE	CYP51A1	cytochrome P450 family 51 subfamily A member 1 [Source:HGNC Symbol;Acc:HGNC:2649]	0.123456790123457	0.594293906213216	FALSE	NA	NA
ENSG00000001630	Liver	1.39013687129782	ENST00000003100	MED	ENST00000003100	81	0.033	0.178395061728395	2.23881313243766	237.716049382716	10	11	18	24	28	10	4	0	NA	0.358024691358025	0.135802469135802	0.123456790123457	FALSE	CYP51A1	cytochrome P450 family 51 subfamily A member 1 [Source:HGNC Symbol;Acc:HGNC:2649]	0.123456790123457	0.594293906213216	FALSE	NA	NA
ENSG00000001630	Ovary	0.327373356017362	ENST00000003100	LOW	ENST00000003100	81	0.033	0.178395061728395	2.23881313243766	237.716049382716	10	11	18	24	28	10	4	0	NA	0.358024691358025	0.135802469135802	0.123456790123457	FALSE	CYP51A1	cytochrome P450 family 51 subfamily A member 1 [Source:HGNC Symbol;Acc:HGNC:2649]	0.123456790123457	0.594293906213216	FALSE	NA	NA
ENSG00000001630	Testis	1.04493991743858	ENST00000003100	MED	ENST00000003100	81	0.033	0.178395061728395	2.23881313243766	237.716049382716	10	11	18	24	28	10	4	0	NA	0.358024691358025	0.135802469135802	0.123456790123457	FALSE	CYP51A1	cytochrome P450 family 51 subfamily A member 1 [Source:HGNC Symbol;Acc:HGNC:2649]	0.123456790123457	0.594293906213216	FALSE	NA	NA
ENSG00000001631	Brain	5.79172625855786	ENST00000394505	MED	ENST00000394505	112	1.001	1.16599107142857	1.50943264501251	240.580357142857	24	11	7	45	49	16	2	1	NA	0.160714285714286	0.0982142857142857	0.214285714285714	FALSE	KRIT1	KRIT1 ankyrin repeat containing [Source:HGNC Symbol;Acc:HGNC:1573]	0.214285714285714	1.03152442292723	enriched	NA	NA
ENSG00000001631	Cerebellum	6.89464754756313	ENST00000394505	MED	ENST00000394505	112	1.001	1.16599107142857	1.50943264501251	240.580357142857	24	11	7	45	49	16	2	1	NA	0.160714285714286	0.0982142857142857	0.214285714285714	FALSE	KRIT1	KRIT1 ankyrin repeat containing [Source:HGNC Symbol;Acc:HGNC:1573]	0.214285714285714	1.03152442292723	enriched	NA	NA
ENSG00000001631	Heart	6.21078822542181	ENST00000394505	MED	ENST00000394505	112	1.001	1.16599107142857	1.50943264501251	240.580357142857	24	11	7	45	49	16	2	1	NA	0.160714285714286	0.0982142857142857	0.214285714285714	FALSE	KRIT1	KRIT1 ankyrin repeat containing [Source:HGNC Symbol;Acc:HGNC:1573]	0.214285714285714	1.03152442292723	enriched	NA	NA
ENSG00000001631	Kidney	7.58886379550465	ENST00000394505	MED	ENST00000394505	112	1.001	1.16599107142857	1.50943264501251	240.580357142857	24	11	7	45	49	16	2	1	NA	0.160714285714286	0.0982142857142857	0.214285714285714	FALSE	KRIT1	KRIT1 ankyrin repeat containing [Source:HGNC Symbol;Acc:HGNC:1573]	0.214285714285714	1.03152442292723	enriched	NA	NA
ENSG00000001631	Liver	6.49085935404314	ENST00000394505	MED	ENST00000394505	112	1.001	1.16599107142857	1.50943264501251	240.580357142857	24	11	7	45	49	16	2	1	NA	0.160714285714286	0.0982142857142857	0.214285714285714	FALSE	KRIT1	KRIT1 ankyrin repeat containing [Source:HGNC Symbol;Acc:HGNC:1573]	0.214285714285714	1.03152442292723	enriched	NA	NA
ENSG00000001631	Ovary	8.12047526028707	ENST00000394505	MED	ENST00000394505	112	1.001	1.16599107142857	1.50943264501251	240.580357142857	24	11	7	45	49	16	2	1	NA	0.160714285714286	0.0982142857142857	0.214285714285714	FALSE	KRIT1	KRIT1 ankyrin repeat containing [Source:HGNC Symbol;Acc:HGNC:1573]	0.214285714285714	1.03152442292723	enriched	NA	NA
ENSG00000001631	Testis	6.40468864423484	ENST00000394505	MED	ENST00000394505	112	1.001	1.16599107142857	1.50943264501251	240.580357142857	24	11	7	45	49	16	2	1	NA	0.160714285714286	0.0982142857142857	0.214285714285714	FALSE	KRIT1	KRIT1 ankyrin repeat containing [Source:HGNC Symbol;Acc:HGNC:1573]	0.214285714285714	1.03152442292723	enriched	NA	NA
ENSG00000002016	Brain	5.3842187040306	ENST00000358495	MED	ENST00000358495	59	-0.042	-0.331796610169492	3.07218337376812	238.949152542373	10	4	15	23	17	11	4	0	NA	0.322033898305085	0.0677966101694915	0.169491525423729	FALSE	RAD52	RAD52 homolog, DNA repair protein [Source:HGNC Symbol;Acc:HGNC:9824]	0.169491525423729	0.815895023784246	FALSE	NA	NA
ENSG00000002016	Cerebellum	6.58198772591288	ENST00000358495	MED	ENST00000358495	59	-0.042	-0.331796610169492	3.07218337376812	238.949152542373	10	4	15	23	17	11	4	0	NA	0.322033898305085	0.0677966101694915	0.169491525423729	FALSE	RAD52	RAD52 homolog, DNA repair protein [Source:HGNC Symbol;Acc:HGNC:9824]	0.169491525423729	0.815895023784246	FALSE	NA	NA
ENSG00000002016	Heart	6.39406260111782	ENST00000358495	MED	ENST00000358495	59	-0.042	-0.331796610169492	3.07218337376812	238.949152542373	10	4	15	23	17	11	4	0	NA	0.322033898305085	0.0677966101694915	0.169491525423729	FALSE	RAD52	RAD52 homolog, DNA repair protein [Source:HGNC Symbol;Acc:HGNC:9824]	0.169491525423729	0.815895023784246	FALSE	NA	NA
ENSG00000002016	Kidney	6.49035968942366	ENST00000358495	MED	ENST00000358495	59	-0.042	-0.331796610169492	3.07218337376812	238.949152542373	10	4	15	23	17	11	4	0	NA	0.322033898305085	0.0677966101694915	0.169491525423729	FALSE	RAD52	RAD52 homolog, DNA repair protein [Source:HGNC Symbol;Acc:HGNC:9824]	0.169491525423729	0.815895023784246	FALSE	NA	NA
ENSG00000002016	Liver	5.33260016732522	ENST00000358495	MED	ENST00000358495	59	-0.042	-0.331796610169492	3.07218337376812	238.949152542373	10	4	15	23	17	11	4	0	NA	0.322033898305085	0.0677966101694915	0.169491525423729	FALSE	RAD52	RAD52 homolog, DNA repair protein [Source:HGNC Symbol;Acc:HGNC:9824]	0.169491525423729	0.815895023784246	FALSE	NA	NA
ENSG00000002016	Ovary	8.26370388840505	ENST00000358495	MED	ENST00000358495	59	-0.042	-0.331796610169492	3.07218337376812	238.949152542373	10	4	15	23	17	11	4	0	NA	0.322033898305085	0.0677966101694915	0.169491525423729	FALSE	RAD52	RAD52 homolog, DNA repair protein [Source:HGNC Symbol;Acc:HGNC:9824]	0.169491525423729	0.815895023784246	FALSE	NA	NA
ENSG00000002016	Testis	5.88948397882033	ENST00000358495	MED	ENST00000358495	59	-0.042	-0.331796610169492	3.07218337376812	238.949152542373	10	4	15	23	17	11	4	0	NA	0.322033898305085	0.0677966101694915	0.169491525423729	FALSE	RAD52	RAD52 homolog, DNA repair protein [Source:HGNC Symbol;Acc:HGNC:9824]	0.169491525423729	0.815895023784246	FALSE	NA	NA
ENSG00000002330	Brain	28.9010871942334	ENST00000309032	HIGH	ENST00000309032	39	0.8	0.78151282051282	1.75710416477907	238.461538461538	5	14	13	6	6	3	11	1	NA	0.692307692307692	0.358974358974359	0.128205128205128	FALSE	BAD	BCL2 associated agonist of cell death [Source:HGNC Symbol;Acc:HGNC:936]	0.128205128205128	0.617151364144494	FALSE	1.69263855907523	enriched
ENSG00000002330	Cerebellum	15.6840888519735	ENST00000309032	HIGH	ENST00000309032	39	0.8	0.78151282051282	1.75710416477907	238.461538461538	5	14	13	6	6	3	11	1	NA	0.692307692307692	0.358974358974359	0.128205128205128	FALSE	BAD	BCL2 associated agonist of cell death [Source:HGNC Symbol;Acc:HGNC:936]	0.128205128205128	0.617151364144494	FALSE	1.69263855907523	enriched
ENSG00000002330	Heart	22.689876524148	ENST00000309032	HIGH	ENST00000309032	39	0.8	0.78151282051282	1.75710416477907	238.461538461538	5	14	13	6	6	3	11	1	NA	0.692307692307692	0.358974358974359	0.128205128205128	FALSE	BAD	BCL2 associated agonist of cell death [Source:HGNC Symbol;Acc:HGNC:936]	0.128205128205128	0.617151364144494	FALSE	1.69263855907523	enriched
ENSG00000002330	Kidney	15.5089692824511	ENST00000309032	HIGH	ENST00000309032	39	0.8	0.78151282051282	1.75710416477907	238.461538461538	5	14	13	6	6	3	11	1	NA	0.692307692307692	0.358974358974359	0.128205128205128	FALSE	BAD	BCL2 associated agonist of cell death [Source:HGNC Symbol;Acc:HGNC:936]	0.128205128205128	0.617151364144494	FALSE	1.69263855907523	enriched
ENSG00000002330	Liver	14.6462781892087	ENST00000309032	HIGH	ENST00000309032	39	0.8	0.78151282051282	1.75710416477907	238.461538461538	5	14	13	6	6	3	11	1	NA	0.692307692307692	0.358974358974359	0.128205128205128	FALSE	BAD	BCL2 associated agonist of cell death [Source:HGNC Symbol;Acc:HGNC:936]	0.128205128205128	0.617151364144494	FALSE	1.69263855907523	enriched
ENSG00000002330	Ovary	12.0167488030702	ENST00000309032	MED	ENST00000309032	39	0.8	0.78151282051282	1.75710416477907	238.461538461538	5	14	13	6	6	3	11	1	NA	0.692307692307692	0.358974358974359	0.128205128205128	FALSE	BAD	BCL2 associated agonist of cell death [Source:HGNC Symbol;Acc:HGNC:936]	0.128205128205128	0.617151364144494	FALSE	1.69263855907523	enriched
ENSG00000002330	Testis	16.3810479024137	ENST00000309032	HIGH	ENST00000309032	39	0.8	0.78151282051282	1.75710416477907	238.461538461538	5	14	13	6	6	3	11	1	NA	0.692307692307692	0.358974358974359	0.128205128205128	FALSE	BAD	BCL2 associated agonist of cell death [Source:HGNC Symbol;Acc:HGNC:936]	0.128205128205128	0.617151364144494	FALSE	1.69263855907523	enriched
ENSG00000002549	Brain	9.22280583270465	ENST00000226299	MED	ENST00000226299	217	-0.309	-1.33767741935484	4.67003825595965	238.216589861751	37	68	47	52	50	13	20	1	NA	0.529953917050691	0.313364055299539	0.170506912442396	FALSE	LAP3	leucine aminopeptidase 3 [Source:HGNC Symbol;Acc:HGNC:18449]	0.170506912442396	0.820782874157147	FALSE	0.930951207491375	FALSE
ENSG00000002549	Cerebellum	7.68912402500553	ENST00000226299	MED	ENST00000226299	217	-0.309	-1.33767741935484	4.67003825595965	238.216589861751	37	68	47	52	50	13	20	1	NA	0.529953917050691	0.313364055299539	0.170506912442396	FALSE	LAP3	leucine aminopeptidase 3 [Source:HGNC Symbol;Acc:HGNC:18449]	0.170506912442396	0.820782874157147	FALSE	0.930951207491375	FALSE
ENSG00000002549	Heart	12.6951633658526	ENST00000226299	MED	ENST00000226299	217	-0.309	-1.33767741935484	4.67003825595965	238.216589861751	37	68	47	52	50	13	20	1	NA	0.529953917050691	0.313364055299539	0.170506912442396	FALSE	LAP3	leucine aminopeptidase 3 [Source:HGNC Symbol;Acc:HGNC:18449]	0.170506912442396	0.820782874157147	FALSE	0.930951207491375	FALSE
ENSG00000002549	Kidney	13.0645340836858	ENST00000226299	MED	ENST00000226299	217	-0.309	-1.33767741935484	4.67003825595965	238.216589861751	37	68	47	52	50	13	20	1	NA	0.529953917050691	0.313364055299539	0.170506912442396	FALSE	LAP3	leucine aminopeptidase 3 [Source:HGNC Symbol;Acc:HGNC:18449]	0.170506912442396	0.820782874157147	FALSE	0.930951207491375	FALSE
ENSG00000002549	Liver	19.306363155302	ENST00000226299	HIGH	ENST00000226299	217	-0.309	-1.33767741935484	4.67003825595965	238.216589861751	37	68	47	52	50	13	20	1	NA	0.529953917050691	0.313364055299539	0.170506912442396	FALSE	LAP3	leucine aminopeptidase 3 [Source:HGNC Symbol;Acc:HGNC:18449]	0.170506912442396	0.820782874157147	FALSE	0.930951207491375	FALSE
ENSG00000002549	Ovary	7.97113392639365	ENST00000226299	MED	ENST00000226299	217	-0.309	-1.33767741935484	4.67003825595965	238.216589861751	37	68	47	52	50	13	20	1	NA	0.529953917050691	0.313364055299539	0.170506912442396	FALSE	LAP3	leucine aminopeptidase 3 [Source:HGNC Symbol;Acc:HGNC:18449]	0.170506912442396	0.820782874157147	FALSE	0.930951207491375	FALSE
ENSG00000002549	Testis	11.537049903878	ENST00000226299	MED	ENST00000226299	217	-0.309	-1.33767741935484	4.67003825595965	238.216589861751	37	68	47	52	50	13	20	1	NA	0.529953917050691	0.313364055299539	0.170506912442396	FALSE	LAP3	leucine aminopeptidase 3 [Source:HGNC Symbol;Acc:HGNC:18449]	0.170506912442396	0.820782874157147	FALSE	0.930951207491375	FALSE
ENSG00000002587	Brain	1.51030610118179	ENST00000002596	MED	ENST00000002596	62	0.13	0.189112903225806	3.70522143806233	238.274193548387	16	29	30	2	1	1	21	0	NA	0.951612903225806	0.467741935483871	0.258064516129032	FALSE	HS3ST1	heparan sulfate-glucosamine 3-sulfotransferase 1 [Source:HGNC Symbol;Acc:HGNC:5194]	0.258064516129032	1.2422659716973	enriched	0	FALSE
ENSG00000002587	Cerebellum	3.71891386715124	ENST00000002596	MED	ENST00000002596	62	0.13	0.189112903225806	3.70522143806233	238.274193548387	16	29	30	2	1	1	21	0	NA	0.951612903225806	0.467741935483871	0.258064516129032	FALSE	HS3ST1	heparan sulfate-glucosamine 3-sulfotransferase 1 [Source:HGNC Symbol;Acc:HGNC:5194]	0.258064516129032	1.2422659716973	enriched	0	FALSE
ENSG00000002587	Heart	0.732407341630846	ENST00000002596	MED	ENST00000002596	62	0.13	0.189112903225806	3.70522143806233	238.274193548387	16	29	30	2	1	1	21	0	NA	0.951612903225806	0.467741935483871	0.258064516129032	FALSE	HS3ST1	heparan sulfate-glucosamine 3-sulfotransferase 1 [Source:HGNC Symbol;Acc:HGNC:5194]	0.258064516129032	1.2422659716973	enriched	0	FALSE
ENSG00000002587	Kidney	0.375559069742356	ENST00000002596	LOW	ENST00000002596	62	0.13	0.189112903225806	3.70522143806233	238.274193548387	16	29	30	2	1	1	21	0	NA	0.951612903225806	0.467741935483871	0.258064516129032	FALSE	HS3ST1	heparan sulfate-glucosamine 3-sulfotransferase 1 [Source:HGNC Symbol;Acc:HGNC:5194]	0.258064516129032	1.2422659716973	enriched	0	FALSE
ENSG00000002587	Liver	0.123641966609247	ENST00000002596	LOW	ENST00000002596	62	0.13	0.189112903225806	3.70522143806233	238.274193548387	16	29	30	2	1	1	21	0	NA	0.951612903225806	0.467741935483871	0.258064516129032	FALSE	HS3ST1	heparan sulfate-glucosamine 3-sulfotransferase 1 [Source:HGNC Symbol;Acc:HGNC:5194]	0.258064516129032	1.2422659716973	enriched	0	FALSE
ENSG00000002587	Ovary	1.47440200833692	ENST00000002596	MED	ENST00000002596	62	0.13	0.189112903225806	3.70522143806233	238.274193548387	16	29	30	2	1	1	21	0	NA	0.951612903225806	0.467741935483871	0.258064516129032	FALSE	HS3ST1	heparan sulfate-glucosamine 3-sulfotransferase 1 [Source:HGNC Symbol;Acc:HGNC:5194]	0.258064516129032	1.2422659716973	enriched	0	FALSE
ENSG00000002587	Testis	1.30916404358814	ENST00000002596	MED	ENST00000002596	62	0.13	0.189112903225806	3.70522143806233	238.274193548387	16	29	30	2	1	1	21	0	NA	0.951612903225806	0.467741935483871	0.258064516129032	FALSE	HS3ST1	heparan sulfate-glucosamine 3-sulfotransferase 1 [Source:HGNC Symbol;Acc:HGNC:5194]	0.258064516129032	1.2422659716973	enriched	0	FALSE
ENSG00000002726	Brain	0.0706712341028155	ENST00000360937	LOW	ENST00000360937	296	0.3495	-0.783351351351351	4.50454664979746	238.922297297297	71	149	96	22	29	4	26	0	NA	0.827702702702703	0.503378378378378	0.239864864864865	FALSE	AOC1	amine oxidase copper containing 1 [Source:HGNC Symbol;Acc:HGNC:80]	0.239864864864865	1.15465684278115	enriched	0	FALSE
ENSG00000002726	Cerebellum	0.0193428090367494	ENST00000360937	LOW	ENST00000360937	296	0.3495	-0.783351351351351	4.50454664979746	238.922297297297	71	149	96	22	29	4	26	0	NA	0.827702702702703	0.503378378378378	0.239864864864865	FALSE	AOC1	amine oxidase copper containing 1 [Source:HGNC Symbol;Acc:HGNC:80]	0.239864864864865	1.15465684278115	enriched	0	FALSE
ENSG00000002726	Heart	0.175850526431553	ENST00000360937	LOW	ENST00000360937	296	0.3495	-0.783351351351351	4.50454664979746	238.922297297297	71	149	96	22	29	4	26	0	NA	0.827702702702703	0.503378378378378	0.239864864864865	FALSE	AOC1	amine oxidase copper containing 1 [Source:HGNC Symbol;Acc:HGNC:80]	0.239864864864865	1.15465684278115	enriched	0	FALSE
ENSG00000002726	Kidney	22.9346653692823	ENST00000360937	HIGH	ENST00000360937	296	0.3495	-0.783351351351351	4.50454664979746	238.922297297297	71	149	96	22	29	4	26	0	NA	0.827702702702703	0.503378378378378	0.239864864864865	FALSE	AOC1	amine oxidase copper containing 1 [Source:HGNC Symbol;Acc:HGNC:80]	0.239864864864865	1.15465684278115	enriched	0	FALSE
ENSG00000002726	Liver	0.524130632566742	ENST00000360937	MED	ENST00000360937	296	0.3495	-0.783351351351351	4.50454664979746	238.922297297297	71	149	96	22	29	4	26	0	NA	0.827702702702703	0.503378378378378	0.239864864864865	FALSE	AOC1	amine oxidase copper containing 1 [Source:HGNC Symbol;Acc:HGNC:80]	0.239864864864865	1.15465684278115	enriched	0	FALSE
ENSG00000002726	Ovary	0.354625908869359	ENST00000360937	LOW	ENST00000360937	296	0.3495	-0.783351351351351	4.50454664979746	238.922297297297	71	149	96	22	29	4	26	0	NA	0.827702702702703	0.503378378378378	0.239864864864865	FALSE	AOC1	amine oxidase copper containing 1 [Source:HGNC Symbol;Acc:HGNC:80]	0.239864864864865	1.15465684278115	enriched	0	FALSE
ENSG00000002726	Testis	0.865942866603545	ENST00000360937	MED	ENST00000360937	296	0.3495	-0.783351351351351	4.50454664979746	238.922297297297	71	149	96	22	29	4	26	0	NA	0.827702702702703	0.503378378378378	0.239864864864865	FALSE	AOC1	amine oxidase copper containing 1 [Source:HGNC Symbol;Acc:HGNC:80]	0.239864864864865	1.15465684278115	enriched	0	FALSE
ENSG00000002745	Brain	0.288871771743948	ENST00000222462	LOW	ENST00000222462	128	0.4355	0.23828125	3.7083760245117	236.640625	37	55	35	12	26	4	11	1	NA	0.703125	0.4296875	0.2890625	FALSE	WNT16	Wnt family member 16 [Source:HGNC Symbol;Acc:HGNC:16267]	0.2890625	1.39148346634454	enriched	1.69263855907523	enriched
ENSG00000002745	Cerebellum	0.318286049476582	ENST00000222462	LOW	ENST00000222462	128	0.4355	0.23828125	3.7083760245117	236.640625	37	55	35	12	26	4	11	1	NA	0.703125	0.4296875	0.2890625	FALSE	WNT16	Wnt family member 16 [Source:HGNC Symbol;Acc:HGNC:16267]	0.2890625	1.39148346634454	enriched	1.69263855907523	enriched
ENSG00000002745	Heart	0.0530160160672222	ENST00000222462	LOW	ENST00000222462	128	0.4355	0.23828125	3.7083760245117	236.640625	37	55	35	12	26	4	11	1	NA	0.703125	0.4296875	0.2890625	FALSE	WNT16	Wnt family member 16 [Source:HGNC Symbol;Acc:HGNC:16267]	0.2890625	1.39148346634454	enriched	1.69263855907523	enriched
ENSG00000002745	Kidney	0.138286815296626	ENST00000222462	LOW	ENST00000222462	128	0.4355	0.23828125	3.7083760245117	236.640625	37	55	35	12	26	4	11	1	NA	0.703125	0.4296875	0.2890625	FALSE	WNT16	Wnt family member 16 [Source:HGNC Symbol;Acc:HGNC:16267]	0.2890625	1.39148346634454	enriched	1.69263855907523	enriched
ENSG00000002745	Liver	0.0051916829661445	ENST00000222462	LOW	ENST00000222462	128	0.4355	0.23828125	3.7083760245117	236.640625	37	55	35	12	26	4	11	1	NA	0.703125	0.4296875	0.2890625	FALSE	WNT16	Wnt family member 16 [Source:HGNC Symbol;Acc:HGNC:16267]	0.2890625	1.39148346634454	enriched	1.69263855907523	enriched
ENSG00000002745	Ovary	0.868042224124705	ENST00000222462	MED	ENST00000222462	128	0.4355	0.23828125	3.7083760245117	236.640625	37	55	35	12	26	4	11	1	NA	0.703125	0.4296875	0.2890625	FALSE	WNT16	Wnt family member 16 [Source:HGNC Symbol;Acc:HGNC:16267]	0.2890625	1.39148346634454	enriched	1.69263855907523	enriched
ENSG00000002745	Testis	0.464552988848814	ENST00000222462	MED	ENST00000222462	128	0.4355	0.23828125	3.7083760245117	236.640625	37	55	35	12	26	4	11	1	NA	0.703125	0.4296875	0.2890625	FALSE	WNT16	Wnt family member 16 [Source:HGNC Symbol;Acc:HGNC:16267]	0.2890625	1.39148346634454	enriched	1.69263855907523	enriched
ENSG00000002746	Brain	5.05788824660107	ENST00000395891	MED	ENST00000395891	593	0.468	-0.00897976391231045	3.741834152831	239.263069139966	127	205	166	108	114	28	80	0	NA	0.625632377740304	0.345699831365936	0.214165261382799	FALSE	HECW1	HECT, C2 and WW domain containing E3 ubiquitin protein ligase 1 [Source:HGNC Symbol;Acc:HGNC:22195]	0.214165261382799	1.0309445890751	enriched	0	FALSE
ENSG00000002746	Cerebellum	3.86420256288269	ENST00000395891	MED	ENST00000395891	593	0.468	-0.00897976391231045	3.741834152831	239.263069139966	127	205	166	108	114	28	80	0	NA	0.625632377740304	0.345699831365936	0.214165261382799	FALSE	HECW1	HECT, C2 and WW domain containing E3 ubiquitin protein ligase 1 [Source:HGNC Symbol;Acc:HGNC:22195]	0.214165261382799	1.0309445890751	enriched	0	FALSE
ENSG00000002746	Heart	0.0166820304462236	ENST00000395891	LOW	ENST00000395891	593	0.468	-0.00897976391231045	3.741834152831	239.263069139966	127	205	166	108	114	28	80	0	NA	0.625632377740304	0.345699831365936	0.214165261382799	FALSE	HECW1	HECT, C2 and WW domain containing E3 ubiquitin protein ligase 1 [Source:HGNC Symbol;Acc:HGNC:22195]	0.214165261382799	1.0309445890751	enriched	0	FALSE
ENSG00000002746	Kidney	0.32069712101945	ENST00000395891	LOW	ENST00000395891	593	0.468	-0.00897976391231045	3.741834152831	239.263069139966	127	205	166	108	114	28	80	0	NA	0.625632377740304	0.345699831365936	0.214165261382799	FALSE	HECW1	HECT, C2 and WW domain containing E3 ubiquitin protein ligase 1 [Source:HGNC Symbol;Acc:HGNC:22195]	0.214165261382799	1.0309445890751	enriched	0	FALSE
ENSG00000002746	Liver	0.0333208934969746	ENST00000395891	LOW	ENST00000395891	593	0.468	-0.00897976391231045	3.741834152831	239.263069139966	127	205	166	108	114	28	80	0	NA	0.625632377740304	0.345699831365936	0.214165261382799	FALSE	HECW1	HECT, C2 and WW domain containing E3 ubiquitin protein ligase 1 [Source:HGNC Symbol;Acc:HGNC:22195]	0.214165261382799	1.0309445890751	enriched	0	FALSE
ENSG00000002746	Ovary	0.257204335862168	ENST00000395891	LOW	ENST00000395891	593	0.468	-0.00897976391231045	3.741834152831	239.263069139966	127	205	166	108	114	28	80	0	NA	0.625632377740304	0.345699831365936	0.214165261382799	FALSE	HECW1	HECT, C2 and WW domain containing E3 ubiquitin protein ligase 1 [Source:HGNC Symbol;Acc:HGNC:22195]	0.214165261382799	1.0309445890751	enriched	0	FALSE
ENSG00000002746	Testis	0.227994445033671	ENST00000395891	LOW	ENST00000395891	593	0.468	-0.00897976391231045	3.741834152831	239.263069139966	127	205	166	108	114	28	80	0	NA	0.625632377740304	0.345699831365936	0.214165261382799	FALSE	HECW1	HECT, C2 and WW domain containing E3 ubiquitin protein ligase 1 [Source:HGNC Symbol;Acc:HGNC:22195]	0.214165261382799	1.0309445890751	enriched	0	FALSE
ENSG00000002822	Brain	3.93597634874124	ENST00000406869	MED	ENST00000406869	131	0.07	-1.58610687022901	5.07192299330632	234.015267175573	27	38	73	12	8	17	24	0	NA	0.847328244274809	0.290076335877863	0.206106870229008	FALSE	MAD1L1	mitotic arrest deficient 1 like 1 [Source:HGNC Symbol;Acc:HGNC:6762]	0.206106870229008	0.992153261746797	FALSE	0	FALSE
ENSG00000002822	Cerebellum	3.09878637155222	ENST00000406869	MED	ENST00000406869	131	0.07	-1.58610687022901	5.07192299330632	234.015267175573	27	38	73	12	8	17	24	0	NA	0.847328244274809	0.290076335877863	0.206106870229008	FALSE	MAD1L1	mitotic arrest deficient 1 like 1 [Source:HGNC Symbol;Acc:HGNC:6762]	0.206106870229008	0.992153261746797	FALSE	0	FALSE
ENSG00000002822	Heart	3.05007343975392	ENST00000406869	MED	ENST00000406869	131	0.07	-1.58610687022901	5.07192299330632	234.015267175573	27	38	73	12	8	17	24	0	NA	0.847328244274809	0.290076335877863	0.206106870229008	FALSE	MAD1L1	mitotic arrest deficient 1 like 1 [Source:HGNC Symbol;Acc:HGNC:6762]	0.206106870229008	0.992153261746797	FALSE	0	FALSE
ENSG00000002822	Kidney	2.72745252721112	ENST00000406869	MED	ENST00000406869	131	0.07	-1.58610687022901	5.07192299330632	234.015267175573	27	38	73	12	8	17	24	0	NA	0.847328244274809	0.290076335877863	0.206106870229008	FALSE	MAD1L1	mitotic arrest deficient 1 like 1 [Source:HGNC Symbol;Acc:HGNC:6762]	0.206106870229008	0.992153261746797	FALSE	0	FALSE
ENSG00000002822	Liver	3.43375408586036	ENST00000406869	MED	ENST00000406869	131	0.07	-1.58610687022901	5.07192299330632	234.015267175573	27	38	73	12	8	17	24	0	NA	0.847328244274809	0.290076335877863	0.206106870229008	FALSE	MAD1L1	mitotic arrest deficient 1 like 1 [Source:HGNC Symbol;Acc:HGNC:6762]	0.206106870229008	0.992153261746797	FALSE	0	FALSE
ENSG00000002822	Ovary	4.11581093990022	ENST00000406869	MED	ENST00000406869	131	0.07	-1.58610687022901	5.07192299330632	234.015267175573	27	38	73	12	8	17	24	0	NA	0.847328244274809	0.290076335877863	0.206106870229008	FALSE	MAD1L1	mitotic arrest deficient 1 like 1 [Source:HGNC Symbol;Acc:HGNC:6762]	0.206106870229008	0.992153261746797	FALSE	0	FALSE
ENSG00000002822	Testis	3.96520660111256	ENST00000406869	MED	ENST00000406869	131	0.07	-1.58610687022901	5.07192299330632	234.015267175573	27	38	73	12	8	17	24	0	NA	0.847328244274809	0.290076335877863	0.206106870229008	FALSE	MAD1L1	mitotic arrest deficient 1 like 1 [Source:HGNC Symbol;Acc:HGNC:6762]	0.206106870229008	0.992153261746797	FALSE	0	FALSE
ENSG00000002834	Brain	33.9098846678729	ENST00000318008	HIGH	ENST00000318008	90	1.5705	0.398377777777778	5.02939944943455	236.388888888889	38	50	25	5	10	7	18	2	NA	0.833333333333333	0.555555555555556	0.422222222222222	FALSE	LASP1	LIM and SH3 protein 1 [Source:HGNC Symbol;Acc:HGNC:6513]	0.422222222222222	2.0324851592492	95th	2.06878046109194	enriched
ENSG00000002834	Cerebellum	23.2743093881121	ENST00000318008	HIGH	ENST00000318008	90	1.5705	0.398377777777778	5.02939944943455	236.388888888889	38	50	25	5	10	7	18	2	NA	0.833333333333333	0.555555555555556	0.422222222222222	FALSE	LASP1	LIM and SH3 protein 1 [Source:HGNC Symbol;Acc:HGNC:6513]	0.422222222222222	2.0324851592492	95th	2.06878046109194	enriched
ENSG00000002834	Heart	19.7861871243677	ENST00000318008	HIGH	ENST00000318008	90	1.5705	0.398377777777778	5.02939944943455	236.388888888889	38	50	25	5	10	7	18	2	NA	0.833333333333333	0.555555555555556	0.422222222222222	FALSE	LASP1	LIM and SH3 protein 1 [Source:HGNC Symbol;Acc:HGNC:6513]	0.422222222222222	2.0324851592492	95th	2.06878046109194	enriched
ENSG00000002834	Kidney	28.4685828445571	ENST00000318008	HIGH	ENST00000318008	90	1.5705	0.398377777777778	5.02939944943455	236.388888888889	38	50	25	5	10	7	18	2	NA	0.833333333333333	0.555555555555556	0.422222222222222	FALSE	LASP1	LIM and SH3 protein 1 [Source:HGNC Symbol;Acc:HGNC:6513]	0.422222222222222	2.0324851592492	95th	2.06878046109194	enriched
ENSG00000002834	Liver	35.9172940042377	ENST00000318008	HIGH	ENST00000318008	90	1.5705	0.398377777777778	5.02939944943455	236.388888888889	38	50	25	5	10	7	18	2	NA	0.833333333333333	0.555555555555556	0.422222222222222	FALSE	LASP1	LIM and SH3 protein 1 [Source:HGNC Symbol;Acc:HGNC:6513]	0.422222222222222	2.0324851592492	95th	2.06878046109194	enriched
ENSG00000002834	Ovary	25.6484694193571	ENST00000318008	HIGH	ENST00000318008	90	1.5705	0.398377777777778	5.02939944943455	236.388888888889	38	50	25	5	10	7	18	2	NA	0.833333333333333	0.555555555555556	0.422222222222222	FALSE	LASP1	LIM and SH3 protein 1 [Source:HGNC Symbol;Acc:HGNC:6513]	0.422222222222222	2.0324851592492	95th	2.06878046109194	enriched
ENSG00000002834	Testis	25.2473965516993	ENST00000318008	HIGH	ENST00000318008	90	1.5705	0.398377777777778	5.02939944943455	236.388888888889	38	50	25	5	10	7	18	2	NA	0.833333333333333	0.555555555555556	0.422222222222222	FALSE	LASP1	LIM and SH3 protein 1 [Source:HGNC Symbol;Acc:HGNC:6513]	0.422222222222222	2.0324851592492	95th	2.06878046109194	enriched
ENSG00000002919	Brain	5.73158755056049	ENST00000359238	MED	ENST00000359238	108	0.099	-0.135194444444445	2.94877961596323	240.074074074074	20	32	22	40	14	6	3	0	NA	0.5	0.296296296296296	0.185185185185185	FALSE	SNX11	sorting nexin 11 [Source:HGNC Symbol;Acc:HGNC:14975]	0.185185185185185	0.891440859319824	FALSE	NA	NA
ENSG00000002919	Cerebellum	5.17626526656163	ENST00000359238	MED	ENST00000359238	108	0.099	-0.135194444444445	2.94877961596323	240.074074074074	20	32	22	40	14	6	3	0	NA	0.5	0.296296296296296	0.185185185185185	FALSE	SNX11	sorting nexin 11 [Source:HGNC Symbol;Acc:HGNC:14975]	0.185185185185185	0.891440859319824	FALSE	NA	NA
ENSG00000002919	Heart	3.4915555094419	ENST00000359238	MED	ENST00000359238	108	0.099	-0.135194444444445	2.94877961596323	240.074074074074	20	32	22	40	14	6	3	0	NA	0.5	0.296296296296296	0.185185185185185	FALSE	SNX11	sorting nexin 11 [Source:HGNC Symbol;Acc:HGNC:14975]	0.185185185185185	0.891440859319824	FALSE	NA	NA
ENSG00000002919	Kidney	4.88175297233369	ENST00000359238	MED	ENST00000359238	108	0.099	-0.135194444444445	2.94877961596323	240.074074074074	20	32	22	40	14	6	3	0	NA	0.5	0.296296296296296	0.185185185185185	FALSE	SNX11	sorting nexin 11 [Source:HGNC Symbol;Acc:HGNC:14975]	0.185185185185185	0.891440859319824	FALSE	NA	NA
ENSG00000002919	Liver	4.9225012346838	ENST00000359238	MED	ENST00000359238	108	0.099	-0.135194444444445	2.94877961596323	240.074074074074	20	32	22	40	14	6	3	0	NA	0.5	0.296296296296296	0.185185185185185	FALSE	SNX11	sorting nexin 11 [Source:HGNC Symbol;Acc:HGNC:14975]	0.185185185185185	0.891440859319824	FALSE	NA	NA
ENSG00000002919	Ovary	4.47354865388595	ENST00000359238	MED	ENST00000359238	108	0.099	-0.135194444444445	2.94877961596323	240.074074074074	20	32	22	40	14	6	3	0	NA	0.5	0.296296296296296	0.185185185185185	FALSE	SNX11	sorting nexin 11 [Source:HGNC Symbol;Acc:HGNC:14975]	0.185185185185185	0.891440859319824	FALSE	NA	NA
ENSG00000002919	Testis	3.841954340291	ENST00000359238	MED	ENST00000359238	108	0.099	-0.135194444444445	2.94877961596323	240.074074074074	20	32	22	40	14	6	3	0	NA	0.5	0.296296296296296	0.185185185185185	FALSE	SNX11	sorting nexin 11 [Source:HGNC Symbol;Acc:HGNC:14975]	0.185185185185185	0.891440859319824	FALSE	NA	NA
ENSG00000002933	Brain	0.704124681831604	ENST00000004103	MED	ENST00000004103	47	0.239	-0.0611276595744681	2.79607329176364	225.659574468085	7	13	17	10	7	6	2	0	NA	0.638297872340426	0.276595744680851	0.148936170212766	FALSE	TMEM176A	transmembrane protein 176A [Source:HGNC Symbol;Acc:HGNC:24930]	0.148936170212766	0.716946052814667	FALSE	NA	NA
ENSG00000002933	Cerebellum	0.61210670218519	ENST00000004103	MED	ENST00000004103	47	0.239	-0.0611276595744681	2.79607329176364	225.659574468085	7	13	17	10	7	6	2	0	NA	0.638297872340426	0.276595744680851	0.148936170212766	FALSE	TMEM176A	transmembrane protein 176A [Source:HGNC Symbol;Acc:HGNC:24930]	0.148936170212766	0.716946052814667	FALSE	NA	NA
ENSG00000002933	Heart	8.3781341891961	ENST00000004103	MED	ENST00000004103	47	0.239	-0.0611276595744681	2.79607329176364	225.659574468085	7	13	17	10	7	6	2	0	NA	0.638297872340426	0.276595744680851	0.148936170212766	FALSE	TMEM176A	transmembrane protein 176A [Source:HGNC Symbol;Acc:HGNC:24930]	0.148936170212766	0.716946052814667	FALSE	NA	NA
ENSG00000002933	Kidney	15.3380486866767	ENST00000004103	HIGH	ENST00000004103	47	0.239	-0.0611276595744681	2.79607329176364	225.659574468085	7	13	17	10	7	6	2	0	NA	0.638297872340426	0.276595744680851	0.148936170212766	FALSE	TMEM176A	transmembrane protein 176A [Source:HGNC Symbol;Acc:HGNC:24930]	0.148936170212766	0.716946052814667	FALSE	NA	NA
ENSG00000002933	Liver	90.6067646093263	ENST00000004103	HIGH	ENST00000004103	47	0.239	-0.0611276595744681	2.79607329176364	225.659574468085	7	13	17	10	7	6	2	0	NA	0.638297872340426	0.276595744680851	0.148936170212766	FALSE	TMEM176A	transmembrane protein 176A [Source:HGNC Symbol;Acc:HGNC:24930]	0.148936170212766	0.716946052814667	FALSE	NA	NA
ENSG00000002933	Ovary	2.26957634810476	ENST00000004103	MED	ENST00000004103	47	0.239	-0.0611276595744681	2.79607329176364	225.659574468085	7	13	17	10	7	6	2	0	NA	0.638297872340426	0.276595744680851	0.148936170212766	FALSE	TMEM176A	transmembrane protein 176A [Source:HGNC Symbol;Acc:HGNC:24930]	0.148936170212766	0.716946052814667	FALSE	NA	NA
ENSG00000002933	Testis	5.15630970925757	ENST00000004103	MED	ENST00000004103	47	0.239	-0.0611276595744681	2.79607329176364	225.659574468085	7	13	17	10	7	6	2	0	NA	0.638297872340426	0.276595744680851	0.148936170212766	FALSE	TMEM176A	transmembrane protein 176A [Source:HGNC Symbol;Acc:HGNC:24930]	0.148936170212766	0.716946052814667	FALSE	NA	NA
ENSG00000003056	Brain	10.5725221419382	ENST00000000412	MED	ENST00000000412	54	0.0275	-0.0507037037037037	2.87371789052538	238.685185185185	7	4	19	16	15	6	1	1	NA	0.425925925925926	0.0740740740740741	0.12962962962963	FALSE	M6PR	mannose-6-phosphate receptor, cation dependent [Source:HGNC Symbol;Acc:HGNC:6752]	0.12962962962963	0.624008601523877	FALSE	NA	NA
ENSG00000003056	Cerebellum	9.96855961526029	ENST00000000412	MED	ENST00000000412	54	0.0275	-0.0507037037037037	2.87371789052538	238.685185185185	7	4	19	16	15	6	1	1	NA	0.425925925925926	0.0740740740740741	0.12962962962963	FALSE	M6PR	mannose-6-phosphate receptor, cation dependent [Source:HGNC Symbol;Acc:HGNC:6752]	0.12962962962963	0.624008601523877	FALSE	NA	NA
ENSG00000003056	Heart	15.3207059587763	ENST00000000412	HIGH	ENST00000000412	54	0.0275	-0.0507037037037037	2.87371789052538	238.685185185185	7	4	19	16	15	6	1	1	NA	0.425925925925926	0.0740740740740741	0.12962962962963	FALSE	M6PR	mannose-6-phosphate receptor, cation dependent [Source:HGNC Symbol;Acc:HGNC:6752]	0.12962962962963	0.624008601523877	FALSE	NA	NA
ENSG00000003056	Kidney	15.3888139125436	ENST00000000412	HIGH	ENST00000000412	54	0.0275	-0.0507037037037037	2.87371789052538	238.685185185185	7	4	19	16	15	6	1	1	NA	0.425925925925926	0.0740740740740741	0.12962962962963	FALSE	M6PR	mannose-6-phosphate receptor, cation dependent [Source:HGNC Symbol;Acc:HGNC:6752]	0.12962962962963	0.624008601523877	FALSE	NA	NA
ENSG00000003056	Liver	14.6114208689773	ENST00000000412	HIGH	ENST00000000412	54	0.0275	-0.0507037037037037	2.87371789052538	238.685185185185	7	4	19	16	15	6	1	1	NA	0.425925925925926	0.0740740740740741	0.12962962962963	FALSE	M6PR	mannose-6-phosphate receptor, cation dependent [Source:HGNC Symbol;Acc:HGNC:6752]	0.12962962962963	0.624008601523877	FALSE	NA	NA
ENSG00000003056	Ovary	15.4874047343745	ENST00000000412	HIGH	ENST00000000412	54	0.0275	-0.0507037037037037	2.87371789052538	238.685185185185	7	4	19	16	15	6	1	1	NA	0.425925925925926	0.0740740740740741	0.12962962962963	FALSE	M6PR	mannose-6-phosphate receptor, cation dependent [Source:HGNC Symbol;Acc:HGNC:6752]	0.12962962962963	0.624008601523877	FALSE	NA	NA
ENSG00000003056	Testis	12.8903096721189	ENST00000000412	MED	ENST00000000412	54	0.0275	-0.0507037037037037	2.87371789052538	238.685185185185	7	4	19	16	15	6	1	1	NA	0.425925925925926	0.0740740740740741	0.12962962962963	FALSE	M6PR	mannose-6-phosphate receptor, cation dependent [Source:HGNC Symbol;Acc:HGNC:6752]	0.12962962962963	0.624008601523877	FALSE	NA	NA
ENSG00000003096	Brain	2.93058092677398	ENST00000541812	MED	ENST00000541812	146	0.231	0.0913013698630138	2.72934546244652	235.77397260274	22	25	22	55	44	7	7	0	NA	0.321917808219178	0.171232876712329	0.150684931506849	FALSE	KLHL13	kelch like family member 13 [Source:HGNC Symbol;Acc:HGNC:22931]	0.150684931506849	0.725364206076679	FALSE	0	FALSE
ENSG00000003096	Cerebellum	6.65287005706478	ENST00000541812	MED	ENST00000541812	146	0.231	0.0913013698630138	2.72934546244652	235.77397260274	22	25	22	55	44	7	7	0	NA	0.321917808219178	0.171232876712329	0.150684931506849	FALSE	KLHL13	kelch like family member 13 [Source:HGNC Symbol;Acc:HGNC:22931]	0.150684931506849	0.725364206076679	FALSE	0	FALSE
ENSG00000003096	Heart	11.9405917125236	ENST00000541812	MED	ENST00000541812	146	0.231	0.0913013698630138	2.72934546244652	235.77397260274	22	25	22	55	44	7	7	0	NA	0.321917808219178	0.171232876712329	0.150684931506849	FALSE	KLHL13	kelch like family member 13 [Source:HGNC Symbol;Acc:HGNC:22931]	0.150684931506849	0.725364206076679	FALSE	0	FALSE
ENSG00000003096	Kidney	8.00834324755941	ENST00000541812	MED	ENST00000541812	146	0.231	0.0913013698630138	2.72934546244652	235.77397260274	22	25	22	55	44	7	7	0	NA	0.321917808219178	0.171232876712329	0.150684931506849	FALSE	KLHL13	kelch like family member 13 [Source:HGNC Symbol;Acc:HGNC:22931]	0.150684931506849	0.725364206076679	FALSE	0	FALSE
ENSG00000003096	Liver	1.11260505817996	ENST00000541812	MED	ENST00000541812	146	0.231	0.0913013698630138	2.72934546244652	235.77397260274	22	25	22	55	44	7	7	0	NA	0.321917808219178	0.171232876712329	0.150684931506849	FALSE	KLHL13	kelch like family member 13 [Source:HGNC Symbol;Acc:HGNC:22931]	0.150684931506849	0.725364206076679	FALSE	0	FALSE
ENSG00000003096	Ovary	5.61803181191001	ENST00000541812	MED	ENST00000541812	146	0.231	0.0913013698630138	2.72934546244652	235.77397260274	22	25	22	55	44	7	7	0	NA	0.321917808219178	0.171232876712329	0.150684931506849	FALSE	KLHL13	kelch like family member 13 [Source:HGNC Symbol;Acc:HGNC:22931]	0.150684931506849	0.725364206076679	FALSE	0	FALSE
ENSG00000003096	Testis	3.97311863043869	ENST00000541812	MED	ENST00000541812	146	0.231	0.0913013698630138	2.72934546244652	235.77397260274	22	25	22	55	44	7	7	0	NA	0.321917808219178	0.171232876712329	0.150684931506849	FALSE	KLHL13	kelch like family member 13 [Source:HGNC Symbol;Acc:HGNC:22931]	0.150684931506849	0.725364206076679	FALSE	0	FALSE
ENSG00000003137	Brain	4.6818706088364	ENST00000001146	MED	ENST00000001146	127	0.661	-0.363385826771653	4.97611907019415	237.370078740157	43	51	66	7	3	6	37	2	NA	0.921259842519685	0.401574803149606	0.338582677165354	FALSE	CYP26B1	cytochrome P450 family 26 subfamily B member 1 [Source:HGNC Symbol;Acc:HGNC:20581]	0.338582677165354	1.62986273648869	enriched	1.00643373782851	enriched
ENSG00000003137	Cerebellum	33.0971541616194	ENST00000001146	HIGH	ENST00000001146	127	0.661	-0.363385826771653	4.97611907019415	237.370078740157	43	51	66	7	3	6	37	2	NA	0.921259842519685	0.401574803149606	0.338582677165354	FALSE	CYP26B1	cytochrome P450 family 26 subfamily B member 1 [Source:HGNC Symbol;Acc:HGNC:20581]	0.338582677165354	1.62986273648869	enriched	1.00643373782851	enriched
ENSG00000003137	Heart	3.21279404666913	ENST00000001146	MED	ENST00000001146	127	0.661	-0.363385826771653	4.97611907019415	237.370078740157	43	51	66	7	3	6	37	2	NA	0.921259842519685	0.401574803149606	0.338582677165354	FALSE	CYP26B1	cytochrome P450 family 26 subfamily B member 1 [Source:HGNC Symbol;Acc:HGNC:20581]	0.338582677165354	1.62986273648869	enriched	1.00643373782851	enriched
ENSG00000003137	Kidney	8.27348081094689	ENST00000001146	MED	ENST00000001146	127	0.661	-0.363385826771653	4.97611907019415	237.370078740157	43	51	66	7	3	6	37	2	NA	0.921259842519685	0.401574803149606	0.338582677165354	FALSE	CYP26B1	cytochrome P450 family 26 subfamily B member 1 [Source:HGNC Symbol;Acc:HGNC:20581]	0.338582677165354	1.62986273648869	enriched	1.00643373782851	enriched
ENSG00000003137	Liver	0.739507813523933	ENST00000001146	MED	ENST00000001146	127	0.661	-0.363385826771653	4.97611907019415	237.370078740157	43	51	66	7	3	6	37	2	NA	0.921259842519685	0.401574803149606	0.338582677165354	FALSE	CYP26B1	cytochrome P450 family 26 subfamily B member 1 [Source:HGNC Symbol;Acc:HGNC:20581]	0.338582677165354	1.62986273648869	enriched	1.00643373782851	enriched
ENSG00000003137	Ovary	8.66530444470403	ENST00000001146	MED	ENST00000001146	127	0.661	-0.363385826771653	4.97611907019415	237.370078740157	43	51	66	7	3	6	37	2	NA	0.921259842519685	0.401574803149606	0.338582677165354	FALSE	CYP26B1	cytochrome P450 family 26 subfamily B member 1 [Source:HGNC Symbol;Acc:HGNC:20581]	0.338582677165354	1.62986273648869	enriched	1.00643373782851	enriched
ENSG00000003137	Testis	6.17660841279599	ENST00000001146	MED	ENST00000001146	127	0.661	-0.363385826771653	4.97611907019415	237.370078740157	43	51	66	7	3	6	37	2	NA	0.921259842519685	0.401574803149606	0.338582677165354	FALSE	CYP26B1	cytochrome P450 family 26 subfamily B member 1 [Source:HGNC Symbol;Acc:HGNC:20581]	0.338582677165354	1.62986273648869	enriched	1.00643373782851	enriched
ENSG00000003147	Brain	6.45170288672185	ENST00000402384	MED	ENST00000402384	70	-0.2115	-0.621871428571429	3.78087997931863	240.171428571429	12	7	16	23	24	13	10	0	NA	0.328571428571429	0.1	0.171428571428571	FALSE	ICA1	islet cell autoantigen 1 [Source:HGNC Symbol;Acc:HGNC:5343]	0.171428571428571	0.82521953834178	FALSE	0	FALSE
ENSG00000003147	Cerebellum	7.40573254317299	ENST00000402384	MED	ENST00000402384	70	-0.2115	-0.621871428571429	3.78087997931863	240.171428571429	12	7	16	23	24	13	10	0	NA	0.328571428571429	0.1	0.171428571428571	FALSE	ICA1	islet cell autoantigen 1 [Source:HGNC Symbol;Acc:HGNC:5343]	0.171428571428571	0.82521953834178	FALSE	0	FALSE
ENSG00000003147	Heart	13.7021078457877	ENST00000402384	HIGH	ENST00000402384	70	-0.2115	-0.621871428571429	3.78087997931863	240.171428571429	12	7	16	23	24	13	10	0	NA	0.328571428571429	0.1	0.171428571428571	FALSE	ICA1	islet cell autoantigen 1 [Source:HGNC Symbol;Acc:HGNC:5343]	0.171428571428571	0.82521953834178	FALSE	0	FALSE
ENSG00000003147	Kidney	4.82892731577121	ENST00000402384	MED	ENST00000402384	70	-0.2115	-0.621871428571429	3.78087997931863	240.171428571429	12	7	16	23	24	13	10	0	NA	0.328571428571429	0.1	0.171428571428571	FALSE	ICA1	islet cell autoantigen 1 [Source:HGNC Symbol;Acc:HGNC:5343]	0.171428571428571	0.82521953834178	FALSE	0	FALSE
ENSG00000003147	Liver	4.04730645194305	ENST00000402384	MED	ENST00000402384	70	-0.2115	-0.621871428571429	3.78087997931863	240.171428571429	12	7	16	23	24	13	10	0	NA	0.328571428571429	0.1	0.171428571428571	FALSE	ICA1	islet cell autoantigen 1 [Source:HGNC Symbol;Acc:HGNC:5343]	0.171428571428571	0.82521953834178	FALSE	0	FALSE
ENSG00000003147	Ovary	2.55098649458568	ENST00000402384	MED	ENST00000402384	70	-0.2115	-0.621871428571429	3.78087997931863	240.171428571429	12	7	16	23	24	13	10	0	NA	0.328571428571429	0.1	0.171428571428571	FALSE	ICA1	islet cell autoantigen 1 [Source:HGNC Symbol;Acc:HGNC:5343]	0.171428571428571	0.82521953834178	FALSE	0	FALSE
ENSG00000003147	Testis	6.19552114992857	ENST00000402384	MED	ENST00000402384	70	-0.2115	-0.621871428571429	3.78087997931863	240.171428571429	12	7	16	23	24	13	10	0	NA	0.328571428571429	0.1	0.171428571428571	FALSE	ICA1	islet cell autoantigen 1 [Source:HGNC Symbol;Acc:HGNC:5343]	0.171428571428571	0.82521953834178	FALSE	0	FALSE
ENSG00000003249	Brain	23.6666389415203	ENST00000002501	HIGH	ENST00000002501	42	-2.369	-2.66542857142857	5.31722022618942	236.97619047619	9	12	12	9	9	4	12	0	NA	0.571428571428571	0.285714285714286	0.214285714285714	FALSE	DBNDD1	dysbindin domain containing 1 [Source:HGNC Symbol;Acc:HGNC:28455]	0.214285714285714	1.03152442292723	enriched	0	FALSE
ENSG00000003249	Cerebellum	14.4089750222325	ENST00000002501	HIGH	ENST00000002501	42	-2.369	-2.66542857142857	5.31722022618942	236.97619047619	9	12	12	9	9	4	12	0	NA	0.571428571428571	0.285714285714286	0.214285714285714	FALSE	DBNDD1	dysbindin domain containing 1 [Source:HGNC Symbol;Acc:HGNC:28455]	0.214285714285714	1.03152442292723	enriched	0	FALSE
ENSG00000003249	Heart	1.54090726569851	ENST00000002501	MED	ENST00000002501	42	-2.369	-2.66542857142857	5.31722022618942	236.97619047619	9	12	12	9	9	4	12	0	NA	0.571428571428571	0.285714285714286	0.214285714285714	FALSE	DBNDD1	dysbindin domain containing 1 [Source:HGNC Symbol;Acc:HGNC:28455]	0.214285714285714	1.03152442292723	enriched	0	FALSE
ENSG00000003249	Kidney	3.3037434820261	ENST00000002501	MED	ENST00000002501	42	-2.369	-2.66542857142857	5.31722022618942	236.97619047619	9	12	12	9	9	4	12	0	NA	0.571428571428571	0.285714285714286	0.214285714285714	FALSE	DBNDD1	dysbindin domain containing 1 [Source:HGNC Symbol;Acc:HGNC:28455]	0.214285714285714	1.03152442292723	enriched	0	FALSE
ENSG00000003249	Liver	0.965528163066121	ENST00000002501	MED	ENST00000002501	42	-2.369	-2.66542857142857	5.31722022618942	236.97619047619	9	12	12	9	9	4	12	0	NA	0.571428571428571	0.285714285714286	0.214285714285714	FALSE	DBNDD1	dysbindin domain containing 1 [Source:HGNC Symbol;Acc:HGNC:28455]	0.214285714285714	1.03152442292723	enriched	0	FALSE
ENSG00000003249	Ovary	1.45758555414315	ENST00000002501	MED	ENST00000002501	42	-2.369	-2.66542857142857	5.31722022618942	236.97619047619	9	12	12	9	9	4	12	0	NA	0.571428571428571	0.285714285714286	0.214285714285714	FALSE	DBNDD1	dysbindin domain containing 1 [Source:HGNC Symbol;Acc:HGNC:28455]	0.214285714285714	1.03152442292723	enriched	0	FALSE
ENSG00000003249	Testis	1.09162810622296	ENST00000002501	MED	ENST00000002501	42	-2.369	-2.66542857142857	5.31722022618942	236.97619047619	9	12	12	9	9	4	12	0	NA	0.571428571428571	0.285714285714286	0.214285714285714	FALSE	DBNDD1	dysbindin domain containing 1 [Source:HGNC Symbol;Acc:HGNC:28455]	0.214285714285714	1.03152442292723	enriched	0	FALSE
ENSG00000003393	Brain	7.21283573860798	ENST00000264276	MED	ENST00000264276	350	0.148	0.14494	2.58391116535182	239.994285714286	55	43	68	121	118	33	20	0	NA	0.317142857142857	0.122857142857143	0.157142857142857	FALSE	ALS2	alsin Rho guanine nucleotide exchange factor ALS2 [Source:HGNC Symbol;Acc:HGNC:443]	0.157142857142857	0.756451243479965	FALSE	0	FALSE
ENSG00000003393	Cerebellum	20.4926394170274	ENST00000264276	HIGH	ENST00000264276	350	0.148	0.14494	2.58391116535182	239.994285714286	55	43	68	121	118	33	20	0	NA	0.317142857142857	0.122857142857143	0.157142857142857	FALSE	ALS2	alsin Rho guanine nucleotide exchange factor ALS2 [Source:HGNC Symbol;Acc:HGNC:443]	0.157142857142857	0.756451243479965	FALSE	0	FALSE
ENSG00000003393	Heart	8.34007284715608	ENST00000264276	MED	ENST00000264276	350	0.148	0.14494	2.58391116535182	239.994285714286	55	43	68	121	118	33	20	0	NA	0.317142857142857	0.122857142857143	0.157142857142857	FALSE	ALS2	alsin Rho guanine nucleotide exchange factor ALS2 [Source:HGNC Symbol;Acc:HGNC:443]	0.157142857142857	0.756451243479965	FALSE	0	FALSE
ENSG00000003393	Kidney	4.75442598325192	ENST00000264276	MED	ENST00000264276	350	0.148	0.14494	2.58391116535182	239.994285714286	55	43	68	121	118	33	20	0	NA	0.317142857142857	0.122857142857143	0.157142857142857	FALSE	ALS2	alsin Rho guanine nucleotide exchange factor ALS2 [Source:HGNC Symbol;Acc:HGNC:443]	0.157142857142857	0.756451243479965	FALSE	0	FALSE
ENSG00000003393	Liver	5.95081130947484	ENST00000264276	MED	ENST00000264276	350	0.148	0.14494	2.58391116535182	239.994285714286	55	43	68	121	118	33	20	0	NA	0.317142857142857	0.122857142857143	0.157142857142857	FALSE	ALS2	alsin Rho guanine nucleotide exchange factor ALS2 [Source:HGNC Symbol;Acc:HGNC:443]	0.157142857142857	0.756451243479965	FALSE	0	FALSE
ENSG00000003393	Ovary	4.72614836759988	ENST00000264276	MED	ENST00000264276	350	0.148	0.14494	2.58391116535182	239.994285714286	55	43	68	121	118	33	20	0	NA	0.317142857142857	0.122857142857143	0.157142857142857	FALSE	ALS2	alsin Rho guanine nucleotide exchange factor ALS2 [Source:HGNC Symbol;Acc:HGNC:443]	0.157142857142857	0.756451243479965	FALSE	0	FALSE
ENSG00000003393	Testis	3.36959539767602	ENST00000264276	MED	ENST00000264276	350	0.148	0.14494	2.58391116535182	239.994285714286	55	43	68	121	118	33	20	0	NA	0.317142857142857	0.122857142857143	0.157142857142857	FALSE	ALS2	alsin Rho guanine nucleotide exchange factor ALS2 [Source:HGNC Symbol;Acc:HGNC:443]	0.157142857142857	0.756451243479965	FALSE	0	FALSE
ENSG00000003400	Brain	0.455511222900261	ENST00000286186	MED	ENST00000286186	25	-0.011	-0.20684	2.31574641818428	212.84	3	8	8	5	4	9	0	0	NA	0.64	0.32	0.12	FALSE	CASP10	caspase 10 [Source:HGNC Symbol;Acc:HGNC:1500]	0.12	0.577653676839246	FALSE	NA	NA
ENSG00000003400	Cerebellum	0.425222863208268	ENST00000286186	MED	ENST00000286186	25	-0.011	-0.20684	2.31574641818428	212.84	3	8	8	5	4	9	0	0	NA	0.64	0.32	0.12	FALSE	CASP10	caspase 10 [Source:HGNC Symbol;Acc:HGNC:1500]	0.12	0.577653676839246	FALSE	NA	NA
ENSG00000003400	Heart	2.19726626541621	ENST00000286186	MED	ENST00000286186	25	-0.011	-0.20684	2.31574641818428	212.84	3	8	8	5	4	9	0	0	NA	0.64	0.32	0.12	FALSE	CASP10	caspase 10 [Source:HGNC Symbol;Acc:HGNC:1500]	0.12	0.577653676839246	FALSE	NA	NA
ENSG00000003400	Kidney	1.63988725214961	ENST00000286186	MED	ENST00000286186	25	-0.011	-0.20684	2.31574641818428	212.84	3	8	8	5	4	9	0	0	NA	0.64	0.32	0.12	FALSE	CASP10	caspase 10 [Source:HGNC Symbol;Acc:HGNC:1500]	0.12	0.577653676839246	FALSE	NA	NA
ENSG00000003400	Liver	4.56532650712858	ENST00000286186	MED	ENST00000286186	25	-0.011	-0.20684	2.31574641818428	212.84	3	8	8	5	4	9	0	0	NA	0.64	0.32	0.12	FALSE	CASP10	caspase 10 [Source:HGNC Symbol;Acc:HGNC:1500]	0.12	0.577653676839246	FALSE	NA	NA
ENSG00000003400	Ovary	1.04248848280602	ENST00000286186	MED	ENST00000286186	25	-0.011	-0.20684	2.31574641818428	212.84	3	8	8	5	4	9	0	0	NA	0.64	0.32	0.12	FALSE	CASP10	caspase 10 [Source:HGNC Symbol;Acc:HGNC:1500]	0.12	0.577653676839246	FALSE	NA	NA
ENSG00000003400	Testis	1.05973088663837	ENST00000286186	MED	ENST00000286186	25	-0.011	-0.20684	2.31574641818428	212.84	3	8	8	5	4	9	0	0	NA	0.64	0.32	0.12	FALSE	CASP10	caspase 10 [Source:HGNC Symbol;Acc:HGNC:1500]	0.12	0.577653676839246	FALSE	NA	NA
ENSG00000003402	Brain	2.37536680655592	ENST00000309955	MED	ENST00000309955	116	-0.0225	-0.419387931034483	2.63672527388426	239.474137931034	14	29	30	32	25	9	4	0	NA	0.508620689655172	0.25	0.120689655172414	FALSE	CFLAR	CASP8 and FADD like apoptosis regulator [Source:HGNC Symbol;Acc:HGNC:1876]	0.120689655172414	0.580973525556713	FALSE	NA	NA
ENSG00000003402	Cerebellum	7.2663033213861	ENST00000309955	MED	ENST00000309955	116	-0.0225	-0.419387931034483	2.63672527388426	239.474137931034	14	29	30	32	25	9	4	0	NA	0.508620689655172	0.25	0.120689655172414	FALSE	CFLAR	CASP8 and FADD like apoptosis regulator [Source:HGNC Symbol;Acc:HGNC:1876]	0.120689655172414	0.580973525556713	FALSE	NA	NA
ENSG00000003402	Heart	13.8591001837403	ENST00000309955	HIGH	ENST00000309955	116	-0.0225	-0.419387931034483	2.63672527388426	239.474137931034	14	29	30	32	25	9	4	0	NA	0.508620689655172	0.25	0.120689655172414	FALSE	CFLAR	CASP8 and FADD like apoptosis regulator [Source:HGNC Symbol;Acc:HGNC:1876]	0.120689655172414	0.580973525556713	FALSE	NA	NA
ENSG00000003402	Kidney	6.00779074725174	ENST00000309955	MED	ENST00000309955	116	-0.0225	-0.419387931034483	2.63672527388426	239.474137931034	14	29	30	32	25	9	4	0	NA	0.508620689655172	0.25	0.120689655172414	FALSE	CFLAR	CASP8 and FADD like apoptosis regulator [Source:HGNC Symbol;Acc:HGNC:1876]	0.120689655172414	0.580973525556713	FALSE	NA	NA
ENSG00000003402	Liver	5.1156992552935	ENST00000309955	MED	ENST00000309955	116	-0.0225	-0.419387931034483	2.63672527388426	239.474137931034	14	29	30	32	25	9	4	0	NA	0.508620689655172	0.25	0.120689655172414	FALSE	CFLAR	CASP8 and FADD like apoptosis regulator [Source:HGNC Symbol;Acc:HGNC:1876]	0.120689655172414	0.580973525556713	FALSE	NA	NA
ENSG00000003402	Ovary	5.25206274895659	ENST00000309955	MED	ENST00000309955	116	-0.0225	-0.419387931034483	2.63672527388426	239.474137931034	14	29	30	32	25	9	4	0	NA	0.508620689655172	0.25	0.120689655172414	FALSE	CFLAR	CASP8 and FADD like apoptosis regulator [Source:HGNC Symbol;Acc:HGNC:1876]	0.120689655172414	0.580973525556713	FALSE	NA	NA
ENSG00000003402	Testis	4.53230413961922	ENST00000309955	MED	ENST00000309955	116	-0.0225	-0.419387931034483	2.63672527388426	239.474137931034	14	29	30	32	25	9	4	0	NA	0.508620689655172	0.25	0.120689655172414	FALSE	CFLAR	CASP8 and FADD like apoptosis regulator [Source:HGNC Symbol;Acc:HGNC:1876]	0.120689655172414	0.580973525556713	FALSE	NA	NA
ENSG00000003436	Brain	0.946357173558447	ENST00000233156	MED	ENST00000233156	20	-0.597	-0.7526	2.4693343104655	239.4	2	3	4	8	5	7	1	0	NA	0.35	0.15	0.1	FALSE	TFPI	tissue factor pathway inhibitor [Source:HGNC Symbol;Acc:HGNC:11760]	0.1	0.481378064032705	FALSE	NA	NA
ENSG00000003436	Cerebellum	1.88654336711503	ENST00000233156	MED	ENST00000233156	20	-0.597	-0.7526	2.4693343104655	239.4	2	3	4	8	5	7	1	0	NA	0.35	0.15	0.1	FALSE	TFPI	tissue factor pathway inhibitor [Source:HGNC Symbol;Acc:HGNC:11760]	0.1	0.481378064032705	FALSE	NA	NA
ENSG00000003436	Heart	10.1981812963569	ENST00000233156	MED	ENST00000233156	20	-0.597	-0.7526	2.4693343104655	239.4	2	3	4	8	5	7	1	0	NA	0.35	0.15	0.1	FALSE	TFPI	tissue factor pathway inhibitor [Source:HGNC Symbol;Acc:HGNC:11760]	0.1	0.481378064032705	FALSE	NA	NA
ENSG00000003436	Kidney	3.18718401647058	ENST00000233156	MED	ENST00000233156	20	-0.597	-0.7526	2.4693343104655	239.4	2	3	4	8	5	7	1	0	NA	0.35	0.15	0.1	FALSE	TFPI	tissue factor pathway inhibitor [Source:HGNC Symbol;Acc:HGNC:11760]	0.1	0.481378064032705	FALSE	NA	NA
ENSG00000003436	Liver	19.6494061229852	ENST00000233156	HIGH	ENST00000233156	20	-0.597	-0.7526	2.4693343104655	239.4	2	3	4	8	5	7	1	0	NA	0.35	0.15	0.1	FALSE	TFPI	tissue factor pathway inhibitor [Source:HGNC Symbol;Acc:HGNC:11760]	0.1	0.481378064032705	FALSE	NA	NA
ENSG00000003436	Ovary	2.62757330734867	ENST00000233156	MED	ENST00000233156	20	-0.597	-0.7526	2.4693343104655	239.4	2	3	4	8	5	7	1	0	NA	0.35	0.15	0.1	FALSE	TFPI	tissue factor pathway inhibitor [Source:HGNC Symbol;Acc:HGNC:11760]	0.1	0.481378064032705	FALSE	NA	NA
ENSG00000003436	Testis	3.64454872857076	ENST00000233156	MED	ENST00000233156	20	-0.597	-0.7526	2.4693343104655	239.4	2	3	4	8	5	7	1	0	NA	0.35	0.15	0.1	FALSE	TFPI	tissue factor pathway inhibitor [Source:HGNC Symbol;Acc:HGNC:11760]	0.1	0.481378064032705	FALSE	NA	NA
ENSG00000003509	Brain	6.23024613797382	ENST00000002125	MED	ENST00000002125	160	-0.0095	-0.1010125	1.70910445484722	238.85625	10	27	33	48	52	10	8	0	NA	0.375	0.16875	0.0625	FALSE	NDUFAF7	NADH:ubiquinone oxidoreductase complex assembly factor 7 [Source:HGNC Symbol;Acc:HGNC:28816]	0.0625	0.300861290020441	FALSE	0	FALSE
ENSG00000003509	Cerebellum	6.96543872892595	ENST00000002125	MED	ENST00000002125	160	-0.0095	-0.1010125	1.70910445484722	238.85625	10	27	33	48	52	10	8	0	NA	0.375	0.16875	0.0625	FALSE	NDUFAF7	NADH:ubiquinone oxidoreductase complex assembly factor 7 [Source:HGNC Symbol;Acc:HGNC:28816]	0.0625	0.300861290020441	FALSE	0	FALSE
ENSG00000003509	Heart	8.02106508427106	ENST00000002125	MED	ENST00000002125	160	-0.0095	-0.1010125	1.70910445484722	238.85625	10	27	33	48	52	10	8	0	NA	0.375	0.16875	0.0625	FALSE	NDUFAF7	NADH:ubiquinone oxidoreductase complex assembly factor 7 [Source:HGNC Symbol;Acc:HGNC:28816]	0.0625	0.300861290020441	FALSE	0	FALSE
ENSG00000003509	Kidney	6.23120581785571	ENST00000002125	MED	ENST00000002125	160	-0.0095	-0.1010125	1.70910445484722	238.85625	10	27	33	48	52	10	8	0	NA	0.375	0.16875	0.0625	FALSE	NDUFAF7	NADH:ubiquinone oxidoreductase complex assembly factor 7 [Source:HGNC Symbol;Acc:HGNC:28816]	0.0625	0.300861290020441	FALSE	0	FALSE
ENSG00000003509	Liver	6.56666623927857	ENST00000002125	MED	ENST00000002125	160	-0.0095	-0.1010125	1.70910445484722	238.85625	10	27	33	48	52	10	8	0	NA	0.375	0.16875	0.0625	FALSE	NDUFAF7	NADH:ubiquinone oxidoreductase complex assembly factor 7 [Source:HGNC Symbol;Acc:HGNC:28816]	0.0625	0.300861290020441	FALSE	0	FALSE
ENSG00000003509	Ovary	6.49146986769219	ENST00000002125	MED	ENST00000002125	160	-0.0095	-0.1010125	1.70910445484722	238.85625	10	27	33	48	52	10	8	0	NA	0.375	0.16875	0.0625	FALSE	NDUFAF7	NADH:ubiquinone oxidoreductase complex assembly factor 7 [Source:HGNC Symbol;Acc:HGNC:28816]	0.0625	0.300861290020441	FALSE	0	FALSE
ENSG00000003509	Testis	11.8731789202879	ENST00000002125	MED	ENST00000002125	160	-0.0095	-0.1010125	1.70910445484722	238.85625	10	27	33	48	52	10	8	0	NA	0.375	0.16875	0.0625	FALSE	NDUFAF7	NADH:ubiquinone oxidoreductase complex assembly factor 7 [Source:HGNC Symbol;Acc:HGNC:28816]	0.0625	0.300861290020441	FALSE	0	FALSE
ENSG00000003756	Brain	25.4288484673788	ENST00000347869	HIGH	ENST00000347869	317	0.572	0.876479495268139	2.83389185646997	240.381703470032	72	97	45	92	83	24	22	1	NA	0.44794952681388	0.305993690851735	0.227129337539432	FALSE	RBM5	RNA binding motif protein 5 [Source:HGNC Symbol;Acc:HGNC:9902]	0.227129337539432	1.09335080789763	enriched	0.846319279537614	FALSE
ENSG00000003756	Cerebellum	31.1004756242572	ENST00000347869	HIGH	ENST00000347869	317	0.572	0.876479495268139	2.83389185646997	240.381703470032	72	97	45	92	83	24	22	1	NA	0.44794952681388	0.305993690851735	0.227129337539432	FALSE	RBM5	RNA binding motif protein 5 [Source:HGNC Symbol;Acc:HGNC:9902]	0.227129337539432	1.09335080789763	enriched	0.846319279537614	FALSE
ENSG00000003756	Heart	26.3159007168078	ENST00000347869	HIGH	ENST00000347869	317	0.572	0.876479495268139	2.83389185646997	240.381703470032	72	97	45	92	83	24	22	1	NA	0.44794952681388	0.305993690851735	0.227129337539432	FALSE	RBM5	RNA binding motif protein 5 [Source:HGNC Symbol;Acc:HGNC:9902]	0.227129337539432	1.09335080789763	enriched	0.846319279537614	FALSE
ENSG00000003756	Kidney	26.4745475809119	ENST00000347869	HIGH	ENST00000347869	317	0.572	0.876479495268139	2.83389185646997	240.381703470032	72	97	45	92	83	24	22	1	NA	0.44794952681388	0.305993690851735	0.227129337539432	FALSE	RBM5	RNA binding motif protein 5 [Source:HGNC Symbol;Acc:HGNC:9902]	0.227129337539432	1.09335080789763	enriched	0.846319279537614	FALSE
ENSG00000003756	Liver	19.0251658993248	ENST00000347869	HIGH	ENST00000347869	317	0.572	0.876479495268139	2.83389185646997	240.381703470032	72	97	45	92	83	24	22	1	NA	0.44794952681388	0.305993690851735	0.227129337539432	FALSE	RBM5	RNA binding motif protein 5 [Source:HGNC Symbol;Acc:HGNC:9902]	0.227129337539432	1.09335080789763	enriched	0.846319279537614	FALSE
ENSG00000003756	Ovary	30.8384087993856	ENST00000347869	HIGH	ENST00000347869	317	0.572	0.876479495268139	2.83389185646997	240.381703470032	72	97	45	92	83	24	22	1	NA	0.44794952681388	0.305993690851735	0.227129337539432	FALSE	RBM5	RNA binding motif protein 5 [Source:HGNC Symbol;Acc:HGNC:9902]	0.227129337539432	1.09335080789763	enriched	0.846319279537614	FALSE
ENSG00000003756	Testis	26.6695322575537	ENST00000347869	HIGH	ENST00000347869	317	0.572	0.876479495268139	2.83389185646997	240.381703470032	72	97	45	92	83	24	22	1	NA	0.44794952681388	0.305993690851735	0.227129337539432	FALSE	RBM5	RNA binding motif protein 5 [Source:HGNC Symbol;Acc:HGNC:9902]	0.227129337539432	1.09335080789763	enriched	0.846319279537614	FALSE
ENSG00000003987	Brain	4.68022939975448	ENST00000180173	MED	ENST00000180173	110	-0.957	-1.78619090909091	3.67805236528131	239.890909090909	12	19	29	31	31	14	16	0	NA	0.436363636363636	0.172727272727273	0.109090909090909	FALSE	MTMR7	myotubularin related protein 7 [Source:HGNC Symbol;Acc:HGNC:7454]	0.109090909090909	0.525139706217497	FALSE	0	FALSE
ENSG00000003987	Cerebellum	6.22655875552787	ENST00000180173	MED	ENST00000180173	110	-0.957	-1.78619090909091	3.67805236528131	239.890909090909	12	19	29	31	31	14	16	0	NA	0.436363636363636	0.172727272727273	0.109090909090909	FALSE	MTMR7	myotubularin related protein 7 [Source:HGNC Symbol;Acc:HGNC:7454]	0.109090909090909	0.525139706217497	FALSE	0	FALSE
ENSG00000003987	Heart	0.1413892450335	ENST00000180173	LOW	ENST00000180173	110	-0.957	-1.78619090909091	3.67805236528131	239.890909090909	12	19	29	31	31	14	16	0	NA	0.436363636363636	0.172727272727273	0.109090909090909	FALSE	MTMR7	myotubularin related protein 7 [Source:HGNC Symbol;Acc:HGNC:7454]	0.109090909090909	0.525139706217497	FALSE	0	FALSE
ENSG00000003987	Kidney	0.894897755717679	ENST00000180173	MED	ENST00000180173	110	-0.957	-1.78619090909091	3.67805236528131	239.890909090909	12	19	29	31	31	14	16	0	NA	0.436363636363636	0.172727272727273	0.109090909090909	FALSE	MTMR7	myotubularin related protein 7 [Source:HGNC Symbol;Acc:HGNC:7454]	0.109090909090909	0.525139706217497	FALSE	0	FALSE
ENSG00000003987	Liver	0.19338516956827	ENST00000180173	LOW	ENST00000180173	110	-0.957	-1.78619090909091	3.67805236528131	239.890909090909	12	19	29	31	31	14	16	0	NA	0.436363636363636	0.172727272727273	0.109090909090909	FALSE	MTMR7	myotubularin related protein 7 [Source:HGNC Symbol;Acc:HGNC:7454]	0.109090909090909	0.525139706217497	FALSE	0	FALSE
ENSG00000003987	Ovary	1.00611851203451	ENST00000180173	MED	ENST00000180173	110	-0.957	-1.78619090909091	3.67805236528131	239.890909090909	12	19	29	31	31	14	16	0	NA	0.436363636363636	0.172727272727273	0.109090909090909	FALSE	MTMR7	myotubularin related protein 7 [Source:HGNC Symbol;Acc:HGNC:7454]	0.109090909090909	0.525139706217497	FALSE	0	FALSE
ENSG00000003987	Testis	0.51683389172347	ENST00000180173	MED	ENST00000180173	110	-0.957	-1.78619090909091	3.67805236528131	239.890909090909	12	19	29	31	31	14	16	0	NA	0.436363636363636	0.172727272727273	0.109090909090909	FALSE	MTMR7	myotubularin related protein 7 [Source:HGNC Symbol;Acc:HGNC:7454]	0.109090909090909	0.525139706217497	FALSE	0	FALSE
ENSG00000003989	Brain	1.2740930276137	ENST00000494857	MED	ENST00000494857	302	-0.2485	-0.83514238410596	3.63129970731927	240.41059602649	51	80	54	99	69	11	31	1	NA	0.443708609271523	0.264900662251656	0.16887417218543	FALSE	SLC7A2	solute carrier family 7 member 2 [Source:HGNC Symbol;Acc:HGNC:11060]	0.16887417218543	0.812923220717482	FALSE	0.6006136822525	FALSE
ENSG00000003989	Cerebellum	0.902624773766821	ENST00000494857	MED	ENST00000494857	302	-0.2485	-0.83514238410596	3.63129970731927	240.41059602649	51	80	54	99	69	11	31	1	NA	0.443708609271523	0.264900662251656	0.16887417218543	FALSE	SLC7A2	solute carrier family 7 member 2 [Source:HGNC Symbol;Acc:HGNC:11060]	0.16887417218543	0.812923220717482	FALSE	0.6006136822525	FALSE
ENSG00000003989	Heart	4.59924605872241	ENST00000494857	MED	ENST00000494857	302	-0.2485	-0.83514238410596	3.63129970731927	240.41059602649	51	80	54	99	69	11	31	1	NA	0.443708609271523	0.264900662251656	0.16887417218543	FALSE	SLC7A2	solute carrier family 7 member 2 [Source:HGNC Symbol;Acc:HGNC:11060]	0.16887417218543	0.812923220717482	FALSE	0.6006136822525	FALSE
ENSG00000003989	Kidney	7.37372036445394	ENST00000494857	MED	ENST00000494857	302	-0.2485	-0.83514238410596	3.63129970731927	240.41059602649	51	80	54	99	69	11	31	1	NA	0.443708609271523	0.264900662251656	0.16887417218543	FALSE	SLC7A2	solute carrier family 7 member 2 [Source:HGNC Symbol;Acc:HGNC:11060]	0.16887417218543	0.812923220717482	FALSE	0.6006136822525	FALSE
ENSG00000003989	Liver	57.5729455180162	ENST00000494857	HIGH	ENST00000494857	302	-0.2485	-0.83514238410596	3.63129970731927	240.41059602649	51	80	54	99	69	11	31	1	NA	0.443708609271523	0.264900662251656	0.16887417218543	FALSE	SLC7A2	solute carrier family 7 member 2 [Source:HGNC Symbol;Acc:HGNC:11060]	0.16887417218543	0.812923220717482	FALSE	0.6006136822525	FALSE
ENSG00000003989	Ovary	5.05379430828717	ENST00000494857	MED	ENST00000494857	302	-0.2485	-0.83514238410596	3.63129970731927	240.41059602649	51	80	54	99	69	11	31	1	NA	0.443708609271523	0.264900662251656	0.16887417218543	FALSE	SLC7A2	solute carrier family 7 member 2 [Source:HGNC Symbol;Acc:HGNC:11060]	0.16887417218543	0.812923220717482	FALSE	0.6006136822525	FALSE
ENSG00000003989	Testis	5.72429424671879	ENST00000494857	MED	ENST00000494857	302	-0.2485	-0.83514238410596	3.63129970731927	240.41059602649	51	80	54	99	69	11	31	1	NA	0.443708609271523	0.264900662251656	0.16887417218543	FALSE	SLC7A2	solute carrier family 7 member 2 [Source:HGNC Symbol;Acc:HGNC:11060]	0.16887417218543	0.812923220717482	FALSE	0.6006136822525	FALSE
ENSG00000004059	Brain	54.9122757726365	ENST00000000233	HIGH	ENST00000000233	87	2.179	2.06529885057471	2.97582503359658	235.735632183908	42	37	35	6	9	6	7	3	NA	0.827586206896552	0.425287356321839	0.482758620689655	FALSE	ARF5	ADP ribosylation factor 5 [Source:HGNC Symbol;Acc:HGNC:658]	0.482758620689655	2.32389410222685	95th	7.9795817784975	95th
ENSG00000004059	Cerebellum	48.07010480788	ENST00000000233	HIGH	ENST00000000233	87	2.179	2.06529885057471	2.97582503359658	235.735632183908	42	37	35	6	9	6	7	3	NA	0.827586206896552	0.425287356321839	0.482758620689655	FALSE	ARF5	ADP ribosylation factor 5 [Source:HGNC Symbol;Acc:HGNC:658]	0.482758620689655	2.32389410222685	95th	7.9795817784975	95th
ENSG00000004059	Heart	34.2264220501239	ENST00000000233	HIGH	ENST00000000233	87	2.179	2.06529885057471	2.97582503359658	235.735632183908	42	37	35	6	9	6	7	3	NA	0.827586206896552	0.425287356321839	0.482758620689655	FALSE	ARF5	ADP ribosylation factor 5 [Source:HGNC Symbol;Acc:HGNC:658]	0.482758620689655	2.32389410222685	95th	7.9795817784975	95th
ENSG00000004059	Kidney	36.7290670531172	ENST00000000233	HIGH	ENST00000000233	87	2.179	2.06529885057471	2.97582503359658	235.735632183908	42	37	35	6	9	6	7	3	NA	0.827586206896552	0.425287356321839	0.482758620689655	FALSE	ARF5	ADP ribosylation factor 5 [Source:HGNC Symbol;Acc:HGNC:658]	0.482758620689655	2.32389410222685	95th	7.9795817784975	95th
ENSG00000004059	Liver	32.6375770799121	ENST00000000233	HIGH	ENST00000000233	87	2.179	2.06529885057471	2.97582503359658	235.735632183908	42	37	35	6	9	6	7	3	NA	0.827586206896552	0.425287356321839	0.482758620689655	FALSE	ARF5	ADP ribosylation factor 5 [Source:HGNC Symbol;Acc:HGNC:658]	0.482758620689655	2.32389410222685	95th	7.9795817784975	95th
ENSG00000004059	Ovary	44.0300665098977	ENST00000000233	HIGH	ENST00000000233	87	2.179	2.06529885057471	2.97582503359658	235.735632183908	42	37	35	6	9	6	7	3	NA	0.827586206896552	0.425287356321839	0.482758620689655	FALSE	ARF5	ADP ribosylation factor 5 [Source:HGNC Symbol;Acc:HGNC:658]	0.482758620689655	2.32389410222685	95th	7.9795817784975	95th
ENSG00000004059	Testis	36.1009383251079	ENST00000000233	HIGH	ENST00000000233	87	2.179	2.06529885057471	2.97582503359658	235.735632183908	42	37	35	6	9	6	7	3	NA	0.827586206896552	0.425287356321839	0.482758620689655	FALSE	ARF5	ADP ribosylation factor 5 [Source:HGNC Symbol;Acc:HGNC:658]	0.482758620689655	2.32389410222685	95th	7.9795817784975	95th
ENSG00000004139	Brain	8.82351506541311	ENST00000585482	MED	ENST00000585482	351	0.599	0.388809116809117	3.52966492873952	236.051282051282	93	154	160	21	16	9	90	2	NA	0.894586894586895	0.438746438746439	0.264957264957265	FALSE	SARM1	sterile alpha and TIR motif containing 1 [Source:HGNC Symbol;Acc:HGNC:17074]	0.264957264957265	1.27544615256529	enriched	0.413756092218389	FALSE
ENSG00000004139	Cerebellum	9.28765468236963	ENST00000585482	MED	ENST00000585482	351	0.599	0.388809116809117	3.52966492873952	236.051282051282	93	154	160	21	16	9	90	2	NA	0.894586894586895	0.438746438746439	0.264957264957265	FALSE	SARM1	sterile alpha and TIR motif containing 1 [Source:HGNC Symbol;Acc:HGNC:17074]	0.264957264957265	1.27544615256529	enriched	0.413756092218389	FALSE
ENSG00000004139	Heart	1.78592680493976	ENST00000585482	MED	ENST00000585482	351	0.599	0.388809116809117	3.52966492873952	236.051282051282	93	154	160	21	16	9	90	2	NA	0.894586894586895	0.438746438746439	0.264957264957265	FALSE	SARM1	sterile alpha and TIR motif containing 1 [Source:HGNC Symbol;Acc:HGNC:17074]	0.264957264957265	1.27544615256529	enriched	0.413756092218389	FALSE
ENSG00000004139	Kidney	3.60322372305567	ENST00000585482	MED	ENST00000585482	351	0.599	0.388809116809117	3.52966492873952	236.051282051282	93	154	160	21	16	9	90	2	NA	0.894586894586895	0.438746438746439	0.264957264957265	FALSE	SARM1	sterile alpha and TIR motif containing 1 [Source:HGNC Symbol;Acc:HGNC:17074]	0.264957264957265	1.27544615256529	enriched	0.413756092218389	FALSE
ENSG00000004139	Liver	1.03500017056501	ENST00000585482	MED	ENST00000585482	351	0.599	0.388809116809117	3.52966492873952	236.051282051282	93	154	160	21	16	9	90	2	NA	0.894586894586895	0.438746438746439	0.264957264957265	FALSE	SARM1	sterile alpha and TIR motif containing 1 [Source:HGNC Symbol;Acc:HGNC:17074]	0.264957264957265	1.27544615256529	enriched	0.413756092218389	FALSE
ENSG00000004139	Ovary	3.69413448862239	ENST00000585482	MED	ENST00000585482	351	0.599	0.388809116809117	3.52966492873952	236.051282051282	93	154	160	21	16	9	90	2	NA	0.894586894586895	0.438746438746439	0.264957264957265	FALSE	SARM1	sterile alpha and TIR motif containing 1 [Source:HGNC Symbol;Acc:HGNC:17074]	0.264957264957265	1.27544615256529	enriched	0.413756092218389	FALSE
ENSG00000004139	Testis	2.90471179808926	ENST00000585482	MED	ENST00000585482	351	0.599	0.388809116809117	3.52966492873952	236.051282051282	93	154	160	21	16	9	90	2	NA	0.894586894586895	0.438746438746439	0.264957264957265	FALSE	SARM1	sterile alpha and TIR motif containing 1 [Source:HGNC Symbol;Acc:HGNC:17074]	0.264957264957265	1.27544615256529	enriched	0.413756092218389	FALSE
ENSG00000004142	Brain	38.2325913033035	ENST00000540200	HIGH	ENST00000540200	85	0.972	0.534788235294118	2.78028010790844	236.894117647059	17	22	23	19	21	11	5	0	NA	0.529411764705882	0.258823529411765	0.2	FALSE	POLDIP2	DNA polymerase delta interacting protein 2 [Source:HGNC Symbol;Acc:HGNC:23781]	0.2	0.96275612806541	FALSE	NA	NA
ENSG00000004142	Cerebellum	32.1981583144634	ENST00000540200	HIGH	ENST00000540200	85	0.972	0.534788235294118	2.78028010790844	236.894117647059	17	22	23	19	21	11	5	0	NA	0.529411764705882	0.258823529411765	0.2	FALSE	POLDIP2	DNA polymerase delta interacting protein 2 [Source:HGNC Symbol;Acc:HGNC:23781]	0.2	0.96275612806541	FALSE	NA	NA
ENSG00000004142	Heart	51.5674777124933	ENST00000540200	HIGH	ENST00000540200	85	0.972	0.534788235294118	2.78028010790844	236.894117647059	17	22	23	19	21	11	5	0	NA	0.529411764705882	0.258823529411765	0.2	FALSE	POLDIP2	DNA polymerase delta interacting protein 2 [Source:HGNC Symbol;Acc:HGNC:23781]	0.2	0.96275612806541	FALSE	NA	NA
ENSG00000004142	Kidney	37.8155849698579	ENST00000540200	HIGH	ENST00000540200	85	0.972	0.534788235294118	2.78028010790844	236.894117647059	17	22	23	19	21	11	5	0	NA	0.529411764705882	0.258823529411765	0.2	FALSE	POLDIP2	DNA polymerase delta interacting protein 2 [Source:HGNC Symbol;Acc:HGNC:23781]	0.2	0.96275612806541	FALSE	NA	NA
ENSG00000004142	Liver	68.5651657969673	ENST00000540200	HIGH	ENST00000540200	85	0.972	0.534788235294118	2.78028010790844	236.894117647059	17	22	23	19	21	11	5	0	NA	0.529411764705882	0.258823529411765	0.2	FALSE	POLDIP2	DNA polymerase delta interacting protein 2 [Source:HGNC Symbol;Acc:HGNC:23781]	0.2	0.96275612806541	FALSE	NA	NA
ENSG00000004142	Ovary	37.3134268146873	ENST00000540200	HIGH	ENST00000540200	85	0.972	0.534788235294118	2.78028010790844	236.894117647059	17	22	23	19	21	11	5	0	NA	0.529411764705882	0.258823529411765	0.2	FALSE	POLDIP2	DNA polymerase delta interacting protein 2 [Source:HGNC Symbol;Acc:HGNC:23781]	0.2	0.96275612806541	FALSE	NA	NA
ENSG00000004142	Testis	35.8833272512364	ENST00000540200	HIGH	ENST00000540200	85	0.972	0.534788235294118	2.78028010790844	236.894117647059	17	22	23	19	21	11	5	0	NA	0.529411764705882	0.258823529411765	0.2	FALSE	POLDIP2	DNA polymerase delta interacting protein 2 [Source:HGNC Symbol;Acc:HGNC:23781]	0.2	0.96275612806541	FALSE	NA	NA
ENSG00000004399	Brain	8.60027111067193	ENST00000324093	MED	ENST00000324093	433	0.345	-1.44850577367206	5.73781071462292	234.237875288684	124	157	214	27	35	36	116	7	NA	0.856812933025404	0.362586605080831	0.286374133949192	FALSE	PLXND1	plexin D1 [Source:HGNC Symbol;Acc:HGNC:9107]	0.286374133949192	1.37854226189504	enriched	1.12356180214476	enriched
ENSG00000004399	Cerebellum	3.6718406205893	ENST00000324093	MED	ENST00000324093	433	0.345	-1.44850577367206	5.73781071462292	234.237875288684	124	157	214	27	35	36	116	7	NA	0.856812933025404	0.362586605080831	0.286374133949192	FALSE	PLXND1	plexin D1 [Source:HGNC Symbol;Acc:HGNC:9107]	0.286374133949192	1.37854226189504	enriched	1.12356180214476	enriched
ENSG00000004399	Heart	21.1968123468112	ENST00000324093	HIGH	ENST00000324093	433	0.345	-1.44850577367206	5.73781071462292	234.237875288684	124	157	214	27	35	36	116	7	NA	0.856812933025404	0.362586605080831	0.286374133949192	FALSE	PLXND1	plexin D1 [Source:HGNC Symbol;Acc:HGNC:9107]	0.286374133949192	1.37854226189504	enriched	1.12356180214476	enriched
ENSG00000004399	Kidney	14.8924718477211	ENST00000324093	HIGH	ENST00000324093	433	0.345	-1.44850577367206	5.73781071462292	234.237875288684	124	157	214	27	35	36	116	7	NA	0.856812933025404	0.362586605080831	0.286374133949192	FALSE	PLXND1	plexin D1 [Source:HGNC Symbol;Acc:HGNC:9107]	0.286374133949192	1.37854226189504	enriched	1.12356180214476	enriched
ENSG00000004399	Liver	8.78669125741455	ENST00000324093	MED	ENST00000324093	433	0.345	-1.44850577367206	5.73781071462292	234.237875288684	124	157	214	27	35	36	116	7	NA	0.856812933025404	0.362586605080831	0.286374133949192	FALSE	PLXND1	plexin D1 [Source:HGNC Symbol;Acc:HGNC:9107]	0.286374133949192	1.37854226189504	enriched	1.12356180214476	enriched
ENSG00000004399	Ovary	10.3728049924268	ENST00000324093	MED	ENST00000324093	433	0.345	-1.44850577367206	5.73781071462292	234.237875288684	124	157	214	27	35	36	116	7	NA	0.856812933025404	0.362586605080831	0.286374133949192	FALSE	PLXND1	plexin D1 [Source:HGNC Symbol;Acc:HGNC:9107]	0.286374133949192	1.37854226189504	enriched	1.12356180214476	enriched
ENSG00000004399	Testis	10.1456182255427	ENST00000324093	MED	ENST00000324093	433	0.345	-1.44850577367206	5.73781071462292	234.237875288684	124	157	214	27	35	36	116	7	NA	0.856812933025404	0.362586605080831	0.286374133949192	FALSE	PLXND1	plexin D1 [Source:HGNC Symbol;Acc:HGNC:9107]	0.286374133949192	1.37854226189504	enriched	1.12356180214476	enriched
ENSG00000004455	Brain	10.1261692351882	ENST00000672715	MED	ENST00000672715	52	-0.006	0.111673076923077	1.76629085963483	239.115384615385	6	13	16	12	11	6	9	0	NA	0.557692307692308	0.25	0.115384615384615	FALSE	AK2	adenylate kinase 2 [Source:HGNC Symbol;Acc:HGNC:362]	0.115384615384615	0.555436227730044	FALSE	0	FALSE
ENSG00000004455	Cerebellum	12.4684707566844	ENST00000672715	MED	ENST00000672715	52	-0.006	0.111673076923077	1.76629085963483	239.115384615385	6	13	16	12	11	6	9	0	NA	0.557692307692308	0.25	0.115384615384615	FALSE	AK2	adenylate kinase 2 [Source:HGNC Symbol;Acc:HGNC:362]	0.115384615384615	0.555436227730044	FALSE	0	FALSE
ENSG00000004455	Heart	20.9623861110893	ENST00000672715	HIGH	ENST00000672715	52	-0.006	0.111673076923077	1.76629085963483	239.115384615385	6	13	16	12	11	6	9	0	NA	0.557692307692308	0.25	0.115384615384615	FALSE	AK2	adenylate kinase 2 [Source:HGNC Symbol;Acc:HGNC:362]	0.115384615384615	0.555436227730044	FALSE	0	FALSE
ENSG00000004455	Kidney	21.8998817716984	ENST00000672715	HIGH	ENST00000672715	52	-0.006	0.111673076923077	1.76629085963483	239.115384615385	6	13	16	12	11	6	9	0	NA	0.557692307692308	0.25	0.115384615384615	FALSE	AK2	adenylate kinase 2 [Source:HGNC Symbol;Acc:HGNC:362]	0.115384615384615	0.555436227730044	FALSE	0	FALSE
ENSG00000004455	Liver	25.0181531115011	ENST00000672715	HIGH	ENST00000672715	52	-0.006	0.111673076923077	1.76629085963483	239.115384615385	6	13	16	12	11	6	9	0	NA	0.557692307692308	0.25	0.115384615384615	FALSE	AK2	adenylate kinase 2 [Source:HGNC Symbol;Acc:HGNC:362]	0.115384615384615	0.555436227730044	FALSE	0	FALSE
ENSG00000004455	Ovary	15.6443038843171	ENST00000672715	HIGH	ENST00000672715	52	-0.006	0.111673076923077	1.76629085963483	239.115384615385	6	13	16	12	11	6	9	0	NA	0.557692307692308	0.25	0.115384615384615	FALSE	AK2	adenylate kinase 2 [Source:HGNC Symbol;Acc:HGNC:362]	0.115384615384615	0.555436227730044	FALSE	0	FALSE
ENSG00000004455	Testis	14.8336321147542	ENST00000672715	HIGH	ENST00000672715	52	-0.006	0.111673076923077	1.76629085963483	239.115384615385	6	13	16	12	11	6	9	0	NA	0.557692307692308	0.25	0.115384615384615	FALSE	AK2	adenylate kinase 2 [Source:HGNC Symbol;Acc:HGNC:362]	0.115384615384615	0.555436227730044	FALSE	0	FALSE
ENSG00000004468	Brain	0.675764613555498	ENST00000226279	MED	ENST00000226279	51	-0.033	-1.07670588235294	3.5136090465168	237.666666666667	6	15	16	9	11	8	1	0	NA	0.607843137254902	0.294117647058824	0.117647058823529	FALSE	CD38	CD38 molecule [Source:HGNC Symbol;Acc:HGNC:1667]	0.117647058823529	0.566327134156124	FALSE	NA	NA
ENSG00000004468	Cerebellum	0.450309894560056	ENST00000226279	MED	ENST00000226279	51	-0.033	-1.07670588235294	3.5136090465168	237.666666666667	6	15	16	9	11	8	1	0	NA	0.607843137254902	0.294117647058824	0.117647058823529	FALSE	CD38	CD38 molecule [Source:HGNC Symbol;Acc:HGNC:1667]	0.117647058823529	0.566327134156124	FALSE	NA	NA
ENSG00000004468	Heart	0.573697081548899	ENST00000226279	MED	ENST00000226279	51	-0.033	-1.07670588235294	3.5136090465168	237.666666666667	6	15	16	9	11	8	1	0	NA	0.607843137254902	0.294117647058824	0.117647058823529	FALSE	CD38	CD38 molecule [Source:HGNC Symbol;Acc:HGNC:1667]	0.117647058823529	0.566327134156124	FALSE	NA	NA
ENSG00000004468	Kidney	0.262089590502209	ENST00000226279	LOW	ENST00000226279	51	-0.033	-1.07670588235294	3.5136090465168	237.666666666667	6	15	16	9	11	8	1	0	NA	0.607843137254902	0.294117647058824	0.117647058823529	FALSE	CD38	CD38 molecule [Source:HGNC Symbol;Acc:HGNC:1667]	0.117647058823529	0.566327134156124	FALSE	NA	NA
ENSG00000004468	Liver	1.96705266751367	ENST00000226279	MED	ENST00000226279	51	-0.033	-1.07670588235294	3.5136090465168	237.666666666667	6	15	16	9	11	8	1	0	NA	0.607843137254902	0.294117647058824	0.117647058823529	FALSE	CD38	CD38 molecule [Source:HGNC Symbol;Acc:HGNC:1667]	0.117647058823529	0.566327134156124	FALSE	NA	NA
ENSG00000004468	Ovary	0.477523207016866	ENST00000226279	MED	ENST00000226279	51	-0.033	-1.07670588235294	3.5136090465168	237.666666666667	6	15	16	9	11	8	1	0	NA	0.607843137254902	0.294117647058824	0.117647058823529	FALSE	CD38	CD38 molecule [Source:HGNC Symbol;Acc:HGNC:1667]	0.117647058823529	0.566327134156124	FALSE	NA	NA
ENSG00000004468	Testis	0.354763541233612	ENST00000226279	LOW	ENST00000226279	51	-0.033	-1.07670588235294	3.5136090465168	237.666666666667	6	15	16	9	11	8	1	0	NA	0.607843137254902	0.294117647058824	0.117647058823529	FALSE	CD38	CD38 molecule [Source:HGNC Symbol;Acc:HGNC:1667]	0.117647058823529	0.566327134156124	FALSE	NA	NA
ENSG00000004478	Brain	43.9764807275447	ENST00000001008	HIGH	ENST00000001008	164	0.741	0.454487804878049	3.17240376337678	237.219512195122	45	63	52	25	24	10	14	1	NA	0.701219512195122	0.384146341463415	0.274390243902439	FALSE	FKBP4	FKBP prolyl isomerase 4 [Source:HGNC Symbol;Acc:HGNC:3720]	0.274390243902439	1.32085444399218	enriched	1.32993029641625	enriched
ENSG00000004478	Cerebellum	51.6375401738712	ENST00000001008	HIGH	ENST00000001008	164	0.741	0.454487804878049	3.17240376337678	237.219512195122	45	63	52	25	24	10	14	1	NA	0.701219512195122	0.384146341463415	0.274390243902439	FALSE	FKBP4	FKBP prolyl isomerase 4 [Source:HGNC Symbol;Acc:HGNC:3720]	0.274390243902439	1.32085444399218	enriched	1.32993029641625	enriched
ENSG00000004478	Heart	29.1394174440575	ENST00000001008	HIGH	ENST00000001008	164	0.741	0.454487804878049	3.17240376337678	237.219512195122	45	63	52	25	24	10	14	1	NA	0.701219512195122	0.384146341463415	0.274390243902439	FALSE	FKBP4	FKBP prolyl isomerase 4 [Source:HGNC Symbol;Acc:HGNC:3720]	0.274390243902439	1.32085444399218	enriched	1.32993029641625	enriched
ENSG00000004478	Kidney	40.9201941758291	ENST00000001008	HIGH	ENST00000001008	164	0.741	0.454487804878049	3.17240376337678	237.219512195122	45	63	52	25	24	10	14	1	NA	0.701219512195122	0.384146341463415	0.274390243902439	FALSE	FKBP4	FKBP prolyl isomerase 4 [Source:HGNC Symbol;Acc:HGNC:3720]	0.274390243902439	1.32085444399218	enriched	1.32993029641625	enriched
ENSG00000004478	Liver	58.225186349106	ENST00000001008	HIGH	ENST00000001008	164	0.741	0.454487804878049	3.17240376337678	237.219512195122	45	63	52	25	24	10	14	1	NA	0.701219512195122	0.384146341463415	0.274390243902439	FALSE	FKBP4	FKBP prolyl isomerase 4 [Source:HGNC Symbol;Acc:HGNC:3720]	0.274390243902439	1.32085444399218	enriched	1.32993029641625	enriched
ENSG00000004478	Ovary	45.3161068942771	ENST00000001008	HIGH	ENST00000001008	164	0.741	0.454487804878049	3.17240376337678	237.219512195122	45	63	52	25	24	10	14	1	NA	0.701219512195122	0.384146341463415	0.274390243902439	FALSE	FKBP4	FKBP prolyl isomerase 4 [Source:HGNC Symbol;Acc:HGNC:3720]	0.274390243902439	1.32085444399218	enriched	1.32993029641625	enriched
ENSG00000004478	Testis	30.0903158888329	ENST00000001008	HIGH	ENST00000001008	164	0.741	0.454487804878049	3.17240376337678	237.219512195122	45	63	52	25	24	10	14	1	NA	0.701219512195122	0.384146341463415	0.274390243902439	FALSE	FKBP4	FKBP prolyl isomerase 4 [Source:HGNC Symbol;Acc:HGNC:3720]	0.274390243902439	1.32085444399218	enriched	1.32993029641625	enriched
ENSG00000004487	Brain	45.9002294987378	ENST00000400181	HIGH	ENST00000400181	358	0.389	0.388298882681564	2.50358781935894	238.882681564246	57	90	58	102	108	21	22	0	NA	0.41340782122905	0.251396648044693	0.159217877094972	FALSE	KDM1A	lysine demethylase 1A [Source:HGNC Symbol;Acc:HGNC:29079]	0.159217877094972	0.766439934353748	FALSE	0	FALSE
ENSG00000004487	Cerebellum	45.1926158637184	ENST00000400181	HIGH	ENST00000400181	358	0.389	0.388298882681564	2.50358781935894	238.882681564246	57	90	58	102	108	21	22	0	NA	0.41340782122905	0.251396648044693	0.159217877094972	FALSE	KDM1A	lysine demethylase 1A [Source:HGNC Symbol;Acc:HGNC:29079]	0.159217877094972	0.766439934353748	FALSE	0	FALSE
ENSG00000004487	Heart	26.2593181026282	ENST00000400181	HIGH	ENST00000400181	358	0.389	0.388298882681564	2.50358781935894	238.882681564246	57	90	58	102	108	21	22	0	NA	0.41340782122905	0.251396648044693	0.159217877094972	FALSE	KDM1A	lysine demethylase 1A [Source:HGNC Symbol;Acc:HGNC:29079]	0.159217877094972	0.766439934353748	FALSE	0	FALSE
ENSG00000004487	Kidney	30.0735973207764	ENST00000400181	HIGH	ENST00000400181	358	0.389	0.388298882681564	2.50358781935894	238.882681564246	57	90	58	102	108	21	22	0	NA	0.41340782122905	0.251396648044693	0.159217877094972	FALSE	KDM1A	lysine demethylase 1A [Source:HGNC Symbol;Acc:HGNC:29079]	0.159217877094972	0.766439934353748	FALSE	0	FALSE
ENSG00000004487	Liver	22.5285454013741	ENST00000400181	HIGH	ENST00000400181	358	0.389	0.388298882681564	2.50358781935894	238.882681564246	57	90	58	102	108	21	22	0	NA	0.41340782122905	0.251396648044693	0.159217877094972	FALSE	KDM1A	lysine demethylase 1A [Source:HGNC Symbol;Acc:HGNC:29079]	0.159217877094972	0.766439934353748	FALSE	0	FALSE
ENSG00000004487	Ovary	52.9915089014016	ENST00000400181	HIGH	ENST00000400181	358	0.389	0.388298882681564	2.50358781935894	238.882681564246	57	90	58	102	108	21	22	0	NA	0.41340782122905	0.251396648044693	0.159217877094972	FALSE	KDM1A	lysine demethylase 1A [Source:HGNC Symbol;Acc:HGNC:29079]	0.159217877094972	0.766439934353748	FALSE	0	FALSE
ENSG00000004487	Testis	33.8316266642847	ENST00000400181	HIGH	ENST00000400181	358	0.389	0.388298882681564	2.50358781935894	238.882681564246	57	90	58	102	108	21	22	0	NA	0.41340782122905	0.251396648044693	0.159217877094972	FALSE	KDM1A	lysine demethylase 1A [Source:HGNC Symbol;Acc:HGNC:29079]	0.159217877094972	0.766439934353748	FALSE	0	FALSE
ENSG00000004534	Brain	29.9846602346736	ENST00000266022	HIGH	ENST00000266022	366	0.87	1.31449726775956	2.27243743346954	239.907103825137	89	84	48	119	115	20	12	1	NA	0.360655737704918	0.229508196721311	0.243169398907104	FALSE	RBM6	RNA binding motif protein 6 [Source:HGNC Symbol;Acc:HGNC:9903]	0.243169398907104	1.17056414477898	enriched	1.55158534581896	enriched
ENSG00000004534	Cerebellum	36.5228040835073	ENST00000266022	HIGH	ENST00000266022	366	0.87	1.31449726775956	2.27243743346954	239.907103825137	89	84	48	119	115	20	12	1	NA	0.360655737704918	0.229508196721311	0.243169398907104	FALSE	RBM6	RNA binding motif protein 6 [Source:HGNC Symbol;Acc:HGNC:9903]	0.243169398907104	1.17056414477898	enriched	1.55158534581896	enriched
ENSG00000004534	Heart	31.2507002875727	ENST00000266022	HIGH	ENST00000266022	366	0.87	1.31449726775956	2.27243743346954	239.907103825137	89	84	48	119	115	20	12	1	NA	0.360655737704918	0.229508196721311	0.243169398907104	FALSE	RBM6	RNA binding motif protein 6 [Source:HGNC Symbol;Acc:HGNC:9903]	0.243169398907104	1.17056414477898	enriched	1.55158534581896	enriched
ENSG00000004534	Kidney	23.4073056230591	ENST00000266022	HIGH	ENST00000266022	366	0.87	1.31449726775956	2.27243743346954	239.907103825137	89	84	48	119	115	20	12	1	NA	0.360655737704918	0.229508196721311	0.243169398907104	FALSE	RBM6	RNA binding motif protein 6 [Source:HGNC Symbol;Acc:HGNC:9903]	0.243169398907104	1.17056414477898	enriched	1.55158534581896	enriched
ENSG00000004534	Liver	27.2025493693671	ENST00000266022	HIGH	ENST00000266022	366	0.87	1.31449726775956	2.27243743346954	239.907103825137	89	84	48	119	115	20	12	1	NA	0.360655737704918	0.229508196721311	0.243169398907104	FALSE	RBM6	RNA binding motif protein 6 [Source:HGNC Symbol;Acc:HGNC:9903]	0.243169398907104	1.17056414477898	enriched	1.55158534581896	enriched
ENSG00000004534	Ovary	36.6267817980808	ENST00000266022	HIGH	ENST00000266022	366	0.87	1.31449726775956	2.27243743346954	239.907103825137	89	84	48	119	115	20	12	1	NA	0.360655737704918	0.229508196721311	0.243169398907104	FALSE	RBM6	RNA binding motif protein 6 [Source:HGNC Symbol;Acc:HGNC:9903]	0.243169398907104	1.17056414477898	enriched	1.55158534581896	enriched
ENSG00000004534	Testis	34.8013052284238	ENST00000266022	HIGH	ENST00000266022	366	0.87	1.31449726775956	2.27243743346954	239.907103825137	89	84	48	119	115	20	12	1	NA	0.360655737704918	0.229508196721311	0.243169398907104	FALSE	RBM6	RNA binding motif protein 6 [Source:HGNC Symbol;Acc:HGNC:9903]	0.243169398907104	1.17056414477898	enriched	1.55158534581896	enriched
ENSG00000004660	Brain	11.4447127913783	ENST00000348335	MED	ENST00000348335	130	0.107	-0.2822	4.12176338119289	238.930769230769	33	31	47	23	29	15	17	0	NA	0.6	0.238461538461538	0.253846153846154	FALSE	CAMKK1	calcium/calmodulin dependent protein kinase kinase 1 [Source:HGNC Symbol;Acc:HGNC:1469]	0.253846153846154	1.2219597010061	enriched	0	FALSE
ENSG00000004660	Cerebellum	8.16700436172936	ENST00000348335	MED	ENST00000348335	130	0.107	-0.2822	4.12176338119289	238.930769230769	33	31	47	23	29	15	17	0	NA	0.6	0.238461538461538	0.253846153846154	FALSE	CAMKK1	calcium/calmodulin dependent protein kinase kinase 1 [Source:HGNC Symbol;Acc:HGNC:1469]	0.253846153846154	1.2219597010061	enriched	0	FALSE
ENSG00000004660	Heart	2.57994959603206	ENST00000348335	MED	ENST00000348335	130	0.107	-0.2822	4.12176338119289	238.930769230769	33	31	47	23	29	15	17	0	NA	0.6	0.238461538461538	0.253846153846154	FALSE	CAMKK1	calcium/calmodulin dependent protein kinase kinase 1 [Source:HGNC Symbol;Acc:HGNC:1469]	0.253846153846154	1.2219597010061	enriched	0	FALSE
ENSG00000004660	Kidney	1.00327702633534	ENST00000348335	MED	ENST00000348335	130	0.107	-0.2822	4.12176338119289	238.930769230769	33	31	47	23	29	15	17	0	NA	0.6	0.238461538461538	0.253846153846154	FALSE	CAMKK1	calcium/calmodulin dependent protein kinase kinase 1 [Source:HGNC Symbol;Acc:HGNC:1469]	0.253846153846154	1.2219597010061	enriched	0	FALSE
ENSG00000004660	Liver	0.517016461131139	ENST00000348335	MED	ENST00000348335	130	0.107	-0.2822	4.12176338119289	238.930769230769	33	31	47	23	29	15	17	0	NA	0.6	0.238461538461538	0.253846153846154	FALSE	CAMKK1	calcium/calmodulin dependent protein kinase kinase 1 [Source:HGNC Symbol;Acc:HGNC:1469]	0.253846153846154	1.2219597010061	enriched	0	FALSE
ENSG00000004660	Ovary	1.48596993454714	ENST00000348335	MED	ENST00000348335	130	0.107	-0.2822	4.12176338119289	238.930769230769	33	31	47	23	29	15	17	0	NA	0.6	0.238461538461538	0.253846153846154	FALSE	CAMKK1	calcium/calmodulin dependent protein kinase kinase 1 [Source:HGNC Symbol;Acc:HGNC:1469]	0.253846153846154	1.2219597010061	enriched	0	FALSE
ENSG00000004660	Testis	2.23385942238386	ENST00000348335	MED	ENST00000348335	130	0.107	-0.2822	4.12176338119289	238.930769230769	33	31	47	23	29	15	17	0	NA	0.6	0.238461538461538	0.253846153846154	FALSE	CAMKK1	calcium/calmodulin dependent protein kinase kinase 1 [Source:HGNC Symbol;Acc:HGNC:1469]	0.253846153846154	1.2219597010061	enriched	0	FALSE
ENSG00000004700	Brain	7.28800735946822	ENST00000444129	MED	ENST00000444129	94	-0.2335	-0.407553191489362	2.34173231354974	239.659574468085	9	3	15	41	35	14	4	1	NA	0.191489361702128	0.0319148936170213	0.0957446808510638	FALSE	RECQL	RecQ like helicase [Source:HGNC Symbol;Acc:HGNC:9948]	0.0957446808510638	0.460893891095143	FALSE	NA	NA
ENSG00000004700	Cerebellum	7.039212640379	ENST00000444129	MED	ENST00000444129	94	-0.2335	-0.407553191489362	2.34173231354974	239.659574468085	9	3	15	41	35	14	4	1	NA	0.191489361702128	0.0319148936170213	0.0957446808510638	FALSE	RECQL	RecQ like helicase [Source:HGNC Symbol;Acc:HGNC:9948]	0.0957446808510638	0.460893891095143	FALSE	NA	NA
ENSG00000004700	Heart	9.67144242592144	ENST00000444129	MED	ENST00000444129	94	-0.2335	-0.407553191489362	2.34173231354974	239.659574468085	9	3	15	41	35	14	4	1	NA	0.191489361702128	0.0319148936170213	0.0957446808510638	FALSE	RECQL	RecQ like helicase [Source:HGNC Symbol;Acc:HGNC:9948]	0.0957446808510638	0.460893891095143	FALSE	NA	NA
ENSG00000004700	Kidney	8.82632357072093	ENST00000444129	MED	ENST00000444129	94	-0.2335	-0.407553191489362	2.34173231354974	239.659574468085	9	3	15	41	35	14	4	1	NA	0.191489361702128	0.0319148936170213	0.0957446808510638	FALSE	RECQL	RecQ like helicase [Source:HGNC Symbol;Acc:HGNC:9948]	0.0957446808510638	0.460893891095143	FALSE	NA	NA
ENSG00000004700	Liver	9.32552544458122	ENST00000444129	MED	ENST00000444129	94	-0.2335	-0.407553191489362	2.34173231354974	239.659574468085	9	3	15	41	35	14	4	1	NA	0.191489361702128	0.0319148936170213	0.0957446808510638	FALSE	RECQL	RecQ like helicase [Source:HGNC Symbol;Acc:HGNC:9948]	0.0957446808510638	0.460893891095143	FALSE	NA	NA
ENSG00000004700	Ovary	8.85771429937627	ENST00000444129	MED	ENST00000444129	94	-0.2335	-0.407553191489362	2.34173231354974	239.659574468085	9	3	15	41	35	14	4	1	NA	0.191489361702128	0.0319148936170213	0.0957446808510638	FALSE	RECQL	RecQ like helicase [Source:HGNC Symbol;Acc:HGNC:9948]	0.0957446808510638	0.460893891095143	FALSE	NA	NA
ENSG00000004700	Testis	7.87820125615138	ENST00000444129	MED	ENST00000444129	94	-0.2335	-0.407553191489362	2.34173231354974	239.659574468085	9	3	15	41	35	14	4	1	NA	0.191489361702128	0.0319148936170213	0.0957446808510638	FALSE	RECQL	RecQ like helicase [Source:HGNC Symbol;Acc:HGNC:9948]	0.0957446808510638	0.460893891095143	FALSE	NA	NA
ENSG00000004766	Brain	6.49685713966634	ENST00000305866	MED	ENST00000305866	315	0.529	0.642292063492063	1.86355285218815	239.695238095238	47	54	35	130	96	28	7	0	NA	0.282539682539683	0.171428571428571	0.149206349206349	FALSE	VPS50	VPS50 subunit of EARP/GARPII complex [Source:HGNC Symbol;Acc:HGNC:25956]	0.149206349206349	0.718246635223401	FALSE	0	FALSE
ENSG00000004766	Cerebellum	6.59691315700054	ENST00000305866	MED	ENST00000305866	315	0.529	0.642292063492063	1.86355285218815	239.695238095238	47	54	35	130	96	28	7	0	NA	0.282539682539683	0.171428571428571	0.149206349206349	FALSE	VPS50	VPS50 subunit of EARP/GARPII complex [Source:HGNC Symbol;Acc:HGNC:25956]	0.149206349206349	0.718246635223401	FALSE	0	FALSE
ENSG00000004766	Heart	3.84883904230219	ENST00000305866	MED	ENST00000305866	315	0.529	0.642292063492063	1.86355285218815	239.695238095238	47	54	35	130	96	28	7	0	NA	0.282539682539683	0.171428571428571	0.149206349206349	FALSE	VPS50	VPS50 subunit of EARP/GARPII complex [Source:HGNC Symbol;Acc:HGNC:25956]	0.149206349206349	0.718246635223401	FALSE	0	FALSE
ENSG00000004766	Kidney	4.02548925051824	ENST00000305866	MED	ENST00000305866	315	0.529	0.642292063492063	1.86355285218815	239.695238095238	47	54	35	130	96	28	7	0	NA	0.282539682539683	0.171428571428571	0.149206349206349	FALSE	VPS50	VPS50 subunit of EARP/GARPII complex [Source:HGNC Symbol;Acc:HGNC:25956]	0.149206349206349	0.718246635223401	FALSE	0	FALSE
ENSG00000004766	Liver	3.19095959261044	ENST00000305866	MED	ENST00000305866	315	0.529	0.642292063492063	1.86355285218815	239.695238095238	47	54	35	130	96	28	7	0	NA	0.282539682539683	0.171428571428571	0.149206349206349	FALSE	VPS50	VPS50 subunit of EARP/GARPII complex [Source:HGNC Symbol;Acc:HGNC:25956]	0.149206349206349	0.718246635223401	FALSE	0	FALSE
ENSG00000004766	Ovary	3.92046208802847	ENST00000305866	MED	ENST00000305866	315	0.529	0.642292063492063	1.86355285218815	239.695238095238	47	54	35	130	96	28	7	0	NA	0.282539682539683	0.171428571428571	0.149206349206349	FALSE	VPS50	VPS50 subunit of EARP/GARPII complex [Source:HGNC Symbol;Acc:HGNC:25956]	0.149206349206349	0.718246635223401	FALSE	0	FALSE
ENSG00000004766	Testis	3.23169542883838	ENST00000305866	MED	ENST00000305866	315	0.529	0.642292063492063	1.86355285218815	239.695238095238	47	54	35	130	96	28	7	0	NA	0.282539682539683	0.171428571428571	0.149206349206349	FALSE	VPS50	VPS50 subunit of EARP/GARPII complex [Source:HGNC Symbol;Acc:HGNC:25956]	0.149206349206349	0.718246635223401	FALSE	0	FALSE
ENSG00000004776	Brain	4.70972936067013	ENST00000004982	MED	ENST00000004982	58	-0.3085	-0.436810344827586	3.46007668740132	236.241379310345	13	23	25	7	3	3	26	1	NA	0.827586206896552	0.396551724137931	0.224137931034483	FALSE	HSPB6	heat shock protein family B (small) member 6 [Source:HGNC Symbol;Acc:HGNC:26511]	0.224137931034483	1.07895083317675	enriched	0.716116313454904	FALSE
ENSG00000004776	Cerebellum	1.95164723713323	ENST00000004982	MED	ENST00000004982	58	-0.3085	-0.436810344827586	3.46007668740132	236.241379310345	13	23	25	7	3	3	26	1	NA	0.827586206896552	0.396551724137931	0.224137931034483	FALSE	HSPB6	heat shock protein family B (small) member 6 [Source:HGNC Symbol;Acc:HGNC:26511]	0.224137931034483	1.07895083317675	enriched	0.716116313454904	FALSE
ENSG00000004776	Heart	97.2582301786227	ENST00000004982	HIGH	ENST00000004982	58	-0.3085	-0.436810344827586	3.46007668740132	236.241379310345	13	23	25	7	3	3	26	1	NA	0.827586206896552	0.396551724137931	0.224137931034483	FALSE	HSPB6	heat shock protein family B (small) member 6 [Source:HGNC Symbol;Acc:HGNC:26511]	0.224137931034483	1.07895083317675	enriched	0.716116313454904	FALSE
ENSG00000004776	Kidney	10.4873564349188	ENST00000004982	MED	ENST00000004982	58	-0.3085	-0.436810344827586	3.46007668740132	236.241379310345	13	23	25	7	3	3	26	1	NA	0.827586206896552	0.396551724137931	0.224137931034483	FALSE	HSPB6	heat shock protein family B (small) member 6 [Source:HGNC Symbol;Acc:HGNC:26511]	0.224137931034483	1.07895083317675	enriched	0.716116313454904	FALSE
ENSG00000004776	Liver	5.73989111046828	ENST00000004982	MED	ENST00000004982	58	-0.3085	-0.436810344827586	3.46007668740132	236.241379310345	13	23	25	7	3	3	26	1	NA	0.827586206896552	0.396551724137931	0.224137931034483	FALSE	HSPB6	heat shock protein family B (small) member 6 [Source:HGNC Symbol;Acc:HGNC:26511]	0.224137931034483	1.07895083317675	enriched	0.716116313454904	FALSE
ENSG00000004776	Ovary	11.9481196503101	ENST00000004982	MED	ENST00000004982	58	-0.3085	-0.436810344827586	3.46007668740132	236.241379310345	13	23	25	7	3	3	26	1	NA	0.827586206896552	0.396551724137931	0.224137931034483	FALSE	HSPB6	heat shock protein family B (small) member 6 [Source:HGNC Symbol;Acc:HGNC:26511]	0.224137931034483	1.07895083317675	enriched	0.716116313454904	FALSE
ENSG00000004776	Testis	49.3628217145638	ENST00000004982	HIGH	ENST00000004982	58	-0.3085	-0.436810344827586	3.46007668740132	236.241379310345	13	23	25	7	3	3	26	1	NA	0.827586206896552	0.396551724137931	0.224137931034483	FALSE	HSPB6	heat shock protein family B (small) member 6 [Source:HGNC Symbol;Acc:HGNC:26511]	0.224137931034483	1.07895083317675	enriched	0.716116313454904	FALSE
ENSG00000004777	Brain	45.0463572050735	ENST00000314737	HIGH	ENST00000314737	520	0.5175	0.307723076923077	2.76782489190009	236.467307692308	91	214	137	79	90	21	50	0	NA	0.675	0.411538461538462	0.175	FALSE	ARHGAP33	Rho GTPase activating protein 33 [Source:HGNC Symbol;Acc:HGNC:23085]	0.175	0.842411612057234	FALSE	0	FALSE
ENSG00000004777	Cerebellum	32.578562771422	ENST00000314737	HIGH	ENST00000314737	520	0.5175	0.307723076923077	2.76782489190009	236.467307692308	91	214	137	79	90	21	50	0	NA	0.675	0.411538461538462	0.175	FALSE	ARHGAP33	Rho GTPase activating protein 33 [Source:HGNC Symbol;Acc:HGNC:23085]	0.175	0.842411612057234	FALSE	0	FALSE
ENSG00000004777	Heart	10.2916397648136	ENST00000314737	MED	ENST00000314737	520	0.5175	0.307723076923077	2.76782489190009	236.467307692308	91	214	137	79	90	21	50	0	NA	0.675	0.411538461538462	0.175	FALSE	ARHGAP33	Rho GTPase activating protein 33 [Source:HGNC Symbol;Acc:HGNC:23085]	0.175	0.842411612057234	FALSE	0	FALSE
ENSG00000004777	Kidney	9.52340986599886	ENST00000314737	MED	ENST00000314737	520	0.5175	0.307723076923077	2.76782489190009	236.467307692308	91	214	137	79	90	21	50	0	NA	0.675	0.411538461538462	0.175	FALSE	ARHGAP33	Rho GTPase activating protein 33 [Source:HGNC Symbol;Acc:HGNC:23085]	0.175	0.842411612057234	FALSE	0	FALSE
ENSG00000004777	Liver	6.78857828453463	ENST00000314737	MED	ENST00000314737	520	0.5175	0.307723076923077	2.76782489190009	236.467307692308	91	214	137	79	90	21	50	0	NA	0.675	0.411538461538462	0.175	FALSE	ARHGAP33	Rho GTPase activating protein 33 [Source:HGNC Symbol;Acc:HGNC:23085]	0.175	0.842411612057234	FALSE	0	FALSE
ENSG00000004777	Ovary	12.2862678079451	ENST00000314737	MED	ENST00000314737	520	0.5175	0.307723076923077	2.76782489190009	236.467307692308	91	214	137	79	90	21	50	0	NA	0.675	0.411538461538462	0.175	FALSE	ARHGAP33	Rho GTPase activating protein 33 [Source:HGNC Symbol;Acc:HGNC:23085]	0.175	0.842411612057234	FALSE	0	FALSE
ENSG00000004777	Testis	13.6047772746006	ENST00000314737	HIGH	ENST00000314737	520	0.5175	0.307723076923077	2.76782489190009	236.467307692308	91	214	137	79	90	21	50	0	NA	0.675	0.411538461538462	0.175	FALSE	ARHGAP33	Rho GTPase activating protein 33 [Source:HGNC Symbol;Acc:HGNC:23085]	0.175	0.842411612057234	FALSE	0	FALSE
ENSG00000004779	Brain	38.1049465423804	ENST00000007516	HIGH	ENST00000007516	28	0.6255	0.707178571428571	2.94442065047289	230.857142857143	7	8	10	5	5	4	7	0	NA	0.642857142857143	0.285714285714286	0.25	FALSE	NDUFAB1	NADH:ubiquinone oxidoreductase subunit AB1 [Source:HGNC Symbol;Acc:HGNC:7694]	0.25	1.20344516008176	enriched	0	FALSE
ENSG00000004779	Cerebellum	28.0736604703224	ENST00000007516	HIGH	ENST00000007516	28	0.6255	0.707178571428571	2.94442065047289	230.857142857143	7	8	10	5	5	4	7	0	NA	0.642857142857143	0.285714285714286	0.25	FALSE	NDUFAB1	NADH:ubiquinone oxidoreductase subunit AB1 [Source:HGNC Symbol;Acc:HGNC:7694]	0.25	1.20344516008176	enriched	0	FALSE
ENSG00000004779	Heart	105.004639692593	ENST00000007516	HIGH	ENST00000007516	28	0.6255	0.707178571428571	2.94442065047289	230.857142857143	7	8	10	5	5	4	7	0	NA	0.642857142857143	0.285714285714286	0.25	FALSE	NDUFAB1	NADH:ubiquinone oxidoreductase subunit AB1 [Source:HGNC Symbol;Acc:HGNC:7694]	0.25	1.20344516008176	enriched	0	FALSE
ENSG00000004779	Kidney	25.9710899446881	ENST00000007516	HIGH	ENST00000007516	28	0.6255	0.707178571428571	2.94442065047289	230.857142857143	7	8	10	5	5	4	7	0	NA	0.642857142857143	0.285714285714286	0.25	FALSE	NDUFAB1	NADH:ubiquinone oxidoreductase subunit AB1 [Source:HGNC Symbol;Acc:HGNC:7694]	0.25	1.20344516008176	enriched	0	FALSE
ENSG00000004779	Liver	43.5381201863634	ENST00000007516	HIGH	ENST00000007516	28	0.6255	0.707178571428571	2.94442065047289	230.857142857143	7	8	10	5	5	4	7	0	NA	0.642857142857143	0.285714285714286	0.25	FALSE	NDUFAB1	NADH:ubiquinone oxidoreductase subunit AB1 [Source:HGNC Symbol;Acc:HGNC:7694]	0.25	1.20344516008176	enriched	0	FALSE
ENSG00000004779	Ovary	38.7095065754177	ENST00000007516	HIGH	ENST00000007516	28	0.6255	0.707178571428571	2.94442065047289	230.857142857143	7	8	10	5	5	4	7	0	NA	0.642857142857143	0.285714285714286	0.25	FALSE	NDUFAB1	NADH:ubiquinone oxidoreductase subunit AB1 [Source:HGNC Symbol;Acc:HGNC:7694]	0.25	1.20344516008176	enriched	0	FALSE
ENSG00000004779	Testis	29.521298210153	ENST00000007516	HIGH	ENST00000007516	28	0.6255	0.707178571428571	2.94442065047289	230.857142857143	7	8	10	5	5	4	7	0	NA	0.642857142857143	0.285714285714286	0.25	FALSE	NDUFAB1	NADH:ubiquinone oxidoreductase subunit AB1 [Source:HGNC Symbol;Acc:HGNC:7694]	0.25	1.20344516008176	enriched	0	FALSE
ENSG00000004799	Brain	3.84444684045693	ENST00000005178	MED	ENST00000005178	74	0.0205	-0.50727027027027	3.09542632245288	240.175675675676	12	15	11	23	25	11	5	0	NA	0.351351351351351	0.202702702702703	0.162162162162162	FALSE	PDK4	pyruvate dehydrogenase kinase 4 [Source:HGNC Symbol;Acc:HGNC:8812]	0.162162162162162	0.780613076809792	FALSE	NA	NA
ENSG00000004799	Cerebellum	2.59748203021155	ENST00000005178	MED	ENST00000005178	74	0.0205	-0.50727027027027	3.09542632245288	240.175675675676	12	15	11	23	25	11	5	0	NA	0.351351351351351	0.202702702702703	0.162162162162162	FALSE	PDK4	pyruvate dehydrogenase kinase 4 [Source:HGNC Symbol;Acc:HGNC:8812]	0.162162162162162	0.780613076809792	FALSE	NA	NA
ENSG00000004799	Heart	65.3302601964854	ENST00000005178	HIGH	ENST00000005178	74	0.0205	-0.50727027027027	3.09542632245288	240.175675675676	12	15	11	23	25	11	5	0	NA	0.351351351351351	0.202702702702703	0.162162162162162	FALSE	PDK4	pyruvate dehydrogenase kinase 4 [Source:HGNC Symbol;Acc:HGNC:8812]	0.162162162162162	0.780613076809792	FALSE	NA	NA
ENSG00000004799	Kidney	9.7506605613247	ENST00000005178	MED	ENST00000005178	74	0.0205	-0.50727027027027	3.09542632245288	240.175675675676	12	15	11	23	25	11	5	0	NA	0.351351351351351	0.202702702702703	0.162162162162162	FALSE	PDK4	pyruvate dehydrogenase kinase 4 [Source:HGNC Symbol;Acc:HGNC:8812]	0.162162162162162	0.780613076809792	FALSE	NA	NA
ENSG00000004799	Liver	21.2228803941757	ENST00000005178	HIGH	ENST00000005178	74	0.0205	-0.50727027027027	3.09542632245288	240.175675675676	12	15	11	23	25	11	5	0	NA	0.351351351351351	0.202702702702703	0.162162162162162	FALSE	PDK4	pyruvate dehydrogenase kinase 4 [Source:HGNC Symbol;Acc:HGNC:8812]	0.162162162162162	0.780613076809792	FALSE	NA	NA
ENSG00000004799	Ovary	2.62468202559062	ENST00000005178	MED	ENST00000005178	74	0.0205	-0.50727027027027	3.09542632245288	240.175675675676	12	15	11	23	25	11	5	0	NA	0.351351351351351	0.202702702702703	0.162162162162162	FALSE	PDK4	pyruvate dehydrogenase kinase 4 [Source:HGNC Symbol;Acc:HGNC:8812]	0.162162162162162	0.780613076809792	FALSE	NA	NA
ENSG00000004799	Testis	10.0541297667191	ENST00000005178	MED	ENST00000005178	74	0.0205	-0.50727027027027	3.09542632245288	240.175675675676	12	15	11	23	25	11	5	0	NA	0.351351351351351	0.202702702702703	0.162162162162162	FALSE	PDK4	pyruvate dehydrogenase kinase 4 [Source:HGNC Symbol;Acc:HGNC:8812]	0.162162162162162	0.780613076809792	FALSE	NA	NA
ENSG00000004809	Brain	0.0434808244214941	ENST00000368919	LOW	ENST00000368919	56	-0.255	-0.798714285714286	2.51726942765938	223.785714285714	2	10	16	11	19	8	5	0	NA	0.464285714285714	0.178571428571429	0.0357142857142857	FALSE	SLC22A16	solute carrier family 22 member 16 [Source:HGNC Symbol;Acc:HGNC:20302]	0.0357142857142857	0.171920737154538	FALSE	NA	NA
ENSG00000004809	Cerebellum	0.03677329990173	ENST00000368919	LOW	ENST00000368919	56	-0.255	-0.798714285714286	2.51726942765938	223.785714285714	2	10	16	11	19	8	5	0	NA	0.464285714285714	0.178571428571429	0.0357142857142857	FALSE	SLC22A16	solute carrier family 22 member 16 [Source:HGNC Symbol;Acc:HGNC:20302]	0.0357142857142857	0.171920737154538	FALSE	NA	NA
ENSG00000004809	Heart	0.0397310242786944	ENST00000368919	LOW	ENST00000368919	56	-0.255	-0.798714285714286	2.51726942765938	223.785714285714	2	10	16	11	19	8	5	0	NA	0.464285714285714	0.178571428571429	0.0357142857142857	FALSE	SLC22A16	solute carrier family 22 member 16 [Source:HGNC Symbol;Acc:HGNC:20302]	0.0357142857142857	0.171920737154538	FALSE	NA	NA
ENSG00000004809	Kidney	0.102653674285023	ENST00000368919	LOW	ENST00000368919	56	-0.255	-0.798714285714286	2.51726942765938	223.785714285714	2	10	16	11	19	8	5	0	NA	0.464285714285714	0.178571428571429	0.0357142857142857	FALSE	SLC22A16	solute carrier family 22 member 16 [Source:HGNC Symbol;Acc:HGNC:20302]	0.0357142857142857	0.171920737154538	FALSE	NA	NA
ENSG00000004809	Liver	4.99107539363708	ENST00000368919	MED	ENST00000368919	56	-0.255	-0.798714285714286	2.51726942765938	223.785714285714	2	10	16	11	19	8	5	0	NA	0.464285714285714	0.178571428571429	0.0357142857142857	FALSE	SLC22A16	solute carrier family 22 member 16 [Source:HGNC Symbol;Acc:HGNC:20302]	0.0357142857142857	0.171920737154538	FALSE	NA	NA
ENSG00000004809	Ovary	0.0764541969840644	ENST00000368919	LOW	ENST00000368919	56	-0.255	-0.798714285714286	2.51726942765938	223.785714285714	2	10	16	11	19	8	5	0	NA	0.464285714285714	0.178571428571429	0.0357142857142857	FALSE	SLC22A16	solute carrier family 22 member 16 [Source:HGNC Symbol;Acc:HGNC:20302]	0.0357142857142857	0.171920737154538	FALSE	NA	NA
ENSG00000004809	Testis	2.43615327159717	ENST00000368919	MED	ENST00000368919	56	-0.255	-0.798714285714286	2.51726942765938	223.785714285714	2	10	16	11	19	8	5	0	NA	0.464285714285714	0.178571428571429	0.0357142857142857	FALSE	SLC22A16	solute carrier family 22 member 16 [Source:HGNC Symbol;Acc:HGNC:20302]	0.0357142857142857	0.171920737154538	FALSE	NA	NA
ENSG00000004838	Brain	1.42314055479696	ENST00000231749	MED	ENST00000231749	79	0.309	-0.292772151898734	3.77864881884221	237.430379746835	14	14	31	11	23	12	4	0	NA	0.569620253164557	0.177215189873418	0.177215189873418	FALSE	ZMYND10	zinc finger MYND-type containing 10 [Source:HGNC Symbol;Acc:HGNC:19412]	0.177215189873418	0.85307505018454	FALSE	NA	NA
ENSG00000004838	Cerebellum	1.64764086914944	ENST00000231749	MED	ENST00000231749	79	0.309	-0.292772151898734	3.77864881884221	237.430379746835	14	14	31	11	23	12	4	0	NA	0.569620253164557	0.177215189873418	0.177215189873418	FALSE	ZMYND10	zinc finger MYND-type containing 10 [Source:HGNC Symbol;Acc:HGNC:19412]	0.177215189873418	0.85307505018454	FALSE	NA	NA
ENSG00000004838	Heart	0.418656386252207	ENST00000231749	MED	ENST00000231749	79	0.309	-0.292772151898734	3.77864881884221	237.430379746835	14	14	31	11	23	12	4	0	NA	0.569620253164557	0.177215189873418	0.177215189873418	FALSE	ZMYND10	zinc finger MYND-type containing 10 [Source:HGNC Symbol;Acc:HGNC:19412]	0.177215189873418	0.85307505018454	FALSE	NA	NA
ENSG00000004838	Kidney	0.556152105470833	ENST00000231749	MED	ENST00000231749	79	0.309	-0.292772151898734	3.77864881884221	237.430379746835	14	14	31	11	23	12	4	0	NA	0.569620253164557	0.177215189873418	0.177215189873418	FALSE	ZMYND10	zinc finger MYND-type containing 10 [Source:HGNC Symbol;Acc:HGNC:19412]	0.177215189873418	0.85307505018454	FALSE	NA	NA
ENSG00000004838	Liver	0.332264413754415	ENST00000231749	LOW	ENST00000231749	79	0.309	-0.292772151898734	3.77864881884221	237.430379746835	14	14	31	11	23	12	4	0	NA	0.569620253164557	0.177215189873418	0.177215189873418	FALSE	ZMYND10	zinc finger MYND-type containing 10 [Source:HGNC Symbol;Acc:HGNC:19412]	0.177215189873418	0.85307505018454	FALSE	NA	NA
ENSG00000004838	Ovary	0.734501508750713	ENST00000231749	MED	ENST00000231749	79	0.309	-0.292772151898734	3.77864881884221	237.430379746835	14	14	31	11	23	12	4	0	NA	0.569620253164557	0.177215189873418	0.177215189873418	FALSE	ZMYND10	zinc finger MYND-type containing 10 [Source:HGNC Symbol;Acc:HGNC:19412]	0.177215189873418	0.85307505018454	FALSE	NA	NA
ENSG00000004838	Testis	25.8764522944573	ENST00000231749	HIGH	ENST00000231749	79	0.309	-0.292772151898734	3.77864881884221	237.430379746835	14	14	31	11	23	12	4	0	NA	0.569620253164557	0.177215189873418	0.177215189873418	FALSE	ZMYND10	zinc finger MYND-type containing 10 [Source:HGNC Symbol;Acc:HGNC:19412]	0.177215189873418	0.85307505018454	FALSE	NA	NA
ENSG00000004846	Brain	0.00102430464934922	ENST00000404938	LOW	ENST00000404938	400	0.227	0.24644	1.87742226932125	236.675	42	86	52	115	147	27	20	0	NA	0.345	0.215	0.105	FALSE	ABCB5	ATP binding cassette subfamily B member 5 [Source:HGNC Symbol;Acc:HGNC:46]	0.105	0.50544696723434	FALSE	0	FALSE
ENSG00000004846	Cerebellum	0.00215736484059752	ENST00000404938	LOW	ENST00000404938	400	0.227	0.24644	1.87742226932125	236.675	42	86	52	115	147	27	20	0	NA	0.345	0.215	0.105	FALSE	ABCB5	ATP binding cassette subfamily B member 5 [Source:HGNC Symbol;Acc:HGNC:46]	0.105	0.50544696723434	FALSE	0	FALSE
ENSG00000004846	Heart	0.0088841984264457	ENST00000404938	LOW	ENST00000404938	400	0.227	0.24644	1.87742226932125	236.675	42	86	52	115	147	27	20	0	NA	0.345	0.215	0.105	FALSE	ABCB5	ATP binding cassette subfamily B member 5 [Source:HGNC Symbol;Acc:HGNC:46]	0.105	0.50544696723434	FALSE	0	FALSE
ENSG00000004846	Kidney	0.0470859026303413	ENST00000404938	LOW	ENST00000404938	400	0.227	0.24644	1.87742226932125	236.675	42	86	52	115	147	27	20	0	NA	0.345	0.215	0.105	FALSE	ABCB5	ATP binding cassette subfamily B member 5 [Source:HGNC Symbol;Acc:HGNC:46]	0.105	0.50544696723434	FALSE	0	FALSE
ENSG00000004846	Liver	0.216303152928584	ENST00000404938	LOW	ENST00000404938	400	0.227	0.24644	1.87742226932125	236.675	42	86	52	115	147	27	20	0	NA	0.345	0.215	0.105	FALSE	ABCB5	ATP binding cassette subfamily B member 5 [Source:HGNC Symbol;Acc:HGNC:46]	0.105	0.50544696723434	FALSE	0	FALSE
ENSG00000004846	Ovary	0.0561497505964172	ENST00000404938	LOW	ENST00000404938	400	0.227	0.24644	1.87742226932125	236.675	42	86	52	115	147	27	20	0	NA	0.345	0.215	0.105	FALSE	ABCB5	ATP binding cassette subfamily B member 5 [Source:HGNC Symbol;Acc:HGNC:46]	0.105	0.50544696723434	FALSE	0	FALSE
ENSG00000004846	Testis	0.125675442951413	ENST00000404938	LOW	ENST00000404938	400	0.227	0.24644	1.87742226932125	236.675	42	86	52	115	147	27	20	0	NA	0.345	0.215	0.105	FALSE	ABCB5	ATP binding cassette subfamily B member 5 [Source:HGNC Symbol;Acc:HGNC:46]	0.105	0.50544696723434	FALSE	0	FALSE
ENSG00000004848	Brain	14.2329626772338	ENST00000379044	HIGH	ENST00000379044	72	0.9605	0.510583333333333	3.47722386333906	223.347222222222	24	33	29	5	5	5	28	1	NA	0.861111111111111	0.458333333333333	0.333333333333333	FALSE	ARX	aristaless related homeobox [Source:HGNC Symbol;Acc:HGNC:18060]	0.333333333333333	1.60459354677568	enriched	0.664965148208125	FALSE
ENSG00000004848	Cerebellum	1.33147907164479	ENST00000379044	MED	ENST00000379044	72	0.9605	0.510583333333333	3.47722386333906	223.347222222222	24	33	29	5	5	5	28	1	NA	0.861111111111111	0.458333333333333	0.333333333333333	FALSE	ARX	aristaless related homeobox [Source:HGNC Symbol;Acc:HGNC:18060]	0.333333333333333	1.60459354677568	enriched	0.664965148208125	FALSE
ENSG00000004848	Heart	0.0188419867879051	ENST00000379044	LOW	ENST00000379044	72	0.9605	0.510583333333333	3.47722386333906	223.347222222222	24	33	29	5	5	5	28	1	NA	0.861111111111111	0.458333333333333	0.333333333333333	FALSE	ARX	aristaless related homeobox [Source:HGNC Symbol;Acc:HGNC:18060]	0.333333333333333	1.60459354677568	enriched	0.664965148208125	FALSE
ENSG00000004848	Kidney	0.0256634192108752	ENST00000379044	LOW	ENST00000379044	72	0.9605	0.510583333333333	3.47722386333906	223.347222222222	24	33	29	5	5	5	28	1	NA	0.861111111111111	0.458333333333333	0.333333333333333	FALSE	ARX	aristaless related homeobox [Source:HGNC Symbol;Acc:HGNC:18060]	0.333333333333333	1.60459354677568	enriched	0.664965148208125	FALSE
ENSG00000004848	Liver	0.0215065160717292	ENST00000379044	LOW	ENST00000379044	72	0.9605	0.510583333333333	3.47722386333906	223.347222222222	24	33	29	5	5	5	28	1	NA	0.861111111111111	0.458333333333333	0.333333333333333	FALSE	ARX	aristaless related homeobox [Source:HGNC Symbol;Acc:HGNC:18060]	0.333333333333333	1.60459354677568	enriched	0.664965148208125	FALSE
ENSG00000004848	Ovary	5.90498983102382	ENST00000379044	MED	ENST00000379044	72	0.9605	0.510583333333333	3.47722386333906	223.347222222222	24	33	29	5	5	5	28	1	NA	0.861111111111111	0.458333333333333	0.333333333333333	FALSE	ARX	aristaless related homeobox [Source:HGNC Symbol;Acc:HGNC:18060]	0.333333333333333	1.60459354677568	enriched	0.664965148208125	FALSE
ENSG00000004848	Testis	10.5437513450484	ENST00000379044	MED	ENST00000379044	72	0.9605	0.510583333333333	3.47722386333906	223.347222222222	24	33	29	5	5	5	28	1	NA	0.861111111111111	0.458333333333333	0.333333333333333	FALSE	ARX	aristaless related homeobox [Source:HGNC Symbol;Acc:HGNC:18060]	0.333333333333333	1.60459354677568	enriched	0.664965148208125	FALSE
ENSG00000004864	Brain	6.08473024389235	ENST00000265631	MED	ENST00000265631	167	0.267	0.258532934131737	3.08131664625874	240.419161676647	37	21	35	57	54	18	5	1	NA	0.335329341317365	0.125748502994012	0.221556886227545	FALSE	SLC25A13	solute carrier family 25 member 13 [Source:HGNC Symbol;Acc:HGNC:10983]	0.221556886227545	1.0665262496533	enriched	NA	NA
ENSG00000004864	Cerebellum	7.09299672592039	ENST00000265631	MED	ENST00000265631	167	0.267	0.258532934131737	3.08131664625874	240.419161676647	37	21	35	57	54	18	5	1	NA	0.335329341317365	0.125748502994012	0.221556886227545	FALSE	SLC25A13	solute carrier family 25 member 13 [Source:HGNC Symbol;Acc:HGNC:10983]	0.221556886227545	1.0665262496533	enriched	NA	NA
ENSG00000004864	Heart	8.34781218813981	ENST00000265631	MED	ENST00000265631	167	0.267	0.258532934131737	3.08131664625874	240.419161676647	37	21	35	57	54	18	5	1	NA	0.335329341317365	0.125748502994012	0.221556886227545	FALSE	SLC25A13	solute carrier family 25 member 13 [Source:HGNC Symbol;Acc:HGNC:10983]	0.221556886227545	1.0665262496533	enriched	NA	NA
ENSG00000004864	Kidney	11.2101406928554	ENST00000265631	MED	ENST00000265631	167	0.267	0.258532934131737	3.08131664625874	240.419161676647	37	21	35	57	54	18	5	1	NA	0.335329341317365	0.125748502994012	0.221556886227545	FALSE	SLC25A13	solute carrier family 25 member 13 [Source:HGNC Symbol;Acc:HGNC:10983]	0.221556886227545	1.0665262496533	enriched	NA	NA
ENSG00000004864	Liver	35.4692948085496	ENST00000265631	HIGH	ENST00000265631	167	0.267	0.258532934131737	3.08131664625874	240.419161676647	37	21	35	57	54	18	5	1	NA	0.335329341317365	0.125748502994012	0.221556886227545	FALSE	SLC25A13	solute carrier family 25 member 13 [Source:HGNC Symbol;Acc:HGNC:10983]	0.221556886227545	1.0665262496533	enriched	NA	NA
ENSG00000004864	Ovary	11.3437381696267	ENST00000265631	MED	ENST00000265631	167	0.267	0.258532934131737	3.08131664625874	240.419161676647	37	21	35	57	54	18	5	1	NA	0.335329341317365	0.125748502994012	0.221556886227545	FALSE	SLC25A13	solute carrier family 25 member 13 [Source:HGNC Symbol;Acc:HGNC:10983]	0.221556886227545	1.0665262496533	enriched	NA	NA
ENSG00000004864	Testis	8.48151651514527	ENST00000265631	MED	ENST00000265631	167	0.267	0.258532934131737	3.08131664625874	240.419161676647	37	21	35	57	54	18	5	1	NA	0.335329341317365	0.125748502994012	0.221556886227545	FALSE	SLC25A13	solute carrier family 25 member 13 [Source:HGNC Symbol;Acc:HGNC:10983]	0.221556886227545	1.0665262496533	enriched	NA	NA
ENSG00000004866	Brain	6.6090706446963	ENST00000323984	MED	ENST00000323984	214	0.52	0.826995327102804	2.62665127583787	240.135514018692	52	50	41	49	74	16	6	0	NA	0.425233644859813	0.233644859813084	0.242990654205607	FALSE	ST7	suppression of tumorigenicity 7 [Source:HGNC Symbol;Acc:HGNC:11351]	0.242990654205608	1.16970370699536	enriched	0	FALSE
ENSG00000004866	Cerebellum	8.16461371146625	ENST00000323984	MED	ENST00000323984	214	0.52	0.826995327102804	2.62665127583787	240.135514018692	52	50	41	49	74	16	6	0	NA	0.425233644859813	0.233644859813084	0.242990654205607	FALSE	ST7	suppression of tumorigenicity 7 [Source:HGNC Symbol;Acc:HGNC:11351]	0.242990654205608	1.16970370699536	enriched	0	FALSE
ENSG00000004866	Heart	9.71978509170179	ENST00000323984	MED	ENST00000323984	214	0.52	0.826995327102804	2.62665127583787	240.135514018692	52	50	41	49	74	16	6	0	NA	0.425233644859813	0.233644859813084	0.242990654205607	FALSE	ST7	suppression of tumorigenicity 7 [Source:HGNC Symbol;Acc:HGNC:11351]	0.242990654205608	1.16970370699536	enriched	0	FALSE
ENSG00000004866	Kidney	3.66142823113682	ENST00000323984	MED	ENST00000323984	214	0.52	0.826995327102804	2.62665127583787	240.135514018692	52	50	41	49	74	16	6	0	NA	0.425233644859813	0.233644859813084	0.242990654205607	FALSE	ST7	suppression of tumorigenicity 7 [Source:HGNC Symbol;Acc:HGNC:11351]	0.242990654205608	1.16970370699536	enriched	0	FALSE
ENSG00000004866	Liver	7.37997591613585	ENST00000323984	MED	ENST00000323984	214	0.52	0.826995327102804	2.62665127583787	240.135514018692	52	50	41	49	74	16	6	0	NA	0.425233644859813	0.233644859813084	0.242990654205607	FALSE	ST7	suppression of tumorigenicity 7 [Source:HGNC Symbol;Acc:HGNC:11351]	0.242990654205608	1.16970370699536	enriched	0	FALSE
ENSG00000004866	Ovary	2.89919022355148	ENST00000323984	MED	ENST00000323984	214	0.52	0.826995327102804	2.62665127583787	240.135514018692	52	50	41	49	74	16	6	0	NA	0.425233644859813	0.233644859813084	0.242990654205607	FALSE	ST7	suppression of tumorigenicity 7 [Source:HGNC Symbol;Acc:HGNC:11351]	0.242990654205608	1.16970370699536	enriched	0	FALSE
ENSG00000004866	Testis	3.35603875179005	ENST00000323984	MED	ENST00000323984	214	0.52	0.826995327102804	2.62665127583787	240.135514018692	52	50	41	49	74	16	6	0	NA	0.425233644859813	0.233644859813084	0.242990654205607	FALSE	ST7	suppression of tumorigenicity 7 [Source:HGNC Symbol;Acc:HGNC:11351]	0.242990654205608	1.16970370699536	enriched	0	FALSE
ENSG00000004897	Brain	11.6905894758087	ENST00000066544	MED	ENST00000066544	148	1.877	2.29729054054054	2.28952223651017	240.439189189189	69	17	8	55	68	19	10	1	NA	0.168918918918919	0.114864864864865	0.466216216216216	FALSE	CDC27	cell division cycle 27 [Source:HGNC Symbol;Acc:HGNC:1728]	0.466216216216216	2.24426259582815	95th	1.86190241498275	enriched
ENSG00000004897	Cerebellum	11.6675306616311	ENST00000066544	MED	ENST00000066544	148	1.877	2.29729054054054	2.28952223651017	240.439189189189	69	17	8	55	68	19	10	1	NA	0.168918918918919	0.114864864864865	0.466216216216216	FALSE	CDC27	cell division cycle 27 [Source:HGNC Symbol;Acc:HGNC:1728]	0.466216216216216	2.24426259582815	95th	1.86190241498275	enriched
ENSG00000004897	Heart	13.3324717080686	ENST00000066544	HIGH	ENST00000066544	148	1.877	2.29729054054054	2.28952223651017	240.439189189189	69	17	8	55	68	19	10	1	NA	0.168918918918919	0.114864864864865	0.466216216216216	FALSE	CDC27	cell division cycle 27 [Source:HGNC Symbol;Acc:HGNC:1728]	0.466216216216216	2.24426259582815	95th	1.86190241498275	enriched
ENSG00000004897	Kidney	10.8706577919484	ENST00000066544	MED	ENST00000066544	148	1.877	2.29729054054054	2.28952223651017	240.439189189189	69	17	8	55	68	19	10	1	NA	0.168918918918919	0.114864864864865	0.466216216216216	FALSE	CDC27	cell division cycle 27 [Source:HGNC Symbol;Acc:HGNC:1728]	0.466216216216216	2.24426259582815	95th	1.86190241498275	enriched
ENSG00000004897	Liver	32.1107314099939	ENST00000066544	HIGH	ENST00000066544	148	1.877	2.29729054054054	2.28952223651017	240.439189189189	69	17	8	55	68	19	10	1	NA	0.168918918918919	0.114864864864865	0.466216216216216	FALSE	CDC27	cell division cycle 27 [Source:HGNC Symbol;Acc:HGNC:1728]	0.466216216216216	2.24426259582815	95th	1.86190241498275	enriched
ENSG00000004897	Ovary	11.1225423469994	ENST00000066544	MED	ENST00000066544	148	1.877	2.29729054054054	2.28952223651017	240.439189189189	69	17	8	55	68	19	10	1	NA	0.168918918918919	0.114864864864865	0.466216216216216	FALSE	CDC27	cell division cycle 27 [Source:HGNC Symbol;Acc:HGNC:1728]	0.466216216216216	2.24426259582815	95th	1.86190241498275	enriched
ENSG00000004897	Testis	10.6605032644033	ENST00000066544	MED	ENST00000066544	148	1.877	2.29729054054054	2.28952223651017	240.439189189189	69	17	8	55	68	19	10	1	NA	0.168918918918919	0.114864864864865	0.466216216216216	FALSE	CDC27	cell division cycle 27 [Source:HGNC Symbol;Acc:HGNC:1728]	0.466216216216216	2.24426259582815	95th	1.86190241498275	enriched
ENSG00000004939	Brain	0.662355727010746	ENST00000262418	MED	ENST00000262418	169	0.036	-0.981863905325444	4.69491813272976	237.289940828402	41	33	75	32	29	19	17	1	NA	0.63905325443787	0.195266272189349	0.242603550295858	FALSE	SLC4A1	solute carrier family 4 member 1 (Diego blood group) [Source:HGNC Symbol;Acc:HGNC:11027]	0.242603550295858	1.16784027368881	enriched	1.09523671469574	enriched
ENSG00000004939	Cerebellum	1.50796987584243	ENST00000262418	MED	ENST00000262418	169	0.036	-0.981863905325444	4.69491813272976	237.289940828402	41	33	75	32	29	19	17	1	NA	0.63905325443787	0.195266272189349	0.242603550295858	FALSE	SLC4A1	solute carrier family 4 member 1 (Diego blood group) [Source:HGNC Symbol;Acc:HGNC:11027]	0.242603550295858	1.16784027368881	enriched	1.09523671469574	enriched
ENSG00000004939	Heart	12.3818039283623	ENST00000262418	MED	ENST00000262418	169	0.036	-0.981863905325444	4.69491813272976	237.289940828402	41	33	75	32	29	19	17	1	NA	0.63905325443787	0.195266272189349	0.242603550295858	FALSE	SLC4A1	solute carrier family 4 member 1 (Diego blood group) [Source:HGNC Symbol;Acc:HGNC:11027]	0.242603550295858	1.16784027368881	enriched	1.09523671469574	enriched
ENSG00000004939	Kidney	11.4602850509695	ENST00000262418	MED	ENST00000262418	169	0.036	-0.981863905325444	4.69491813272976	237.289940828402	41	33	75	32	29	19	17	1	NA	0.63905325443787	0.195266272189349	0.242603550295858	FALSE	SLC4A1	solute carrier family 4 member 1 (Diego blood group) [Source:HGNC Symbol;Acc:HGNC:11027]	0.242603550295858	1.16784027368881	enriched	1.09523671469574	enriched
ENSG00000004939	Liver	251.104373326536	ENST00000262418	HIGH	ENST00000262418	169	0.036	-0.981863905325444	4.69491813272976	237.289940828402	41	33	75	32	29	19	17	1	NA	0.63905325443787	0.195266272189349	0.242603550295858	FALSE	SLC4A1	solute carrier family 4 member 1 (Diego blood group) [Source:HGNC Symbol;Acc:HGNC:11027]	0.242603550295858	1.16784027368881	enriched	1.09523671469574	enriched
ENSG00000004939	Ovary	1.88099078882247	ENST00000262418	MED	ENST00000262418	169	0.036	-0.981863905325444	4.69491813272976	237.289940828402	41	33	75	32	29	19	17	1	NA	0.63905325443787	0.195266272189349	0.242603550295858	FALSE	SLC4A1	solute carrier family 4 member 1 (Diego blood group) [Source:HGNC Symbol;Acc:HGNC:11027]	0.242603550295858	1.16784027368881	enriched	1.09523671469574	enriched
ENSG00000004939	Testis	1.80668884186249	ENST00000262418	MED	ENST00000262418	169	0.036	-0.981863905325444	4.69491813272976	237.289940828402	41	33	75	32	29	19	17	1	NA	0.63905325443787	0.195266272189349	0.242603550295858	FALSE	SLC4A1	solute carrier family 4 member 1 (Diego blood group) [Source:HGNC Symbol;Acc:HGNC:11027]	0.242603550295858	1.16784027368881	enriched	1.09523671469574	enriched
ENSG00000004948	Brain	0.0935101326726467	ENST00000426151	LOW	ENST00000426151	48	-1.13	-1.39804166666667	3.84354649481458	239.875	7	10	17	12	9	12	6	0	NA	0.5625	0.208333333333333	0.145833333333333	FALSE	CALCR	calcitonin receptor [Source:HGNC Symbol;Acc:HGNC:1440]	0.145833333333333	0.702009676714362	FALSE	0	FALSE
ENSG00000004948	Cerebellum	0.153692980041376	ENST00000426151	LOW	ENST00000426151	48	-1.13	-1.39804166666667	3.84354649481458	239.875	7	10	17	12	9	12	6	0	NA	0.5625	0.208333333333333	0.145833333333333	FALSE	CALCR	calcitonin receptor [Source:HGNC Symbol;Acc:HGNC:1440]	0.145833333333333	0.702009676714362	FALSE	0	FALSE
ENSG00000004948	Heart	0.012252786739165	ENST00000426151	LOW	ENST00000426151	48	-1.13	-1.39804166666667	3.84354649481458	239.875	7	10	17	12	9	12	6	0	NA	0.5625	0.208333333333333	0.145833333333333	FALSE	CALCR	calcitonin receptor [Source:HGNC Symbol;Acc:HGNC:1440]	0.145833333333333	0.702009676714362	FALSE	0	FALSE
ENSG00000004948	Kidney	0.4742849257409	ENST00000426151	MED	ENST00000426151	48	-1.13	-1.39804166666667	3.84354649481458	239.875	7	10	17	12	9	12	6	0	NA	0.5625	0.208333333333333	0.145833333333333	FALSE	CALCR	calcitonin receptor [Source:HGNC Symbol;Acc:HGNC:1440]	0.145833333333333	0.702009676714362	FALSE	0	FALSE
ENSG00000004948	Liver	0.0331320841275766	ENST00000426151	LOW	ENST00000426151	48	-1.13	-1.39804166666667	3.84354649481458	239.875	7	10	17	12	9	12	6	0	NA	0.5625	0.208333333333333	0.145833333333333	FALSE	CALCR	calcitonin receptor [Source:HGNC Symbol;Acc:HGNC:1440]	0.145833333333333	0.702009676714362	FALSE	0	FALSE
ENSG00000004948	Ovary	0.0765582348128636	ENST00000426151	LOW	ENST00000426151	48	-1.13	-1.39804166666667	3.84354649481458	239.875	7	10	17	12	9	12	6	0	NA	0.5625	0.208333333333333	0.145833333333333	FALSE	CALCR	calcitonin receptor [Source:HGNC Symbol;Acc:HGNC:1440]	0.145833333333333	0.702009676714362	FALSE	0	FALSE
ENSG00000004948	Testis	0.14204937104303	ENST00000426151	LOW	ENST00000426151	48	-1.13	-1.39804166666667	3.84354649481458	239.875	7	10	17	12	9	12	6	0	NA	0.5625	0.208333333333333	0.145833333333333	FALSE	CALCR	calcitonin receptor [Source:HGNC Symbol;Acc:HGNC:1440]	0.145833333333333	0.702009676714362	FALSE	0	FALSE
ENSG00000004961	Brain	7.56815783764255	ENST00000380762	MED	ENST00000380762	97	-1.443	-2.57772164948454	4.11917492431805	236.505154639175	2	20	12	33	32	6	6	0	NA	0.329896907216495	0.206185567010309	0.0206185567010309	FALSE	HCCS	holocytochrome c synthase [Source:HGNC Symbol;Acc:HGNC:4837]	0.0206185567010309	0.0992532090789082	FALSE	0	FALSE
ENSG00000004961	Cerebellum	6.83857144735247	ENST00000380762	MED	ENST00000380762	97	-1.443	-2.57772164948454	4.11917492431805	236.505154639175	2	20	12	33	32	6	6	0	NA	0.329896907216495	0.206185567010309	0.0206185567010309	FALSE	HCCS	holocytochrome c synthase [Source:HGNC Symbol;Acc:HGNC:4837]	0.0206185567010309	0.0992532090789082	FALSE	0	FALSE
ENSG00000004961	Heart	15.2075930226147	ENST00000380762	HIGH	ENST00000380762	97	-1.443	-2.57772164948454	4.11917492431805	236.505154639175	2	20	12	33	32	6	6	0	NA	0.329896907216495	0.206185567010309	0.0206185567010309	FALSE	HCCS	holocytochrome c synthase [Source:HGNC Symbol;Acc:HGNC:4837]	0.0206185567010309	0.0992532090789082	FALSE	0	FALSE
ENSG00000004961	Kidney	7.79821842502368	ENST00000380762	MED	ENST00000380762	97	-1.443	-2.57772164948454	4.11917492431805	236.505154639175	2	20	12	33	32	6	6	0	NA	0.329896907216495	0.206185567010309	0.0206185567010309	FALSE	HCCS	holocytochrome c synthase [Source:HGNC Symbol;Acc:HGNC:4837]	0.0206185567010309	0.0992532090789082	FALSE	0	FALSE
ENSG00000004961	Liver	10.4316778680068	ENST00000380762	MED	ENST00000380762	97	-1.443	-2.57772164948454	4.11917492431805	236.505154639175	2	20	12	33	32	6	6	0	NA	0.329896907216495	0.206185567010309	0.0206185567010309	FALSE	HCCS	holocytochrome c synthase [Source:HGNC Symbol;Acc:HGNC:4837]	0.0206185567010309	0.0992532090789082	FALSE	0	FALSE
ENSG00000004961	Ovary	10.9675625881422	ENST00000380762	MED	ENST00000380762	97	-1.443	-2.57772164948454	4.11917492431805	236.505154639175	2	20	12	33	32	6	6	0	NA	0.329896907216495	0.206185567010309	0.0206185567010309	FALSE	HCCS	holocytochrome c synthase [Source:HGNC Symbol;Acc:HGNC:4837]	0.0206185567010309	0.0992532090789082	FALSE	0	FALSE
ENSG00000004961	Testis	6.26664022159163	ENST00000380762	MED	ENST00000380762	97	-1.443	-2.57772164948454	4.11917492431805	236.505154639175	2	20	12	33	32	6	6	0	NA	0.329896907216495	0.206185567010309	0.0206185567010309	FALSE	HCCS	holocytochrome c synthase [Source:HGNC Symbol;Acc:HGNC:4837]	0.0206185567010309	0.0992532090789082	FALSE	0	FALSE
ENSG00000004975	Brain	11.0345700636072	ENST00000005340	MED	ENST00000005340	234	0.0225	-0.662277777777778	3.93835668707284	237.696581196581	43	61	83	48	42	15	31	2	NA	0.615384615384615	0.260683760683761	0.183760683760684	FALSE	DVL2	dishevelled segment polarity protein 2 [Source:HGNC Symbol;Acc:HGNC:3086]	0.183760683760684	0.884583621940441	FALSE	1.201227364505	enriched
ENSG00000004975	Cerebellum	11.069239504076	ENST00000005340	MED	ENST00000005340	234	0.0225	-0.662277777777778	3.93835668707284	237.696581196581	43	61	83	48	42	15	31	2	NA	0.615384615384615	0.260683760683761	0.183760683760684	FALSE	DVL2	dishevelled segment polarity protein 2 [Source:HGNC Symbol;Acc:HGNC:3086]	0.183760683760684	0.884583621940441	FALSE	1.201227364505	enriched
ENSG00000004975	Heart	12.5543991183553	ENST00000005340	MED	ENST00000005340	234	0.0225	-0.662277777777778	3.93835668707284	237.696581196581	43	61	83	48	42	15	31	2	NA	0.615384615384615	0.260683760683761	0.183760683760684	FALSE	DVL2	dishevelled segment polarity protein 2 [Source:HGNC Symbol;Acc:HGNC:3086]	0.183760683760684	0.884583621940441	FALSE	1.201227364505	enriched
ENSG00000004975	Kidney	14.0071345922071	ENST00000005340	HIGH	ENST00000005340	234	0.0225	-0.662277777777778	3.93835668707284	237.696581196581	43	61	83	48	42	15	31	2	NA	0.615384615384615	0.260683760683761	0.183760683760684	FALSE	DVL2	dishevelled segment polarity protein 2 [Source:HGNC Symbol;Acc:HGNC:3086]	0.183760683760684	0.884583621940441	FALSE	1.201227364505	enriched
ENSG00000004975	Liver	8.21901963333658	ENST00000005340	MED	ENST00000005340	234	0.0225	-0.662277777777778	3.93835668707284	237.696581196581	43	61	83	48	42	15	31	2	NA	0.615384615384615	0.260683760683761	0.183760683760684	FALSE	DVL2	dishevelled segment polarity protein 2 [Source:HGNC Symbol;Acc:HGNC:3086]	0.183760683760684	0.884583621940441	FALSE	1.201227364505	enriched
ENSG00000004975	Ovary	15.6567290410645	ENST00000005340	HIGH	ENST00000005340	234	0.0225	-0.662277777777778	3.93835668707284	237.696581196581	43	61	83	48	42	15	31	2	NA	0.615384615384615	0.260683760683761	0.183760683760684	FALSE	DVL2	dishevelled segment polarity protein 2 [Source:HGNC Symbol;Acc:HGNC:3086]	0.183760683760684	0.884583621940441	FALSE	1.201227364505	enriched
ENSG00000004975	Testis	13.344572787988	ENST00000005340	HIGH	ENST00000005340	234	0.0225	-0.662277777777778	3.93835668707284	237.696581196581	43	61	83	48	42	15	31	2	NA	0.615384615384615	0.260683760683761	0.183760683760684	FALSE	DVL2	dishevelled segment polarity protein 2 [Source:HGNC Symbol;Acc:HGNC:3086]	0.183760683760684	0.884583621940441	FALSE	1.201227364505	enriched
ENSG00000005001	Brain	0.104248937440087	ENST00000161006	LOW	ENST00000161006	58	-2.143	-2.89931034482759	5.17205963998292	232.620689655172	9	13	23	14	8	6	13	0	NA	0.620689655172414	0.224137931034483	0.155172413793103	FALSE	PRSS22	serine protease 22 [Source:HGNC Symbol;Acc:HGNC:14368]	0.155172413793103	0.74696596143006	FALSE	0	FALSE
ENSG00000005001	Cerebellum	1.13355573159499	ENST00000161006	MED	ENST00000161006	58	-2.143	-2.89931034482759	5.17205963998292	232.620689655172	9	13	23	14	8	6	13	0	NA	0.620689655172414	0.224137931034483	0.155172413793103	FALSE	PRSS22	serine protease 22 [Source:HGNC Symbol;Acc:HGNC:14368]	0.155172413793103	0.74696596143006	FALSE	0	FALSE
ENSG00000005001	Heart	0.0195377479656129	ENST00000161006	LOW	ENST00000161006	58	-2.143	-2.89931034482759	5.17205963998292	232.620689655172	9	13	23	14	8	6	13	0	NA	0.620689655172414	0.224137931034483	0.155172413793103	FALSE	PRSS22	serine protease 22 [Source:HGNC Symbol;Acc:HGNC:14368]	0.155172413793103	0.74696596143006	FALSE	0	FALSE
ENSG00000005001	Kidney	2.36336747739041	ENST00000161006	MED	ENST00000161006	58	-2.143	-2.89931034482759	5.17205963998292	232.620689655172	9	13	23	14	8	6	13	0	NA	0.620689655172414	0.224137931034483	0.155172413793103	FALSE	PRSS22	serine protease 22 [Source:HGNC Symbol;Acc:HGNC:14368]	0.155172413793103	0.74696596143006	FALSE	0	FALSE
ENSG00000005001	Liver	0.257724905179765	ENST00000161006	LOW	ENST00000161006	58	-2.143	-2.89931034482759	5.17205963998292	232.620689655172	9	13	23	14	8	6	13	0	NA	0.620689655172414	0.224137931034483	0.155172413793103	FALSE	PRSS22	serine protease 22 [Source:HGNC Symbol;Acc:HGNC:14368]	0.155172413793103	0.74696596143006	FALSE	0	FALSE
ENSG00000005001	Ovary	0.348153986286621	ENST00000161006	LOW	ENST00000161006	58	-2.143	-2.89931034482759	5.17205963998292	232.620689655172	9	13	23	14	8	6	13	0	NA	0.620689655172414	0.224137931034483	0.155172413793103	FALSE	PRSS22	serine protease 22 [Source:HGNC Symbol;Acc:HGNC:14368]	0.155172413793103	0.74696596143006	FALSE	0	FALSE
ENSG00000005001	Testis	0.438859366270068	ENST00000161006	MED	ENST00000161006	58	-2.143	-2.89931034482759	5.17205963998292	232.620689655172	9	13	23	14	8	6	13	0	NA	0.620689655172414	0.224137931034483	0.155172413793103	FALSE	PRSS22	serine protease 22 [Source:HGNC Symbol;Acc:HGNC:14368]	0.155172413793103	0.74696596143006	FALSE	0	FALSE
ENSG00000005007	Brain	11.7948139319517	ENST00000262803	MED	ENST00000262803	471	0.059	-1.44694055201699	5.19416599050165	237.966029723992	90	195	176	58	42	23	75	0	NA	0.787685774946921	0.414012738853503	0.191082802547771	FALSE	UPF1	UPF1 RNA helicase and ATPase [Source:HGNC Symbol;Acc:HGNC:9962]	0.191082802547771	0.919830695603895	FALSE	0	FALSE
ENSG00000005007	Cerebellum	14.0352382219498	ENST00000262803	HIGH	ENST00000262803	471	0.059	-1.44694055201699	5.19416599050165	237.966029723992	90	195	176	58	42	23	75	0	NA	0.787685774946921	0.414012738853503	0.191082802547771	FALSE	UPF1	UPF1 RNA helicase and ATPase [Source:HGNC Symbol;Acc:HGNC:9962]	0.191082802547771	0.919830695603895	FALSE	0	FALSE
ENSG00000005007	Heart	11.2593308545957	ENST00000262803	MED	ENST00000262803	471	0.059	-1.44694055201699	5.19416599050165	237.966029723992	90	195	176	58	42	23	75	0	NA	0.787685774946921	0.414012738853503	0.191082802547771	FALSE	UPF1	UPF1 RNA helicase and ATPase [Source:HGNC Symbol;Acc:HGNC:9962]	0.191082802547771	0.919830695603895	FALSE	0	FALSE
ENSG00000005007	Kidney	13.4050264548568	ENST00000262803	HIGH	ENST00000262803	471	0.059	-1.44694055201699	5.19416599050165	237.966029723992	90	195	176	58	42	23	75	0	NA	0.787685774946921	0.414012738853503	0.191082802547771	FALSE	UPF1	UPF1 RNA helicase and ATPase [Source:HGNC Symbol;Acc:HGNC:9962]	0.191082802547771	0.919830695603895	FALSE	0	FALSE
ENSG00000005007	Liver	14.8066681117085	ENST00000262803	HIGH	ENST00000262803	471	0.059	-1.44694055201699	5.19416599050165	237.966029723992	90	195	176	58	42	23	75	0	NA	0.787685774946921	0.414012738853503	0.191082802547771	FALSE	UPF1	UPF1 RNA helicase and ATPase [Source:HGNC Symbol;Acc:HGNC:9962]	0.191082802547771	0.919830695603895	FALSE	0	FALSE
ENSG00000005007	Ovary	17.1213788110813	ENST00000262803	HIGH	ENST00000262803	471	0.059	-1.44694055201699	5.19416599050165	237.966029723992	90	195	176	58	42	23	75	0	NA	0.787685774946921	0.414012738853503	0.191082802547771	FALSE	UPF1	UPF1 RNA helicase and ATPase [Source:HGNC Symbol;Acc:HGNC:9962]	0.191082802547771	0.919830695603895	FALSE	0	FALSE
ENSG00000005007	Testis	13.7375704688983	ENST00000262803	HIGH	ENST00000262803	471	0.059	-1.44694055201699	5.19416599050165	237.966029723992	90	195	176	58	42	23	75	0	NA	0.787685774946921	0.414012738853503	0.191082802547771	FALSE	UPF1	UPF1 RNA helicase and ATPase [Source:HGNC Symbol;Acc:HGNC:9962]	0.191082802547771	0.919830695603895	FALSE	0	FALSE
ENSG00000005020	Brain	3.15024550614322	ENST00000345317	MED	ENST00000345317	48	0.2955	0.739354166666667	3.66214581027667	239.895833333333	12	4	7	20	17	12	1	0	NA	0.229166666666667	0.0833333333333333	0.25	FALSE	SKAP2	src kinase associated phosphoprotein 2 [Source:HGNC Symbol;Acc:HGNC:15687]	0.25	1.20344516008176	enriched	NA	NA
ENSG00000005020	Cerebellum	3.11772438239702	ENST00000345317	MED	ENST00000345317	48	0.2955	0.739354166666667	3.66214581027667	239.895833333333	12	4	7	20	17	12	1	0	NA	0.229166666666667	0.0833333333333333	0.25	FALSE	SKAP2	src kinase associated phosphoprotein 2 [Source:HGNC Symbol;Acc:HGNC:15687]	0.25	1.20344516008176	enriched	NA	NA
ENSG00000005020	Heart	1.3658440732158	ENST00000345317	MED	ENST00000345317	48	0.2955	0.739354166666667	3.66214581027667	239.895833333333	12	4	7	20	17	12	1	0	NA	0.229166666666667	0.0833333333333333	0.25	FALSE	SKAP2	src kinase associated phosphoprotein 2 [Source:HGNC Symbol;Acc:HGNC:15687]	0.25	1.20344516008176	enriched	NA	NA
ENSG00000005020	Kidney	5.81687262973333	ENST00000345317	MED	ENST00000345317	48	0.2955	0.739354166666667	3.66214581027667	239.895833333333	12	4	7	20	17	12	1	0	NA	0.229166666666667	0.0833333333333333	0.25	FALSE	SKAP2	src kinase associated phosphoprotein 2 [Source:HGNC Symbol;Acc:HGNC:15687]	0.25	1.20344516008176	enriched	NA	NA
ENSG00000005020	Liver	4.10516750516868	ENST00000345317	MED	ENST00000345317	48	0.2955	0.739354166666667	3.66214581027667	239.895833333333	12	4	7	20	17	12	1	0	NA	0.229166666666667	0.0833333333333333	0.25	FALSE	SKAP2	src kinase associated phosphoprotein 2 [Source:HGNC Symbol;Acc:HGNC:15687]	0.25	1.20344516008176	enriched	NA	NA
ENSG00000005020	Ovary	5.75853446799381	ENST00000345317	MED	ENST00000345317	48	0.2955	0.739354166666667	3.66214581027667	239.895833333333	12	4	7	20	17	12	1	0	NA	0.229166666666667	0.0833333333333333	0.25	FALSE	SKAP2	src kinase associated phosphoprotein 2 [Source:HGNC Symbol;Acc:HGNC:15687]	0.25	1.20344516008176	enriched	NA	NA
ENSG00000005020	Testis	5.48854888344838	ENST00000345317	MED	ENST00000345317	48	0.2955	0.739354166666667	3.66214581027667	239.895833333333	12	4	7	20	17	12	1	0	NA	0.229166666666667	0.0833333333333333	0.25	FALSE	SKAP2	src kinase associated phosphoprotein 2 [Source:HGNC Symbol;Acc:HGNC:15687]	0.25	1.20344516008176	enriched	NA	NA
ENSG00000005022	Brain	95.1415565427262	ENST00000317881	HIGH	ENST00000317881	122	0.475	0.471188524590164	3.39649256698041	230.893442622951	33	36	20	45	21	4	8	0	NA	0.459016393442623	0.295081967213115	0.270491803278689	FALSE	SLC25A5	solute carrier family 25 member 5 [Source:HGNC Symbol;Acc:HGNC:10991]	0.270491803278689	1.3020882059901	enriched	0	FALSE
ENSG00000005022	Cerebellum	85.232893542531	ENST00000317881	HIGH	ENST00000317881	122	0.475	0.471188524590164	3.39649256698041	230.893442622951	33	36	20	45	21	4	8	0	NA	0.459016393442623	0.295081967213115	0.270491803278689	FALSE	SLC25A5	solute carrier family 25 member 5 [Source:HGNC Symbol;Acc:HGNC:10991]	0.270491803278689	1.3020882059901	enriched	0	FALSE
ENSG00000005022	Heart	199.012267179955	ENST00000317881	HIGH	ENST00000317881	122	0.475	0.471188524590164	3.39649256698041	230.893442622951	33	36	20	45	21	4	8	0	NA	0.459016393442623	0.295081967213115	0.270491803278689	FALSE	SLC25A5	solute carrier family 25 member 5 [Source:HGNC Symbol;Acc:HGNC:10991]	0.270491803278689	1.3020882059901	enriched	0	FALSE
ENSG00000005022	Kidney	135.518101882279	ENST00000317881	HIGH	ENST00000317881	122	0.475	0.471188524590164	3.39649256698041	230.893442622951	33	36	20	45	21	4	8	0	NA	0.459016393442623	0.295081967213115	0.270491803278689	FALSE	SLC25A5	solute carrier family 25 member 5 [Source:HGNC Symbol;Acc:HGNC:10991]	0.270491803278689	1.3020882059901	enriched	0	FALSE
ENSG00000005022	Liver	167.654625230974	ENST00000317881	HIGH	ENST00000317881	122	0.475	0.471188524590164	3.39649256698041	230.893442622951	33	36	20	45	21	4	8	0	NA	0.459016393442623	0.295081967213115	0.270491803278689	FALSE	SLC25A5	solute carrier family 25 member 5 [Source:HGNC Symbol;Acc:HGNC:10991]	0.270491803278689	1.3020882059901	enriched	0	FALSE
ENSG00000005022	Ovary	119.049317836034	ENST00000317881	HIGH	ENST00000317881	122	0.475	0.471188524590164	3.39649256698041	230.893442622951	33	36	20	45	21	4	8	0	NA	0.459016393442623	0.295081967213115	0.270491803278689	FALSE	SLC25A5	solute carrier family 25 member 5 [Source:HGNC Symbol;Acc:HGNC:10991]	0.270491803278689	1.3020882059901	enriched	0	FALSE
ENSG00000005022	Testis	71.8062445718477	ENST00000317881	HIGH	ENST00000317881	122	0.475	0.471188524590164	3.39649256698041	230.893442622951	33	36	20	45	21	4	8	0	NA	0.459016393442623	0.295081967213115	0.270491803278689	FALSE	SLC25A5	solute carrier family 25 member 5 [Source:HGNC Symbol;Acc:HGNC:10991]	0.270491803278689	1.3020882059901	enriched	0	FALSE
ENSG00000005059	Brain	3.71072725038128	ENST00000394650	MED	ENST00000394650	79	-0.543	-1.11758227848101	3.35498344452178	238.126582278481	8	20	11	20	28	8	3	0	NA	0.392405063291139	0.253164556962025	0.10126582278481	FALSE	MCUB	mitochondrial calcium uniporter dominant negative subunit beta [Source:HGNC Symbol;Acc:HGNC:26076]	0.10126582278481	0.487471457248309	FALSE	NA	NA
ENSG00000005059	Cerebellum	1.17149381531988	ENST00000394650	MED	ENST00000394650	79	-0.543	-1.11758227848101	3.35498344452178	238.126582278481	8	20	11	20	28	8	3	0	NA	0.392405063291139	0.253164556962025	0.10126582278481	FALSE	MCUB	mitochondrial calcium uniporter dominant negative subunit beta [Source:HGNC Symbol;Acc:HGNC:26076]	0.10126582278481	0.487471457248309	FALSE	NA	NA
ENSG00000005059	Heart	1.22201341622826	ENST00000394650	MED	ENST00000394650	79	-0.543	-1.11758227848101	3.35498344452178	238.126582278481	8	20	11	20	28	8	3	0	NA	0.392405063291139	0.253164556962025	0.10126582278481	FALSE	MCUB	mitochondrial calcium uniporter dominant negative subunit beta [Source:HGNC Symbol;Acc:HGNC:26076]	0.10126582278481	0.487471457248309	FALSE	NA	NA
ENSG00000005059	Kidney	1.83347609682711	ENST00000394650	MED	ENST00000394650	79	-0.543	-1.11758227848101	3.35498344452178	238.126582278481	8	20	11	20	28	8	3	0	NA	0.392405063291139	0.253164556962025	0.10126582278481	FALSE	MCUB	mitochondrial calcium uniporter dominant negative subunit beta [Source:HGNC Symbol;Acc:HGNC:26076]	0.10126582278481	0.487471457248309	FALSE	NA	NA
ENSG00000005059	Liver	2.25685012257227	ENST00000394650	MED	ENST00000394650	79	-0.543	-1.11758227848101	3.35498344452178	238.126582278481	8	20	11	20	28	8	3	0	NA	0.392405063291139	0.253164556962025	0.10126582278481	FALSE	MCUB	mitochondrial calcium uniporter dominant negative subunit beta [Source:HGNC Symbol;Acc:HGNC:26076]	0.10126582278481	0.487471457248309	FALSE	NA	NA
ENSG00000005059	Ovary	2.71773214883431	ENST00000394650	MED	ENST00000394650	79	-0.543	-1.11758227848101	3.35498344452178	238.126582278481	8	20	11	20	28	8	3	0	NA	0.392405063291139	0.253164556962025	0.10126582278481	FALSE	MCUB	mitochondrial calcium uniporter dominant negative subunit beta [Source:HGNC Symbol;Acc:HGNC:26076]	0.10126582278481	0.487471457248309	FALSE	NA	NA
ENSG00000005059	Testis	1.94548804264337	ENST00000394650	MED	ENST00000394650	79	-0.543	-1.11758227848101	3.35498344452178	238.126582278481	8	20	11	20	28	8	3	0	NA	0.392405063291139	0.253164556962025	0.10126582278481	FALSE	MCUB	mitochondrial calcium uniporter dominant negative subunit beta [Source:HGNC Symbol;Acc:HGNC:26076]	0.10126582278481	0.487471457248309	FALSE	NA	NA
ENSG00000005073	Brain	0.00649000986893797	ENST00000006015	LOW	ENST00000006015	63	4.094	4.17250793650794	3.11449432478686	232.952380952381	46	33	22	5	3	2	25	17	NA	0.873015873015873	0.523809523809524	0.73015873015873	FALSE	HOXA11	homeobox A11 [Source:HGNC Symbol;Acc:HGNC:5101]	0.73015873015873	3.51482395960388	99th	12.6609364218827	99th
ENSG00000005073	Cerebellum	0.00244289337352979	ENST00000006015	LOW	ENST00000006015	63	4.094	4.17250793650794	3.11449432478686	232.952380952381	46	33	22	5	3	2	25	17	NA	0.873015873015873	0.523809523809524	0.73015873015873	FALSE	HOXA11	homeobox A11 [Source:HGNC Symbol;Acc:HGNC:5101]	0.73015873015873	3.51482395960388	99th	12.6609364218827	99th
ENSG00000005073	Heart	0.00751385916942997	ENST00000006015	LOW	ENST00000006015	63	4.094	4.17250793650794	3.11449432478686	232.952380952381	46	33	22	5	3	2	25	17	NA	0.873015873015873	0.523809523809524	0.73015873015873	FALSE	HOXA11	homeobox A11 [Source:HGNC Symbol;Acc:HGNC:5101]	0.73015873015873	3.51482395960388	99th	12.6609364218827	99th
ENSG00000005073	Kidney	12.7878864410125	ENST00000006015	MED	ENST00000006015	63	4.094	4.17250793650794	3.11449432478686	232.952380952381	46	33	22	5	3	2	25	17	NA	0.873015873015873	0.523809523809524	0.73015873015873	FALSE	HOXA11	homeobox A11 [Source:HGNC Symbol;Acc:HGNC:5101]	0.73015873015873	3.51482395960388	99th	12.6609364218827	99th
ENSG00000005073	Liver	0.00984516729236961	ENST00000006015	LOW	ENST00000006015	63	4.094	4.17250793650794	3.11449432478686	232.952380952381	46	33	22	5	3	2	25	17	NA	0.873015873015873	0.523809523809524	0.73015873015873	FALSE	HOXA11	homeobox A11 [Source:HGNC Symbol;Acc:HGNC:5101]	0.73015873015873	3.51482395960388	99th	12.6609364218827	99th
ENSG00000005073	Ovary	1.3219331640177	ENST00000006015	MED	ENST00000006015	63	4.094	4.17250793650794	3.11449432478686	232.952380952381	46	33	22	5	3	2	25	17	NA	0.873015873015873	0.523809523809524	0.73015873015873	FALSE	HOXA11	homeobox A11 [Source:HGNC Symbol;Acc:HGNC:5101]	0.73015873015873	3.51482395960388	99th	12.6609364218827	99th
ENSG00000005073	Testis	1.60695073200215	ENST00000006015	MED	ENST00000006015	63	4.094	4.17250793650794	3.11449432478686	232.952380952381	46	33	22	5	3	2	25	17	NA	0.873015873015873	0.523809523809524	0.73015873015873	FALSE	HOXA11	homeobox A11 [Source:HGNC Symbol;Acc:HGNC:5101]	0.73015873015873	3.51482395960388	99th	12.6609364218827	99th
ENSG00000005075	Brain	21.7890819897972	ENST00000292614	HIGH	ENST00000292614	16	-1.717	-2.58175	6.86425350639092	236.125	4	5	4	3	4	4	4	0	NA	0.5625	0.3125	0.25	FALSE	POLR2J	RNA polymerase II subunit J [Source:HGNC Symbol;Acc:HGNC:9197]	0.25	1.20344516008176	enriched	NA	NA
ENSG00000005075	Cerebellum	17.158464179203	ENST00000292614	HIGH	ENST00000292614	16	-1.717	-2.58175	6.86425350639092	236.125	4	5	4	3	4	4	4	0	NA	0.5625	0.3125	0.25	FALSE	POLR2J	RNA polymerase II subunit J [Source:HGNC Symbol;Acc:HGNC:9197]	0.25	1.20344516008176	enriched	NA	NA
ENSG00000005075	Heart	32.18608044398	ENST00000292614	HIGH	ENST00000292614	16	-1.717	-2.58175	6.86425350639092	236.125	4	5	4	3	4	4	4	0	NA	0.5625	0.3125	0.25	FALSE	POLR2J	RNA polymerase II subunit J [Source:HGNC Symbol;Acc:HGNC:9197]	0.25	1.20344516008176	enriched	NA	NA
ENSG00000005075	Kidney	17.2965951614625	ENST00000292614	HIGH	ENST00000292614	16	-1.717	-2.58175	6.86425350639092	236.125	4	5	4	3	4	4	4	0	NA	0.5625	0.3125	0.25	FALSE	POLR2J	RNA polymerase II subunit J [Source:HGNC Symbol;Acc:HGNC:9197]	0.25	1.20344516008176	enriched	NA	NA
ENSG00000005075	Liver	42.2386769336104	ENST00000292614	HIGH	ENST00000292614	16	-1.717	-2.58175	6.86425350639092	236.125	4	5	4	3	4	4	4	0	NA	0.5625	0.3125	0.25	FALSE	POLR2J	RNA polymerase II subunit J [Source:HGNC Symbol;Acc:HGNC:9197]	0.25	1.20344516008176	enriched	NA	NA
ENSG00000005075	Ovary	21.2119968408748	ENST00000292614	HIGH	ENST00000292614	16	-1.717	-2.58175	6.86425350639092	236.125	4	5	4	3	4	4	4	0	NA	0.5625	0.3125	0.25	FALSE	POLR2J	RNA polymerase II subunit J [Source:HGNC Symbol;Acc:HGNC:9197]	0.25	1.20344516008176	enriched	NA	NA
ENSG00000005075	Testis	21.7885624685381	ENST00000292614	HIGH	ENST00000292614	16	-1.717	-2.58175	6.86425350639092	236.125	4	5	4	3	4	4	4	0	NA	0.5625	0.3125	0.25	FALSE	POLR2J	RNA polymerase II subunit J [Source:HGNC Symbol;Acc:HGNC:9197]	0.25	1.20344516008176	enriched	NA	NA
ENSG00000005100	Brain	7.30588133942976	ENST00000225296	MED	ENST00000225296	153	-0.166	-0.887666666666667	3.91739783395479	236.745098039216	22	35	53	34	31	12	20	0	NA	0.57516339869281	0.22875816993464	0.143790849673203	FALSE	DHX33	DEAH-box helicase 33 [Source:HGNC Symbol;Acc:HGNC:16718]	0.143790849673203	0.69217760841304	FALSE	0	FALSE
ENSG00000005100	Cerebellum	6.73621290054751	ENST00000225296	MED	ENST00000225296	153	-0.166	-0.887666666666667	3.91739783395479	236.745098039216	22	35	53	34	31	12	20	0	NA	0.57516339869281	0.22875816993464	0.143790849673203	FALSE	DHX33	DEAH-box helicase 33 [Source:HGNC Symbol;Acc:HGNC:16718]	0.143790849673203	0.69217760841304	FALSE	0	FALSE
ENSG00000005100	Heart	4.73655636723656	ENST00000225296	MED	ENST00000225296	153	-0.166	-0.887666666666667	3.91739783395479	236.745098039216	22	35	53	34	31	12	20	0	NA	0.57516339869281	0.22875816993464	0.143790849673203	FALSE	DHX33	DEAH-box helicase 33 [Source:HGNC Symbol;Acc:HGNC:16718]	0.143790849673203	0.69217760841304	FALSE	0	FALSE
ENSG00000005100	Kidney	6.79581310551559	ENST00000225296	MED	ENST00000225296	153	-0.166	-0.887666666666667	3.91739783395479	236.745098039216	22	35	53	34	31	12	20	0	NA	0.57516339869281	0.22875816993464	0.143790849673203	FALSE	DHX33	DEAH-box helicase 33 [Source:HGNC Symbol;Acc:HGNC:16718]	0.143790849673203	0.69217760841304	FALSE	0	FALSE
ENSG00000005100	Liver	5.58876670292779	ENST00000225296	MED	ENST00000225296	153	-0.166	-0.887666666666667	3.91739783395479	236.745098039216	22	35	53	34	31	12	20	0	NA	0.57516339869281	0.22875816993464	0.143790849673203	FALSE	DHX33	DEAH-box helicase 33 [Source:HGNC Symbol;Acc:HGNC:16718]	0.143790849673203	0.69217760841304	FALSE	0	FALSE
ENSG00000005100	Ovary	9.67770186551258	ENST00000225296	MED	ENST00000225296	153	-0.166	-0.887666666666667	3.91739783395479	236.745098039216	22	35	53	34	31	12	20	0	NA	0.57516339869281	0.22875816993464	0.143790849673203	FALSE	DHX33	DEAH-box helicase 33 [Source:HGNC Symbol;Acc:HGNC:16718]	0.143790849673203	0.69217760841304	FALSE	0	FALSE
ENSG00000005100	Testis	5.86950489234646	ENST00000225296	MED	ENST00000225296	153	-0.166	-0.887666666666667	3.91739783395479	236.745098039216	22	35	53	34	31	12	20	0	NA	0.57516339869281	0.22875816993464	0.143790849673203	FALSE	DHX33	DEAH-box helicase 33 [Source:HGNC Symbol;Acc:HGNC:16718]	0.143790849673203	0.69217760841304	FALSE	0	FALSE
ENSG00000005102	Brain	0.0677575259270154	ENST00000318579	LOW	ENST00000318579	69	-0.376	-1.6401884057971	4.76581674771542	240.057971014493	11	21	27	8	13	3	10	0	NA	0.695652173913043	0.304347826086957	0.159420289855072	FALSE	MEOX1	mesenchyme homeobox 1 [Source:HGNC Symbol;Acc:HGNC:7013]	0.159420289855072	0.767414304979675	FALSE	0	FALSE
ENSG00000005102	Cerebellum	0.131279272406365	ENST00000318579	LOW	ENST00000318579	69	-0.376	-1.6401884057971	4.76581674771542	240.057971014493	11	21	27	8	13	3	10	0	NA	0.695652173913043	0.304347826086957	0.159420289855072	FALSE	MEOX1	mesenchyme homeobox 1 [Source:HGNC Symbol;Acc:HGNC:7013]	0.159420289855072	0.767414304979675	FALSE	0	FALSE
ENSG00000005102	Heart	8.14057106262325	ENST00000318579	MED	ENST00000318579	69	-0.376	-1.6401884057971	4.76581674771542	240.057971014493	11	21	27	8	13	3	10	0	NA	0.695652173913043	0.304347826086957	0.159420289855072	FALSE	MEOX1	mesenchyme homeobox 1 [Source:HGNC Symbol;Acc:HGNC:7013]	0.159420289855072	0.767414304979675	FALSE	0	FALSE
ENSG00000005102	Kidney	8.10680391453106	ENST00000318579	MED	ENST00000318579	69	-0.376	-1.6401884057971	4.76581674771542	240.057971014493	11	21	27	8	13	3	10	0	NA	0.695652173913043	0.304347826086957	0.159420289855072	FALSE	MEOX1	mesenchyme homeobox 1 [Source:HGNC Symbol;Acc:HGNC:7013]	0.159420289855072	0.767414304979675	FALSE	0	FALSE
ENSG00000005102	Liver	0.157901226265837	ENST00000318579	LOW	ENST00000318579	69	-0.376	-1.6401884057971	4.76581674771542	240.057971014493	11	21	27	8	13	3	10	0	NA	0.695652173913043	0.304347826086957	0.159420289855072	FALSE	MEOX1	mesenchyme homeobox 1 [Source:HGNC Symbol;Acc:HGNC:7013]	0.159420289855072	0.767414304979675	FALSE	0	FALSE
ENSG00000005102	Ovary	1.92378104638958	ENST00000318579	MED	ENST00000318579	69	-0.376	-1.6401884057971	4.76581674771542	240.057971014493	11	21	27	8	13	3	10	0	NA	0.695652173913043	0.304347826086957	0.159420289855072	FALSE	MEOX1	mesenchyme homeobox 1 [Source:HGNC Symbol;Acc:HGNC:7013]	0.159420289855072	0.767414304979675	FALSE	0	FALSE
ENSG00000005102	Testis	2.74971991516866	ENST00000318579	MED	ENST00000318579	69	-0.376	-1.6401884057971	4.76581674771542	240.057971014493	11	21	27	8	13	3	10	0	NA	0.695652173913043	0.304347826086957	0.159420289855072	FALSE	MEOX1	mesenchyme homeobox 1 [Source:HGNC Symbol;Acc:HGNC:7013]	0.159420289855072	0.767414304979675	FALSE	0	FALSE
ENSG00000005108	Brain	5.80629383805478	ENST00000423059	MED	ENST00000423059	309	-0.392	-1.03216504854369	3.59727188774477	240.116504854369	40	53	72	79	105	28	29	2	NA	0.40453074433657	0.171521035598705	0.129449838187702	FALSE	THSD7A	thrombospondin type 1 domain containing 7A [Source:HGNC Symbol;Acc:HGNC:22207]	0.129449838187702	0.62314312496143	FALSE	1.28407063102259	enriched
ENSG00000005108	Cerebellum	11.0338103853611	ENST00000423059	MED	ENST00000423059	309	-0.392	-1.03216504854369	3.59727188774477	240.116504854369	40	53	72	79	105	28	29	2	NA	0.40453074433657	0.171521035598705	0.129449838187702	FALSE	THSD7A	thrombospondin type 1 domain containing 7A [Source:HGNC Symbol;Acc:HGNC:22207]	0.129449838187702	0.62314312496143	FALSE	1.28407063102259	enriched
ENSG00000005108	Heart	1.92049625472827	ENST00000423059	MED	ENST00000423059	309	-0.392	-1.03216504854369	3.59727188774477	240.116504854369	40	53	72	79	105	28	29	2	NA	0.40453074433657	0.171521035598705	0.129449838187702	FALSE	THSD7A	thrombospondin type 1 domain containing 7A [Source:HGNC Symbol;Acc:HGNC:22207]	0.129449838187702	0.62314312496143	FALSE	1.28407063102259	enriched
ENSG00000005108	Kidney	11.916881345998	ENST00000423059	MED	ENST00000423059	309	-0.392	-1.03216504854369	3.59727188774477	240.116504854369	40	53	72	79	105	28	29	2	NA	0.40453074433657	0.171521035598705	0.129449838187702	FALSE	THSD7A	thrombospondin type 1 domain containing 7A [Source:HGNC Symbol;Acc:HGNC:22207]	0.129449838187702	0.62314312496143	FALSE	1.28407063102259	enriched
ENSG00000005108	Liver	0.6175863664548	ENST00000423059	MED	ENST00000423059	309	-0.392	-1.03216504854369	3.59727188774477	240.116504854369	40	53	72	79	105	28	29	2	NA	0.40453074433657	0.171521035598705	0.129449838187702	FALSE	THSD7A	thrombospondin type 1 domain containing 7A [Source:HGNC Symbol;Acc:HGNC:22207]	0.129449838187702	0.62314312496143	FALSE	1.28407063102259	enriched
ENSG00000005108	Ovary	4.14952507455761	ENST00000423059	MED	ENST00000423059	309	-0.392	-1.03216504854369	3.59727188774477	240.116504854369	40	53	72	79	105	28	29	2	NA	0.40453074433657	0.171521035598705	0.129449838187702	FALSE	THSD7A	thrombospondin type 1 domain containing 7A [Source:HGNC Symbol;Acc:HGNC:22207]	0.129449838187702	0.62314312496143	FALSE	1.28407063102259	enriched
ENSG00000005108	Testis	2.16771375285754	ENST00000423059	MED	ENST00000423059	309	-0.392	-1.03216504854369	3.59727188774477	240.116504854369	40	53	72	79	105	28	29	2	NA	0.40453074433657	0.171521035598705	0.129449838187702	FALSE	THSD7A	thrombospondin type 1 domain containing 7A [Source:HGNC Symbol;Acc:HGNC:22207]	0.129449838187702	0.62314312496143	FALSE	1.28407063102259	enriched
ENSG00000005156	Brain	5.5643020693541	ENST00000378526	MED	ENST00000378526	392	0.528	0.335198979591837	2.75942047665003	239.854591836735	74	127	107	79	79	19	18	1	NA	0.596938775510204	0.323979591836735	0.188775510204082	FALSE	LIG3	DNA ligase 3 [Source:HGNC Symbol;Acc:HGNC:6600]	0.188775510204082	0.90872389638827	FALSE	1.03439023054597	enriched
ENSG00000005156	Cerebellum	5.78965376205078	ENST00000378526	MED	ENST00000378526	392	0.528	0.335198979591837	2.75942047665003	239.854591836735	74	127	107	79	79	19	18	1	NA	0.596938775510204	0.323979591836735	0.188775510204082	FALSE	LIG3	DNA ligase 3 [Source:HGNC Symbol;Acc:HGNC:6600]	0.188775510204082	0.90872389638827	FALSE	1.03439023054597	enriched
ENSG00000005156	Heart	4.41319976135411	ENST00000378526	MED	ENST00000378526	392	0.528	0.335198979591837	2.75942047665003	239.854591836735	74	127	107	79	79	19	18	1	NA	0.596938775510204	0.323979591836735	0.188775510204082	FALSE	LIG3	DNA ligase 3 [Source:HGNC Symbol;Acc:HGNC:6600]	0.188775510204082	0.90872389638827	FALSE	1.03439023054597	enriched
ENSG00000005156	Kidney	5.57206984266945	ENST00000378526	MED	ENST00000378526	392	0.528	0.335198979591837	2.75942047665003	239.854591836735	74	127	107	79	79	19	18	1	NA	0.596938775510204	0.323979591836735	0.188775510204082	FALSE	LIG3	DNA ligase 3 [Source:HGNC Symbol;Acc:HGNC:6600]	0.188775510204082	0.90872389638827	FALSE	1.03439023054597	enriched
ENSG00000005156	Liver	3.55138497781397	ENST00000378526	MED	ENST00000378526	392	0.528	0.335198979591837	2.75942047665003	239.854591836735	74	127	107	79	79	19	18	1	NA	0.596938775510204	0.323979591836735	0.188775510204082	FALSE	LIG3	DNA ligase 3 [Source:HGNC Symbol;Acc:HGNC:6600]	0.188775510204082	0.90872389638827	FALSE	1.03439023054597	enriched
ENSG00000005156	Ovary	6.4156239293206	ENST00000378526	MED	ENST00000378526	392	0.528	0.335198979591837	2.75942047665003	239.854591836735	74	127	107	79	79	19	18	1	NA	0.596938775510204	0.323979591836735	0.188775510204082	FALSE	LIG3	DNA ligase 3 [Source:HGNC Symbol;Acc:HGNC:6600]	0.188775510204082	0.90872389638827	FALSE	1.03439023054597	enriched
ENSG00000005156	Testis	5.68093732601446	ENST00000378526	MED	ENST00000378526	392	0.528	0.335198979591837	2.75942047665003	239.854591836735	74	127	107	79	79	19	18	1	NA	0.596938775510204	0.323979591836735	0.188775510204082	FALSE	LIG3	DNA ligase 3 [Source:HGNC Symbol;Acc:HGNC:6600]	0.188775510204082	0.90872389638827	FALSE	1.03439023054597	enriched
ENSG00000005175	Brain	7.11929923530386	ENST00000005386	MED	ENST00000005386	81	0.28	0.424493827160494	2.16400375533094	239.913580246914	8	4	6	42	29	16	5	0	NA	0.123456790123457	0.0493827160493827	0.0987654320987654	FALSE	RPAP3	RNA polymerase II associated protein 3 [Source:HGNC Symbol;Acc:HGNC:26151]	0.0987654320987654	0.475435124970573	FALSE	NA	NA
ENSG00000005175	Cerebellum	7.86131267709099	ENST00000005386	MED	ENST00000005386	81	0.28	0.424493827160494	2.16400375533094	239.913580246914	8	4	6	42	29	16	5	0	NA	0.123456790123457	0.0493827160493827	0.0987654320987654	FALSE	RPAP3	RNA polymerase II associated protein 3 [Source:HGNC Symbol;Acc:HGNC:26151]	0.0987654320987654	0.475435124970573	FALSE	NA	NA
ENSG00000005175	Heart	11.5578237545533	ENST00000005386	MED	ENST00000005386	81	0.28	0.424493827160494	2.16400375533094	239.913580246914	8	4	6	42	29	16	5	0	NA	0.123456790123457	0.0493827160493827	0.0987654320987654	FALSE	RPAP3	RNA polymerase II associated protein 3 [Source:HGNC Symbol;Acc:HGNC:26151]	0.0987654320987654	0.475435124970573	FALSE	NA	NA
ENSG00000005175	Kidney	9.9681441256042	ENST00000005386	MED	ENST00000005386	81	0.28	0.424493827160494	2.16400375533094	239.913580246914	8	4	6	42	29	16	5	0	NA	0.123456790123457	0.0493827160493827	0.0987654320987654	FALSE	RPAP3	RNA polymerase II associated protein 3 [Source:HGNC Symbol;Acc:HGNC:26151]	0.0987654320987654	0.475435124970573	FALSE	NA	NA
ENSG00000005175	Liver	7.36124066603087	ENST00000005386	MED	ENST00000005386	81	0.28	0.424493827160494	2.16400375533094	239.913580246914	8	4	6	42	29	16	5	0	NA	0.123456790123457	0.0493827160493827	0.0987654320987654	FALSE	RPAP3	RNA polymerase II associated protein 3 [Source:HGNC Symbol;Acc:HGNC:26151]	0.0987654320987654	0.475435124970573	FALSE	NA	NA
ENSG00000005175	Ovary	10.4095607360108	ENST00000005386	MED	ENST00000005386	81	0.28	0.424493827160494	2.16400375533094	239.913580246914	8	4	6	42	29	16	5	0	NA	0.123456790123457	0.0493827160493827	0.0987654320987654	FALSE	RPAP3	RNA polymerase II associated protein 3 [Source:HGNC Symbol;Acc:HGNC:26151]	0.0987654320987654	0.475435124970573	FALSE	NA	NA
ENSG00000005175	Testis	8.64377445169486	ENST00000005386	MED	ENST00000005386	81	0.28	0.424493827160494	2.16400375533094	239.913580246914	8	4	6	42	29	16	5	0	NA	0.123456790123457	0.0493827160493827	0.0987654320987654	FALSE	RPAP3	RNA polymerase II associated protein 3 [Source:HGNC Symbol;Acc:HGNC:26151]	0.0987654320987654	0.475435124970573	FALSE	NA	NA
ENSG00000005187	Brain	0.113117478062678	ENST00000289416	LOW	ENST00000289416	186	0.346	0.498059139784946	1.56630308818285	226.268817204301	21	41	16	50	79	13	5	1	NA	0.306451612903226	0.220430107526882	0.112903225806452	FALSE	ACSM3	acyl-CoA synthetase medium chain family member 3 [Source:HGNC Symbol;Acc:HGNC:10522]	0.112903225806452	0.54349136261757	FALSE	NA	NA
ENSG00000005187	Cerebellum	0.0899971452146531	ENST00000289416	LOW	ENST00000289416	186	0.346	0.498059139784946	1.56630308818285	226.268817204301	21	41	16	50	79	13	5	1	NA	0.306451612903226	0.220430107526882	0.112903225806452	FALSE	ACSM3	acyl-CoA synthetase medium chain family member 3 [Source:HGNC Symbol;Acc:HGNC:10522]	0.112903225806452	0.54349136261757	FALSE	NA	NA
ENSG00000005187	Heart	1.70427832692738	ENST00000289416	MED	ENST00000289416	186	0.346	0.498059139784946	1.56630308818285	226.268817204301	21	41	16	50	79	13	5	1	NA	0.306451612903226	0.220430107526882	0.112903225806452	FALSE	ACSM3	acyl-CoA synthetase medium chain family member 3 [Source:HGNC Symbol;Acc:HGNC:10522]	0.112903225806452	0.54349136261757	FALSE	NA	NA
ENSG00000005187	Kidney	8.68189626723125	ENST00000289416	MED	ENST00000289416	186	0.346	0.498059139784946	1.56630308818285	226.268817204301	21	41	16	50	79	13	5	1	NA	0.306451612903226	0.220430107526882	0.112903225806452	FALSE	ACSM3	acyl-CoA synthetase medium chain family member 3 [Source:HGNC Symbol;Acc:HGNC:10522]	0.112903225806452	0.54349136261757	FALSE	NA	NA
ENSG00000005187	Liver	17.6093420310712	ENST00000289416	HIGH	ENST00000289416	186	0.346	0.498059139784946	1.56630308818285	226.268817204301	21	41	16	50	79	13	5	1	NA	0.306451612903226	0.220430107526882	0.112903225806452	FALSE	ACSM3	acyl-CoA synthetase medium chain family member 3 [Source:HGNC Symbol;Acc:HGNC:10522]	0.112903225806452	0.54349136261757	FALSE	NA	NA
ENSG00000005187	Ovary	7.26008445057172	ENST00000289416	MED	ENST00000289416	186	0.346	0.498059139784946	1.56630308818285	226.268817204301	21	41	16	50	79	13	5	1	NA	0.306451612903226	0.220430107526882	0.112903225806452	FALSE	ACSM3	acyl-CoA synthetase medium chain family member 3 [Source:HGNC Symbol;Acc:HGNC:10522]	0.112903225806452	0.54349136261757	FALSE	NA	NA
ENSG00000005187	Testis	10.7806513782223	ENST00000289416	MED	ENST00000289416	186	0.346	0.498059139784946	1.56630308818285	226.268817204301	21	41	16	50	79	13	5	1	NA	0.306451612903226	0.220430107526882	0.112903225806452	FALSE	ACSM3	acyl-CoA synthetase medium chain family member 3 [Source:HGNC Symbol;Acc:HGNC:10522]	0.112903225806452	0.54349136261757	FALSE	NA	NA
ENSG00000005189	Brain	2.75048800991409	ENST00000261377	MED	ENST00000261377	140	0.3025	0.356757142857143	1.31689520333522	219.564285714286	8	44	22	36	38	19	7	0	NA	0.471428571428571	0.314285714285714	0.0571428571428571	FALSE	REXO5	RNA exonuclease 5 [Source:HGNC Symbol;Acc:HGNC:24661]	0.0571428571428571	0.27507317944726	FALSE	0	FALSE
ENSG00000005189	Cerebellum	2.81591307547352	ENST00000261377	MED	ENST00000261377	140	0.3025	0.356757142857143	1.31689520333522	219.564285714286	8	44	22	36	38	19	7	0	NA	0.471428571428571	0.314285714285714	0.0571428571428571	FALSE	REXO5	RNA exonuclease 5 [Source:HGNC Symbol;Acc:HGNC:24661]	0.0571428571428571	0.27507317944726	FALSE	0	FALSE
ENSG00000005189	Heart	6.28224448559579	ENST00000261377	MED	ENST00000261377	140	0.3025	0.356757142857143	1.31689520333522	219.564285714286	8	44	22	36	38	19	7	0	NA	0.471428571428571	0.314285714285714	0.0571428571428571	FALSE	REXO5	RNA exonuclease 5 [Source:HGNC Symbol;Acc:HGNC:24661]	0.0571428571428571	0.27507317944726	FALSE	0	FALSE
ENSG00000005189	Kidney	1.57095553462087	ENST00000261377	MED	ENST00000261377	140	0.3025	0.356757142857143	1.31689520333522	219.564285714286	8	44	22	36	38	19	7	0	NA	0.471428571428571	0.314285714285714	0.0571428571428571	FALSE	REXO5	RNA exonuclease 5 [Source:HGNC Symbol;Acc:HGNC:24661]	0.0571428571428571	0.27507317944726	FALSE	0	FALSE
ENSG00000005189	Liver	4.36078133295698	ENST00000261377	MED	ENST00000261377	140	0.3025	0.356757142857143	1.31689520333522	219.564285714286	8	44	22	36	38	19	7	0	NA	0.471428571428571	0.314285714285714	0.0571428571428571	FALSE	REXO5	RNA exonuclease 5 [Source:HGNC Symbol;Acc:HGNC:24661]	0.0571428571428571	0.27507317944726	FALSE	0	FALSE
ENSG00000005189	Ovary	12.7255175183513	ENST00000261377	MED	ENST00000261377	140	0.3025	0.356757142857143	1.31689520333522	219.564285714286	8	44	22	36	38	19	7	0	NA	0.471428571428571	0.314285714285714	0.0571428571428571	FALSE	REXO5	RNA exonuclease 5 [Source:HGNC Symbol;Acc:HGNC:24661]	0.0571428571428571	0.27507317944726	FALSE	0	FALSE
ENSG00000005189	Testis	46.641600961162	ENST00000261377	HIGH	ENST00000261377	140	0.3025	0.356757142857143	1.31689520333522	219.564285714286	8	44	22	36	38	19	7	0	NA	0.471428571428571	0.314285714285714	0.0571428571428571	FALSE	REXO5	RNA exonuclease 5 [Source:HGNC Symbol;Acc:HGNC:24661]	0.0571428571428571	0.27507317944726	FALSE	0	FALSE
ENSG00000005194	Brain	16.9304082980024	ENST00000394391	HIGH	ENST00000394391	67	-0.414	-0.637671641791045	3.58173955700071	240.029850746269	13	4	21	23	19	8	4	0	NA	0.373134328358209	0.0597014925373134	0.194029850746269	FALSE	CIAPIN1	cytokine induced apoptosis inhibitor 1 [Source:HGNC Symbol;Acc:HGNC:28050]	0.194029850746269	0.934017139167935	FALSE	NA	NA
ENSG00000005194	Cerebellum	16.2670504346324	ENST00000394391	HIGH	ENST00000394391	67	-0.414	-0.637671641791045	3.58173955700071	240.029850746269	13	4	21	23	19	8	4	0	NA	0.373134328358209	0.0597014925373134	0.194029850746269	FALSE	CIAPIN1	cytokine induced apoptosis inhibitor 1 [Source:HGNC Symbol;Acc:HGNC:28050]	0.194029850746269	0.934017139167935	FALSE	NA	NA
ENSG00000005194	Heart	16.4177500940106	ENST00000394391	HIGH	ENST00000394391	67	-0.414	-0.637671641791045	3.58173955700071	240.029850746269	13	4	21	23	19	8	4	0	NA	0.373134328358209	0.0597014925373134	0.194029850746269	FALSE	CIAPIN1	cytokine induced apoptosis inhibitor 1 [Source:HGNC Symbol;Acc:HGNC:28050]	0.194029850746269	0.934017139167935	FALSE	NA	NA
ENSG00000005194	Kidney	14.5208941703884	ENST00000394391	HIGH	ENST00000394391	67	-0.414	-0.637671641791045	3.58173955700071	240.029850746269	13	4	21	23	19	8	4	0	NA	0.373134328358209	0.0597014925373134	0.194029850746269	FALSE	CIAPIN1	cytokine induced apoptosis inhibitor 1 [Source:HGNC Symbol;Acc:HGNC:28050]	0.194029850746269	0.934017139167935	FALSE	NA	NA
ENSG00000005194	Liver	12.1581289025859	ENST00000394391	MED	ENST00000394391	67	-0.414	-0.637671641791045	3.58173955700071	240.029850746269	13	4	21	23	19	8	4	0	NA	0.373134328358209	0.0597014925373134	0.194029850746269	FALSE	CIAPIN1	cytokine induced apoptosis inhibitor 1 [Source:HGNC Symbol;Acc:HGNC:28050]	0.194029850746269	0.934017139167935	FALSE	NA	NA
ENSG00000005194	Ovary	16.4515494855929	ENST00000394391	HIGH	ENST00000394391	67	-0.414	-0.637671641791045	3.58173955700071	240.029850746269	13	4	21	23	19	8	4	0	NA	0.373134328358209	0.0597014925373134	0.194029850746269	FALSE	CIAPIN1	cytokine induced apoptosis inhibitor 1 [Source:HGNC Symbol;Acc:HGNC:28050]	0.194029850746269	0.934017139167935	FALSE	NA	NA
ENSG00000005194	Testis	18.7338302296413	ENST00000394391	HIGH	ENST00000394391	67	-0.414	-0.637671641791045	3.58173955700071	240.029850746269	13	4	21	23	19	8	4	0	NA	0.373134328358209	0.0597014925373134	0.194029850746269	FALSE	CIAPIN1	cytokine induced apoptosis inhibitor 1 [Source:HGNC Symbol;Acc:HGNC:28050]	0.194029850746269	0.934017139167935	FALSE	NA	NA
ENSG00000005238	Brain	7.9407263476951	ENST00000322813	MED	ENST00000322813	180	3.6295	3.55299444444444	2.6746768060326	239.188888888889	126	44	51	53	32	7	11	5	NA	0.527777777777778	0.244444444444444	0.7	FALSE	FAM214B	family with sequence similarity 214 member B [Source:HGNC Symbol;Acc:HGNC:25666]	0.7	3.36964644822894	99th	8.46319279537614	95th
ENSG00000005238	Cerebellum	6.89014941796519	ENST00000322813	MED	ENST00000322813	180	3.6295	3.55299444444444	2.6746768060326	239.188888888889	126	44	51	53	32	7	11	5	NA	0.527777777777778	0.244444444444444	0.7	FALSE	FAM214B	family with sequence similarity 214 member B [Source:HGNC Symbol;Acc:HGNC:25666]	0.7	3.36964644822894	99th	8.46319279537614	95th
ENSG00000005238	Heart	4.45236405432657	ENST00000322813	MED	ENST00000322813	180	3.6295	3.55299444444444	2.6746768060326	239.188888888889	126	44	51	53	32	7	11	5	NA	0.527777777777778	0.244444444444444	0.7	FALSE	FAM214B	family with sequence similarity 214 member B [Source:HGNC Symbol;Acc:HGNC:25666]	0.7	3.36964644822894	99th	8.46319279537614	95th
ENSG00000005238	Kidney	3.57412490514864	ENST00000322813	MED	ENST00000322813	180	3.6295	3.55299444444444	2.6746768060326	239.188888888889	126	44	51	53	32	7	11	5	NA	0.527777777777778	0.244444444444444	0.7	FALSE	FAM214B	family with sequence similarity 214 member B [Source:HGNC Symbol;Acc:HGNC:25666]	0.7	3.36964644822894	99th	8.46319279537614	95th
ENSG00000005238	Liver	13.391236740155	ENST00000322813	HIGH	ENST00000322813	180	3.6295	3.55299444444444	2.6746768060326	239.188888888889	126	44	51	53	32	7	11	5	NA	0.527777777777778	0.244444444444444	0.7	FALSE	FAM214B	family with sequence similarity 214 member B [Source:HGNC Symbol;Acc:HGNC:25666]	0.7	3.36964644822894	99th	8.46319279537614	95th
ENSG00000005238	Ovary	4.42643335046747	ENST00000322813	MED	ENST00000322813	180	3.6295	3.55299444444444	2.6746768060326	239.188888888889	126	44	51	53	32	7	11	5	NA	0.527777777777778	0.244444444444444	0.7	FALSE	FAM214B	family with sequence similarity 214 member B [Source:HGNC Symbol;Acc:HGNC:25666]	0.7	3.36964644822894	99th	8.46319279537614	95th
ENSG00000005238	Testis	3.97749545409896	ENST00000322813	MED	ENST00000322813	180	3.6295	3.55299444444444	2.6746768060326	239.188888888889	126	44	51	53	32	7	11	5	NA	0.527777777777778	0.244444444444444	0.7	FALSE	FAM214B	family with sequence similarity 214 member B [Source:HGNC Symbol;Acc:HGNC:25666]	0.7	3.36964644822894	99th	8.46319279537614	95th
ENSG00000005243	Brain	1.42825219998029	ENST00000621465	MED	ENST00000621465	25	0.697	1.16336	3.05742663962141	237.24	9	5	11	6	3	9	2	0	NA	0.64	0.2	0.36	FALSE	COPZ2	COPI coat complex subunit zeta 2 [Source:HGNC Symbol;Acc:HGNC:19356]	0.36	1.73296103051774	enriched	NA	NA
ENSG00000005243	Cerebellum	1.09871714330657	ENST00000621465	MED	ENST00000621465	25	0.697	1.16336	3.05742663962141	237.24	9	5	11	6	3	9	2	0	NA	0.64	0.2	0.36	FALSE	COPZ2	COPI coat complex subunit zeta 2 [Source:HGNC Symbol;Acc:HGNC:19356]	0.36	1.73296103051774	enriched	NA	NA
ENSG00000005243	Heart	9.94874936662653	ENST00000621465	MED	ENST00000621465	25	0.697	1.16336	3.05742663962141	237.24	9	5	11	6	3	9	2	0	NA	0.64	0.2	0.36	FALSE	COPZ2	COPI coat complex subunit zeta 2 [Source:HGNC Symbol;Acc:HGNC:19356]	0.36	1.73296103051774	enriched	NA	NA
ENSG00000005243	Kidney	4.75986374023689	ENST00000621465	MED	ENST00000621465	25	0.697	1.16336	3.05742663962141	237.24	9	5	11	6	3	9	2	0	NA	0.64	0.2	0.36	FALSE	COPZ2	COPI coat complex subunit zeta 2 [Source:HGNC Symbol;Acc:HGNC:19356]	0.36	1.73296103051774	enriched	NA	NA
ENSG00000005243	Liver	5.71288909168117	ENST00000621465	MED	ENST00000621465	25	0.697	1.16336	3.05742663962141	237.24	9	5	11	6	3	9	2	0	NA	0.64	0.2	0.36	FALSE	COPZ2	COPI coat complex subunit zeta 2 [Source:HGNC Symbol;Acc:HGNC:19356]	0.36	1.73296103051774	enriched	NA	NA
ENSG00000005243	Ovary	2.75522200094717	ENST00000621465	MED	ENST00000621465	25	0.697	1.16336	3.05742663962141	237.24	9	5	11	6	3	9	2	0	NA	0.64	0.2	0.36	FALSE	COPZ2	COPI coat complex subunit zeta 2 [Source:HGNC Symbol;Acc:HGNC:19356]	0.36	1.73296103051774	enriched	NA	NA
ENSG00000005243	Testis	6.95538271441278	ENST00000621465	MED	ENST00000621465	25	0.697	1.16336	3.05742663962141	237.24	9	5	11	6	3	9	2	0	NA	0.64	0.2	0.36	FALSE	COPZ2	COPI coat complex subunit zeta 2 [Source:HGNC Symbol;Acc:HGNC:19356]	0.36	1.73296103051774	enriched	NA	NA
ENSG00000005249	Brain	36.6808734126693	ENST00000265717	HIGH	ENST00000265717	145	0.755	1.08598620689655	2.9290895058263	236.255172413793	45	34	33	39	39	11	10	2	NA	0.462068965517241	0.23448275862069	0.310344827586207	FALSE	PRKAR2B	protein kinase cAMP-dependent type II regulatory subunit beta [Source:HGNC Symbol;Acc:HGNC:9392]	0.310344827586207	1.49393192286012	enriched	3.7238048299655	enriched
ENSG00000005249	Cerebellum	29.4292668341199	ENST00000265717	HIGH	ENST00000265717	145	0.755	1.08598620689655	2.9290895058263	236.255172413793	45	34	33	39	39	11	10	2	NA	0.462068965517241	0.23448275862069	0.310344827586207	FALSE	PRKAR2B	protein kinase cAMP-dependent type II regulatory subunit beta [Source:HGNC Symbol;Acc:HGNC:9392]	0.310344827586207	1.49393192286012	enriched	3.7238048299655	enriched
ENSG00000005249	Heart	18.1682866880339	ENST00000265717	HIGH	ENST00000265717	145	0.755	1.08598620689655	2.9290895058263	236.255172413793	45	34	33	39	39	11	10	2	NA	0.462068965517241	0.23448275862069	0.310344827586207	FALSE	PRKAR2B	protein kinase cAMP-dependent type II regulatory subunit beta [Source:HGNC Symbol;Acc:HGNC:9392]	0.310344827586207	1.49393192286012	enriched	3.7238048299655	enriched
ENSG00000005249	Kidney	12.1114475525746	ENST00000265717	MED	ENST00000265717	145	0.755	1.08598620689655	2.9290895058263	236.255172413793	45	34	33	39	39	11	10	2	NA	0.462068965517241	0.23448275862069	0.310344827586207	FALSE	PRKAR2B	protein kinase cAMP-dependent type II regulatory subunit beta [Source:HGNC Symbol;Acc:HGNC:9392]	0.310344827586207	1.49393192286012	enriched	3.7238048299655	enriched
ENSG00000005249	Liver	18.9157650929448	ENST00000265717	HIGH	ENST00000265717	145	0.755	1.08598620689655	2.9290895058263	236.255172413793	45	34	33	39	39	11	10	2	NA	0.462068965517241	0.23448275862069	0.310344827586207	FALSE	PRKAR2B	protein kinase cAMP-dependent type II regulatory subunit beta [Source:HGNC Symbol;Acc:HGNC:9392]	0.310344827586207	1.49393192286012	enriched	3.7238048299655	enriched
ENSG00000005249	Ovary	42.2007200951698	ENST00000265717	HIGH	ENST00000265717	145	0.755	1.08598620689655	2.9290895058263	236.255172413793	45	34	33	39	39	11	10	2	NA	0.462068965517241	0.23448275862069	0.310344827586207	FALSE	PRKAR2B	protein kinase cAMP-dependent type II regulatory subunit beta [Source:HGNC Symbol;Acc:HGNC:9392]	0.310344827586207	1.49393192286012	enriched	3.7238048299655	enriched
ENSG00000005249	Testis	26.4085372897166	ENST00000265717	HIGH	ENST00000265717	145	0.755	1.08598620689655	2.9290895058263	236.255172413793	45	34	33	39	39	11	10	2	NA	0.462068965517241	0.23448275862069	0.310344827586207	FALSE	PRKAR2B	protein kinase cAMP-dependent type II regulatory subunit beta [Source:HGNC Symbol;Acc:HGNC:9392]	0.310344827586207	1.49393192286012	enriched	3.7238048299655	enriched
ENSG00000005302	Brain	6.71004652590399	ENST00000312196	MED	ENST00000312196	166	0.0375	-0.886524096385542	3.64169700485549	235.210843373494	21	48	28	54	36	13	12	0	NA	0.457831325301205	0.289156626506024	0.126506024096386	FALSE	MSL3	MSL complex subunit 3 [Source:HGNC Symbol;Acc:HGNC:7370]	0.126506024096386	0.608972249679928	FALSE	0	FALSE
ENSG00000005302	Cerebellum	6.13240328869055	ENST00000312196	MED	ENST00000312196	166	0.0375	-0.886524096385542	3.64169700485549	235.210843373494	21	48	28	54	36	13	12	0	NA	0.457831325301205	0.289156626506024	0.126506024096386	FALSE	MSL3	MSL complex subunit 3 [Source:HGNC Symbol;Acc:HGNC:7370]	0.126506024096386	0.608972249679928	FALSE	0	FALSE
ENSG00000005302	Heart	4.33317204388204	ENST00000312196	MED	ENST00000312196	166	0.0375	-0.886524096385542	3.64169700485549	235.210843373494	21	48	28	54	36	13	12	0	NA	0.457831325301205	0.289156626506024	0.126506024096386	FALSE	MSL3	MSL complex subunit 3 [Source:HGNC Symbol;Acc:HGNC:7370]	0.126506024096386	0.608972249679928	FALSE	0	FALSE
ENSG00000005302	Kidney	5.09791592409039	ENST00000312196	MED	ENST00000312196	166	0.0375	-0.886524096385542	3.64169700485549	235.210843373494	21	48	28	54	36	13	12	0	NA	0.457831325301205	0.289156626506024	0.126506024096386	FALSE	MSL3	MSL complex subunit 3 [Source:HGNC Symbol;Acc:HGNC:7370]	0.126506024096386	0.608972249679928	FALSE	0	FALSE
ENSG00000005302	Liver	4.3105996499319	ENST00000312196	MED	ENST00000312196	166	0.0375	-0.886524096385542	3.64169700485549	235.210843373494	21	48	28	54	36	13	12	0	NA	0.457831325301205	0.289156626506024	0.126506024096386	FALSE	MSL3	MSL complex subunit 3 [Source:HGNC Symbol;Acc:HGNC:7370]	0.126506024096386	0.608972249679928	FALSE	0	FALSE
ENSG00000005302	Ovary	6.43280496527987	ENST00000312196	MED	ENST00000312196	166	0.0375	-0.886524096385542	3.64169700485549	235.210843373494	21	48	28	54	36	13	12	0	NA	0.457831325301205	0.289156626506024	0.126506024096386	FALSE	MSL3	MSL complex subunit 3 [Source:HGNC Symbol;Acc:HGNC:7370]	0.126506024096386	0.608972249679928	FALSE	0	FALSE
ENSG00000005302	Testis	5.10111999142252	ENST00000312196	MED	ENST00000312196	166	0.0375	-0.886524096385542	3.64169700485549	235.210843373494	21	48	28	54	36	13	12	0	NA	0.457831325301205	0.289156626506024	0.126506024096386	FALSE	MSL3	MSL complex subunit 3 [Source:HGNC Symbol;Acc:HGNC:7370]	0.126506024096386	0.608972249679928	FALSE	0	FALSE
ENSG00000005339	Brain	11.0690223498029	ENST00000262367	MED	ENST00000262367	519	0.096	-0.100439306358381	3.24194492241871	236.082851637765	94	131	123	129	136	31	69	2	NA	0.489402697495183	0.252408477842004	0.18111753371869	FALSE	CREBBP	CREB binding protein [Source:HGNC Symbol;Acc:HGNC:2348]	0.18111753371869	0.871860077438811	FALSE	0.53968185941529	FALSE
ENSG00000005339	Cerebellum	12.1444532805189	ENST00000262367	MED	ENST00000262367	519	0.096	-0.100439306358381	3.24194492241871	236.082851637765	94	131	123	129	136	31	69	2	NA	0.489402697495183	0.252408477842004	0.18111753371869	FALSE	CREBBP	CREB binding protein [Source:HGNC Symbol;Acc:HGNC:2348]	0.18111753371869	0.871860077438811	FALSE	0.53968185941529	FALSE
ENSG00000005339	Heart	9.00397353574289	ENST00000262367	MED	ENST00000262367	519	0.096	-0.100439306358381	3.24194492241871	236.082851637765	94	131	123	129	136	31	69	2	NA	0.489402697495183	0.252408477842004	0.18111753371869	FALSE	CREBBP	CREB binding protein [Source:HGNC Symbol;Acc:HGNC:2348]	0.18111753371869	0.871860077438811	FALSE	0.53968185941529	FALSE
ENSG00000005339	Kidney	10.391343173976	ENST00000262367	MED	ENST00000262367	519	0.096	-0.100439306358381	3.24194492241871	236.082851637765	94	131	123	129	136	31	69	2	NA	0.489402697495183	0.252408477842004	0.18111753371869	FALSE	CREBBP	CREB binding protein [Source:HGNC Symbol;Acc:HGNC:2348]	0.18111753371869	0.871860077438811	FALSE	0.53968185941529	FALSE
ENSG00000005339	Liver	6.03586609713746	ENST00000262367	MED	ENST00000262367	519	0.096	-0.100439306358381	3.24194492241871	236.082851637765	94	131	123	129	136	31	69	2	NA	0.489402697495183	0.252408477842004	0.18111753371869	FALSE	CREBBP	CREB binding protein [Source:HGNC Symbol;Acc:HGNC:2348]	0.18111753371869	0.871860077438811	FALSE	0.53968185941529	FALSE
ENSG00000005339	Ovary	11.6087729312059	ENST00000262367	MED	ENST00000262367	519	0.096	-0.100439306358381	3.24194492241871	236.082851637765	94	131	123	129	136	31	69	2	NA	0.489402697495183	0.252408477842004	0.18111753371869	FALSE	CREBBP	CREB binding protein [Source:HGNC Symbol;Acc:HGNC:2348]	0.18111753371869	0.871860077438811	FALSE	0.53968185941529	FALSE
ENSG00000005339	Testis	9.94070220814124	ENST00000262367	MED	ENST00000262367	519	0.096	-0.100439306358381	3.24194492241871	236.082851637765	94	131	123	129	136	31	69	2	NA	0.489402697495183	0.252408477842004	0.18111753371869	FALSE	CREBBP	CREB binding protein [Source:HGNC Symbol;Acc:HGNC:2348]	0.18111753371869	0.871860077438811	FALSE	0.53968185941529	FALSE
ENSG00000005379	Brain	14.8026113862744	ENST00000343736	HIGH	ENST00000343736	495	0.265	0.109531313131313	3.70822370564978	238.579797979798	116	109	176	111	99	31	54	2	NA	0.575757575757576	0.22020202020202	0.234343434343434	FALSE	TSPOAP1	TSPO associated protein 1 [Source:HGNC Symbol;Acc:HGNC:16831]	0.234343434343434	1.12807788743018	enriched	0.689593487030648	FALSE
ENSG00000005379	Cerebellum	14.9593803155192	ENST00000343736	HIGH	ENST00000343736	495	0.265	0.109531313131313	3.70822370564978	238.579797979798	116	109	176	111	99	31	54	2	NA	0.575757575757576	0.22020202020202	0.234343434343434	FALSE	TSPOAP1	TSPO associated protein 1 [Source:HGNC Symbol;Acc:HGNC:16831]	0.234343434343434	1.12807788743018	enriched	0.689593487030648	FALSE
ENSG00000005379	Heart	4.9953358186949	ENST00000343736	MED	ENST00000343736	495	0.265	0.109531313131313	3.70822370564978	238.579797979798	116	109	176	111	99	31	54	2	NA	0.575757575757576	0.22020202020202	0.234343434343434	FALSE	TSPOAP1	TSPO associated protein 1 [Source:HGNC Symbol;Acc:HGNC:16831]	0.234343434343434	1.12807788743018	enriched	0.689593487030648	FALSE
ENSG00000005379	Kidney	6.2490022637996	ENST00000343736	MED	ENST00000343736	495	0.265	0.109531313131313	3.70822370564978	238.579797979798	116	109	176	111	99	31	54	2	NA	0.575757575757576	0.22020202020202	0.234343434343434	FALSE	TSPOAP1	TSPO associated protein 1 [Source:HGNC Symbol;Acc:HGNC:16831]	0.234343434343434	1.12807788743018	enriched	0.689593487030648	FALSE
ENSG00000005379	Liver	1.61105384629244	ENST00000343736	MED	ENST00000343736	495	0.265	0.109531313131313	3.70822370564978	238.579797979798	116	109	176	111	99	31	54	2	NA	0.575757575757576	0.22020202020202	0.234343434343434	FALSE	TSPOAP1	TSPO associated protein 1 [Source:HGNC Symbol;Acc:HGNC:16831]	0.234343434343434	1.12807788743018	enriched	0.689593487030648	FALSE
ENSG00000005379	Ovary	6.8591254802213	ENST00000343736	MED	ENST00000343736	495	0.265	0.109531313131313	3.70822370564978	238.579797979798	116	109	176	111	99	31	54	2	NA	0.575757575757576	0.22020202020202	0.234343434343434	FALSE	TSPOAP1	TSPO associated protein 1 [Source:HGNC Symbol;Acc:HGNC:16831]	0.234343434343434	1.12807788743018	enriched	0.689593487030648	FALSE
ENSG00000005379	Testis	3.94036553705359	ENST00000343736	MED	ENST00000343736	495	0.265	0.109531313131313	3.70822370564978	238.579797979798	116	109	176	111	99	31	54	2	NA	0.575757575757576	0.22020202020202	0.234343434343434	FALSE	TSPOAP1	TSPO associated protein 1 [Source:HGNC Symbol;Acc:HGNC:16831]	0.234343434343434	1.12807788743018	enriched	0.689593487030648	FALSE
ENSG00000005381	Brain	0.443183650925041	ENST00000225275	MED	ENST00000225275	164	0.2725	-1.34403048780488	5.54573039597415	237.475609756098	41	56	72	17	19	12	34	0	NA	0.780487804878049	0.341463414634146	0.25	FALSE	MPO	myeloperoxidase [Source:HGNC Symbol;Acc:HGNC:7218]	0.25	1.20344516008176	enriched	0	FALSE
ENSG00000005381	Cerebellum	0.536045401094441	ENST00000225275	MED	ENST00000225275	164	0.2725	-1.34403048780488	5.54573039597415	237.475609756098	41	56	72	17	19	12	34	0	NA	0.780487804878049	0.341463414634146	0.25	FALSE	MPO	myeloperoxidase [Source:HGNC Symbol;Acc:HGNC:7218]	0.25	1.20344516008176	enriched	0	FALSE
ENSG00000005381	Heart	0.469622294333011	ENST00000225275	MED	ENST00000225275	164	0.2725	-1.34403048780488	5.54573039597415	237.475609756098	41	56	72	17	19	12	34	0	NA	0.780487804878049	0.341463414634146	0.25	FALSE	MPO	myeloperoxidase [Source:HGNC Symbol;Acc:HGNC:7218]	0.25	1.20344516008176	enriched	0	FALSE
ENSG00000005381	Kidney	0.845325257096954	ENST00000225275	MED	ENST00000225275	164	0.2725	-1.34403048780488	5.54573039597415	237.475609756098	41	56	72	17	19	12	34	0	NA	0.780487804878049	0.341463414634146	0.25	FALSE	MPO	myeloperoxidase [Source:HGNC Symbol;Acc:HGNC:7218]	0.25	1.20344516008176	enriched	0	FALSE
ENSG00000005381	Liver	10.8872611592902	ENST00000225275	MED	ENST00000225275	164	0.2725	-1.34403048780488	5.54573039597415	237.475609756098	41	56	72	17	19	12	34	0	NA	0.780487804878049	0.341463414634146	0.25	FALSE	MPO	myeloperoxidase [Source:HGNC Symbol;Acc:HGNC:7218]	0.25	1.20344516008176	enriched	0	FALSE
ENSG00000005381	Ovary	0.995525429704105	ENST00000225275	MED	ENST00000225275	164	0.2725	-1.34403048780488	5.54573039597415	237.475609756098	41	56	72	17	19	12	34	0	NA	0.780487804878049	0.341463414634146	0.25	FALSE	MPO	myeloperoxidase [Source:HGNC Symbol;Acc:HGNC:7218]	0.25	1.20344516008176	enriched	0	FALSE
ENSG00000005381	Testis	0.960400588082115	ENST00000225275	MED	ENST00000225275	164	0.2725	-1.34403048780488	5.54573039597415	237.475609756098	41	56	72	17	19	12	34	0	NA	0.780487804878049	0.341463414634146	0.25	FALSE	MPO	myeloperoxidase [Source:HGNC Symbol;Acc:HGNC:7218]	0.25	1.20344516008176	enriched	0	FALSE
ENSG00000005421	Brain	0.0929319177967908	ENST00000222381	LOW	ENST00000222381	50	-0.0505	-0.72106	3.70680999006544	240.46	5	4	12	22	12	9	1	0	NA	0.32	0.08	0.1	FALSE	PON1	paraoxonase 1 [Source:HGNC Symbol;Acc:HGNC:9204]	0.1	0.481378064032705	FALSE	NA	NA
ENSG00000005421	Cerebellum	0.118113218020402	ENST00000222381	LOW	ENST00000222381	50	-0.0505	-0.72106	3.70680999006544	240.46	5	4	12	22	12	9	1	0	NA	0.32	0.08	0.1	FALSE	PON1	paraoxonase 1 [Source:HGNC Symbol;Acc:HGNC:9204]	0.1	0.481378064032705	FALSE	NA	NA
ENSG00000005421	Heart	0.149223100731891	ENST00000222381	LOW	ENST00000222381	50	-0.0505	-0.72106	3.70680999006544	240.46	5	4	12	22	12	9	1	0	NA	0.32	0.08	0.1	FALSE	PON1	paraoxonase 1 [Source:HGNC Symbol;Acc:HGNC:9204]	0.1	0.481378064032705	FALSE	NA	NA
ENSG00000005421	Kidney	0.189122128299369	ENST00000222381	LOW	ENST00000222381	50	-0.0505	-0.72106	3.70680999006544	240.46	5	4	12	22	12	9	1	0	NA	0.32	0.08	0.1	FALSE	PON1	paraoxonase 1 [Source:HGNC Symbol;Acc:HGNC:9204]	0.1	0.481378064032705	FALSE	NA	NA
ENSG00000005421	Liver	68.1850443801388	ENST00000222381	HIGH	ENST00000222381	50	-0.0505	-0.72106	3.70680999006544	240.46	5	4	12	22	12	9	1	0	NA	0.32	0.08	0.1	FALSE	PON1	paraoxonase 1 [Source:HGNC Symbol;Acc:HGNC:9204]	0.1	0.481378064032705	FALSE	NA	NA
ENSG00000005421	Ovary	0.464343062939019	ENST00000222381	MED	ENST00000222381	50	-0.0505	-0.72106	3.70680999006544	240.46	5	4	12	22	12	9	1	0	NA	0.32	0.08	0.1	FALSE	PON1	paraoxonase 1 [Source:HGNC Symbol;Acc:HGNC:9204]	0.1	0.481378064032705	FALSE	NA	NA
ENSG00000005421	Testis	0.466364756897797	ENST00000222381	MED	ENST00000222381	50	-0.0505	-0.72106	3.70680999006544	240.46	5	4	12	22	12	9	1	0	NA	0.32	0.08	0.1	FALSE	PON1	paraoxonase 1 [Source:HGNC Symbol;Acc:HGNC:9204]	0.1	0.481378064032705	FALSE	NA	NA
ENSG00000005436	Brain	3.84856185231083	ENST00000321027	MED	ENST00000321027	70	0.301	0.441857142857143	1.88571618106436	237.314285714286	11	7	8	20	35	17	6	0	NA	0.214285714285714	0.1	0.157142857142857	FALSE	GCFC2	GC-rich sequence DNA-binding factor 2 [Source:HGNC Symbol;Acc:HGNC:1317]	0.157142857142857	0.756451243479965	FALSE	0	FALSE
ENSG00000005436	Cerebellum	3.90945641751444	ENST00000321027	MED	ENST00000321027	70	0.301	0.441857142857143	1.88571618106436	237.314285714286	11	7	8	20	35	17	6	0	NA	0.214285714285714	0.1	0.157142857142857	FALSE	GCFC2	GC-rich sequence DNA-binding factor 2 [Source:HGNC Symbol;Acc:HGNC:1317]	0.157142857142857	0.756451243479965	FALSE	0	FALSE
ENSG00000005436	Heart	4.76828993032757	ENST00000321027	MED	ENST00000321027	70	0.301	0.441857142857143	1.88571618106436	237.314285714286	11	7	8	20	35	17	6	0	NA	0.214285714285714	0.1	0.157142857142857	FALSE	GCFC2	GC-rich sequence DNA-binding factor 2 [Source:HGNC Symbol;Acc:HGNC:1317]	0.157142857142857	0.756451243479965	FALSE	0	FALSE
ENSG00000005436	Kidney	6.47349369532696	ENST00000321027	MED	ENST00000321027	70	0.301	0.441857142857143	1.88571618106436	237.314285714286	11	7	8	20	35	17	6	0	NA	0.214285714285714	0.1	0.157142857142857	FALSE	GCFC2	GC-rich sequence DNA-binding factor 2 [Source:HGNC Symbol;Acc:HGNC:1317]	0.157142857142857	0.756451243479965	FALSE	0	FALSE
ENSG00000005436	Liver	8.49328112054489	ENST00000321027	MED	ENST00000321027	70	0.301	0.441857142857143	1.88571618106436	237.314285714286	11	7	8	20	35	17	6	0	NA	0.214285714285714	0.1	0.157142857142857	FALSE	GCFC2	GC-rich sequence DNA-binding factor 2 [Source:HGNC Symbol;Acc:HGNC:1317]	0.157142857142857	0.756451243479965	FALSE	0	FALSE
ENSG00000005436	Ovary	7.55588342112308	ENST00000321027	MED	ENST00000321027	70	0.301	0.441857142857143	1.88571618106436	237.314285714286	11	7	8	20	35	17	6	0	NA	0.214285714285714	0.1	0.157142857142857	FALSE	GCFC2	GC-rich sequence DNA-binding factor 2 [Source:HGNC Symbol;Acc:HGNC:1317]	0.157142857142857	0.756451243479965	FALSE	0	FALSE
ENSG00000005436	Testis	6.7046111346985	ENST00000321027	MED	ENST00000321027	70	0.301	0.441857142857143	1.88571618106436	237.314285714286	11	7	8	20	35	17	6	0	NA	0.214285714285714	0.1	0.157142857142857	FALSE	GCFC2	GC-rich sequence DNA-binding factor 2 [Source:HGNC Symbol;Acc:HGNC:1317]	0.157142857142857	0.756451243479965	FALSE	0	FALSE
ENSG00000005448	Brain	11.8853842874171	ENST00000348227	MED	ENST00000348227	158	0.3555	0.18679746835443	2.30339997594111	239.835443037975	23	60	33	29	36	9	11	0	NA	0.588607594936709	0.379746835443038	0.145569620253165	FALSE	WDR54	WD repeat domain 54 [Source:HGNC Symbol;Acc:HGNC:25770]	0.145569620253165	0.700740219794444	FALSE	0	FALSE
ENSG00000005448	Cerebellum	8.07100779425591	ENST00000348227	MED	ENST00000348227	158	0.3555	0.18679746835443	2.30339997594111	239.835443037975	23	60	33	29	36	9	11	0	NA	0.588607594936709	0.379746835443038	0.145569620253165	FALSE	WDR54	WD repeat domain 54 [Source:HGNC Symbol;Acc:HGNC:25770]	0.145569620253165	0.700740219794444	FALSE	0	FALSE
ENSG00000005448	Heart	4.64791455753375	ENST00000348227	MED	ENST00000348227	158	0.3555	0.18679746835443	2.30339997594111	239.835443037975	23	60	33	29	36	9	11	0	NA	0.588607594936709	0.379746835443038	0.145569620253165	FALSE	WDR54	WD repeat domain 54 [Source:HGNC Symbol;Acc:HGNC:25770]	0.145569620253165	0.700740219794444	FALSE	0	FALSE
ENSG00000005448	Kidney	7.19452115609077	ENST00000348227	MED	ENST00000348227	158	0.3555	0.18679746835443	2.30339997594111	239.835443037975	23	60	33	29	36	9	11	0	NA	0.588607594936709	0.379746835443038	0.145569620253165	FALSE	WDR54	WD repeat domain 54 [Source:HGNC Symbol;Acc:HGNC:25770]	0.145569620253165	0.700740219794444	FALSE	0	FALSE
ENSG00000005448	Liver	1.92531919575945	ENST00000348227	MED	ENST00000348227	158	0.3555	0.18679746835443	2.30339997594111	239.835443037975	23	60	33	29	36	9	11	0	NA	0.588607594936709	0.379746835443038	0.145569620253165	FALSE	WDR54	WD repeat domain 54 [Source:HGNC Symbol;Acc:HGNC:25770]	0.145569620253165	0.700740219794444	FALSE	0	FALSE
ENSG00000005448	Ovary	11.4094207069136	ENST00000348227	MED	ENST00000348227	158	0.3555	0.18679746835443	2.30339997594111	239.835443037975	23	60	33	29	36	9	11	0	NA	0.588607594936709	0.379746835443038	0.145569620253165	FALSE	WDR54	WD repeat domain 54 [Source:HGNC Symbol;Acc:HGNC:25770]	0.145569620253165	0.700740219794444	FALSE	0	FALSE
ENSG00000005448	Testis	9.87100571314948	ENST00000348227	MED	ENST00000348227	158	0.3555	0.18679746835443	2.30339997594111	239.835443037975	23	60	33	29	36	9	11	0	NA	0.588607594936709	0.379746835443038	0.145569620253165	FALSE	WDR54	WD repeat domain 54 [Source:HGNC Symbol;Acc:HGNC:25770]	0.145569620253165	0.700740219794444	FALSE	0	FALSE
ENSG00000005469	Brain	2.65447147491525	ENST00000331536	MED	ENST00000331536	186	0.0125	-0.00120967741935482	1.81997709641451	239.032258064516	18	27	15	62	82	16	7	0	NA	0.225806451612903	0.145161290322581	0.0967741935483871	FALSE	CROT	carnitine O-octanoyltransferase [Source:HGNC Symbol;Acc:HGNC:2366]	0.0967741935483871	0.465849739386489	FALSE	0	FALSE
ENSG00000005469	Cerebellum	2.74961530886623	ENST00000331536	MED	ENST00000331536	186	0.0125	-0.00120967741935482	1.81997709641451	239.032258064516	18	27	15	62	82	16	7	0	NA	0.225806451612903	0.145161290322581	0.0967741935483871	FALSE	CROT	carnitine O-octanoyltransferase [Source:HGNC Symbol;Acc:HGNC:2366]	0.0967741935483871	0.465849739386489	FALSE	0	FALSE
ENSG00000005469	Heart	2.25159743269898	ENST00000331536	MED	ENST00000331536	186	0.0125	-0.00120967741935482	1.81997709641451	239.032258064516	18	27	15	62	82	16	7	0	NA	0.225806451612903	0.145161290322581	0.0967741935483871	FALSE	CROT	carnitine O-octanoyltransferase [Source:HGNC Symbol;Acc:HGNC:2366]	0.0967741935483871	0.465849739386489	FALSE	0	FALSE
ENSG00000005469	Kidney	4.69840758712027	ENST00000331536	MED	ENST00000331536	186	0.0125	-0.00120967741935482	1.81997709641451	239.032258064516	18	27	15	62	82	16	7	0	NA	0.225806451612903	0.145161290322581	0.0967741935483871	FALSE	CROT	carnitine O-octanoyltransferase [Source:HGNC Symbol;Acc:HGNC:2366]	0.0967741935483871	0.465849739386489	FALSE	0	FALSE
ENSG00000005469	Liver	9.6703083425576	ENST00000331536	MED	ENST00000331536	186	0.0125	-0.00120967741935482	1.81997709641451	239.032258064516	18	27	15	62	82	16	7	0	NA	0.225806451612903	0.145161290322581	0.0967741935483871	FALSE	CROT	carnitine O-octanoyltransferase [Source:HGNC Symbol;Acc:HGNC:2366]	0.0967741935483871	0.465849739386489	FALSE	0	FALSE
ENSG00000005469	Ovary	2.84625614499578	ENST00000331536	MED	ENST00000331536	186	0.0125	-0.00120967741935482	1.81997709641451	239.032258064516	18	27	15	62	82	16	7	0	NA	0.225806451612903	0.145161290322581	0.0967741935483871	FALSE	CROT	carnitine O-octanoyltransferase [Source:HGNC Symbol;Acc:HGNC:2366]	0.0967741935483871	0.465849739386489	FALSE	0	FALSE
ENSG00000005469	Testis	2.83873663905974	ENST00000331536	MED	ENST00000331536	186	0.0125	-0.00120967741935482	1.81997709641451	239.032258064516	18	27	15	62	82	16	7	0	NA	0.225806451612903	0.145161290322581	0.0967741935483871	FALSE	CROT	carnitine O-octanoyltransferase [Source:HGNC Symbol;Acc:HGNC:2366]	0.0967741935483871	0.465849739386489	FALSE	0	FALSE
ENSG00000005471	Brain	0.276668422368057	ENST00000649586	LOW	ENST00000649586	219	-0.151	-0.924867579908676	3.8400369450391	235.082191780822	32	25	54	69	71	27	21	0	NA	0.360730593607306	0.114155251141553	0.146118721461187	FALSE	ABCB4	ATP binding cassette subfamily B member 4 [Source:HGNC Symbol;Acc:HGNC:45]	0.146118721461187	0.703383472559204	FALSE	0	FALSE
ENSG00000005471	Cerebellum	0.239101767052227	ENST00000649586	LOW	ENST00000649586	219	-0.151	-0.924867579908676	3.8400369450391	235.082191780822	32	25	54	69	71	27	21	0	NA	0.360730593607306	0.114155251141553	0.146118721461187	FALSE	ABCB4	ATP binding cassette subfamily B member 4 [Source:HGNC Symbol;Acc:HGNC:45]	0.146118721461187	0.703383472559204	FALSE	0	FALSE
ENSG00000005471	Heart	2.3037074988786	ENST00000649586	MED	ENST00000649586	219	-0.151	-0.924867579908676	3.8400369450391	235.082191780822	32	25	54	69	71	27	21	0	NA	0.360730593607306	0.114155251141553	0.146118721461187	FALSE	ABCB4	ATP binding cassette subfamily B member 4 [Source:HGNC Symbol;Acc:HGNC:45]	0.146118721461187	0.703383472559204	FALSE	0	FALSE
ENSG00000005471	Kidney	0.309919506492559	ENST00000649586	LOW	ENST00000649586	219	-0.151	-0.924867579908676	3.8400369450391	235.082191780822	32	25	54	69	71	27	21	0	NA	0.360730593607306	0.114155251141553	0.146118721461187	FALSE	ABCB4	ATP binding cassette subfamily B member 4 [Source:HGNC Symbol;Acc:HGNC:45]	0.146118721461187	0.703383472559204	FALSE	0	FALSE
ENSG00000005471	Liver	9.68574721855179	ENST00000649586	MED	ENST00000649586	219	-0.151	-0.924867579908676	3.8400369450391	235.082191780822	32	25	54	69	71	27	21	0	NA	0.360730593607306	0.114155251141553	0.146118721461187	FALSE	ABCB4	ATP binding cassette subfamily B member 4 [Source:HGNC Symbol;Acc:HGNC:45]	0.146118721461187	0.703383472559204	FALSE	0	FALSE
ENSG00000005471	Ovary	0.194159761902948	ENST00000649586	LOW	ENST00000649586	219	-0.151	-0.924867579908676	3.8400369450391	235.082191780822	32	25	54	69	71	27	21	0	NA	0.360730593607306	0.114155251141553	0.146118721461187	FALSE	ABCB4	ATP binding cassette subfamily B member 4 [Source:HGNC Symbol;Acc:HGNC:45]	0.146118721461187	0.703383472559204	FALSE	0	FALSE
ENSG00000005471	Testis	0.199488631795763	ENST00000649586	LOW	ENST00000649586	219	-0.151	-0.924867579908676	3.8400369450391	235.082191780822	32	25	54	69	71	27	21	0	NA	0.360730593607306	0.114155251141553	0.146118721461187	FALSE	ABCB4	ATP binding cassette subfamily B member 4 [Source:HGNC Symbol;Acc:HGNC:45]	0.146118721461187	0.703383472559204	FALSE	0	FALSE
ENSG00000005483	Brain	17.6730953301194	ENST00000311117	HIGH	ENST00000311117	675	0.682	1.11423851851852	2.09751894082496	236.767407407407	159	87	62	257	269	25	17	2	NA	0.220740740740741	0.128888888888889	0.235555555555556	FALSE	KMT2E	lysine methyltransferase 2E (inactive) [Source:HGNC Symbol;Acc:HGNC:18541]	0.235555555555556	1.13391277305482	enriched	2.19047342939147	enriched
ENSG00000005483	Cerebellum	21.9235909638462	ENST00000311117	HIGH	ENST00000311117	675	0.682	1.11423851851852	2.09751894082496	236.767407407407	159	87	62	257	269	25	17	2	NA	0.220740740740741	0.128888888888889	0.235555555555556	FALSE	KMT2E	lysine methyltransferase 2E (inactive) [Source:HGNC Symbol;Acc:HGNC:18541]	0.235555555555556	1.13391277305482	enriched	2.19047342939147	enriched
ENSG00000005483	Heart	13.2737689267298	ENST00000311117	HIGH	ENST00000311117	675	0.682	1.11423851851852	2.09751894082496	236.767407407407	159	87	62	257	269	25	17	2	NA	0.220740740740741	0.128888888888889	0.235555555555556	FALSE	KMT2E	lysine methyltransferase 2E (inactive) [Source:HGNC Symbol;Acc:HGNC:18541]	0.235555555555556	1.13391277305482	enriched	2.19047342939147	enriched
ENSG00000005483	Kidney	15.2800483135161	ENST00000311117	HIGH	ENST00000311117	675	0.682	1.11423851851852	2.09751894082496	236.767407407407	159	87	62	257	269	25	17	2	NA	0.220740740740741	0.128888888888889	0.235555555555556	FALSE	KMT2E	lysine methyltransferase 2E (inactive) [Source:HGNC Symbol;Acc:HGNC:18541]	0.235555555555556	1.13391277305482	enriched	2.19047342939147	enriched
ENSG00000005483	Liver	8.25844755101671	ENST00000311117	MED	ENST00000311117	675	0.682	1.11423851851852	2.09751894082496	236.767407407407	159	87	62	257	269	25	17	2	NA	0.220740740740741	0.128888888888889	0.235555555555556	FALSE	KMT2E	lysine methyltransferase 2E (inactive) [Source:HGNC Symbol;Acc:HGNC:18541]	0.235555555555556	1.13391277305482	enriched	2.19047342939147	enriched
ENSG00000005483	Ovary	14.745697771207	ENST00000311117	HIGH	ENST00000311117	675	0.682	1.11423851851852	2.09751894082496	236.767407407407	159	87	62	257	269	25	17	2	NA	0.220740740740741	0.128888888888889	0.235555555555556	FALSE	KMT2E	lysine methyltransferase 2E (inactive) [Source:HGNC Symbol;Acc:HGNC:18541]	0.235555555555556	1.13391277305482	enriched	2.19047342939147	enriched
ENSG00000005483	Testis	11.0293829837706	ENST00000311117	MED	ENST00000311117	675	0.682	1.11423851851852	2.09751894082496	236.767407407407	159	87	62	257	269	25	17	2	NA	0.220740740740741	0.128888888888889	0.235555555555556	FALSE	KMT2E	lysine methyltransferase 2E (inactive) [Source:HGNC Symbol;Acc:HGNC:18541]	0.235555555555556	1.13391277305482	enriched	2.19047342939147	enriched
ENSG00000005486	Brain	61.1280303994746	ENST00000006777	HIGH	ENST00000006777	147	0.175	-0.989836734693878	4.3255741578523	238.687074829932	22	63	38	26	20	4	14	0	NA	0.687074829931973	0.428571428571429	0.149659863945578	FALSE	RHBDD2	rhomboid domain containing 2 [Source:HGNC Symbol;Acc:HGNC:23082]	0.149659863945578	0.720429755695205	FALSE	0	FALSE
ENSG00000005486	Cerebellum	31.5944937105421	ENST00000006777	HIGH	ENST00000006777	147	0.175	-0.989836734693878	4.3255741578523	238.687074829932	22	63	38	26	20	4	14	0	NA	0.687074829931973	0.428571428571429	0.149659863945578	FALSE	RHBDD2	rhomboid domain containing 2 [Source:HGNC Symbol;Acc:HGNC:23082]	0.149659863945578	0.720429755695205	FALSE	0	FALSE
ENSG00000005486	Heart	15.2093181871852	ENST00000006777	HIGH	ENST00000006777	147	0.175	-0.989836734693878	4.3255741578523	238.687074829932	22	63	38	26	20	4	14	0	NA	0.687074829931973	0.428571428571429	0.149659863945578	FALSE	RHBDD2	rhomboid domain containing 2 [Source:HGNC Symbol;Acc:HGNC:23082]	0.149659863945578	0.720429755695205	FALSE	0	FALSE
ENSG00000005486	Kidney	22.9111099193138	ENST00000006777	HIGH	ENST00000006777	147	0.175	-0.989836734693878	4.3255741578523	238.687074829932	22	63	38	26	20	4	14	0	NA	0.687074829931973	0.428571428571429	0.149659863945578	FALSE	RHBDD2	rhomboid domain containing 2 [Source:HGNC Symbol;Acc:HGNC:23082]	0.149659863945578	0.720429755695205	FALSE	0	FALSE
ENSG00000005486	Liver	23.0122585932282	ENST00000006777	HIGH	ENST00000006777	147	0.175	-0.989836734693878	4.3255741578523	238.687074829932	22	63	38	26	20	4	14	0	NA	0.687074829931973	0.428571428571429	0.149659863945578	FALSE	RHBDD2	rhomboid domain containing 2 [Source:HGNC Symbol;Acc:HGNC:23082]	0.149659863945578	0.720429755695205	FALSE	0	FALSE
ENSG00000005486	Ovary	17.8943336718397	ENST00000006777	HIGH	ENST00000006777	147	0.175	-0.989836734693878	4.3255741578523	238.687074829932	22	63	38	26	20	4	14	0	NA	0.687074829931973	0.428571428571429	0.149659863945578	FALSE	RHBDD2	rhomboid domain containing 2 [Source:HGNC Symbol;Acc:HGNC:23082]	0.149659863945578	0.720429755695205	FALSE	0	FALSE
ENSG00000005486	Testis	35.6726135315985	ENST00000006777	HIGH	ENST00000006777	147	0.175	-0.989836734693878	4.3255741578523	238.687074829932	22	63	38	26	20	4	14	0	NA	0.687074829931973	0.428571428571429	0.149659863945578	FALSE	RHBDD2	rhomboid domain containing 2 [Source:HGNC Symbol;Acc:HGNC:23082]	0.149659863945578	0.720429755695205	FALSE	0	FALSE
ENSG00000005513	Brain	12.9079726768389	ENST00000293894	MED	ENST00000293894	148	0.3745	-1.01298648648649	4.68407717769668	226.310810810811	35	83	56	2	7	3	48	1	NA	0.939189189189189	0.560810810810811	0.236486486486486	FALSE	SOX8	SRY-box transcription factor 8 [Source:HGNC Symbol;Acc:HGNC:11203]	0.236486486486486	1.13839407034761	enriched	0.38789633645474	FALSE
ENSG00000005513	Cerebellum	8.45285714155194	ENST00000293894	MED	ENST00000293894	148	0.3745	-1.01298648648649	4.68407717769668	226.310810810811	35	83	56	2	7	3	48	1	NA	0.939189189189189	0.560810810810811	0.236486486486486	FALSE	SOX8	SRY-box transcription factor 8 [Source:HGNC Symbol;Acc:HGNC:11203]	0.236486486486486	1.13839407034761	enriched	0.38789633645474	FALSE
ENSG00000005513	Heart	2.63158164916599	ENST00000293894	MED	ENST00000293894	148	0.3745	-1.01298648648649	4.68407717769668	226.310810810811	35	83	56	2	7	3	48	1	NA	0.939189189189189	0.560810810810811	0.236486486486486	FALSE	SOX8	SRY-box transcription factor 8 [Source:HGNC Symbol;Acc:HGNC:11203]	0.236486486486486	1.13839407034761	enriched	0.38789633645474	FALSE
ENSG00000005513	Kidney	1.95192597462304	ENST00000293894	MED	ENST00000293894	148	0.3745	-1.01298648648649	4.68407717769668	226.310810810811	35	83	56	2	7	3	48	1	NA	0.939189189189189	0.560810810810811	0.236486486486486	FALSE	SOX8	SRY-box transcription factor 8 [Source:HGNC Symbol;Acc:HGNC:11203]	0.236486486486486	1.13839407034761	enriched	0.38789633645474	FALSE
ENSG00000005513	Liver	0.662371238847355	ENST00000293894	MED	ENST00000293894	148	0.3745	-1.01298648648649	4.68407717769668	226.310810810811	35	83	56	2	7	3	48	1	NA	0.939189189189189	0.560810810810811	0.236486486486486	FALSE	SOX8	SRY-box transcription factor 8 [Source:HGNC Symbol;Acc:HGNC:11203]	0.236486486486486	1.13839407034761	enriched	0.38789633645474	FALSE
ENSG00000005513	Ovary	4.3502583430403	ENST00000293894	MED	ENST00000293894	148	0.3745	-1.01298648648649	4.68407717769668	226.310810810811	35	83	56	2	7	3	48	1	NA	0.939189189189189	0.560810810810811	0.236486486486486	FALSE	SOX8	SRY-box transcription factor 8 [Source:HGNC Symbol;Acc:HGNC:11203]	0.236486486486486	1.13839407034761	enriched	0.38789633645474	FALSE
ENSG00000005513	Testis	3.98824502999106	ENST00000293894	MED	ENST00000293894	148	0.3745	-1.01298648648649	4.68407717769668	226.310810810811	35	83	56	2	7	3	48	1	NA	0.939189189189189	0.560810810810811	0.236486486486486	FALSE	SOX8	SRY-box transcription factor 8 [Source:HGNC Symbol;Acc:HGNC:11203]	0.236486486486486	1.13839407034761	enriched	0.38789633645474	FALSE
ENSG00000005700	Brain	7.57796310381249	ENST00000306270	MED	ENST00000306270	210	0.762	1.01538571428571	1.50758850146421	240.12380952381	34	18	25	74	93	28	5	0	NA	0.204761904761905	0.0857142857142857	0.161904761904762	FALSE	IBTK	inhibitor of Bruton tyrosine kinase [Source:HGNC Symbol;Acc:HGNC:17853]	0.161904761904762	0.779374008433903	FALSE	NA	NA
ENSG00000005700	Cerebellum	9.66513954277516	ENST00000306270	MED	ENST00000306270	210	0.762	1.01538571428571	1.50758850146421	240.12380952381	34	18	25	74	93	28	5	0	NA	0.204761904761905	0.0857142857142857	0.161904761904762	FALSE	IBTK	inhibitor of Bruton tyrosine kinase [Source:HGNC Symbol;Acc:HGNC:17853]	0.161904761904762	0.779374008433903	FALSE	NA	NA
ENSG00000005700	Heart	10.0074206454166	ENST00000306270	MED	ENST00000306270	210	0.762	1.01538571428571	1.50758850146421	240.12380952381	34	18	25	74	93	28	5	0	NA	0.204761904761905	0.0857142857142857	0.161904761904762	FALSE	IBTK	inhibitor of Bruton tyrosine kinase [Source:HGNC Symbol;Acc:HGNC:17853]	0.161904761904762	0.779374008433903	FALSE	NA	NA
ENSG00000005700	Kidney	8.4266211403825	ENST00000306270	MED	ENST00000306270	210	0.762	1.01538571428571	1.50758850146421	240.12380952381	34	18	25	74	93	28	5	0	NA	0.204761904761905	0.0857142857142857	0.161904761904762	FALSE	IBTK	inhibitor of Bruton tyrosine kinase [Source:HGNC Symbol;Acc:HGNC:17853]	0.161904761904762	0.779374008433903	FALSE	NA	NA
ENSG00000005700	Liver	12.3637214017118	ENST00000306270	MED	ENST00000306270	210	0.762	1.01538571428571	1.50758850146421	240.12380952381	34	18	25	74	93	28	5	0	NA	0.204761904761905	0.0857142857142857	0.161904761904762	FALSE	IBTK	inhibitor of Bruton tyrosine kinase [Source:HGNC Symbol;Acc:HGNC:17853]	0.161904761904762	0.779374008433903	FALSE	NA	NA
ENSG00000005700	Ovary	7.50806237598007	ENST00000306270	MED	ENST00000306270	210	0.762	1.01538571428571	1.50758850146421	240.12380952381	34	18	25	74	93	28	5	0	NA	0.204761904761905	0.0857142857142857	0.161904761904762	FALSE	IBTK	inhibitor of Bruton tyrosine kinase [Source:HGNC Symbol;Acc:HGNC:17853]	0.161904761904762	0.779374008433903	FALSE	NA	NA
ENSG00000005700	Testis	7.04266032308485	ENST00000306270	MED	ENST00000306270	210	0.762	1.01538571428571	1.50758850146421	240.12380952381	34	18	25	74	93	28	5	0	NA	0.204761904761905	0.0857142857142857	0.161904761904762	FALSE	IBTK	inhibitor of Bruton tyrosine kinase [Source:HGNC Symbol;Acc:HGNC:17853]	0.161904761904762	0.779374008433903	FALSE	NA	NA
ENSG00000005810	Brain	13.6149053114223	ENST00000544440	HIGH	ENST00000544440	993	0.443	0.556556898288017	2.2912404424583	239.94058408862	151	120	117	371	385	83	45	5	NA	0.238670694864048	0.120845921450151	0.152064451158107	FALSE	MYCBP2	MYC binding protein 2 [Source:HGNC Symbol;Acc:HGNC:23386]	0.152064451158107	0.732004911066853	FALSE	2.06878046109194	enriched
ENSG00000005810	Cerebellum	15.2927882090806	ENST00000544440	HIGH	ENST00000544440	993	0.443	0.556556898288017	2.2912404424583	239.94058408862	151	120	117	371	385	83	45	5	NA	0.238670694864048	0.120845921450151	0.152064451158107	FALSE	MYCBP2	MYC binding protein 2 [Source:HGNC Symbol;Acc:HGNC:23386]	0.152064451158107	0.732004911066853	FALSE	2.06878046109194	enriched
ENSG00000005810	Heart	4.26531908694062	ENST00000544440	MED	ENST00000544440	993	0.443	0.556556898288017	2.2912404424583	239.94058408862	151	120	117	371	385	83	45	5	NA	0.238670694864048	0.120845921450151	0.152064451158107	FALSE	MYCBP2	MYC binding protein 2 [Source:HGNC Symbol;Acc:HGNC:23386]	0.152064451158107	0.732004911066853	FALSE	2.06878046109194	enriched
ENSG00000005810	Kidney	5.16367114965208	ENST00000544440	MED	ENST00000544440	993	0.443	0.556556898288017	2.2912404424583	239.94058408862	151	120	117	371	385	83	45	5	NA	0.238670694864048	0.120845921450151	0.152064451158107	FALSE	MYCBP2	MYC binding protein 2 [Source:HGNC Symbol;Acc:HGNC:23386]	0.152064451158107	0.732004911066853	FALSE	2.06878046109194	enriched
ENSG00000005810	Liver	2.97771841522352	ENST00000544440	MED	ENST00000544440	993	0.443	0.556556898288017	2.2912404424583	239.94058408862	151	120	117	371	385	83	45	5	NA	0.238670694864048	0.120845921450151	0.152064451158107	FALSE	MYCBP2	MYC binding protein 2 [Source:HGNC Symbol;Acc:HGNC:23386]	0.152064451158107	0.732004911066853	FALSE	2.06878046109194	enriched
ENSG00000005810	Ovary	5.61130102065693	ENST00000544440	MED	ENST00000544440	993	0.443	0.556556898288017	2.2912404424583	239.94058408862	151	120	117	371	385	83	45	5	NA	0.238670694864048	0.120845921450151	0.152064451158107	FALSE	MYCBP2	MYC binding protein 2 [Source:HGNC Symbol;Acc:HGNC:23386]	0.152064451158107	0.732004911066853	FALSE	2.06878046109194	enriched
ENSG00000005810	Testis	4.86081386267066	ENST00000544440	MED	ENST00000544440	993	0.443	0.556556898288017	2.2912404424583	239.94058408862	151	120	117	371	385	83	45	5	NA	0.238670694864048	0.120845921450151	0.152064451158107	FALSE	MYCBP2	MYC binding protein 2 [Source:HGNC Symbol;Acc:HGNC:23386]	0.152064451158107	0.732004911066853	FALSE	2.06878046109194	enriched
ENSG00000005812	Brain	9.83885681451344	ENST00000355619	MED	ENST00000355619	73	0.673	1.20027397260274	1.71974722997527	240.986301369863	17	7	12	29	25	4	1	0	NA	0.26027397260274	0.0958904109589041	0.232876712328767	FALSE	FBXL3	F-box and leucine rich repeat protein 3 [Source:HGNC Symbol;Acc:HGNC:13599]	0.232876712328767	1.12101740939123	enriched	NA	NA
ENSG00000005812	Cerebellum	10.9889432090259	ENST00000355619	MED	ENST00000355619	73	0.673	1.20027397260274	1.71974722997527	240.986301369863	17	7	12	29	25	4	1	0	NA	0.26027397260274	0.0958904109589041	0.232876712328767	FALSE	FBXL3	F-box and leucine rich repeat protein 3 [Source:HGNC Symbol;Acc:HGNC:13599]	0.232876712328767	1.12101740939123	enriched	NA	NA
ENSG00000005812	Heart	10.5637183431172	ENST00000355619	MED	ENST00000355619	73	0.673	1.20027397260274	1.71974722997527	240.986301369863	17	7	12	29	25	4	1	0	NA	0.26027397260274	0.0958904109589041	0.232876712328767	FALSE	FBXL3	F-box and leucine rich repeat protein 3 [Source:HGNC Symbol;Acc:HGNC:13599]	0.232876712328767	1.12101740939123	enriched	NA	NA
ENSG00000005812	Kidney	12.5489700265774	ENST00000355619	MED	ENST00000355619	73	0.673	1.20027397260274	1.71974722997527	240.986301369863	17	7	12	29	25	4	1	0	NA	0.26027397260274	0.0958904109589041	0.232876712328767	FALSE	FBXL3	F-box and leucine rich repeat protein 3 [Source:HGNC Symbol;Acc:HGNC:13599]	0.232876712328767	1.12101740939123	enriched	NA	NA
ENSG00000005812	Liver	9.38657986901062	ENST00000355619	MED	ENST00000355619	73	0.673	1.20027397260274	1.71974722997527	240.986301369863	17	7	12	29	25	4	1	0	NA	0.26027397260274	0.0958904109589041	0.232876712328767	FALSE	FBXL3	F-box and leucine rich repeat protein 3 [Source:HGNC Symbol;Acc:HGNC:13599]	0.232876712328767	1.12101740939123	enriched	NA	NA
ENSG00000005812	Ovary	11.2455872305388	ENST00000355619	MED	ENST00000355619	73	0.673	1.20027397260274	1.71974722997527	240.986301369863	17	7	12	29	25	4	1	0	NA	0.26027397260274	0.0958904109589041	0.232876712328767	FALSE	FBXL3	F-box and leucine rich repeat protein 3 [Source:HGNC Symbol;Acc:HGNC:13599]	0.232876712328767	1.12101740939123	enriched	NA	NA
ENSG00000005812	Testis	11.3840421615735	ENST00000355619	MED	ENST00000355619	73	0.673	1.20027397260274	1.71974722997527	240.986301369863	17	7	12	29	25	4	1	0	NA	0.26027397260274	0.0958904109589041	0.232876712328767	FALSE	FBXL3	F-box and leucine rich repeat protein 3 [Source:HGNC Symbol;Acc:HGNC:13599]	0.232876712328767	1.12101740939123	enriched	NA	NA
ENSG00000005844	Brain	0.194896268171073	ENST00000356798	LOW	ENST00000356798	345	0.229	-0.0874115942028986	2.71424046056575	239.857971014493	53	113	117	57	58	31	22	0	NA	0.666666666666667	0.327536231884058	0.153623188405797	FALSE	ITGAL	integrin subunit alpha L [Source:HGNC Symbol;Acc:HGNC:6148]	0.153623188405797	0.739508330253141	FALSE	0	FALSE
ENSG00000005844	Cerebellum	0.161626744145588	ENST00000356798	LOW	ENST00000356798	345	0.229	-0.0874115942028986	2.71424046056575	239.857971014493	53	113	117	57	58	31	22	0	NA	0.666666666666667	0.327536231884058	0.153623188405797	FALSE	ITGAL	integrin subunit alpha L [Source:HGNC Symbol;Acc:HGNC:6148]	0.153623188405797	0.739508330253141	FALSE	0	FALSE
ENSG00000005844	Heart	0.435928453301276	ENST00000356798	MED	ENST00000356798	345	0.229	-0.0874115942028986	2.71424046056575	239.857971014493	53	113	117	57	58	31	22	0	NA	0.666666666666667	0.327536231884058	0.153623188405797	FALSE	ITGAL	integrin subunit alpha L [Source:HGNC Symbol;Acc:HGNC:6148]	0.153623188405797	0.739508330253141	FALSE	0	FALSE
ENSG00000005844	Kidney	0.38890724735386	ENST00000356798	LOW	ENST00000356798	345	0.229	-0.0874115942028986	2.71424046056575	239.857971014493	53	113	117	57	58	31	22	0	NA	0.666666666666667	0.327536231884058	0.153623188405797	FALSE	ITGAL	integrin subunit alpha L [Source:HGNC Symbol;Acc:HGNC:6148]	0.153623188405797	0.739508330253141	FALSE	0	FALSE
ENSG00000005844	Liver	4.26668345400994	ENST00000356798	MED	ENST00000356798	345	0.229	-0.0874115942028986	2.71424046056575	239.857971014493	53	113	117	57	58	31	22	0	NA	0.666666666666667	0.327536231884058	0.153623188405797	FALSE	ITGAL	integrin subunit alpha L [Source:HGNC Symbol;Acc:HGNC:6148]	0.153623188405797	0.739508330253141	FALSE	0	FALSE
ENSG00000005844	Ovary	0.25084834528527	ENST00000356798	LOW	ENST00000356798	345	0.229	-0.0874115942028986	2.71424046056575	239.857971014493	53	113	117	57	58	31	22	0	NA	0.666666666666667	0.327536231884058	0.153623188405797	FALSE	ITGAL	integrin subunit alpha L [Source:HGNC Symbol;Acc:HGNC:6148]	0.153623188405797	0.739508330253141	FALSE	0	FALSE
ENSG00000005844	Testis	0.419363913973616	ENST00000356798	MED	ENST00000356798	345	0.229	-0.0874115942028986	2.71424046056575	239.857971014493	53	113	117	57	58	31	22	0	NA	0.666666666666667	0.327536231884058	0.153623188405797	FALSE	ITGAL	integrin subunit alpha L [Source:HGNC Symbol;Acc:HGNC:6148]	0.153623188405797	0.739508330253141	FALSE	0	FALSE
ENSG00000005882	Brain	11.2639538857188	ENST00000503176	MED	ENST00000503176	182	1.4575	0.487873626373626	4.20332548437399	238.89010989011	67	98	54	15	15	11	25	1	NA	0.835164835164835	0.538461538461538	0.368131868131868	FALSE	PDK2	pyruvate dehydrogenase kinase 2 [Source:HGNC Symbol;Acc:HGNC:8810]	0.368131868131868	1.77210605990062	enriched	0.7447609659931	FALSE
ENSG00000005882	Cerebellum	16.7377149216963	ENST00000503176	HIGH	ENST00000503176	182	1.4575	0.487873626373626	4.20332548437399	238.89010989011	67	98	54	15	15	11	25	1	NA	0.835164835164835	0.538461538461538	0.368131868131868	FALSE	PDK2	pyruvate dehydrogenase kinase 2 [Source:HGNC Symbol;Acc:HGNC:8810]	0.368131868131868	1.77210605990062	enriched	0.7447609659931	FALSE
ENSG00000005882	Heart	23.9503436985935	ENST00000503176	HIGH	ENST00000503176	182	1.4575	0.487873626373626	4.20332548437399	238.89010989011	67	98	54	15	15	11	25	1	NA	0.835164835164835	0.538461538461538	0.368131868131868	FALSE	PDK2	pyruvate dehydrogenase kinase 2 [Source:HGNC Symbol;Acc:HGNC:8810]	0.368131868131868	1.77210605990062	enriched	0.7447609659931	FALSE
ENSG00000005882	Kidney	13.6958535568762	ENST00000503176	HIGH	ENST00000503176	182	1.4575	0.487873626373626	4.20332548437399	238.89010989011	67	98	54	15	15	11	25	1	NA	0.835164835164835	0.538461538461538	0.368131868131868	FALSE	PDK2	pyruvate dehydrogenase kinase 2 [Source:HGNC Symbol;Acc:HGNC:8810]	0.368131868131868	1.77210605990062	enriched	0.7447609659931	FALSE
ENSG00000005882	Liver	6.68232377825032	ENST00000503176	MED	ENST00000503176	182	1.4575	0.487873626373626	4.20332548437399	238.89010989011	67	98	54	15	15	11	25	1	NA	0.835164835164835	0.538461538461538	0.368131868131868	FALSE	PDK2	pyruvate dehydrogenase kinase 2 [Source:HGNC Symbol;Acc:HGNC:8810]	0.368131868131868	1.77210605990062	enriched	0.7447609659931	FALSE
ENSG00000005882	Ovary	8.48561894496729	ENST00000503176	MED	ENST00000503176	182	1.4575	0.487873626373626	4.20332548437399	238.89010989011	67	98	54	15	15	11	25	1	NA	0.835164835164835	0.538461538461538	0.368131868131868	FALSE	PDK2	pyruvate dehydrogenase kinase 2 [Source:HGNC Symbol;Acc:HGNC:8810]	0.368131868131868	1.77210605990062	enriched	0.7447609659931	FALSE
ENSG00000005882	Testis	8.13204258562534	ENST00000503176	MED	ENST00000503176	182	1.4575	0.487873626373626	4.20332548437399	238.89010989011	67	98	54	15	15	11	25	1	NA	0.835164835164835	0.538461538461538	0.368131868131868	FALSE	PDK2	pyruvate dehydrogenase kinase 2 [Source:HGNC Symbol;Acc:HGNC:8810]	0.368131868131868	1.77210605990062	enriched	0.7447609659931	FALSE
ENSG00000005884	Brain	3.41062381306404	ENST00000320031	MED	ENST00000320031	427	0.828	0.522274004683841	3.5567575051677	238.843091334895	122	180	145	55	47	25	47	4	NA	0.76112412177986	0.421545667447307	0.285714285714286	FALSE	ITGA3	integrin subunit alpha 3 [Source:HGNC Symbol;Acc:HGNC:6139]	0.285714285714286	1.3753658972363	enriched	1.58459779998532	enriched
ENSG00000005884	Cerebellum	4.77644190613512	ENST00000320031	MED	ENST00000320031	427	0.828	0.522274004683841	3.5567575051677	238.843091334895	122	180	145	55	47	25	47	4	NA	0.76112412177986	0.421545667447307	0.285714285714286	FALSE	ITGA3	integrin subunit alpha 3 [Source:HGNC Symbol;Acc:HGNC:6139]	0.285714285714286	1.3753658972363	enriched	1.58459779998532	enriched
ENSG00000005884	Heart	7.70544370027008	ENST00000320031	MED	ENST00000320031	427	0.828	0.522274004683841	3.5567575051677	238.843091334895	122	180	145	55	47	25	47	4	NA	0.76112412177986	0.421545667447307	0.285714285714286	FALSE	ITGA3	integrin subunit alpha 3 [Source:HGNC Symbol;Acc:HGNC:6139]	0.285714285714286	1.3753658972363	enriched	1.58459779998532	enriched
ENSG00000005884	Kidney	14.830164774141	ENST00000320031	HIGH	ENST00000320031	427	0.828	0.522274004683841	3.5567575051677	238.843091334895	122	180	145	55	47	25	47	4	NA	0.76112412177986	0.421545667447307	0.285714285714286	FALSE	ITGA3	integrin subunit alpha 3 [Source:HGNC Symbol;Acc:HGNC:6139]	0.285714285714286	1.3753658972363	enriched	1.58459779998532	enriched
ENSG00000005884	Liver	1.09598716607078	ENST00000320031	MED	ENST00000320031	427	0.828	0.522274004683841	3.5567575051677	238.843091334895	122	180	145	55	47	25	47	4	NA	0.76112412177986	0.421545667447307	0.285714285714286	FALSE	ITGA3	integrin subunit alpha 3 [Source:HGNC Symbol;Acc:HGNC:6139]	0.285714285714286	1.3753658972363	enriched	1.58459779998532	enriched
ENSG00000005884	Ovary	9.08808896188922	ENST00000320031	MED	ENST00000320031	427	0.828	0.522274004683841	3.5567575051677	238.843091334895	122	180	145	55	47	25	47	4	NA	0.76112412177986	0.421545667447307	0.285714285714286	FALSE	ITGA3	integrin subunit alpha 3 [Source:HGNC Symbol;Acc:HGNC:6139]	0.285714285714286	1.3753658972363	enriched	1.58459779998532	enriched
ENSG00000005884	Testis	7.77361350234486	ENST00000320031	MED	ENST00000320031	427	0.828	0.522274004683841	3.5567575051677	238.843091334895	122	180	145	55	47	25	47	4	NA	0.76112412177986	0.421545667447307	0.285714285714286	FALSE	ITGA3	integrin subunit alpha 3 [Source:HGNC Symbol;Acc:HGNC:6139]	0.285714285714286	1.3753658972363	enriched	1.58459779998532	enriched
ENSG00000005889	Brain	3.61895086036305	ENST00000304543	MED	ENST00000304543	183	0.701	0.415207650273224	3.87992194049529	233.726775956284	42	30	26	73	54	7	8	0	NA	0.306010928961749	0.163934426229508	0.229508196721311	FALSE	ZFX	zinc finger protein X-linked [Source:HGNC Symbol;Acc:HGNC:12869]	0.229508196721312	1.10480211417342	enriched	0	FALSE
ENSG00000005889	Cerebellum	4.50213578339359	ENST00000304543	MED	ENST00000304543	183	0.701	0.415207650273224	3.87992194049529	233.726775956284	42	30	26	73	54	7	8	0	NA	0.306010928961749	0.163934426229508	0.229508196721311	FALSE	ZFX	zinc finger protein X-linked [Source:HGNC Symbol;Acc:HGNC:12869]	0.229508196721312	1.10480211417342	enriched	0	FALSE
ENSG00000005889	Heart	5.53035579189172	ENST00000304543	MED	ENST00000304543	183	0.701	0.415207650273224	3.87992194049529	233.726775956284	42	30	26	73	54	7	8	0	NA	0.306010928961749	0.163934426229508	0.229508196721311	FALSE	ZFX	zinc finger protein X-linked [Source:HGNC Symbol;Acc:HGNC:12869]	0.229508196721312	1.10480211417342	enriched	0	FALSE
ENSG00000005889	Kidney	6.61332474316518	ENST00000304543	MED	ENST00000304543	183	0.701	0.415207650273224	3.87992194049529	233.726775956284	42	30	26	73	54	7	8	0	NA	0.306010928961749	0.163934426229508	0.229508196721311	FALSE	ZFX	zinc finger protein X-linked [Source:HGNC Symbol;Acc:HGNC:12869]	0.229508196721312	1.10480211417342	enriched	0	FALSE
ENSG00000005889	Liver	6.31356210864089	ENST00000304543	MED	ENST00000304543	183	0.701	0.415207650273224	3.87992194049529	233.726775956284	42	30	26	73	54	7	8	0	NA	0.306010928961749	0.163934426229508	0.229508196721311	FALSE	ZFX	zinc finger protein X-linked [Source:HGNC Symbol;Acc:HGNC:12869]	0.229508196721312	1.10480211417342	enriched	0	FALSE
ENSG00000005889	Ovary	7.49263741412667	ENST00000304543	MED	ENST00000304543	183	0.701	0.415207650273224	3.87992194049529	233.726775956284	42	30	26	73	54	7	8	0	NA	0.306010928961749	0.163934426229508	0.229508196721311	FALSE	ZFX	zinc finger protein X-linked [Source:HGNC Symbol;Acc:HGNC:12869]	0.229508196721312	1.10480211417342	enriched	0	FALSE
ENSG00000005889	Testis	4.54609949476606	ENST00000304543	MED	ENST00000304543	183	0.701	0.415207650273224	3.87992194049529	233.726775956284	42	30	26	73	54	7	8	0	NA	0.306010928961749	0.163934426229508	0.229508196721311	FALSE	ZFX	zinc finger protein X-linked [Source:HGNC Symbol;Acc:HGNC:12869]	0.229508196721312	1.10480211417342	enriched	0	FALSE
ENSG00000005893	Brain	14.5433199619799	ENST00000200639	HIGH	ENST00000200639	60	0.0715	0.532666666666667	2.64151019123445	236.75	13	5	15	22	18	9	4	0	NA	0.333333333333333	0.0833333333333333	0.216666666666667	FALSE	LAMP2	lysosomal associated membrane protein 2 [Source:HGNC Symbol;Acc:HGNC:6501]	0.216666666666667	1.04298580540419	enriched	NA	NA
ENSG00000005893	Cerebellum	11.1848163668454	ENST00000200639	MED	ENST00000200639	60	0.0715	0.532666666666667	2.64151019123445	236.75	13	5	15	22	18	9	4	0	NA	0.333333333333333	0.0833333333333333	0.216666666666667	FALSE	LAMP2	lysosomal associated membrane protein 2 [Source:HGNC Symbol;Acc:HGNC:6501]	0.216666666666667	1.04298580540419	enriched	NA	NA
ENSG00000005893	Heart	16.8108166568574	ENST00000200639	HIGH	ENST00000200639	60	0.0715	0.532666666666667	2.64151019123445	236.75	13	5	15	22	18	9	4	0	NA	0.333333333333333	0.0833333333333333	0.216666666666667	FALSE	LAMP2	lysosomal associated membrane protein 2 [Source:HGNC Symbol;Acc:HGNC:6501]	0.216666666666667	1.04298580540419	enriched	NA	NA
ENSG00000005893	Kidney	21.8556545884093	ENST00000200639	HIGH	ENST00000200639	60	0.0715	0.532666666666667	2.64151019123445	236.75	13	5	15	22	18	9	4	0	NA	0.333333333333333	0.0833333333333333	0.216666666666667	FALSE	LAMP2	lysosomal associated membrane protein 2 [Source:HGNC Symbol;Acc:HGNC:6501]	0.216666666666667	1.04298580540419	enriched	NA	NA
ENSG00000005893	Liver	24.704930280893	ENST00000200639	HIGH	ENST00000200639	60	0.0715	0.532666666666667	2.64151019123445	236.75	13	5	15	22	18	9	4	0	NA	0.333333333333333	0.0833333333333333	0.216666666666667	FALSE	LAMP2	lysosomal associated membrane protein 2 [Source:HGNC Symbol;Acc:HGNC:6501]	0.216666666666667	1.04298580540419	enriched	NA	NA
ENSG00000005893	Ovary	16.3514988531802	ENST00000200639	HIGH	ENST00000200639	60	0.0715	0.532666666666667	2.64151019123445	236.75	13	5	15	22	18	9	4	0	NA	0.333333333333333	0.0833333333333333	0.216666666666667	FALSE	LAMP2	lysosomal associated membrane protein 2 [Source:HGNC Symbol;Acc:HGNC:6501]	0.216666666666667	1.04298580540419	enriched	NA	NA
ENSG00000005893	Testis	17.5367499481947	ENST00000200639	HIGH	ENST00000200639	60	0.0715	0.532666666666667	2.64151019123445	236.75	13	5	15	22	18	9	4	0	NA	0.333333333333333	0.0833333333333333	0.216666666666667	FALSE	LAMP2	lysosomal associated membrane protein 2 [Source:HGNC Symbol;Acc:HGNC:6501]	0.216666666666667	1.04298580540419	enriched	NA	NA
ENSG00000005961	Brain	0.992464109364564	ENST00000262407	MED	ENST00000262407	232	0.0665	-0.435487068965517	3.76610398545623	237.043103448276	48	64	97	40	31	30	41	0	NA	0.693965517241379	0.275862068965517	0.206896551724138	FALSE	ITGA2B	integrin subunit alpha 2b [Source:HGNC Symbol;Acc:HGNC:6138]	0.206896551724138	0.99595461524008	FALSE	0	FALSE
ENSG00000005961	Cerebellum	1.69919392417561	ENST00000262407	MED	ENST00000262407	232	0.0665	-0.435487068965517	3.76610398545623	237.043103448276	48	64	97	40	31	30	41	0	NA	0.693965517241379	0.275862068965517	0.206896551724138	FALSE	ITGA2B	integrin subunit alpha 2b [Source:HGNC Symbol;Acc:HGNC:6138]	0.206896551724138	0.99595461524008	FALSE	0	FALSE
ENSG00000005961	Heart	1.1020780414411	ENST00000262407	MED	ENST00000262407	232	0.0665	-0.435487068965517	3.76610398545623	237.043103448276	48	64	97	40	31	30	41	0	NA	0.693965517241379	0.275862068965517	0.206896551724138	FALSE	ITGA2B	integrin subunit alpha 2b [Source:HGNC Symbol;Acc:HGNC:6138]	0.206896551724138	0.99595461524008	FALSE	0	FALSE
ENSG00000005961	Kidney	1.37949284474808	ENST00000262407	MED	ENST00000262407	232	0.0665	-0.435487068965517	3.76610398545623	237.043103448276	48	64	97	40	31	30	41	0	NA	0.693965517241379	0.275862068965517	0.206896551724138	FALSE	ITGA2B	integrin subunit alpha 2b [Source:HGNC Symbol;Acc:HGNC:6138]	0.206896551724138	0.99595461524008	FALSE	0	FALSE
ENSG00000005961	Liver	8.6302125443089	ENST00000262407	MED	ENST00000262407	232	0.0665	-0.435487068965517	3.76610398545623	237.043103448276	48	64	97	40	31	30	41	0	NA	0.693965517241379	0.275862068965517	0.206896551724138	FALSE	ITGA2B	integrin subunit alpha 2b [Source:HGNC Symbol;Acc:HGNC:6138]	0.206896551724138	0.99595461524008	FALSE	0	FALSE
ENSG00000005961	Ovary	2.87336945302156	ENST00000262407	MED	ENST00000262407	232	0.0665	-0.435487068965517	3.76610398545623	237.043103448276	48	64	97	40	31	30	41	0	NA	0.693965517241379	0.275862068965517	0.206896551724138	FALSE	ITGA2B	integrin subunit alpha 2b [Source:HGNC Symbol;Acc:HGNC:6138]	0.206896551724138	0.99595461524008	FALSE	0	FALSE
ENSG00000005961	Testis	1.81788045892041	ENST00000262407	MED	ENST00000262407	232	0.0665	-0.435487068965517	3.76610398545623	237.043103448276	48	64	97	40	31	30	41	0	NA	0.693965517241379	0.275862068965517	0.206896551724138	FALSE	ITGA2B	integrin subunit alpha 2b [Source:HGNC Symbol;Acc:HGNC:6138]	0.206896551724138	0.99595461524008	FALSE	0	FALSE
ENSG00000005981	Brain	0.138523081894163	ENST00000325885	LOW	ENST00000325885	152	0.114	-0.450506578947368	3.53280587132378	240.493421052632	32	57	35	39	21	5	13	0	NA	0.605263157894737	0.375	0.210526315789474	FALSE	ASB4	ankyrin repeat and SOCS box containing 4 [Source:HGNC Symbol;Acc:HGNC:16009]	0.210526315789474	1.01342750322675	enriched	0	FALSE
ENSG00000005981	Cerebellum	0.0708717014251892	ENST00000325885	LOW	ENST00000325885	152	0.114	-0.450506578947368	3.53280587132378	240.493421052632	32	57	35	39	21	5	13	0	NA	0.605263157894737	0.375	0.210526315789474	FALSE	ASB4	ankyrin repeat and SOCS box containing 4 [Source:HGNC Symbol;Acc:HGNC:16009]	0.210526315789474	1.01342750322675	enriched	0	FALSE
ENSG00000005981	Heart	1.13304614959471	ENST00000325885	MED	ENST00000325885	152	0.114	-0.450506578947368	3.53280587132378	240.493421052632	32	57	35	39	21	5	13	0	NA	0.605263157894737	0.375	0.210526315789474	FALSE	ASB4	ankyrin repeat and SOCS box containing 4 [Source:HGNC Symbol;Acc:HGNC:16009]	0.210526315789474	1.01342750322675	enriched	0	FALSE
ENSG00000005981	Kidney	0.786528652492777	ENST00000325885	MED	ENST00000325885	152	0.114	-0.450506578947368	3.53280587132378	240.493421052632	32	57	35	39	21	5	13	0	NA	0.605263157894737	0.375	0.210526315789474	FALSE	ASB4	ankyrin repeat and SOCS box containing 4 [Source:HGNC Symbol;Acc:HGNC:16009]	0.210526315789474	1.01342750322675	enriched	0	FALSE
ENSG00000005981	Liver	0.175660571815848	ENST00000325885	LOW	ENST00000325885	152	0.114	-0.450506578947368	3.53280587132378	240.493421052632	32	57	35	39	21	5	13	0	NA	0.605263157894737	0.375	0.210526315789474	FALSE	ASB4	ankyrin repeat and SOCS box containing 4 [Source:HGNC Symbol;Acc:HGNC:16009]	0.210526315789474	1.01342750322675	enriched	0	FALSE
ENSG00000005981	Ovary	0.120204519019367	ENST00000325885	LOW	ENST00000325885	152	0.114	-0.450506578947368	3.53280587132378	240.493421052632	32	57	35	39	21	5	13	0	NA	0.605263157894737	0.375	0.210526315789474	FALSE	ASB4	ankyrin repeat and SOCS box containing 4 [Source:HGNC Symbol;Acc:HGNC:16009]	0.210526315789474	1.01342750322675	enriched	0	FALSE
ENSG00000005981	Testis	0.247666333786581	ENST00000325885	LOW	ENST00000325885	152	0.114	-0.450506578947368	3.53280587132378	240.493421052632	32	57	35	39	21	5	13	0	NA	0.605263157894737	0.375	0.210526315789474	FALSE	ASB4	ankyrin repeat and SOCS box containing 4 [Source:HGNC Symbol;Acc:HGNC:16009]	0.210526315789474	1.01342750322675	enriched	0	FALSE
ENSG00000006007	Brain	20.0911970955016	ENST00000353258	HIGH	ENST00000353258	56	-0.13	-0.130303571428571	2.7227401299536	239.678571428571	10	14	13	12	17	6	11	0	NA	0.482142857142857	0.25	0.178571428571429	FALSE	GDE1	glycerophosphodiester phosphodiesterase 1 [Source:HGNC Symbol;Acc:HGNC:29644]	0.178571428571429	0.859603685772688	FALSE	0	FALSE
ENSG00000006007	Cerebellum	14.8804288103528	ENST00000353258	HIGH	ENST00000353258	56	-0.13	-0.130303571428571	2.7227401299536	239.678571428571	10	14	13	12	17	6	11	0	NA	0.482142857142857	0.25	0.178571428571429	FALSE	GDE1	glycerophosphodiester phosphodiesterase 1 [Source:HGNC Symbol;Acc:HGNC:29644]	0.178571428571429	0.859603685772688	FALSE	0	FALSE
ENSG00000006007	Heart	22.8190689488728	ENST00000353258	HIGH	ENST00000353258	56	-0.13	-0.130303571428571	2.7227401299536	239.678571428571	10	14	13	12	17	6	11	0	NA	0.482142857142857	0.25	0.178571428571429	FALSE	GDE1	glycerophosphodiester phosphodiesterase 1 [Source:HGNC Symbol;Acc:HGNC:29644]	0.178571428571429	0.859603685772688	FALSE	0	FALSE
ENSG00000006007	Kidney	15.0467427401832	ENST00000353258	HIGH	ENST00000353258	56	-0.13	-0.130303571428571	2.7227401299536	239.678571428571	10	14	13	12	17	6	11	0	NA	0.482142857142857	0.25	0.178571428571429	FALSE	GDE1	glycerophosphodiester phosphodiesterase 1 [Source:HGNC Symbol;Acc:HGNC:29644]	0.178571428571429	0.859603685772688	FALSE	0	FALSE
ENSG00000006007	Liver	16.8296087709475	ENST00000353258	HIGH	ENST00000353258	56	-0.13	-0.130303571428571	2.7227401299536	239.678571428571	10	14	13	12	17	6	11	0	NA	0.482142857142857	0.25	0.178571428571429	FALSE	GDE1	glycerophosphodiester phosphodiesterase 1 [Source:HGNC Symbol;Acc:HGNC:29644]	0.178571428571429	0.859603685772688	FALSE	0	FALSE
ENSG00000006007	Ovary	10.8627418826606	ENST00000353258	MED	ENST00000353258	56	-0.13	-0.130303571428571	2.7227401299536	239.678571428571	10	14	13	12	17	6	11	0	NA	0.482142857142857	0.25	0.178571428571429	FALSE	GDE1	glycerophosphodiester phosphodiesterase 1 [Source:HGNC Symbol;Acc:HGNC:29644]	0.178571428571429	0.859603685772688	FALSE	0	FALSE
ENSG00000006007	Testis	10.4377272192903	ENST00000353258	MED	ENST00000353258	56	-0.13	-0.130303571428571	2.7227401299536	239.678571428571	10	14	13	12	17	6	11	0	NA	0.482142857142857	0.25	0.178571428571429	FALSE	GDE1	glycerophosphodiester phosphodiesterase 1 [Source:HGNC Symbol;Acc:HGNC:29644]	0.178571428571429	0.859603685772688	FALSE	0	FALSE
ENSG00000006015	Brain	10.6193032371801	ENST00000358607	MED	ENST00000358607	55	0.674	0.742909090909091	2.1753914017578	230.472727272727	14	20	29	2	4	5	18	0	NA	0.890909090909091	0.363636363636364	0.254545454545455	FALSE	REX1BD	required for excision 1-B domain containing [Source:HGNC Symbol;Acc:HGNC:26098]	0.254545454545455	1.22532598117416	enriched	0	FALSE
ENSG00000006015	Cerebellum	10.2126305527051	ENST00000358607	MED	ENST00000358607	55	0.674	0.742909090909091	2.1753914017578	230.472727272727	14	20	29	2	4	5	18	0	NA	0.890909090909091	0.363636363636364	0.254545454545455	FALSE	REX1BD	required for excision 1-B domain containing [Source:HGNC Symbol;Acc:HGNC:26098]	0.254545454545455	1.22532598117416	enriched	0	FALSE
ENSG00000006015	Heart	8.82596581576772	ENST00000358607	MED	ENST00000358607	55	0.674	0.742909090909091	2.1753914017578	230.472727272727	14	20	29	2	4	5	18	0	NA	0.890909090909091	0.363636363636364	0.254545454545455	FALSE	REX1BD	required for excision 1-B domain containing [Source:HGNC Symbol;Acc:HGNC:26098]	0.254545454545455	1.22532598117416	enriched	0	FALSE
ENSG00000006015	Kidney	5.96967924435162	ENST00000358607	MED	ENST00000358607	55	0.674	0.742909090909091	2.1753914017578	230.472727272727	14	20	29	2	4	5	18	0	NA	0.890909090909091	0.363636363636364	0.254545454545455	FALSE	REX1BD	required for excision 1-B domain containing [Source:HGNC Symbol;Acc:HGNC:26098]	0.254545454545455	1.22532598117416	enriched	0	FALSE
ENSG00000006015	Liver	11.0282926553995	ENST00000358607	MED	ENST00000358607	55	0.674	0.742909090909091	2.1753914017578	230.472727272727	14	20	29	2	4	5	18	0	NA	0.890909090909091	0.363636363636364	0.254545454545455	FALSE	REX1BD	required for excision 1-B domain containing [Source:HGNC Symbol;Acc:HGNC:26098]	0.254545454545455	1.22532598117416	enriched	0	FALSE
ENSG00000006015	Ovary	7.3678933595061	ENST00000358607	MED	ENST00000358607	55	0.674	0.742909090909091	2.1753914017578	230.472727272727	14	20	29	2	4	5	18	0	NA	0.890909090909091	0.363636363636364	0.254545454545455	FALSE	REX1BD	required for excision 1-B domain containing [Source:HGNC Symbol;Acc:HGNC:26098]	0.254545454545455	1.22532598117416	enriched	0	FALSE
ENSG00000006015	Testis	7.34238758417677	ENST00000358607	MED	ENST00000358607	55	0.674	0.742909090909091	2.1753914017578	230.472727272727	14	20	29	2	4	5	18	0	NA	0.890909090909091	0.363636363636364	0.254545454545455	FALSE	REX1BD	required for excision 1-B domain containing [Source:HGNC Symbol;Acc:HGNC:26098]	0.254545454545455	1.22532598117416	enriched	0	FALSE
ENSG00000006016	Brain	3.1888778896841	ENST00000392386	MED	ENST00000392386	101	0.339	-0.889782178217821	5.53148513078352	233.891089108911	30	36	49	7	9	9	24	4	NA	0.841584158415842	0.356435643564356	0.297029702970297	FALSE	CRLF1	cytokine receptor like factor 1 [Source:HGNC Symbol;Acc:HGNC:2364]	0.297029702970297	1.42983583376051	enriched	3.10317069163792	enriched
ENSG00000006016	Cerebellum	1.9199093893169	ENST00000392386	MED	ENST00000392386	101	0.339	-0.889782178217821	5.53148513078352	233.891089108911	30	36	49	7	9	9	24	4	NA	0.841584158415842	0.356435643564356	0.297029702970297	FALSE	CRLF1	cytokine receptor like factor 1 [Source:HGNC Symbol;Acc:HGNC:2364]	0.297029702970297	1.42983583376051	enriched	3.10317069163792	enriched
ENSG00000006016	Heart	1.04025369118442	ENST00000392386	MED	ENST00000392386	101	0.339	-0.889782178217821	5.53148513078352	233.891089108911	30	36	49	7	9	9	24	4	NA	0.841584158415842	0.356435643564356	0.297029702970297	FALSE	CRLF1	cytokine receptor like factor 1 [Source:HGNC Symbol;Acc:HGNC:2364]	0.297029702970297	1.42983583376051	enriched	3.10317069163792	enriched
ENSG00000006016	Kidney	0.485561788817092	ENST00000392386	MED	ENST00000392386	101	0.339	-0.889782178217821	5.53148513078352	233.891089108911	30	36	49	7	9	9	24	4	NA	0.841584158415842	0.356435643564356	0.297029702970297	FALSE	CRLF1	cytokine receptor like factor 1 [Source:HGNC Symbol;Acc:HGNC:2364]	0.297029702970297	1.42983583376051	enriched	3.10317069163792	enriched
ENSG00000006016	Liver	0.0519277259589232	ENST00000392386	LOW	ENST00000392386	101	0.339	-0.889782178217821	5.53148513078352	233.891089108911	30	36	49	7	9	9	24	4	NA	0.841584158415842	0.356435643564356	0.297029702970297	FALSE	CRLF1	cytokine receptor like factor 1 [Source:HGNC Symbol;Acc:HGNC:2364]	0.297029702970297	1.42983583376051	enriched	3.10317069163792	enriched
ENSG00000006016	Ovary	3.00887564977905	ENST00000392386	MED	ENST00000392386	101	0.339	-0.889782178217821	5.53148513078352	233.891089108911	30	36	49	7	9	9	24	4	NA	0.841584158415842	0.356435643564356	0.297029702970297	FALSE	CRLF1	cytokine receptor like factor 1 [Source:HGNC Symbol;Acc:HGNC:2364]	0.297029702970297	1.42983583376051	enriched	3.10317069163792	enriched
ENSG00000006016	Testis	0.571271938785685	ENST00000392386	MED	ENST00000392386	101	0.339	-0.889782178217821	5.53148513078352	233.891089108911	30	36	49	7	9	9	24	4	NA	0.841584158415842	0.356435643564356	0.297029702970297	FALSE	CRLF1	cytokine receptor like factor 1 [Source:HGNC Symbol;Acc:HGNC:2364]	0.297029702970297	1.42983583376051	enriched	3.10317069163792	enriched
ENSG00000006025	Brain	4.33603136599457	ENST00000007414	MED	ENST00000007414	184	-0.29	-1.91711956521739	5.31374294588247	238.130434782609	43	48	63	41	32	22	25	0	NA	0.603260869565217	0.260869565217391	0.233695652173913	FALSE	OSBPL7	oxysterol binding protein like 7 [Source:HGNC Symbol;Acc:HGNC:16387]	0.233695652173913	1.12495960616339	enriched	0	FALSE
ENSG00000006025	Cerebellum	4.46889728268659	ENST00000007414	MED	ENST00000007414	184	-0.29	-1.91711956521739	5.31374294588247	238.130434782609	43	48	63	41	32	22	25	0	NA	0.603260869565217	0.260869565217391	0.233695652173913	FALSE	OSBPL7	oxysterol binding protein like 7 [Source:HGNC Symbol;Acc:HGNC:16387]	0.233695652173913	1.12495960616339	enriched	0	FALSE
ENSG00000006025	Heart	3.19063543120553	ENST00000007414	MED	ENST00000007414	184	-0.29	-1.91711956521739	5.31374294588247	238.130434782609	43	48	63	41	32	22	25	0	NA	0.603260869565217	0.260869565217391	0.233695652173913	FALSE	OSBPL7	oxysterol binding protein like 7 [Source:HGNC Symbol;Acc:HGNC:16387]	0.233695652173913	1.12495960616339	enriched	0	FALSE
ENSG00000006025	Kidney	3.07894561746095	ENST00000007414	MED	ENST00000007414	184	-0.29	-1.91711956521739	5.31374294588247	238.130434782609	43	48	63	41	32	22	25	0	NA	0.603260869565217	0.260869565217391	0.233695652173913	FALSE	OSBPL7	oxysterol binding protein like 7 [Source:HGNC Symbol;Acc:HGNC:16387]	0.233695652173913	1.12495960616339	enriched	0	FALSE
ENSG00000006025	Liver	1.75592124206355	ENST00000007414	MED	ENST00000007414	184	-0.29	-1.91711956521739	5.31374294588247	238.130434782609	43	48	63	41	32	22	25	0	NA	0.603260869565217	0.260869565217391	0.233695652173913	FALSE	OSBPL7	oxysterol binding protein like 7 [Source:HGNC Symbol;Acc:HGNC:16387]	0.233695652173913	1.12495960616339	enriched	0	FALSE
ENSG00000006025	Ovary	3.34492771225752	ENST00000007414	MED	ENST00000007414	184	-0.29	-1.91711956521739	5.31374294588247	238.130434782609	43	48	63	41	32	22	25	0	NA	0.603260869565217	0.260869565217391	0.233695652173913	FALSE	OSBPL7	oxysterol binding protein like 7 [Source:HGNC Symbol;Acc:HGNC:16387]	0.233695652173913	1.12495960616339	enriched	0	FALSE
ENSG00000006025	Testis	2.86294188060713	ENST00000007414	MED	ENST00000007414	184	-0.29	-1.91711956521739	5.31374294588247	238.130434782609	43	48	63	41	32	22	25	0	NA	0.603260869565217	0.260869565217391	0.233695652173913	FALSE	OSBPL7	oxysterol binding protein like 7 [Source:HGNC Symbol;Acc:HGNC:16387]	0.233695652173913	1.12495960616339	enriched	0	FALSE
ENSG00000006042	Brain	14.4975565229464	ENST00000579849	HIGH	ENST00000579849	112	0.7775	0.238473214285714	4.25103901440327	240.205357142857	39	42	35	22	13	6	7	0	NA	0.6875	0.375	0.348214285714286	FALSE	TMEM98	transmembrane protein 98 [Source:HGNC Symbol;Acc:HGNC:24529]	0.348214285714286	1.67622718725674	enriched	0	FALSE
ENSG00000006042	Cerebellum	10.322801157296	ENST00000579849	MED	ENST00000579849	112	0.7775	0.238473214285714	4.25103901440327	240.205357142857	39	42	35	22	13	6	7	0	NA	0.6875	0.375	0.348214285714286	FALSE	TMEM98	transmembrane protein 98 [Source:HGNC Symbol;Acc:HGNC:24529]	0.348214285714286	1.67622718725674	enriched	0	FALSE
ENSG00000006042	Heart	14.6931420013906	ENST00000579849	HIGH	ENST00000579849	112	0.7775	0.238473214285714	4.25103901440327	240.205357142857	39	42	35	22	13	6	7	0	NA	0.6875	0.375	0.348214285714286	FALSE	TMEM98	transmembrane protein 98 [Source:HGNC Symbol;Acc:HGNC:24529]	0.348214285714286	1.67622718725674	enriched	0	FALSE
ENSG00000006042	Kidney	26.9744970404806	ENST00000579849	HIGH	ENST00000579849	112	0.7775	0.238473214285714	4.25103901440327	240.205357142857	39	42	35	22	13	6	7	0	NA	0.6875	0.375	0.348214285714286	FALSE	TMEM98	transmembrane protein 98 [Source:HGNC Symbol;Acc:HGNC:24529]	0.348214285714286	1.67622718725674	enriched	0	FALSE
ENSG00000006042	Liver	11.4775162555606	ENST00000579849	MED	ENST00000579849	112	0.7775	0.238473214285714	4.25103901440327	240.205357142857	39	42	35	22	13	6	7	0	NA	0.6875	0.375	0.348214285714286	FALSE	TMEM98	transmembrane protein 98 [Source:HGNC Symbol;Acc:HGNC:24529]	0.348214285714286	1.67622718725674	enriched	0	FALSE
ENSG00000006042	Ovary	25.940863365684	ENST00000579849	HIGH	ENST00000579849	112	0.7775	0.238473214285714	4.25103901440327	240.205357142857	39	42	35	22	13	6	7	0	NA	0.6875	0.375	0.348214285714286	FALSE	TMEM98	transmembrane protein 98 [Source:HGNC Symbol;Acc:HGNC:24529]	0.348214285714286	1.67622718725674	enriched	0	FALSE
ENSG00000006042	Testis	22.6372871821986	ENST00000579849	HIGH	ENST00000579849	112	0.7775	0.238473214285714	4.25103901440327	240.205357142857	39	42	35	22	13	6	7	0	NA	0.6875	0.375	0.348214285714286	FALSE	TMEM98	transmembrane protein 98 [Source:HGNC Symbol;Acc:HGNC:24529]	0.348214285714286	1.67622718725674	enriched	0	FALSE
ENSG00000006047	Brain	1.4213559944115	ENST00000007699	MED	ENST00000007699	98	0.5425	0.808938775510204	2.68313629309935	238.214285714286	27	25	23	19	31	8	7	1	NA	0.489795918367347	0.255102040816327	0.275510204081633	FALSE	YBX2	Y-box binding protein 2 [Source:HGNC Symbol;Acc:HGNC:17948]	0.275510204081633	1.32624568662072	enriched	2.6598605928325	enriched
ENSG00000006047	Cerebellum	0.765906050540485	ENST00000007699	MED	ENST00000007699	98	0.5425	0.808938775510204	2.68313629309935	238.214285714286	27	25	23	19	31	8	7	1	NA	0.489795918367347	0.255102040816327	0.275510204081633	FALSE	YBX2	Y-box binding protein 2 [Source:HGNC Symbol;Acc:HGNC:17948]	0.275510204081633	1.32624568662072	enriched	2.6598605928325	enriched
ENSG00000006047	Heart	1.78176660793801	ENST00000007699	MED	ENST00000007699	98	0.5425	0.808938775510204	2.68313629309935	238.214285714286	27	25	23	19	31	8	7	1	NA	0.489795918367347	0.255102040816327	0.275510204081633	FALSE	YBX2	Y-box binding protein 2 [Source:HGNC Symbol;Acc:HGNC:17948]	0.275510204081633	1.32624568662072	enriched	2.6598605928325	enriched
ENSG00000006047	Kidney	1.49567849681532	ENST00000007699	MED	ENST00000007699	98	0.5425	0.808938775510204	2.68313629309935	238.214285714286	27	25	23	19	31	8	7	1	NA	0.489795918367347	0.255102040816327	0.275510204081633	FALSE	YBX2	Y-box binding protein 2 [Source:HGNC Symbol;Acc:HGNC:17948]	0.275510204081633	1.32624568662072	enriched	2.6598605928325	enriched
ENSG00000006047	Liver	1.03203962435401	ENST00000007699	MED	ENST00000007699	98	0.5425	0.808938775510204	2.68313629309935	238.214285714286	27	25	23	19	31	8	7	1	NA	0.489795918367347	0.255102040816327	0.275510204081633	FALSE	YBX2	Y-box binding protein 2 [Source:HGNC Symbol;Acc:HGNC:17948]	0.275510204081633	1.32624568662072	enriched	2.6598605928325	enriched
ENSG00000006047	Ovary	4.17972877648111	ENST00000007699	MED	ENST00000007699	98	0.5425	0.808938775510204	2.68313629309935	238.214285714286	27	25	23	19	31	8	7	1	NA	0.489795918367347	0.255102040816327	0.275510204081633	FALSE	YBX2	Y-box binding protein 2 [Source:HGNC Symbol;Acc:HGNC:17948]	0.275510204081633	1.32624568662072	enriched	2.6598605928325	enriched
ENSG00000006047	Testis	60.4246903087633	ENST00000007699	HIGH	ENST00000007699	98	0.5425	0.808938775510204	2.68313629309935	238.214285714286	27	25	23	19	31	8	7	1	NA	0.489795918367347	0.255102040816327	0.275510204081633	FALSE	YBX2	Y-box binding protein 2 [Source:HGNC Symbol;Acc:HGNC:17948]	0.275510204081633	1.32624568662072	enriched	2.6598605928325	enriched
ENSG00000006059	Brain	0.0224836135161491	ENST00000007735	LOW	ENST00000007735	16	0.458	0.839875	2.82447509872779	226.875	5	7	7	1	1	7	2	0	NA	0.875	0.4375	0.3125	FALSE	KRT33A	keratin 33A [Source:HGNC Symbol;Acc:HGNC:6450]	0.3125	1.5043064501022	enriched	NA	NA
ENSG00000006059	Cerebellum	0.0169810781523023	ENST00000007735	LOW	ENST00000007735	16	0.458	0.839875	2.82447509872779	226.875	5	7	7	1	1	7	2	0	NA	0.875	0.4375	0.3125	FALSE	KRT33A	keratin 33A [Source:HGNC Symbol;Acc:HGNC:6450]	0.3125	1.5043064501022	enriched	NA	NA
ENSG00000006059	Heart	0.00114528802282401	ENST00000007735	LOW	ENST00000007735	16	0.458	0.839875	2.82447509872779	226.875	5	7	7	1	1	7	2	0	NA	0.875	0.4375	0.3125	FALSE	KRT33A	keratin 33A [Source:HGNC Symbol;Acc:HGNC:6450]	0.3125	1.5043064501022	enriched	NA	NA
ENSG00000006059	Kidney	0.00415160967976285	ENST00000007735	LOW	ENST00000007735	16	0.458	0.839875	2.82447509872779	226.875	5	7	7	1	1	7	2	0	NA	0.875	0.4375	0.3125	FALSE	KRT33A	keratin 33A [Source:HGNC Symbol;Acc:HGNC:6450]	0.3125	1.5043064501022	enriched	NA	NA
ENSG00000006059	Liver	0.00347332191340892	ENST00000007735	LOW	ENST00000007735	16	0.458	0.839875	2.82447509872779	226.875	5	7	7	1	1	7	2	0	NA	0.875	0.4375	0.3125	FALSE	KRT33A	keratin 33A [Source:HGNC Symbol;Acc:HGNC:6450]	0.3125	1.5043064501022	enriched	NA	NA
ENSG00000006059	Ovary	0.00842429946202468	ENST00000007735	LOW	ENST00000007735	16	0.458	0.839875	2.82447509872779	226.875	5	7	7	1	1	7	2	0	NA	0.875	0.4375	0.3125	FALSE	KRT33A	keratin 33A [Source:HGNC Symbol;Acc:HGNC:6450]	0.3125	1.5043064501022	enriched	NA	NA
ENSG00000006059	Testis	0.52679204061916	ENST00000007735	MED	ENST00000007735	16	0.458	0.839875	2.82447509872779	226.875	5	7	7	1	1	7	2	0	NA	0.875	0.4375	0.3125	FALSE	KRT33A	keratin 33A [Source:HGNC Symbol;Acc:HGNC:6450]	0.3125	1.5043064501022	enriched	NA	NA
ENSG00000006062	Brain	2.93985495165852	ENST00000344686	MED	ENST00000344686	192	-0.4255	-1.4430625	4.43324018648292	239.213541666667	30	45	58	32	57	15	16	0	NA	0.536458333333333	0.234375	0.15625	FALSE	MAP3K14	mitogen-activated protein kinase kinase kinase 14 [Source:HGNC Symbol;Acc:HGNC:6853]	0.15625	0.752153225051102	FALSE	0	FALSE
ENSG00000006062	Cerebellum	3.96544393683907	ENST00000344686	MED	ENST00000344686	192	-0.4255	-1.4430625	4.43324018648292	239.213541666667	30	45	58	32	57	15	16	0	NA	0.536458333333333	0.234375	0.15625	FALSE	MAP3K14	mitogen-activated protein kinase kinase kinase 14 [Source:HGNC Symbol;Acc:HGNC:6853]	0.15625	0.752153225051102	FALSE	0	FALSE
ENSG00000006062	Heart	4.93087685037928	ENST00000344686	MED	ENST00000344686	192	-0.4255	-1.4430625	4.43324018648292	239.213541666667	30	45	58	32	57	15	16	0	NA	0.536458333333333	0.234375	0.15625	FALSE	MAP3K14	mitogen-activated protein kinase kinase kinase 14 [Source:HGNC Symbol;Acc:HGNC:6853]	0.15625	0.752153225051102	FALSE	0	FALSE
ENSG00000006062	Kidney	2.47254964392165	ENST00000344686	MED	ENST00000344686	192	-0.4255	-1.4430625	4.43324018648292	239.213541666667	30	45	58	32	57	15	16	0	NA	0.536458333333333	0.234375	0.15625	FALSE	MAP3K14	mitogen-activated protein kinase kinase kinase 14 [Source:HGNC Symbol;Acc:HGNC:6853]	0.15625	0.752153225051102	FALSE	0	FALSE
ENSG00000006062	Liver	2.10745879924477	ENST00000344686	MED	ENST00000344686	192	-0.4255	-1.4430625	4.43324018648292	239.213541666667	30	45	58	32	57	15	16	0	NA	0.536458333333333	0.234375	0.15625	FALSE	MAP3K14	mitogen-activated protein kinase kinase kinase 14 [Source:HGNC Symbol;Acc:HGNC:6853]	0.15625	0.752153225051102	FALSE	0	FALSE
ENSG00000006062	Ovary	2.65885592915122	ENST00000344686	MED	ENST00000344686	192	-0.4255	-1.4430625	4.43324018648292	239.213541666667	30	45	58	32	57	15	16	0	NA	0.536458333333333	0.234375	0.15625	FALSE	MAP3K14	mitogen-activated protein kinase kinase kinase 14 [Source:HGNC Symbol;Acc:HGNC:6853]	0.15625	0.752153225051102	FALSE	0	FALSE
ENSG00000006062	Testis	3.66837320739025	ENST00000344686	MED	ENST00000344686	192	-0.4255	-1.4430625	4.43324018648292	239.213541666667	30	45	58	32	57	15	16	0	NA	0.536458333333333	0.234375	0.15625	FALSE	MAP3K14	mitogen-activated protein kinase kinase kinase 14 [Source:HGNC Symbol;Acc:HGNC:6853]	0.15625	0.752153225051102	FALSE	0	FALSE
ENSG00000006071	Brain	5.58283006893812	ENST00000389817	MED	ENST00000389817	338	0.337	-0.783591715976332	5.30464993871182	238.961538461538	105	101	134	52	51	39	48	3	NA	0.695266272189349	0.298816568047337	0.310650887573964	FALSE	ABCC8	ATP binding cassette subfamily C member 8 [Source:HGNC Symbol;Acc:HGNC:59]	0.310650887573964	1.49540522850397	enriched	1.16368900936422	enriched
ENSG00000006071	Cerebellum	16.0298163204109	ENST00000389817	HIGH	ENST00000389817	338	0.337	-0.783591715976332	5.30464993871182	238.961538461538	105	101	134	52	51	39	48	3	NA	0.695266272189349	0.298816568047337	0.310650887573964	FALSE	ABCC8	ATP binding cassette subfamily C member 8 [Source:HGNC Symbol;Acc:HGNC:59]	0.310650887573964	1.49540522850397	enriched	1.16368900936422	enriched
ENSG00000006071	Heart	0.234052644387706	ENST00000389817	LOW	ENST00000389817	338	0.337	-0.783591715976332	5.30464993871182	238.961538461538	105	101	134	52	51	39	48	3	NA	0.695266272189349	0.298816568047337	0.310650887573964	FALSE	ABCC8	ATP binding cassette subfamily C member 8 [Source:HGNC Symbol;Acc:HGNC:59]	0.310650887573964	1.49540522850397	enriched	1.16368900936422	enriched
ENSG00000006071	Kidney	0.448689003248313	ENST00000389817	MED	ENST00000389817	338	0.337	-0.783591715976332	5.30464993871182	238.961538461538	105	101	134	52	51	39	48	3	NA	0.695266272189349	0.298816568047337	0.310650887573964	FALSE	ABCC8	ATP binding cassette subfamily C member 8 [Source:HGNC Symbol;Acc:HGNC:59]	0.310650887573964	1.49540522850397	enriched	1.16368900936422	enriched
ENSG00000006071	Liver	0.13881267865189	ENST00000389817	LOW	ENST00000389817	338	0.337	-0.783591715976332	5.30464993871182	238.961538461538	105	101	134	52	51	39	48	3	NA	0.695266272189349	0.298816568047337	0.310650887573964	FALSE	ABCC8	ATP binding cassette subfamily C member 8 [Source:HGNC Symbol;Acc:HGNC:59]	0.310650887573964	1.49540522850397	enriched	1.16368900936422	enriched
ENSG00000006071	Ovary	0.121067397752798	ENST00000389817	LOW	ENST00000389817	338	0.337	-0.783591715976332	5.30464993871182	238.961538461538	105	101	134	52	51	39	48	3	NA	0.695266272189349	0.298816568047337	0.310650887573964	FALSE	ABCC8	ATP binding cassette subfamily C member 8 [Source:HGNC Symbol;Acc:HGNC:59]	0.310650887573964	1.49540522850397	enriched	1.16368900936422	enriched
ENSG00000006071	Testis	0.298595346639231	ENST00000389817	LOW	ENST00000389817	338	0.337	-0.783591715976332	5.30464993871182	238.961538461538	105	101	134	52	51	39	48	3	NA	0.695266272189349	0.298816568047337	0.310650887573964	FALSE	ABCC8	ATP binding cassette subfamily C member 8 [Source:HGNC Symbol;Acc:HGNC:59]	0.310650887573964	1.49540522850397	enriched	1.16368900936422	enriched
ENSG00000006116	Brain	26.3118119386448	ENST00000005284	HIGH	ENST00000005284	142	1.5265	1.23276056338028	3.62425435897863	239.246478873239	57	65	36	23	18	4	18	2	NA	0.711267605633803	0.457746478873239	0.401408450704225	FALSE	CACNG3	calcium voltage-gated channel auxiliary subunit gamma 3 [Source:HGNC Symbol;Acc:HGNC:1407]	0.401408450704225	1.93229222886368	enriched	2.06878046109194	enriched
ENSG00000006116	Cerebellum	3.20265642123659	ENST00000005284	MED	ENST00000005284	142	1.5265	1.23276056338028	3.62425435897863	239.246478873239	57	65	36	23	18	4	18	2	NA	0.711267605633803	0.457746478873239	0.401408450704225	FALSE	CACNG3	calcium voltage-gated channel auxiliary subunit gamma 3 [Source:HGNC Symbol;Acc:HGNC:1407]	0.401408450704225	1.93229222886368	enriched	2.06878046109194	enriched
ENSG00000006116	Heart	0.0271544550949752	ENST00000005284	LOW	ENST00000005284	142	1.5265	1.23276056338028	3.62425435897863	239.246478873239	57	65	36	23	18	4	18	2	NA	0.711267605633803	0.457746478873239	0.401408450704225	FALSE	CACNG3	calcium voltage-gated channel auxiliary subunit gamma 3 [Source:HGNC Symbol;Acc:HGNC:1407]	0.401408450704225	1.93229222886368	enriched	2.06878046109194	enriched
ENSG00000006116	Kidney	0.0167789606779861	ENST00000005284	LOW	ENST00000005284	142	1.5265	1.23276056338028	3.62425435897863	239.246478873239	57	65	36	23	18	4	18	2	NA	0.711267605633803	0.457746478873239	0.401408450704225	FALSE	CACNG3	calcium voltage-gated channel auxiliary subunit gamma 3 [Source:HGNC Symbol;Acc:HGNC:1407]	0.401408450704225	1.93229222886368	enriched	2.06878046109194	enriched
ENSG00000006116	Liver	0.023693830356653	ENST00000005284	LOW	ENST00000005284	142	1.5265	1.23276056338028	3.62425435897863	239.246478873239	57	65	36	23	18	4	18	2	NA	0.711267605633803	0.457746478873239	0.401408450704225	FALSE	CACNG3	calcium voltage-gated channel auxiliary subunit gamma 3 [Source:HGNC Symbol;Acc:HGNC:1407]	0.401408450704225	1.93229222886368	enriched	2.06878046109194	enriched
ENSG00000006116	Ovary	0.00773422580415577	ENST00000005284	LOW	ENST00000005284	142	1.5265	1.23276056338028	3.62425435897863	239.246478873239	57	65	36	23	18	4	18	2	NA	0.711267605633803	0.457746478873239	0.401408450704225	FALSE	CACNG3	calcium voltage-gated channel auxiliary subunit gamma 3 [Source:HGNC Symbol;Acc:HGNC:1407]	0.401408450704225	1.93229222886368	enriched	2.06878046109194	enriched
ENSG00000006116	Testis	0.100042178847189	ENST00000005284	LOW	ENST00000005284	142	1.5265	1.23276056338028	3.62425435897863	239.246478873239	57	65	36	23	18	4	18	2	NA	0.711267605633803	0.457746478873239	0.401408450704225	FALSE	CACNG3	calcium voltage-gated channel auxiliary subunit gamma 3 [Source:HGNC Symbol;Acc:HGNC:1407]	0.401408450704225	1.93229222886368	enriched	2.06878046109194	enriched
ENSG00000006118	Brain	35.4055793820024	ENST00000453848	HIGH	ENST00000453848	483	0.357	-0.846343685300207	4.41183484588459	235.737060041408	109	203	174	58	48	11	57	0	NA	0.780538302277433	0.420289855072464	0.225672877846791	FALSE	TMEM132A	transmembrane protein 132A [Source:HGNC Symbol;Acc:HGNC:31092]	0.225672877846791	1.08633973042577	enriched	0	FALSE
ENSG00000006118	Cerebellum	27.1078162561986	ENST00000453848	HIGH	ENST00000453848	483	0.357	-0.846343685300207	4.41183484588459	235.737060041408	109	203	174	58	48	11	57	0	NA	0.780538302277433	0.420289855072464	0.225672877846791	FALSE	TMEM132A	transmembrane protein 132A [Source:HGNC Symbol;Acc:HGNC:31092]	0.225672877846791	1.08633973042577	enriched	0	FALSE
ENSG00000006118	Heart	7.21782947738483	ENST00000453848	MED	ENST00000453848	483	0.357	-0.846343685300207	4.41183484588459	235.737060041408	109	203	174	58	48	11	57	0	NA	0.780538302277433	0.420289855072464	0.225672877846791	FALSE	TMEM132A	transmembrane protein 132A [Source:HGNC Symbol;Acc:HGNC:31092]	0.225672877846791	1.08633973042577	enriched	0	FALSE
ENSG00000006118	Kidney	12.4805874340701	ENST00000453848	MED	ENST00000453848	483	0.357	-0.846343685300207	4.41183484588459	235.737060041408	109	203	174	58	48	11	57	0	NA	0.780538302277433	0.420289855072464	0.225672877846791	FALSE	TMEM132A	transmembrane protein 132A [Source:HGNC Symbol;Acc:HGNC:31092]	0.225672877846791	1.08633973042577	enriched	0	FALSE
ENSG00000006118	Liver	2.04473258499257	ENST00000453848	MED	ENST00000453848	483	0.357	-0.846343685300207	4.41183484588459	235.737060041408	109	203	174	58	48	11	57	0	NA	0.780538302277433	0.420289855072464	0.225672877846791	FALSE	TMEM132A	transmembrane protein 132A [Source:HGNC Symbol;Acc:HGNC:31092]	0.225672877846791	1.08633973042577	enriched	0	FALSE
ENSG00000006118	Ovary	18.8667076088982	ENST00000453848	HIGH	ENST00000453848	483	0.357	-0.846343685300207	4.41183484588459	235.737060041408	109	203	174	58	48	11	57	0	NA	0.780538302277433	0.420289855072464	0.225672877846791	FALSE	TMEM132A	transmembrane protein 132A [Source:HGNC Symbol;Acc:HGNC:31092]	0.225672877846791	1.08633973042577	enriched	0	FALSE
ENSG00000006118	Testis	15.9423692201982	ENST00000453848	HIGH	ENST00000453848	483	0.357	-0.846343685300207	4.41183484588459	235.737060041408	109	203	174	58	48	11	57	0	NA	0.780538302277433	0.420289855072464	0.225672877846791	FALSE	TMEM132A	transmembrane protein 132A [Source:HGNC Symbol;Acc:HGNC:31092]	0.225672877846791	1.08633973042577	enriched	0	FALSE
ENSG00000006125	Brain	70.4307825422396	ENST00000610402	HIGH	ENST00000610402	411	0.84	1.35149878345499	2.32842431425066	237.231143552311	120	107	91	111	102	21	15	5	NA	0.481751824817518	0.260340632603406	0.291970802919708	FALSE	AP2B1	adaptor related protein complex 2 subunit beta 1 [Source:HGNC Symbol;Acc:HGNC:563]	0.291970802919708	1.40548339863564	enriched	6.20634138327583	95th
ENSG00000006125	Cerebellum	66.4961306367444	ENST00000610402	HIGH	ENST00000610402	411	0.84	1.35149878345499	2.32842431425066	237.231143552311	120	107	91	111	102	21	15	5	NA	0.481751824817518	0.260340632603406	0.291970802919708	FALSE	AP2B1	adaptor related protein complex 2 subunit beta 1 [Source:HGNC Symbol;Acc:HGNC:563]	0.291970802919708	1.40548339863564	enriched	6.20634138327583	95th
ENSG00000006125	Heart	28.2356407801232	ENST00000610402	HIGH	ENST00000610402	411	0.84	1.35149878345499	2.32842431425066	237.231143552311	120	107	91	111	102	21	15	5	NA	0.481751824817518	0.260340632603406	0.291970802919708	FALSE	AP2B1	adaptor related protein complex 2 subunit beta 1 [Source:HGNC Symbol;Acc:HGNC:563]	0.291970802919708	1.40548339863564	enriched	6.20634138327583	95th
ENSG00000006125	Kidney	32.4184576483775	ENST00000610402	HIGH	ENST00000610402	411	0.84	1.35149878345499	2.32842431425066	237.231143552311	120	107	91	111	102	21	15	5	NA	0.481751824817518	0.260340632603406	0.291970802919708	FALSE	AP2B1	adaptor related protein complex 2 subunit beta 1 [Source:HGNC Symbol;Acc:HGNC:563]	0.291970802919708	1.40548339863564	enriched	6.20634138327583	95th
ENSG00000006125	Liver	27.4355786171951	ENST00000610402	HIGH	ENST00000610402	411	0.84	1.35149878345499	2.32842431425066	237.231143552311	120	107	91	111	102	21	15	5	NA	0.481751824817518	0.260340632603406	0.291970802919708	FALSE	AP2B1	adaptor related protein complex 2 subunit beta 1 [Source:HGNC Symbol;Acc:HGNC:563]	0.291970802919708	1.40548339863564	enriched	6.20634138327583	95th
ENSG00000006125	Ovary	26.3516545602734	ENST00000610402	HIGH	ENST00000610402	411	0.84	1.35149878345499	2.32842431425066	237.231143552311	120	107	91	111	102	21	15	5	NA	0.481751824817518	0.260340632603406	0.291970802919708	FALSE	AP2B1	adaptor related protein complex 2 subunit beta 1 [Source:HGNC Symbol;Acc:HGNC:563]	0.291970802919708	1.40548339863564	enriched	6.20634138327583	95th
ENSG00000006125	Testis	30.8951296213432	ENST00000610402	HIGH	ENST00000610402	411	0.84	1.35149878345499	2.32842431425066	237.231143552311	120	107	91	111	102	21	15	5	NA	0.481751824817518	0.260340632603406	0.291970802919708	FALSE	AP2B1	adaptor related protein complex 2 subunit beta 1 [Source:HGNC Symbol;Acc:HGNC:563]	0.291970802919708	1.40548339863564	enriched	6.20634138327583	95th
ENSG00000006128	Brain	12.8428844711781	ENST00000319273	MED	ENST00000319273	46	2.374	2.37691304347826	2.82679156033901	239.130434782609	24	17	9	12	8	6	3	0	NA	0.565217391304348	0.369565217391304	0.521739130434783	FALSE	TAC1	tachykinin precursor 1 [Source:HGNC Symbol;Acc:HGNC:11517]	0.521739130434783	2.51153772538803	95th	NA	NA
ENSG00000006128	Cerebellum	16.0652609726231	ENST00000319273	HIGH	ENST00000319273	46	2.374	2.37691304347826	2.82679156033901	239.130434782609	24	17	9	12	8	6	3	0	NA	0.565217391304348	0.369565217391304	0.521739130434783	FALSE	TAC1	tachykinin precursor 1 [Source:HGNC Symbol;Acc:HGNC:11517]	0.521739130434783	2.51153772538803	95th	NA	NA
ENSG00000006128	Heart	0.253626675000525	ENST00000319273	LOW	ENST00000319273	46	2.374	2.37691304347826	2.82679156033901	239.130434782609	24	17	9	12	8	6	3	0	NA	0.565217391304348	0.369565217391304	0.521739130434783	FALSE	TAC1	tachykinin precursor 1 [Source:HGNC Symbol;Acc:HGNC:11517]	0.521739130434783	2.51153772538803	95th	NA	NA
ENSG00000006128	Kidney	0.968361404389554	ENST00000319273	MED	ENST00000319273	46	2.374	2.37691304347826	2.82679156033901	239.130434782609	24	17	9	12	8	6	3	0	NA	0.565217391304348	0.369565217391304	0.521739130434783	FALSE	TAC1	tachykinin precursor 1 [Source:HGNC Symbol;Acc:HGNC:11517]	0.521739130434783	2.51153772538803	95th	NA	NA
ENSG00000006128	Liver	0.0419313374138781	ENST00000319273	LOW	ENST00000319273	46	2.374	2.37691304347826	2.82679156033901	239.130434782609	24	17	9	12	8	6	3	0	NA	0.565217391304348	0.369565217391304	0.521739130434783	FALSE	TAC1	tachykinin precursor 1 [Source:HGNC Symbol;Acc:HGNC:11517]	0.521739130434783	2.51153772538803	95th	NA	NA
ENSG00000006128	Ovary	10.9253988241543	ENST00000319273	MED	ENST00000319273	46	2.374	2.37691304347826	2.82679156033901	239.130434782609	24	17	9	12	8	6	3	0	NA	0.565217391304348	0.369565217391304	0.521739130434783	FALSE	TAC1	tachykinin precursor 1 [Source:HGNC Symbol;Acc:HGNC:11517]	0.521739130434783	2.51153772538803	95th	NA	NA
ENSG00000006128	Testis	0.975578184295059	ENST00000319273	MED	ENST00000319273	46	2.374	2.37691304347826	2.82679156033901	239.130434782609	24	17	9	12	8	6	3	0	NA	0.565217391304348	0.369565217391304	0.521739130434783	FALSE	TAC1	tachykinin precursor 1 [Source:HGNC Symbol;Acc:HGNC:11517]	0.521739130434783	2.51153772538803	95th	NA	NA
ENSG00000006194	Brain	4.97383683695136	ENST00000219069	MED	ENST00000219069	77	1.195	1.83501298701299	2.48191436349521	237.922077922078	28	19	15	20	23	6	2	1	NA	0.441558441558442	0.246753246753247	0.363636363636364	FALSE	ZNF263	zinc finger protein 263 [Source:HGNC Symbol;Acc:HGNC:13056]	0.363636363636364	1.75046568739165	enriched	NA	NA
ENSG00000006194	Cerebellum	4.84185236919497	ENST00000219069	MED	ENST00000219069	77	1.195	1.83501298701299	2.48191436349521	237.922077922078	28	19	15	20	23	6	2	1	NA	0.441558441558442	0.246753246753247	0.363636363636364	FALSE	ZNF263	zinc finger protein 263 [Source:HGNC Symbol;Acc:HGNC:13056]	0.363636363636364	1.75046568739165	enriched	NA	NA
ENSG00000006194	Heart	3.49878638612067	ENST00000219069	MED	ENST00000219069	77	1.195	1.83501298701299	2.48191436349521	237.922077922078	28	19	15	20	23	6	2	1	NA	0.441558441558442	0.246753246753247	0.363636363636364	FALSE	ZNF263	zinc finger protein 263 [Source:HGNC Symbol;Acc:HGNC:13056]	0.363636363636364	1.75046568739165	enriched	NA	NA
ENSG00000006194	Kidney	4.8706459127808	ENST00000219069	MED	ENST00000219069	77	1.195	1.83501298701299	2.48191436349521	237.922077922078	28	19	15	20	23	6	2	1	NA	0.441558441558442	0.246753246753247	0.363636363636364	FALSE	ZNF263	zinc finger protein 263 [Source:HGNC Symbol;Acc:HGNC:13056]	0.363636363636364	1.75046568739165	enriched	NA	NA
ENSG00000006194	Liver	4.13862795993863	ENST00000219069	MED	ENST00000219069	77	1.195	1.83501298701299	2.48191436349521	237.922077922078	28	19	15	20	23	6	2	1	NA	0.441558441558442	0.246753246753247	0.363636363636364	FALSE	ZNF263	zinc finger protein 263 [Source:HGNC Symbol;Acc:HGNC:13056]	0.363636363636364	1.75046568739165	enriched	NA	NA
ENSG00000006194	Ovary	6.00538917807275	ENST00000219069	MED	ENST00000219069	77	1.195	1.83501298701299	2.48191436349521	237.922077922078	28	19	15	20	23	6	2	1	NA	0.441558441558442	0.246753246753247	0.363636363636364	FALSE	ZNF263	zinc finger protein 263 [Source:HGNC Symbol;Acc:HGNC:13056]	0.363636363636364	1.75046568739165	enriched	NA	NA
ENSG00000006194	Testis	5.59388559286983	ENST00000219069	MED	ENST00000219069	77	1.195	1.83501298701299	2.48191436349521	237.922077922078	28	19	15	20	23	6	2	1	NA	0.441558441558442	0.246753246753247	0.363636363636364	FALSE	ZNF263	zinc finger protein 263 [Source:HGNC Symbol;Acc:HGNC:13056]	0.363636363636364	1.75046568739165	enriched	NA	NA
ENSG00000006210	Brain	20.8944672913481	ENST00000006053	HIGH	ENST00000006053	96	0.0415	-0.5765625	3.22187225664797	234.53125	11	45	19	20	12	3	13	0	NA	0.666666666666667	0.46875	0.114583333333333	FALSE	CX3CL1	C-X3-C motif chemokine ligand 1 [Source:HGNC Symbol;Acc:HGNC:10647]	0.114583333333333	0.551579031704141	FALSE	0	FALSE
ENSG00000006210	Cerebellum	4.53667112897883	ENST00000006053	MED	ENST00000006053	96	0.0415	-0.5765625	3.22187225664797	234.53125	11	45	19	20	12	3	13	0	NA	0.666666666666667	0.46875	0.114583333333333	FALSE	CX3CL1	C-X3-C motif chemokine ligand 1 [Source:HGNC Symbol;Acc:HGNC:10647]	0.114583333333333	0.551579031704141	FALSE	0	FALSE
ENSG00000006210	Heart	3.84611186365134	ENST00000006053	MED	ENST00000006053	96	0.0415	-0.5765625	3.22187225664797	234.53125	11	45	19	20	12	3	13	0	NA	0.666666666666667	0.46875	0.114583333333333	FALSE	CX3CL1	C-X3-C motif chemokine ligand 1 [Source:HGNC Symbol;Acc:HGNC:10647]	0.114583333333333	0.551579031704141	FALSE	0	FALSE
ENSG00000006210	Kidney	7.8804513963721	ENST00000006053	MED	ENST00000006053	96	0.0415	-0.5765625	3.22187225664797	234.53125	11	45	19	20	12	3	13	0	NA	0.666666666666667	0.46875	0.114583333333333	FALSE	CX3CL1	C-X3-C motif chemokine ligand 1 [Source:HGNC Symbol;Acc:HGNC:10647]	0.114583333333333	0.551579031704141	FALSE	0	FALSE
ENSG00000006210	Liver	3.89170705864434	ENST00000006053	MED	ENST00000006053	96	0.0415	-0.5765625	3.22187225664797	234.53125	11	45	19	20	12	3	13	0	NA	0.666666666666667	0.46875	0.114583333333333	FALSE	CX3CL1	C-X3-C motif chemokine ligand 1 [Source:HGNC Symbol;Acc:HGNC:10647]	0.114583333333333	0.551579031704141	FALSE	0	FALSE
ENSG00000006210	Ovary	0.82010885551996	ENST00000006053	MED	ENST00000006053	96	0.0415	-0.5765625	3.22187225664797	234.53125	11	45	19	20	12	3	13	0	NA	0.666666666666667	0.46875	0.114583333333333	FALSE	CX3CL1	C-X3-C motif chemokine ligand 1 [Source:HGNC Symbol;Acc:HGNC:10647]	0.114583333333333	0.551579031704141	FALSE	0	FALSE
ENSG00000006210	Testis	2.50018484702848	ENST00000006053	MED	ENST00000006053	96	0.0415	-0.5765625	3.22187225664797	234.53125	11	45	19	20	12	3	13	0	NA	0.666666666666667	0.46875	0.114583333333333	FALSE	CX3CL1	C-X3-C motif chemokine ligand 1 [Source:HGNC Symbol;Acc:HGNC:10647]	0.114583333333333	0.551579031704141	FALSE	0	FALSE
ENSG00000006282	Brain	9.02811295526444	ENST00000006658	MED	ENST00000006658	350	0.6165	-0.563442857142857	4.27656152159825	238.717142857143	86	152	119	43	36	17	33	2	NA	0.774285714285714	0.434285714285714	0.245714285714286	FALSE	SPATA20	spermatogenesis associated 20 [Source:HGNC Symbol;Acc:HGNC:26125]	0.245714285714286	1.18281467162322	enriched	1.12842570605015	enriched
ENSG00000006282	Cerebellum	12.9368963743374	ENST00000006658	MED	ENST00000006658	350	0.6165	-0.563442857142857	4.27656152159825	238.717142857143	86	152	119	43	36	17	33	2	NA	0.774285714285714	0.434285714285714	0.245714285714286	FALSE	SPATA20	spermatogenesis associated 20 [Source:HGNC Symbol;Acc:HGNC:26125]	0.245714285714286	1.18281467162322	enriched	1.12842570605015	enriched
ENSG00000006282	Heart	16.5551444208655	ENST00000006658	HIGH	ENST00000006658	350	0.6165	-0.563442857142857	4.27656152159825	238.717142857143	86	152	119	43	36	17	33	2	NA	0.774285714285714	0.434285714285714	0.245714285714286	FALSE	SPATA20	spermatogenesis associated 20 [Source:HGNC Symbol;Acc:HGNC:26125]	0.245714285714286	1.18281467162322	enriched	1.12842570605015	enriched
ENSG00000006282	Kidney	13.5189294442652	ENST00000006658	HIGH	ENST00000006658	350	0.6165	-0.563442857142857	4.27656152159825	238.717142857143	86	152	119	43	36	17	33	2	NA	0.774285714285714	0.434285714285714	0.245714285714286	FALSE	SPATA20	spermatogenesis associated 20 [Source:HGNC Symbol;Acc:HGNC:26125]	0.245714285714286	1.18281467162322	enriched	1.12842570605015	enriched
ENSG00000006282	Liver	10.418732673196	ENST00000006658	MED	ENST00000006658	350	0.6165	-0.563442857142857	4.27656152159825	238.717142857143	86	152	119	43	36	17	33	2	NA	0.774285714285714	0.434285714285714	0.245714285714286	FALSE	SPATA20	spermatogenesis associated 20 [Source:HGNC Symbol;Acc:HGNC:26125]	0.245714285714286	1.18281467162322	enriched	1.12842570605015	enriched
ENSG00000006282	Ovary	10.6098952722711	ENST00000006658	MED	ENST00000006658	350	0.6165	-0.563442857142857	4.27656152159825	238.717142857143	86	152	119	43	36	17	33	2	NA	0.774285714285714	0.434285714285714	0.245714285714286	FALSE	SPATA20	spermatogenesis associated 20 [Source:HGNC Symbol;Acc:HGNC:26125]	0.245714285714286	1.18281467162322	enriched	1.12842570605015	enriched
ENSG00000006282	Testis	23.2280570763055	ENST00000006658	HIGH	ENST00000006658	350	0.6165	-0.563442857142857	4.27656152159825	238.717142857143	86	152	119	43	36	17	33	2	NA	0.774285714285714	0.434285714285714	0.245714285714286	FALSE	SPATA20	spermatogenesis associated 20 [Source:HGNC Symbol;Acc:HGNC:26125]	0.245714285714286	1.18281467162322	enriched	1.12842570605015	enriched
ENSG00000006283	Brain	5.8461781105633	ENST00000359106	MED	ENST00000359106	1071	1.58	1.0469710550887	4.12883283298232	238.112978524743	426	473	398	93	107	38	120	10	NA	0.813258636788049	0.441643323996265	0.397759103641457	FALSE	CACNA1G	calcium voltage-gated channel subunit alpha1 G [Source:HGNC Symbol;Acc:HGNC:1394]	0.397759103641457	1.91472507262308	enriched	1.55158534581896	enriched
ENSG00000006283	Cerebellum	10.9981968337409	ENST00000359106	MED	ENST00000359106	1071	1.58	1.0469710550887	4.12883283298232	238.112978524743	426	473	398	93	107	38	120	10	NA	0.813258636788049	0.441643323996265	0.397759103641457	FALSE	CACNA1G	calcium voltage-gated channel subunit alpha1 G [Source:HGNC Symbol;Acc:HGNC:1394]	0.397759103641457	1.91472507262308	enriched	1.55158534581896	enriched
ENSG00000006283	Heart	4.38701640523737	ENST00000359106	MED	ENST00000359106	1071	1.58	1.0469710550887	4.12883283298232	238.112978524743	426	473	398	93	107	38	120	10	NA	0.813258636788049	0.441643323996265	0.397759103641457	FALSE	CACNA1G	calcium voltage-gated channel subunit alpha1 G [Source:HGNC Symbol;Acc:HGNC:1394]	0.397759103641457	1.91472507262308	enriched	1.55158534581896	enriched
ENSG00000006283	Kidney	1.98043088976788	ENST00000359106	MED	ENST00000359106	1071	1.58	1.0469710550887	4.12883283298232	238.112978524743	426	473	398	93	107	38	120	10	NA	0.813258636788049	0.441643323996265	0.397759103641457	FALSE	CACNA1G	calcium voltage-gated channel subunit alpha1 G [Source:HGNC Symbol;Acc:HGNC:1394]	0.397759103641457	1.91472507262308	enriched	1.55158534581896	enriched
ENSG00000006283	Liver	0.344290588938278	ENST00000359106	LOW	ENST00000359106	1071	1.58	1.0469710550887	4.12883283298232	238.112978524743	426	473	398	93	107	38	120	10	NA	0.813258636788049	0.441643323996265	0.397759103641457	FALSE	CACNA1G	calcium voltage-gated channel subunit alpha1 G [Source:HGNC Symbol;Acc:HGNC:1394]	0.397759103641457	1.91472507262308	enriched	1.55158534581896	enriched
ENSG00000006283	Ovary	4.96826396785127	ENST00000359106	MED	ENST00000359106	1071	1.58	1.0469710550887	4.12883283298232	238.112978524743	426	473	398	93	107	38	120	10	NA	0.813258636788049	0.441643323996265	0.397759103641457	FALSE	CACNA1G	calcium voltage-gated channel subunit alpha1 G [Source:HGNC Symbol;Acc:HGNC:1394]	0.397759103641457	1.91472507262308	enriched	1.55158534581896	enriched
ENSG00000006283	Testis	3.78978690689766	ENST00000359106	MED	ENST00000359106	1071	1.58	1.0469710550887	4.12883283298232	238.112978524743	426	473	398	93	107	38	120	10	NA	0.813258636788049	0.441643323996265	0.397759103641457	FALSE	CACNA1G	calcium voltage-gated channel subunit alpha1 G [Source:HGNC Symbol;Acc:HGNC:1394]	0.397759103641457	1.91472507262308	enriched	1.55158534581896	enriched
ENSG00000006327	Brain	1.01030715517114	ENST00000326577	MED	ENST00000326577	49	0.589	0.527816326530612	2.12049769780459	234.040816326531	6	21	20	6	2	4	9	0	NA	0.836734693877551	0.428571428571429	0.122448979591837	FALSE	TNFRSF12A	TNF receptor superfamily member 12A [Source:HGNC Symbol;Acc:HGNC:18152]	0.122448979591837	0.589442527386986	FALSE	0	FALSE
ENSG00000006327	Cerebellum	0.78908712596702	ENST00000326577	MED	ENST00000326577	49	0.589	0.527816326530612	2.12049769780459	234.040816326531	6	21	20	6	2	4	9	0	NA	0.836734693877551	0.428571428571429	0.122448979591837	FALSE	TNFRSF12A	TNF receptor superfamily member 12A [Source:HGNC Symbol;Acc:HGNC:18152]	0.122448979591837	0.589442527386986	FALSE	0	FALSE
ENSG00000006327	Heart	18.3998247488667	ENST00000326577	HIGH	ENST00000326577	49	0.589	0.527816326530612	2.12049769780459	234.040816326531	6	21	20	6	2	4	9	0	NA	0.836734693877551	0.428571428571429	0.122448979591837	FALSE	TNFRSF12A	TNF receptor superfamily member 12A [Source:HGNC Symbol;Acc:HGNC:18152]	0.122448979591837	0.589442527386986	FALSE	0	FALSE
ENSG00000006327	Kidney	5.3893790858577	ENST00000326577	MED	ENST00000326577	49	0.589	0.527816326530612	2.12049769780459	234.040816326531	6	21	20	6	2	4	9	0	NA	0.836734693877551	0.428571428571429	0.122448979591837	FALSE	TNFRSF12A	TNF receptor superfamily member 12A [Source:HGNC Symbol;Acc:HGNC:18152]	0.122448979591837	0.589442527386986	FALSE	0	FALSE
ENSG00000006327	Liver	15.9716521971388	ENST00000326577	HIGH	ENST00000326577	49	0.589	0.527816326530612	2.12049769780459	234.040816326531	6	21	20	6	2	4	9	0	NA	0.836734693877551	0.428571428571429	0.122448979591837	FALSE	TNFRSF12A	TNF receptor superfamily member 12A [Source:HGNC Symbol;Acc:HGNC:18152]	0.122448979591837	0.589442527386986	FALSE	0	FALSE
ENSG00000006327	Ovary	1.54067501879801	ENST00000326577	MED	ENST00000326577	49	0.589	0.527816326530612	2.12049769780459	234.040816326531	6	21	20	6	2	4	9	0	NA	0.836734693877551	0.428571428571429	0.122448979591837	FALSE	TNFRSF12A	TNF receptor superfamily member 12A [Source:HGNC Symbol;Acc:HGNC:18152]	0.122448979591837	0.589442527386986	FALSE	0	FALSE
ENSG00000006327	Testis	3.8663651495675	ENST00000326577	MED	ENST00000326577	49	0.589	0.527816326530612	2.12049769780459	234.040816326531	6	21	20	6	2	4	9	0	NA	0.836734693877551	0.428571428571429	0.122448979591837	FALSE	TNFRSF12A	TNF receptor superfamily member 12A [Source:HGNC Symbol;Acc:HGNC:18152]	0.122448979591837	0.589442527386986	FALSE	0	FALSE
ENSG00000006377	Brain	2.37509491542529	ENST00000518156	MED	ENST00000518156	76	1.923	2.28531578947368	3.40379093839218	236.763157894737	35	29	24	14	9	3	11	2	NA	0.697368421052632	0.381578947368421	0.460526315789474	FALSE	DLX6	distal-less homeobox 6 [Source:HGNC Symbol;Acc:HGNC:2919]	0.460526315789474	2.21687266330851	95th	3.38527711815046	enriched
ENSG00000006377	Cerebellum	0.261785792445165	ENST00000518156	LOW	ENST00000518156	76	1.923	2.28531578947368	3.40379093839218	236.763157894737	35	29	24	14	9	3	11	2	NA	0.697368421052632	0.381578947368421	0.460526315789474	FALSE	DLX6	distal-less homeobox 6 [Source:HGNC Symbol;Acc:HGNC:2919]	0.460526315789474	2.21687266330851	95th	3.38527711815046	enriched
ENSG00000006377	Heart	0.0119174191141412	ENST00000518156	LOW	ENST00000518156	76	1.923	2.28531578947368	3.40379093839218	236.763157894737	35	29	24	14	9	3	11	2	NA	0.697368421052632	0.381578947368421	0.460526315789474	FALSE	DLX6	distal-less homeobox 6 [Source:HGNC Symbol;Acc:HGNC:2919]	0.460526315789474	2.21687266330851	95th	3.38527711815046	enriched
ENSG00000006377	Kidney	0.027521951398119	ENST00000518156	LOW	ENST00000518156	76	1.923	2.28531578947368	3.40379093839218	236.763157894737	35	29	24	14	9	3	11	2	NA	0.697368421052632	0.381578947368421	0.460526315789474	FALSE	DLX6	distal-less homeobox 6 [Source:HGNC Symbol;Acc:HGNC:2919]	0.460526315789474	2.21687266330851	95th	3.38527711815046	enriched
ENSG00000006377	Liver	0.0074442210280096	ENST00000518156	LOW	ENST00000518156	76	1.923	2.28531578947368	3.40379093839218	236.763157894737	35	29	24	14	9	3	11	2	NA	0.697368421052632	0.381578947368421	0.460526315789474	FALSE	DLX6	distal-less homeobox 6 [Source:HGNC Symbol;Acc:HGNC:2919]	0.460526315789474	2.21687266330851	95th	3.38527711815046	enriched
ENSG00000006377	Ovary	0.549436039523463	ENST00000518156	MED	ENST00000518156	76	1.923	2.28531578947368	3.40379093839218	236.763157894737	35	29	24	14	9	3	11	2	NA	0.697368421052632	0.381578947368421	0.460526315789474	FALSE	DLX6	distal-less homeobox 6 [Source:HGNC Symbol;Acc:HGNC:2919]	0.460526315789474	2.21687266330851	95th	3.38527711815046	enriched
ENSG00000006377	Testis	0.675702518012092	ENST00000518156	MED	ENST00000518156	76	1.923	2.28531578947368	3.40379093839218	236.763157894737	35	29	24	14	9	3	11	2	NA	0.697368421052632	0.381578947368421	0.460526315789474	FALSE	DLX6	distal-less homeobox 6 [Source:HGNC Symbol;Acc:HGNC:2919]	0.460526315789474	2.21687266330851	95th	3.38527711815046	enriched
ENSG00000006432	Brain	5.66265032729906	ENST00000555993	MED	ENST00000555993	281	0.338	0.119754448398576	3.73285173256938	237.46975088968	70	87	83	56	55	13	39	8	NA	0.604982206405694	0.309608540925267	0.249110320284698	FALSE	MAP3K9	mitogen-activated protein kinase kinase kinase 9 [Source:HGNC Symbol;Acc:HGNC:6861]	0.249110320284698	1.19916243709215	enriched	3.81928700509282	enriched
ENSG00000006432	Cerebellum	8.54517115015483	ENST00000555993	MED	ENST00000555993	281	0.338	0.119754448398576	3.73285173256938	237.46975088968	70	87	83	56	55	13	39	8	NA	0.604982206405694	0.309608540925267	0.249110320284698	FALSE	MAP3K9	mitogen-activated protein kinase kinase kinase 9 [Source:HGNC Symbol;Acc:HGNC:6861]	0.249110320284698	1.19916243709215	enriched	3.81928700509282	enriched
ENSG00000006432	Heart	0.624709490270715	ENST00000555993	MED	ENST00000555993	281	0.338	0.119754448398576	3.73285173256938	237.46975088968	70	87	83	56	55	13	39	8	NA	0.604982206405694	0.309608540925267	0.249110320284698	FALSE	MAP3K9	mitogen-activated protein kinase kinase kinase 9 [Source:HGNC Symbol;Acc:HGNC:6861]	0.249110320284698	1.19916243709215	enriched	3.81928700509282	enriched
ENSG00000006432	Kidney	1.32898468499165	ENST00000555993	MED	ENST00000555993	281	0.338	0.119754448398576	3.73285173256938	237.46975088968	70	87	83	56	55	13	39	8	NA	0.604982206405694	0.309608540925267	0.249110320284698	FALSE	MAP3K9	mitogen-activated protein kinase kinase kinase 9 [Source:HGNC Symbol;Acc:HGNC:6861]	0.249110320284698	1.19916243709215	enriched	3.81928700509282	enriched
ENSG00000006432	Liver	0.665590584237469	ENST00000555993	MED	ENST00000555993	281	0.338	0.119754448398576	3.73285173256938	237.46975088968	70	87	83	56	55	13	39	8	NA	0.604982206405694	0.309608540925267	0.249110320284698	FALSE	MAP3K9	mitogen-activated protein kinase kinase kinase 9 [Source:HGNC Symbol;Acc:HGNC:6861]	0.249110320284698	1.19916243709215	enriched	3.81928700509282	enriched
ENSG00000006432	Ovary	2.03428964165402	ENST00000555993	MED	ENST00000555993	281	0.338	0.119754448398576	3.73285173256938	237.46975088968	70	87	83	56	55	13	39	8	NA	0.604982206405694	0.309608540925267	0.249110320284698	FALSE	MAP3K9	mitogen-activated protein kinase kinase kinase 9 [Source:HGNC Symbol;Acc:HGNC:6861]	0.249110320284698	1.19916243709215	enriched	3.81928700509282	enriched
ENSG00000006432	Testis	1.39369238325899	ENST00000555993	MED	ENST00000555993	281	0.338	0.119754448398576	3.73285173256938	237.46975088968	70	87	83	56	55	13	39	8	NA	0.604982206405694	0.309608540925267	0.249110320284698	FALSE	MAP3K9	mitogen-activated protein kinase kinase kinase 9 [Source:HGNC Symbol;Acc:HGNC:6861]	0.249110320284698	1.19916243709215	enriched	3.81928700509282	enriched
ENSG00000006451	Brain	26.4405573508621	ENST00000005257	HIGH	ENST00000005257	69	0.364	0.0999999999999999	3.05007105510289	240.623188405797	13	13	16	24	16	4	2	1	NA	0.420289855072464	0.188405797101449	0.188405797101449	FALSE	RALA	RAS like proto-oncogene A [Source:HGNC Symbol;Acc:HGNC:9839]	0.188405797101449	0.906944178612343	FALSE	NA	NA
ENSG00000006451	Cerebellum	23.9231445916901	ENST00000005257	HIGH	ENST00000005257	69	0.364	0.0999999999999999	3.05007105510289	240.623188405797	13	13	16	24	16	4	2	1	NA	0.420289855072464	0.188405797101449	0.188405797101449	FALSE	RALA	RAS like proto-oncogene A [Source:HGNC Symbol;Acc:HGNC:9839]	0.188405797101449	0.906944178612343	FALSE	NA	NA
ENSG00000006451	Heart	19.3368727158408	ENST00000005257	HIGH	ENST00000005257	69	0.364	0.0999999999999999	3.05007105510289	240.623188405797	13	13	16	24	16	4	2	1	NA	0.420289855072464	0.188405797101449	0.188405797101449	FALSE	RALA	RAS like proto-oncogene A [Source:HGNC Symbol;Acc:HGNC:9839]	0.188405797101449	0.906944178612343	FALSE	NA	NA
ENSG00000006451	Kidney	20.0193096567438	ENST00000005257	HIGH	ENST00000005257	69	0.364	0.0999999999999999	3.05007105510289	240.623188405797	13	13	16	24	16	4	2	1	NA	0.420289855072464	0.188405797101449	0.188405797101449	FALSE	RALA	RAS like proto-oncogene A [Source:HGNC Symbol;Acc:HGNC:9839]	0.188405797101449	0.906944178612343	FALSE	NA	NA
ENSG00000006451	Liver	13.7620559113152	ENST00000005257	HIGH	ENST00000005257	69	0.364	0.0999999999999999	3.05007105510289	240.623188405797	13	13	16	24	16	4	2	1	NA	0.420289855072464	0.188405797101449	0.188405797101449	FALSE	RALA	RAS like proto-oncogene A [Source:HGNC Symbol;Acc:HGNC:9839]	0.188405797101449	0.906944178612343	FALSE	NA	NA
ENSG00000006451	Ovary	18.7717892055915	ENST00000005257	HIGH	ENST00000005257	69	0.364	0.0999999999999999	3.05007105510289	240.623188405797	13	13	16	24	16	4	2	1	NA	0.420289855072464	0.188405797101449	0.188405797101449	FALSE	RALA	RAS like proto-oncogene A [Source:HGNC Symbol;Acc:HGNC:9839]	0.188405797101449	0.906944178612343	FALSE	NA	NA
ENSG00000006451	Testis	15.6137201384402	ENST00000005257	HIGH	ENST00000005257	69	0.364	0.0999999999999999	3.05007105510289	240.623188405797	13	13	16	24	16	4	2	1	NA	0.420289855072464	0.188405797101449	0.188405797101449	FALSE	RALA	RAS like proto-oncogene A [Source:HGNC Symbol;Acc:HGNC:9839]	0.188405797101449	0.906944178612343	FALSE	NA	NA
ENSG00000006453	Brain	0.866483392482325	ENST00000005260	MED	ENST00000005260	97	-1.269	-2.41355670103093	4.57861896702368	240.670103092784	5	14	20	28	35	14	15	0	NA	0.350515463917526	0.144329896907216	0.0515463917525773	FALSE	BAIAP2L1	BAR/IMD domain containing adaptor protein 2 like 1 [Source:HGNC Symbol;Acc:HGNC:21649]	0.0515463917525773	0.248133022697271	FALSE	0	FALSE
ENSG00000006453	Cerebellum	0.510741862444114	ENST00000005260	MED	ENST00000005260	97	-1.269	-2.41355670103093	4.57861896702368	240.670103092784	5	14	20	28	35	14	15	0	NA	0.350515463917526	0.144329896907216	0.0515463917525773	FALSE	BAIAP2L1	BAR/IMD domain containing adaptor protein 2 like 1 [Source:HGNC Symbol;Acc:HGNC:21649]	0.0515463917525773	0.248133022697271	FALSE	0	FALSE
ENSG00000006453	Heart	2.039107277768	ENST00000005260	MED	ENST00000005260	97	-1.269	-2.41355670103093	4.57861896702368	240.670103092784	5	14	20	28	35	14	15	0	NA	0.350515463917526	0.144329896907216	0.0515463917525773	FALSE	BAIAP2L1	BAR/IMD domain containing adaptor protein 2 like 1 [Source:HGNC Symbol;Acc:HGNC:21649]	0.0515463917525773	0.248133022697271	FALSE	0	FALSE
ENSG00000006453	Kidney	4.9249806235929	ENST00000005260	MED	ENST00000005260	97	-1.269	-2.41355670103093	4.57861896702368	240.670103092784	5	14	20	28	35	14	15	0	NA	0.350515463917526	0.144329896907216	0.0515463917525773	FALSE	BAIAP2L1	BAR/IMD domain containing adaptor protein 2 like 1 [Source:HGNC Symbol;Acc:HGNC:21649]	0.0515463917525773	0.248133022697271	FALSE	0	FALSE
ENSG00000006453	Liver	15.0344690483707	ENST00000005260	HIGH	ENST00000005260	97	-1.269	-2.41355670103093	4.57861896702368	240.670103092784	5	14	20	28	35	14	15	0	NA	0.350515463917526	0.144329896907216	0.0515463917525773	FALSE	BAIAP2L1	BAR/IMD domain containing adaptor protein 2 like 1 [Source:HGNC Symbol;Acc:HGNC:21649]	0.0515463917525773	0.248133022697271	FALSE	0	FALSE
ENSG00000006453	Ovary	6.16890031693413	ENST00000005260	MED	ENST00000005260	97	-1.269	-2.41355670103093	4.57861896702368	240.670103092784	5	14	20	28	35	14	15	0	NA	0.350515463917526	0.144329896907216	0.0515463917525773	FALSE	BAIAP2L1	BAR/IMD domain containing adaptor protein 2 like 1 [Source:HGNC Symbol;Acc:HGNC:21649]	0.0515463917525773	0.248133022697271	FALSE	0	FALSE
ENSG00000006453	Testis	3.54103536248875	ENST00000005260	MED	ENST00000005260	97	-1.269	-2.41355670103093	4.57861896702368	240.670103092784	5	14	20	28	35	14	15	0	NA	0.350515463917526	0.144329896907216	0.0515463917525773	FALSE	BAIAP2L1	BAR/IMD domain containing adaptor protein 2 like 1 [Source:HGNC Symbol;Acc:HGNC:21649]	0.0515463917525773	0.248133022697271	FALSE	0	FALSE
ENSG00000006459	Brain	3.33091372733552	ENST00000397560	MED	ENST00000397560	150	0.462	1.21748666666667	2.66003493123521	240.466666666667	36	20	20	44	66	20	8	0	NA	0.266666666666667	0.133333333333333	0.24	FALSE	KDM7A	lysine demethylase 7A [Source:HGNC Symbol;Acc:HGNC:22224]	0.24	1.15530735367849	enriched	0	FALSE
ENSG00000006459	Cerebellum	5.81632374071077	ENST00000397560	MED	ENST00000397560	150	0.462	1.21748666666667	2.66003493123521	240.466666666667	36	20	20	44	66	20	8	0	NA	0.266666666666667	0.133333333333333	0.24	FALSE	KDM7A	lysine demethylase 7A [Source:HGNC Symbol;Acc:HGNC:22224]	0.24	1.15530735367849	enriched	0	FALSE
ENSG00000006459	Heart	4.44308311664858	ENST00000397560	MED	ENST00000397560	150	0.462	1.21748666666667	2.66003493123521	240.466666666667	36	20	20	44	66	20	8	0	NA	0.266666666666667	0.133333333333333	0.24	FALSE	KDM7A	lysine demethylase 7A [Source:HGNC Symbol;Acc:HGNC:22224]	0.24	1.15530735367849	enriched	0	FALSE
ENSG00000006459	Kidney	3.76602219080788	ENST00000397560	MED	ENST00000397560	150	0.462	1.21748666666667	2.66003493123521	240.466666666667	36	20	20	44	66	20	8	0	NA	0.266666666666667	0.133333333333333	0.24	FALSE	KDM7A	lysine demethylase 7A [Source:HGNC Symbol;Acc:HGNC:22224]	0.24	1.15530735367849	enriched	0	FALSE
ENSG00000006459	Liver	7.13563360012426	ENST00000397560	MED	ENST00000397560	150	0.462	1.21748666666667	2.66003493123521	240.466666666667	36	20	20	44	66	20	8	0	NA	0.266666666666667	0.133333333333333	0.24	FALSE	KDM7A	lysine demethylase 7A [Source:HGNC Symbol;Acc:HGNC:22224]	0.24	1.15530735367849	enriched	0	FALSE
ENSG00000006459	Ovary	4.42499615755133	ENST00000397560	MED	ENST00000397560	150	0.462	1.21748666666667	2.66003493123521	240.466666666667	36	20	20	44	66	20	8	0	NA	0.266666666666667	0.133333333333333	0.24	FALSE	KDM7A	lysine demethylase 7A [Source:HGNC Symbol;Acc:HGNC:22224]	0.24	1.15530735367849	enriched	0	FALSE
ENSG00000006459	Testis	3.07574106714129	ENST00000397560	MED	ENST00000397560	150	0.462	1.21748666666667	2.66003493123521	240.466666666667	36	20	20	44	66	20	8	0	NA	0.266666666666667	0.133333333333333	0.24	FALSE	KDM7A	lysine demethylase 7A [Source:HGNC Symbol;Acc:HGNC:22224]	0.24	1.15530735367849	enriched	0	FALSE
ENSG00000006468	Brain	6.02035997203523	ENST00000430479	MED	ENST00000430479	92	1.1355	1.51729347826087	3.95124351142149	240.586956521739	32	19	20	21	32	12	4	0	NA	0.423913043478261	0.206521739130435	0.347826086956522	FALSE	ETV1	ETS variant transcription factor 1 [Source:HGNC Symbol;Acc:HGNC:3490]	0.347826086956522	1.67435848359202	enriched	NA	NA
ENSG00000006468	Cerebellum	26.0607755924941	ENST00000430479	HIGH	ENST00000430479	92	1.1355	1.51729347826087	3.95124351142149	240.586956521739	32	19	20	21	32	12	4	0	NA	0.423913043478261	0.206521739130435	0.347826086956522	FALSE	ETV1	ETS variant transcription factor 1 [Source:HGNC Symbol;Acc:HGNC:3490]	0.347826086956522	1.67435848359202	enriched	NA	NA
ENSG00000006468	Heart	14.8729779454847	ENST00000430479	HIGH	ENST00000430479	92	1.1355	1.51729347826087	3.95124351142149	240.586956521739	32	19	20	21	32	12	4	0	NA	0.423913043478261	0.206521739130435	0.347826086956522	FALSE	ETV1	ETS variant transcription factor 1 [Source:HGNC Symbol;Acc:HGNC:3490]	0.347826086956522	1.67435848359202	enriched	NA	NA
ENSG00000006468	Kidney	4.96959400045458	ENST00000430479	MED	ENST00000430479	92	1.1355	1.51729347826087	3.95124351142149	240.586956521739	32	19	20	21	32	12	4	0	NA	0.423913043478261	0.206521739130435	0.347826086956522	FALSE	ETV1	ETS variant transcription factor 1 [Source:HGNC Symbol;Acc:HGNC:3490]	0.347826086956522	1.67435848359202	enriched	NA	NA
ENSG00000006468	Liver	1.84372873636745	ENST00000430479	MED	ENST00000430479	92	1.1355	1.51729347826087	3.95124351142149	240.586956521739	32	19	20	21	32	12	4	0	NA	0.423913043478261	0.206521739130435	0.347826086956522	FALSE	ETV1	ETS variant transcription factor 1 [Source:HGNC Symbol;Acc:HGNC:3490]	0.347826086956522	1.67435848359202	enriched	NA	NA
ENSG00000006468	Ovary	3.12904345022291	ENST00000430479	MED	ENST00000430479	92	1.1355	1.51729347826087	3.95124351142149	240.586956521739	32	19	20	21	32	12	4	0	NA	0.423913043478261	0.206521739130435	0.347826086956522	FALSE	ETV1	ETS variant transcription factor 1 [Source:HGNC Symbol;Acc:HGNC:3490]	0.347826086956522	1.67435848359202	enriched	NA	NA
ENSG00000006468	Testis	2.6631640647848	ENST00000430479	MED	ENST00000430479	92	1.1355	1.51729347826087	3.95124351142149	240.586956521739	32	19	20	21	32	12	4	0	NA	0.423913043478261	0.206521739130435	0.347826086956522	FALSE	ETV1	ETS variant transcription factor 1 [Source:HGNC Symbol;Acc:HGNC:3490]	0.347826086956522	1.67435848359202	enriched	NA	NA
ENSG00000006530	Brain	6.79400522299655	ENST00000649286	MED	ENST00000649286	160	-0.107	-0.35235	3.2920385193036	239.15	33	46	30	42	42	15	13	0	NA	0.475	0.2875	0.20625	FALSE	AGK	acylglycerol kinase [Source:HGNC Symbol;Acc:HGNC:21869]	0.20625	0.992842257067454	FALSE	0	FALSE
ENSG00000006530	Cerebellum	6.70865516788906	ENST00000649286	MED	ENST00000649286	160	-0.107	-0.35235	3.2920385193036	239.15	33	46	30	42	42	15	13	0	NA	0.475	0.2875	0.20625	FALSE	AGK	acylglycerol kinase [Source:HGNC Symbol;Acc:HGNC:21869]	0.20625	0.992842257067454	FALSE	0	FALSE
ENSG00000006530	Heart	6.19652931482689	ENST00000649286	MED	ENST00000649286	160	-0.107	-0.35235	3.2920385193036	239.15	33	46	30	42	42	15	13	0	NA	0.475	0.2875	0.20625	FALSE	AGK	acylglycerol kinase [Source:HGNC Symbol;Acc:HGNC:21869]	0.20625	0.992842257067454	FALSE	0	FALSE
ENSG00000006530	Kidney	5.14436432024531	ENST00000649286	MED	ENST00000649286	160	-0.107	-0.35235	3.2920385193036	239.15	33	46	30	42	42	15	13	0	NA	0.475	0.2875	0.20625	FALSE	AGK	acylglycerol kinase [Source:HGNC Symbol;Acc:HGNC:21869]	0.20625	0.992842257067454	FALSE	0	FALSE
ENSG00000006530	Liver	4.37771664312447	ENST00000649286	MED	ENST00000649286	160	-0.107	-0.35235	3.2920385193036	239.15	33	46	30	42	42	15	13	0	NA	0.475	0.2875	0.20625	FALSE	AGK	acylglycerol kinase [Source:HGNC Symbol;Acc:HGNC:21869]	0.20625	0.992842257067454	FALSE	0	FALSE
ENSG00000006530	Ovary	4.45049005472705	ENST00000649286	MED	ENST00000649286	160	-0.107	-0.35235	3.2920385193036	239.15	33	46	30	42	42	15	13	0	NA	0.475	0.2875	0.20625	FALSE	AGK	acylglycerol kinase [Source:HGNC Symbol;Acc:HGNC:21869]	0.20625	0.992842257067454	FALSE	0	FALSE
ENSG00000006530	Testis	3.98064480688205	ENST00000649286	MED	ENST00000649286	160	-0.107	-0.35235	3.2920385193036	239.15	33	46	30	42	42	15	13	0	NA	0.475	0.2875	0.20625	FALSE	AGK	acylglycerol kinase [Source:HGNC Symbol;Acc:HGNC:21869]	0.20625	0.992842257067454	FALSE	0	FALSE
ENSG00000006534	Brain	0.182103492699774	ENST00000342456	LOW	ENST00000342456	170	1.635	1.01718235294118	4.77480879467673	236.529411764706	77	81	75	7	7	9	18	1	NA	0.917647058823529	0.476470588235294	0.452941176470588	FALSE	ALDH3B1	aldehyde dehydrogenase 3 family member B1 [Source:HGNC Symbol;Acc:HGNC:410]	0.452941176470588	2.18035946650108	95th	1.03439023054597	enriched
ENSG00000006534	Cerebellum	0.181154499146785	ENST00000342456	LOW	ENST00000342456	170	1.635	1.01718235294118	4.77480879467673	236.529411764706	77	81	75	7	7	9	18	1	NA	0.917647058823529	0.476470588235294	0.452941176470588	FALSE	ALDH3B1	aldehyde dehydrogenase 3 family member B1 [Source:HGNC Symbol;Acc:HGNC:410]	0.452941176470588	2.18035946650108	95th	1.03439023054597	enriched
ENSG00000006534	Heart	1.54840220374585	ENST00000342456	MED	ENST00000342456	170	1.635	1.01718235294118	4.77480879467673	236.529411764706	77	81	75	7	7	9	18	1	NA	0.917647058823529	0.476470588235294	0.452941176470588	FALSE	ALDH3B1	aldehyde dehydrogenase 3 family member B1 [Source:HGNC Symbol;Acc:HGNC:410]	0.452941176470588	2.18035946650108	95th	1.03439023054597	enriched
ENSG00000006534	Kidney	0.802669256637082	ENST00000342456	MED	ENST00000342456	170	1.635	1.01718235294118	4.77480879467673	236.529411764706	77	81	75	7	7	9	18	1	NA	0.917647058823529	0.476470588235294	0.452941176470588	FALSE	ALDH3B1	aldehyde dehydrogenase 3 family member B1 [Source:HGNC Symbol;Acc:HGNC:410]	0.452941176470588	2.18035946650108	95th	1.03439023054597	enriched
ENSG00000006534	Liver	1.67088185696169	ENST00000342456	MED	ENST00000342456	170	1.635	1.01718235294118	4.77480879467673	236.529411764706	77	81	75	7	7	9	18	1	NA	0.917647058823529	0.476470588235294	0.452941176470588	FALSE	ALDH3B1	aldehyde dehydrogenase 3 family member B1 [Source:HGNC Symbol;Acc:HGNC:410]	0.452941176470588	2.18035946650108	95th	1.03439023054597	enriched
ENSG00000006534	Ovary	0.24090180826199	ENST00000342456	LOW	ENST00000342456	170	1.635	1.01718235294118	4.77480879467673	236.529411764706	77	81	75	7	7	9	18	1	NA	0.917647058823529	0.476470588235294	0.452941176470588	FALSE	ALDH3B1	aldehyde dehydrogenase 3 family member B1 [Source:HGNC Symbol;Acc:HGNC:410]	0.452941176470588	2.18035946650108	95th	1.03439023054597	enriched
ENSG00000006534	Testis	0.858752030744048	ENST00000342456	MED	ENST00000342456	170	1.635	1.01718235294118	4.77480879467673	236.529411764706	77	81	75	7	7	9	18	1	NA	0.917647058823529	0.476470588235294	0.452941176470588	FALSE	ALDH3B1	aldehyde dehydrogenase 3 family member B1 [Source:HGNC Symbol;Acc:HGNC:410]	0.452941176470588	2.18035946650108	95th	1.03439023054597	enriched
ENSG00000006555	Brain	0.107444144225642	ENST00000371276	LOW	ENST00000371276	131	0.018	-0.0955190839694657	3.61823771245945	231.335877862595	27	48	72	2	9	7	43	0	NA	0.916030534351145	0.366412213740458	0.206106870229008	FALSE	TTC22	tetratricopeptide repeat domain 22 [Source:HGNC Symbol;Acc:HGNC:26067]	0.206106870229008	0.992153261746797	FALSE	0	FALSE
ENSG00000006555	Cerebellum	0.0724987269536277	ENST00000371276	LOW	ENST00000371276	131	0.018	-0.0955190839694657	3.61823771245945	231.335877862595	27	48	72	2	9	7	43	0	NA	0.916030534351145	0.366412213740458	0.206106870229008	FALSE	TTC22	tetratricopeptide repeat domain 22 [Source:HGNC Symbol;Acc:HGNC:26067]	0.206106870229008	0.992153261746797	FALSE	0	FALSE
ENSG00000006555	Heart	0.0377018959371456	ENST00000371276	LOW	ENST00000371276	131	0.018	-0.0955190839694657	3.61823771245945	231.335877862595	27	48	72	2	9	7	43	0	NA	0.916030534351145	0.366412213740458	0.206106870229008	FALSE	TTC22	tetratricopeptide repeat domain 22 [Source:HGNC Symbol;Acc:HGNC:26067]	0.206106870229008	0.992153261746797	FALSE	0	FALSE
ENSG00000006555	Kidney	1.26624899385837	ENST00000371276	MED	ENST00000371276	131	0.018	-0.0955190839694657	3.61823771245945	231.335877862595	27	48	72	2	9	7	43	0	NA	0.916030534351145	0.366412213740458	0.206106870229008	FALSE	TTC22	tetratricopeptide repeat domain 22 [Source:HGNC Symbol;Acc:HGNC:26067]	0.206106870229008	0.992153261746797	FALSE	0	FALSE
ENSG00000006555	Liver	0.931899164206603	ENST00000371276	MED	ENST00000371276	131	0.018	-0.0955190839694657	3.61823771245945	231.335877862595	27	48	72	2	9	7	43	0	NA	0.916030534351145	0.366412213740458	0.206106870229008	FALSE	TTC22	tetratricopeptide repeat domain 22 [Source:HGNC Symbol;Acc:HGNC:26067]	0.206106870229008	0.992153261746797	FALSE	0	FALSE
ENSG00000006555	Ovary	0.352976832804684	ENST00000371276	LOW	ENST00000371276	131	0.018	-0.0955190839694657	3.61823771245945	231.335877862595	27	48	72	2	9	7	43	0	NA	0.916030534351145	0.366412213740458	0.206106870229008	FALSE	TTC22	tetratricopeptide repeat domain 22 [Source:HGNC Symbol;Acc:HGNC:26067]	0.206106870229008	0.992153261746797	FALSE	0	FALSE
ENSG00000006555	Testis	0.338415797472493	ENST00000371276	LOW	ENST00000371276	131	0.018	-0.0955190839694657	3.61823771245945	231.335877862595	27	48	72	2	9	7	43	0	NA	0.916030534351145	0.366412213740458	0.206106870229008	FALSE	TTC22	tetratricopeptide repeat domain 22 [Source:HGNC Symbol;Acc:HGNC:26067]	0.206106870229008	0.992153261746797	FALSE	0	FALSE
ENSG00000006576	Brain	4.84785150442264	ENST00000416283	MED	ENST00000416283	275	0.438	0.830549090909091	2.46046246920418	239.145454545455	55	44	26	109	96	19	6	2	NA	0.254545454545455	0.16	0.2	FALSE	PHTF2	putative homeodomain transcription factor 2 [Source:HGNC Symbol;Acc:HGNC:13411]	0.2	0.96275612806541	FALSE	6.20634138327583	95th
ENSG00000006576	Cerebellum	4.72616431745093	ENST00000416283	MED	ENST00000416283	275	0.438	0.830549090909091	2.46046246920418	239.145454545455	55	44	26	109	96	19	6	2	NA	0.254545454545455	0.16	0.2	FALSE	PHTF2	putative homeodomain transcription factor 2 [Source:HGNC Symbol;Acc:HGNC:13411]	0.2	0.96275612806541	FALSE	6.20634138327583	95th
ENSG00000006576	Heart	8.09211909001744	ENST00000416283	MED	ENST00000416283	275	0.438	0.830549090909091	2.46046246920418	239.145454545455	55	44	26	109	96	19	6	2	NA	0.254545454545455	0.16	0.2	FALSE	PHTF2	putative homeodomain transcription factor 2 [Source:HGNC Symbol;Acc:HGNC:13411]	0.2	0.96275612806541	FALSE	6.20634138327583	95th
ENSG00000006576	Kidney	4.79747823013357	ENST00000416283	MED	ENST00000416283	275	0.438	0.830549090909091	2.46046246920418	239.145454545455	55	44	26	109	96	19	6	2	NA	0.254545454545455	0.16	0.2	FALSE	PHTF2	putative homeodomain transcription factor 2 [Source:HGNC Symbol;Acc:HGNC:13411]	0.2	0.96275612806541	FALSE	6.20634138327583	95th
ENSG00000006576	Liver	2.41608532370533	ENST00000416283	MED	ENST00000416283	275	0.438	0.830549090909091	2.46046246920418	239.145454545455	55	44	26	109	96	19	6	2	NA	0.254545454545455	0.16	0.2	FALSE	PHTF2	putative homeodomain transcription factor 2 [Source:HGNC Symbol;Acc:HGNC:13411]	0.2	0.96275612806541	FALSE	6.20634138327583	95th
ENSG00000006576	Ovary	6.30895601770714	ENST00000416283	MED	ENST00000416283	275	0.438	0.830549090909091	2.46046246920418	239.145454545455	55	44	26	109	96	19	6	2	NA	0.254545454545455	0.16	0.2	FALSE	PHTF2	putative homeodomain transcription factor 2 [Source:HGNC Symbol;Acc:HGNC:13411]	0.2	0.96275612806541	FALSE	6.20634138327583	95th
ENSG00000006576	Testis	4.65268399188125	ENST00000416283	MED	ENST00000416283	275	0.438	0.830549090909091	2.46046246920418	239.145454545455	55	44	26	109	96	19	6	2	NA	0.254545454545455	0.16	0.2	FALSE	PHTF2	putative homeodomain transcription factor 2 [Source:HGNC Symbol;Acc:HGNC:13411]	0.2	0.96275612806541	FALSE	6.20634138327583	95th
ENSG00000006607	Brain	2.55382775421751	ENST00000264042	MED	ENST00000264042	316	-0.192	-1.11770569620253	3.77146277530234	232.908227848101	40	123	87	59	47	26	21	0	NA	0.664556962025316	0.389240506329114	0.126582278481013	FALSE	FARP2	FERM, ARH/RhoGEF and pleckstrin domain protein 2 [Source:HGNC Symbol;Acc:HGNC:16460]	0.126582278481013	0.609339321560386	FALSE	0	FALSE
ENSG00000006607	Cerebellum	4.29843306486861	ENST00000264042	MED	ENST00000264042	316	-0.192	-1.11770569620253	3.77146277530234	232.908227848101	40	123	87	59	47	26	21	0	NA	0.664556962025316	0.389240506329114	0.126582278481013	FALSE	FARP2	FERM, ARH/RhoGEF and pleckstrin domain protein 2 [Source:HGNC Symbol;Acc:HGNC:16460]	0.126582278481013	0.609339321560386	FALSE	0	FALSE
ENSG00000006607	Heart	2.33431119660479	ENST00000264042	MED	ENST00000264042	316	-0.192	-1.11770569620253	3.77146277530234	232.908227848101	40	123	87	59	47	26	21	0	NA	0.664556962025316	0.389240506329114	0.126582278481013	FALSE	FARP2	FERM, ARH/RhoGEF and pleckstrin domain protein 2 [Source:HGNC Symbol;Acc:HGNC:16460]	0.126582278481013	0.609339321560386	FALSE	0	FALSE
ENSG00000006607	Kidney	3.7122866798573	ENST00000264042	MED	ENST00000264042	316	-0.192	-1.11770569620253	3.77146277530234	232.908227848101	40	123	87	59	47	26	21	0	NA	0.664556962025316	0.389240506329114	0.126582278481013	FALSE	FARP2	FERM, ARH/RhoGEF and pleckstrin domain protein 2 [Source:HGNC Symbol;Acc:HGNC:16460]	0.126582278481013	0.609339321560386	FALSE	0	FALSE
ENSG00000006607	Liver	2.09846022746559	ENST00000264042	MED	ENST00000264042	316	-0.192	-1.11770569620253	3.77146277530234	232.908227848101	40	123	87	59	47	26	21	0	NA	0.664556962025316	0.389240506329114	0.126582278481013	FALSE	FARP2	FERM, ARH/RhoGEF and pleckstrin domain protein 2 [Source:HGNC Symbol;Acc:HGNC:16460]	0.126582278481013	0.609339321560386	FALSE	0	FALSE
ENSG00000006607	Ovary	4.11624641036832	ENST00000264042	MED	ENST00000264042	316	-0.192	-1.11770569620253	3.77146277530234	232.908227848101	40	123	87	59	47	26	21	0	NA	0.664556962025316	0.389240506329114	0.126582278481013	FALSE	FARP2	FERM, ARH/RhoGEF and pleckstrin domain protein 2 [Source:HGNC Symbol;Acc:HGNC:16460]	0.126582278481013	0.609339321560386	FALSE	0	FALSE
ENSG00000006607	Testis	3.95165534157407	ENST00000264042	MED	ENST00000264042	316	-0.192	-1.11770569620253	3.77146277530234	232.908227848101	40	123	87	59	47	26	21	0	NA	0.664556962025316	0.389240506329114	0.126582278481013	FALSE	FARP2	FERM, ARH/RhoGEF and pleckstrin domain protein 2 [Source:HGNC Symbol;Acc:HGNC:16460]	0.126582278481013	0.609339321560386	FALSE	0	FALSE
ENSG00000006611	Brain	1.11136525577313	ENST00000005226	MED	ENST00000005226	174	0.1155	-0.559873563218391	4.60526211414624	238.126436781609	43	47	60	40	27	27	23	1	NA	0.614942528735632	0.270114942528736	0.247126436781609	FALSE	USH1C	USH1 protein network component harmonin [Source:HGNC Symbol;Acc:HGNC:12597]	0.247126436781609	1.18961245709232	enriched	0.809522789122935	FALSE
ENSG00000006611	Cerebellum	0.353020142246711	ENST00000005226	LOW	ENST00000005226	174	0.1155	-0.559873563218391	4.60526211414624	238.126436781609	43	47	60	40	27	27	23	1	NA	0.614942528735632	0.270114942528736	0.247126436781609	FALSE	USH1C	USH1 protein network component harmonin [Source:HGNC Symbol;Acc:HGNC:12597]	0.247126436781609	1.18961245709232	enriched	0.809522789122935	FALSE
ENSG00000006611	Heart	2.96093183222975	ENST00000005226	MED	ENST00000005226	174	0.1155	-0.559873563218391	4.60526211414624	238.126436781609	43	47	60	40	27	27	23	1	NA	0.614942528735632	0.270114942528736	0.247126436781609	FALSE	USH1C	USH1 protein network component harmonin [Source:HGNC Symbol;Acc:HGNC:12597]	0.247126436781609	1.18961245709232	enriched	0.809522789122935	FALSE
ENSG00000006611	Kidney	7.74246987590555	ENST00000005226	MED	ENST00000005226	174	0.1155	-0.559873563218391	4.60526211414624	238.126436781609	43	47	60	40	27	27	23	1	NA	0.614942528735632	0.270114942528736	0.247126436781609	FALSE	USH1C	USH1 protein network component harmonin [Source:HGNC Symbol;Acc:HGNC:12597]	0.247126436781609	1.18961245709232	enriched	0.809522789122935	FALSE
ENSG00000006611	Liver	0.427661329343965	ENST00000005226	MED	ENST00000005226	174	0.1155	-0.559873563218391	4.60526211414624	238.126436781609	43	47	60	40	27	27	23	1	NA	0.614942528735632	0.270114942528736	0.247126436781609	FALSE	USH1C	USH1 protein network component harmonin [Source:HGNC Symbol;Acc:HGNC:12597]	0.247126436781609	1.18961245709232	enriched	0.809522789122935	FALSE
ENSG00000006611	Ovary	1.23757580049141	ENST00000005226	MED	ENST00000005226	174	0.1155	-0.559873563218391	4.60526211414624	238.126436781609	43	47	60	40	27	27	23	1	NA	0.614942528735632	0.270114942528736	0.247126436781609	FALSE	USH1C	USH1 protein network component harmonin [Source:HGNC Symbol;Acc:HGNC:12597]	0.247126436781609	1.18961245709232	enriched	0.809522789122935	FALSE
ENSG00000006611	Testis	2.10418450764641	ENST00000005226	MED	ENST00000005226	174	0.1155	-0.559873563218391	4.60526211414624	238.126436781609	43	47	60	40	27	27	23	1	NA	0.614942528735632	0.270114942528736	0.247126436781609	FALSE	USH1C	USH1 protein network component harmonin [Source:HGNC Symbol;Acc:HGNC:12597]	0.247126436781609	1.18961245709232	enriched	0.809522789122935	FALSE
ENSG00000006625	Brain	24.0823285999747	ENST00000275428	HIGH	ENST00000275428	16	0.665	1.070375	2.39453276931708	238.6875	3	5	7	2	2	4	5	0	NA	0.75	0.3125	0.1875	FALSE	GGCT	gamma-glutamylcyclotransferase [Source:HGNC Symbol;Acc:HGNC:21705]	0.1875	0.902583870061322	FALSE	NA	NA
ENSG00000006625	Cerebellum	15.8702613362502	ENST00000275428	HIGH	ENST00000275428	16	0.665	1.070375	2.39453276931708	238.6875	3	5	7	2	2	4	5	0	NA	0.75	0.3125	0.1875	FALSE	GGCT	gamma-glutamylcyclotransferase [Source:HGNC Symbol;Acc:HGNC:21705]	0.1875	0.902583870061322	FALSE	NA	NA
ENSG00000006625	Heart	18.1487842237228	ENST00000275428	HIGH	ENST00000275428	16	0.665	1.070375	2.39453276931708	238.6875	3	5	7	2	2	4	5	0	NA	0.75	0.3125	0.1875	FALSE	GGCT	gamma-glutamylcyclotransferase [Source:HGNC Symbol;Acc:HGNC:21705]	0.1875	0.902583870061322	FALSE	NA	NA
ENSG00000006625	Kidney	17.8047058916598	ENST00000275428	HIGH	ENST00000275428	16	0.665	1.070375	2.39453276931708	238.6875	3	5	7	2	2	4	5	0	NA	0.75	0.3125	0.1875	FALSE	GGCT	gamma-glutamylcyclotransferase [Source:HGNC Symbol;Acc:HGNC:21705]	0.1875	0.902583870061322	FALSE	NA	NA
ENSG00000006625	Liver	19.294306534	ENST00000275428	HIGH	ENST00000275428	16	0.665	1.070375	2.39453276931708	238.6875	3	5	7	2	2	4	5	0	NA	0.75	0.3125	0.1875	FALSE	GGCT	gamma-glutamylcyclotransferase [Source:HGNC Symbol;Acc:HGNC:21705]	0.1875	0.902583870061322	FALSE	NA	NA
ENSG00000006625	Ovary	12.6973044791549	ENST00000275428	MED	ENST00000275428	16	0.665	1.070375	2.39453276931708	238.6875	3	5	7	2	2	4	5	0	NA	0.75	0.3125	0.1875	FALSE	GGCT	gamma-glutamylcyclotransferase [Source:HGNC Symbol;Acc:HGNC:21705]	0.1875	0.902583870061322	FALSE	NA	NA
ENSG00000006625	Testis	13.3319018648198	ENST00000275428	HIGH	ENST00000275428	16	0.665	1.070375	2.39453276931708	238.6875	3	5	7	2	2	4	5	0	NA	0.75	0.3125	0.1875	FALSE	GGCT	gamma-glutamylcyclotransferase [Source:HGNC Symbol;Acc:HGNC:21705]	0.1875	0.902583870061322	FALSE	NA	NA
ENSG00000006634	Brain	4.47723317363707	ENST00000265728	MED	ENST00000265728	122	1.279	1.35149180327869	1.79698764578553	239.606557377049	33	16	8	40	58	12	4	0	NA	0.19672131147541	0.131147540983607	0.270491803278689	FALSE	DBF4	DBF4 zinc finger [Source:HGNC Symbol;Acc:HGNC:17364]	0.270491803278689	1.3020882059901	enriched	NA	NA
ENSG00000006634	Cerebellum	3.40112604760688	ENST00000265728	MED	ENST00000265728	122	1.279	1.35149180327869	1.79698764578553	239.606557377049	33	16	8	40	58	12	4	0	NA	0.19672131147541	0.131147540983607	0.270491803278689	FALSE	DBF4	DBF4 zinc finger [Source:HGNC Symbol;Acc:HGNC:17364]	0.270491803278689	1.3020882059901	enriched	NA	NA
ENSG00000006634	Heart	3.42499893824902	ENST00000265728	MED	ENST00000265728	122	1.279	1.35149180327869	1.79698764578553	239.606557377049	33	16	8	40	58	12	4	0	NA	0.19672131147541	0.131147540983607	0.270491803278689	FALSE	DBF4	DBF4 zinc finger [Source:HGNC Symbol;Acc:HGNC:17364]	0.270491803278689	1.3020882059901	enriched	NA	NA
ENSG00000006634	Kidney	3.60786503119237	ENST00000265728	MED	ENST00000265728	122	1.279	1.35149180327869	1.79698764578553	239.606557377049	33	16	8	40	58	12	4	0	NA	0.19672131147541	0.131147540983607	0.270491803278689	FALSE	DBF4	DBF4 zinc finger [Source:HGNC Symbol;Acc:HGNC:17364]	0.270491803278689	1.3020882059901	enriched	NA	NA
ENSG00000006634	Liver	6.99286008948493	ENST00000265728	MED	ENST00000265728	122	1.279	1.35149180327869	1.79698764578553	239.606557377049	33	16	8	40	58	12	4	0	NA	0.19672131147541	0.131147540983607	0.270491803278689	FALSE	DBF4	DBF4 zinc finger [Source:HGNC Symbol;Acc:HGNC:17364]	0.270491803278689	1.3020882059901	enriched	NA	NA
ENSG00000006634	Ovary	6.09646812042247	ENST00000265728	MED	ENST00000265728	122	1.279	1.35149180327869	1.79698764578553	239.606557377049	33	16	8	40	58	12	4	0	NA	0.19672131147541	0.131147540983607	0.270491803278689	FALSE	DBF4	DBF4 zinc finger [Source:HGNC Symbol;Acc:HGNC:17364]	0.270491803278689	1.3020882059901	enriched	NA	NA
ENSG00000006634	Testis	10.582299706635	ENST00000265728	MED	ENST00000265728	122	1.279	1.35149180327869	1.79698764578553	239.606557377049	33	16	8	40	58	12	4	0	NA	0.19672131147541	0.131147540983607	0.270491803278689	FALSE	DBF4	DBF4 zinc finger [Source:HGNC Symbol;Acc:HGNC:17364]	0.270491803278689	1.3020882059901	enriched	NA	NA
ENSG00000006638	Brain	0.447176677098118	ENST00000375190	MED	ENST00000375190	61	-0.096	-1.63819672131148	5.42513166297886	223.639344262295	14	25	33	2	1	2	22	1	NA	0.950819672131147	0.40983606557377	0.229508196721311	FALSE	TBXA2R	thromboxane A2 receptor [Source:HGNC Symbol;Acc:HGNC:11608]	0.229508196721312	1.10480211417342	enriched	0.846319279537614	FALSE
ENSG00000006638	Cerebellum	0.193853505774697	ENST00000375190	LOW	ENST00000375190	61	-0.096	-1.63819672131148	5.42513166297886	223.639344262295	14	25	33	2	1	2	22	1	NA	0.950819672131147	0.40983606557377	0.229508196721311	FALSE	TBXA2R	thromboxane A2 receptor [Source:HGNC Symbol;Acc:HGNC:11608]	0.229508196721312	1.10480211417342	enriched	0.846319279537614	FALSE
ENSG00000006638	Heart	1.50984453424447	ENST00000375190	MED	ENST00000375190	61	-0.096	-1.63819672131148	5.42513166297886	223.639344262295	14	25	33	2	1	2	22	1	NA	0.950819672131147	0.40983606557377	0.229508196721311	FALSE	TBXA2R	thromboxane A2 receptor [Source:HGNC Symbol;Acc:HGNC:11608]	0.229508196721312	1.10480211417342	enriched	0.846319279537614	FALSE
ENSG00000006638	Kidney	1.53774210520864	ENST00000375190	MED	ENST00000375190	61	-0.096	-1.63819672131148	5.42513166297886	223.639344262295	14	25	33	2	1	2	22	1	NA	0.950819672131147	0.40983606557377	0.229508196721311	FALSE	TBXA2R	thromboxane A2 receptor [Source:HGNC Symbol;Acc:HGNC:11608]	0.229508196721312	1.10480211417342	enriched	0.846319279537614	FALSE
ENSG00000006638	Liver	1.82105391933633	ENST00000375190	MED	ENST00000375190	61	-0.096	-1.63819672131148	5.42513166297886	223.639344262295	14	25	33	2	1	2	22	1	NA	0.950819672131147	0.40983606557377	0.229508196721311	FALSE	TBXA2R	thromboxane A2 receptor [Source:HGNC Symbol;Acc:HGNC:11608]	0.229508196721312	1.10480211417342	enriched	0.846319279537614	FALSE
ENSG00000006638	Ovary	0.612033716854612	ENST00000375190	MED	ENST00000375190	61	-0.096	-1.63819672131148	5.42513166297886	223.639344262295	14	25	33	2	1	2	22	1	NA	0.950819672131147	0.40983606557377	0.229508196721311	FALSE	TBXA2R	thromboxane A2 receptor [Source:HGNC Symbol;Acc:HGNC:11608]	0.229508196721312	1.10480211417342	enriched	0.846319279537614	FALSE
ENSG00000006638	Testis	0.866943569004732	ENST00000375190	MED	ENST00000375190	61	-0.096	-1.63819672131148	5.42513166297886	223.639344262295	14	25	33	2	1	2	22	1	NA	0.950819672131147	0.40983606557377	0.229508196721311	FALSE	TBXA2R	thromboxane A2 receptor [Source:HGNC Symbol;Acc:HGNC:11608]	0.229508196721312	1.10480211417342	enriched	0.846319279537614	FALSE
ENSG00000006652	Brain	8.47692532451171	ENST00000403825	MED	ENST00000403825	160	-0.028	-0.3151375	2.94556120051957	239.55	16	25	23	64	48	12	4	1	NA	0.3	0.15625	0.1	FALSE	IFRD1	interferon related developmental regulator 1 [Source:HGNC Symbol;Acc:HGNC:5456]	0.1	0.481378064032705	FALSE	NA	NA
ENSG00000006652	Cerebellum	7.84230717334198	ENST00000403825	MED	ENST00000403825	160	-0.028	-0.3151375	2.94556120051957	239.55	16	25	23	64	48	12	4	1	NA	0.3	0.15625	0.1	FALSE	IFRD1	interferon related developmental regulator 1 [Source:HGNC Symbol;Acc:HGNC:5456]	0.1	0.481378064032705	FALSE	NA	NA
ENSG00000006652	Heart	6.5004392323063	ENST00000403825	MED	ENST00000403825	160	-0.028	-0.3151375	2.94556120051957	239.55	16	25	23	64	48	12	4	1	NA	0.3	0.15625	0.1	FALSE	IFRD1	interferon related developmental regulator 1 [Source:HGNC Symbol;Acc:HGNC:5456]	0.1	0.481378064032705	FALSE	NA	NA
ENSG00000006652	Kidney	5.35541544996626	ENST00000403825	MED	ENST00000403825	160	-0.028	-0.3151375	2.94556120051957	239.55	16	25	23	64	48	12	4	1	NA	0.3	0.15625	0.1	FALSE	IFRD1	interferon related developmental regulator 1 [Source:HGNC Symbol;Acc:HGNC:5456]	0.1	0.481378064032705	FALSE	NA	NA
ENSG00000006652	Liver	7.805543263505	ENST00000403825	MED	ENST00000403825	160	-0.028	-0.3151375	2.94556120051957	239.55	16	25	23	64	48	12	4	1	NA	0.3	0.15625	0.1	FALSE	IFRD1	interferon related developmental regulator 1 [Source:HGNC Symbol;Acc:HGNC:5456]	0.1	0.481378064032705	FALSE	NA	NA
ENSG00000006652	Ovary	5.99983755403173	ENST00000403825	MED	ENST00000403825	160	-0.028	-0.3151375	2.94556120051957	239.55	16	25	23	64	48	12	4	1	NA	0.3	0.15625	0.1	FALSE	IFRD1	interferon related developmental regulator 1 [Source:HGNC Symbol;Acc:HGNC:5456]	0.1	0.481378064032705	FALSE	NA	NA
ENSG00000006652	Testis	6.36218670313607	ENST00000403825	MED	ENST00000403825	160	-0.028	-0.3151375	2.94556120051957	239.55	16	25	23	64	48	12	4	1	NA	0.3	0.15625	0.1	FALSE	IFRD1	interferon related developmental regulator 1 [Source:HGNC Symbol;Acc:HGNC:5456]	0.1	0.481378064032705	FALSE	NA	NA
ENSG00000006695	Brain	4.54036884251113	ENST00000261643	MED	ENST00000261643	185	-0.161	-1.10012432432432	4.02510600464011	239.6	33	66	34	37	48	7	18	1	NA	0.540540540540541	0.356756756756757	0.178378378378378	FALSE	COX10	cytochrome c oxidase assembly factor heme A:farnesyltransferase COX10 [Source:HGNC Symbol;Acc:HGNC:2260]	0.178378378378378	0.858674384490771	FALSE	1.03439023054597	enriched
ENSG00000006695	Cerebellum	4.71685702414111	ENST00000261643	MED	ENST00000261643	185	-0.161	-1.10012432432432	4.02510600464011	239.6	33	66	34	37	48	7	18	1	NA	0.540540540540541	0.356756756756757	0.178378378378378	FALSE	COX10	cytochrome c oxidase assembly factor heme A:farnesyltransferase COX10 [Source:HGNC Symbol;Acc:HGNC:2260]	0.178378378378378	0.858674384490771	FALSE	1.03439023054597	enriched
ENSG00000006695	Heart	11.3373886266299	ENST00000261643	MED	ENST00000261643	185	-0.161	-1.10012432432432	4.02510600464011	239.6	33	66	34	37	48	7	18	1	NA	0.540540540540541	0.356756756756757	0.178378378378378	FALSE	COX10	cytochrome c oxidase assembly factor heme A:farnesyltransferase COX10 [Source:HGNC Symbol;Acc:HGNC:2260]	0.178378378378378	0.858674384490771	FALSE	1.03439023054597	enriched
ENSG00000006695	Kidney	5.19282777854588	ENST00000261643	MED	ENST00000261643	185	-0.161	-1.10012432432432	4.02510600464011	239.6	33	66	34	37	48	7	18	1	NA	0.540540540540541	0.356756756756757	0.178378378378378	FALSE	COX10	cytochrome c oxidase assembly factor heme A:farnesyltransferase COX10 [Source:HGNC Symbol;Acc:HGNC:2260]	0.178378378378378	0.858674384490771	FALSE	1.03439023054597	enriched
ENSG00000006695	Liver	5.0405479667142	ENST00000261643	MED	ENST00000261643	185	-0.161	-1.10012432432432	4.02510600464011	239.6	33	66	34	37	48	7	18	1	NA	0.540540540540541	0.356756756756757	0.178378378378378	FALSE	COX10	cytochrome c oxidase assembly factor heme A:farnesyltransferase COX10 [Source:HGNC Symbol;Acc:HGNC:2260]	0.178378378378378	0.858674384490771	FALSE	1.03439023054597	enriched
ENSG00000006695	Ovary	6.04451922955092	ENST00000261643	MED	ENST00000261643	185	-0.161	-1.10012432432432	4.02510600464011	239.6	33	66	34	37	48	7	18	1	NA	0.540540540540541	0.356756756756757	0.178378378378378	FALSE	COX10	cytochrome c oxidase assembly factor heme A:farnesyltransferase COX10 [Source:HGNC Symbol;Acc:HGNC:2260]	0.178378378378378	0.858674384490771	FALSE	1.03439023054597	enriched
ENSG00000006695	Testis	6.88555745816546	ENST00000261643	MED	ENST00000261643	185	-0.161	-1.10012432432432	4.02510600464011	239.6	33	66	34	37	48	7	18	1	NA	0.540540540540541	0.356756756756757	0.178378378378378	FALSE	COX10	cytochrome c oxidase assembly factor heme A:farnesyltransferase COX10 [Source:HGNC Symbol;Acc:HGNC:2260]	0.178378378378378	0.858674384490771	FALSE	1.03439023054597	enriched
ENSG00000006704	Brain	7.69807223244604	ENST00000424337	MED	ENST00000424337	385	0.633	0.0098415584415585	4.48065419078901	237.514285714286	120	166	143	38	38	26	52	3	NA	0.802597402597403	0.431168831168831	0.311688311688312	FALSE	GTF2IRD1	GTF2I repeat domain containing 1 [Source:HGNC Symbol;Acc:HGNC:4661]	0.311688311688312	1.50039916062142	enriched	1.07417447018236	enriched
ENSG00000006704	Cerebellum	6.42221329598476	ENST00000424337	MED	ENST00000424337	385	0.633	0.0098415584415585	4.48065419078901	237.514285714286	120	166	143	38	38	26	52	3	NA	0.802597402597403	0.431168831168831	0.311688311688312	FALSE	GTF2IRD1	GTF2I repeat domain containing 1 [Source:HGNC Symbol;Acc:HGNC:4661]	0.311688311688312	1.50039916062142	enriched	1.07417447018236	enriched
ENSG00000006704	Heart	6.98904874811688	ENST00000424337	MED	ENST00000424337	385	0.633	0.0098415584415585	4.48065419078901	237.514285714286	120	166	143	38	38	26	52	3	NA	0.802597402597403	0.431168831168831	0.311688311688312	FALSE	GTF2IRD1	GTF2I repeat domain containing 1 [Source:HGNC Symbol;Acc:HGNC:4661]	0.311688311688312	1.50039916062142	enriched	1.07417447018236	enriched
ENSG00000006704	Kidney	8.61462779970891	ENST00000424337	MED	ENST00000424337	385	0.633	0.0098415584415585	4.48065419078901	237.514285714286	120	166	143	38	38	26	52	3	NA	0.802597402597403	0.431168831168831	0.311688311688312	FALSE	GTF2IRD1	GTF2I repeat domain containing 1 [Source:HGNC Symbol;Acc:HGNC:4661]	0.311688311688312	1.50039916062142	enriched	1.07417447018236	enriched
ENSG00000006704	Liver	1.75712475712198	ENST00000424337	MED	ENST00000424337	385	0.633	0.0098415584415585	4.48065419078901	237.514285714286	120	166	143	38	38	26	52	3	NA	0.802597402597403	0.431168831168831	0.311688311688312	FALSE	GTF2IRD1	GTF2I repeat domain containing 1 [Source:HGNC Symbol;Acc:HGNC:4661]	0.311688311688312	1.50039916062142	enriched	1.07417447018236	enriched
ENSG00000006704	Ovary	5.56440210933707	ENST00000424337	MED	ENST00000424337	385	0.633	0.0098415584415585	4.48065419078901	237.514285714286	120	166	143	38	38	26	52	3	NA	0.802597402597403	0.431168831168831	0.311688311688312	FALSE	GTF2IRD1	GTF2I repeat domain containing 1 [Source:HGNC Symbol;Acc:HGNC:4661]	0.311688311688312	1.50039916062142	enriched	1.07417447018236	enriched
ENSG00000006704	Testis	4.56431356122016	ENST00000424337	MED	ENST00000424337	385	0.633	0.0098415584415585	4.48065419078901	237.514285714286	120	166	143	38	38	26	52	3	NA	0.802597402597403	0.431168831168831	0.311688311688312	FALSE	GTF2IRD1	GTF2I repeat domain containing 1 [Source:HGNC Symbol;Acc:HGNC:4661]	0.311688311688312	1.50039916062142	enriched	1.07417447018236	enriched
ENSG00000006712	Brain	30.9270288709302	ENST00000221265	HIGH	ENST00000221265	105	0.145	-0.166380952380952	3.09789599933739	239.257142857143	20	22	31	26	26	14	6	1	NA	0.504761904761905	0.20952380952381	0.19047619047619	FALSE	PAF1	PAF1 homolog, Paf1/RNA polymerase II complex component [Source:HGNC Symbol;Acc:HGNC:25459]	0.19047619047619	0.916910598157533	FALSE	3.10317069163792	enriched
ENSG00000006712	Cerebellum	27.3748147642701	ENST00000221265	HIGH	ENST00000221265	105	0.145	-0.166380952380952	3.09789599933739	239.257142857143	20	22	31	26	26	14	6	1	NA	0.504761904761905	0.20952380952381	0.19047619047619	FALSE	PAF1	PAF1 homolog, Paf1/RNA polymerase II complex component [Source:HGNC Symbol;Acc:HGNC:25459]	0.19047619047619	0.916910598157533	FALSE	3.10317069163792	enriched
ENSG00000006712	Heart	28.4160798477298	ENST00000221265	HIGH	ENST00000221265	105	0.145	-0.166380952380952	3.09789599933739	239.257142857143	20	22	31	26	26	14	6	1	NA	0.504761904761905	0.20952380952381	0.19047619047619	FALSE	PAF1	PAF1 homolog, Paf1/RNA polymerase II complex component [Source:HGNC Symbol;Acc:HGNC:25459]	0.19047619047619	0.916910598157533	FALSE	3.10317069163792	enriched
ENSG00000006712	Kidney	22.1429819962783	ENST00000221265	HIGH	ENST00000221265	105	0.145	-0.166380952380952	3.09789599933739	239.257142857143	20	22	31	26	26	14	6	1	NA	0.504761904761905	0.20952380952381	0.19047619047619	FALSE	PAF1	PAF1 homolog, Paf1/RNA polymerase II complex component [Source:HGNC Symbol;Acc:HGNC:25459]	0.19047619047619	0.916910598157533	FALSE	3.10317069163792	enriched
ENSG00000006712	Liver	28.5096918730591	ENST00000221265	HIGH	ENST00000221265	105	0.145	-0.166380952380952	3.09789599933739	239.257142857143	20	22	31	26	26	14	6	1	NA	0.504761904761905	0.20952380952381	0.19047619047619	FALSE	PAF1	PAF1 homolog, Paf1/RNA polymerase II complex component [Source:HGNC Symbol;Acc:HGNC:25459]	0.19047619047619	0.916910598157533	FALSE	3.10317069163792	enriched
ENSG00000006712	Ovary	23.9125726482991	ENST00000221265	HIGH	ENST00000221265	105	0.145	-0.166380952380952	3.09789599933739	239.257142857143	20	22	31	26	26	14	6	1	NA	0.504761904761905	0.20952380952381	0.19047619047619	FALSE	PAF1	PAF1 homolog, Paf1/RNA polymerase II complex component [Source:HGNC Symbol;Acc:HGNC:25459]	0.19047619047619	0.916910598157533	FALSE	3.10317069163792	enriched
ENSG00000006712	Testis	33.3919810391489	ENST00000221265	HIGH	ENST00000221265	105	0.145	-0.166380952380952	3.09789599933739	239.257142857143	20	22	31	26	26	14	6	1	NA	0.504761904761905	0.20952380952381	0.19047619047619	FALSE	PAF1	PAF1 homolog, Paf1/RNA polymerase II complex component [Source:HGNC Symbol;Acc:HGNC:25459]	0.19047619047619	0.916910598157533	FALSE	3.10317069163792	enriched
ENSG00000006715	Brain	14.995857202728	ENST00000310301	HIGH	ENST00000310301	132	-0.206	-0.448416666666667	2.79682938818054	239.537878787879	17	15	25	43	49	29	5	2	NA	0.303030303030303	0.113636363636364	0.128787878787879	FALSE	VPS41	VPS41 subunit of HOPS complex [Source:HGNC Symbol;Acc:HGNC:12713]	0.128787878787879	0.619956597617878	FALSE	NA	NA
ENSG00000006715	Cerebellum	11.9464052982887	ENST00000310301	MED	ENST00000310301	132	-0.206	-0.448416666666667	2.79682938818054	239.537878787879	17	15	25	43	49	29	5	2	NA	0.303030303030303	0.113636363636364	0.128787878787879	FALSE	VPS41	VPS41 subunit of HOPS complex [Source:HGNC Symbol;Acc:HGNC:12713]	0.128787878787879	0.619956597617878	FALSE	NA	NA
ENSG00000006715	Heart	8.20311847812734	ENST00000310301	MED	ENST00000310301	132	-0.206	-0.448416666666667	2.79682938818054	239.537878787879	17	15	25	43	49	29	5	2	NA	0.303030303030303	0.113636363636364	0.128787878787879	FALSE	VPS41	VPS41 subunit of HOPS complex [Source:HGNC Symbol;Acc:HGNC:12713]	0.128787878787879	0.619956597617878	FALSE	NA	NA
ENSG00000006715	Kidney	10.2940876912965	ENST00000310301	MED	ENST00000310301	132	-0.206	-0.448416666666667	2.79682938818054	239.537878787879	17	15	25	43	49	29	5	2	NA	0.303030303030303	0.113636363636364	0.128787878787879	FALSE	VPS41	VPS41 subunit of HOPS complex [Source:HGNC Symbol;Acc:HGNC:12713]	0.128787878787879	0.619956597617878	FALSE	NA	NA
ENSG00000006715	Liver	6.48393558761682	ENST00000310301	MED	ENST00000310301	132	-0.206	-0.448416666666667	2.79682938818054	239.537878787879	17	15	25	43	49	29	5	2	NA	0.303030303030303	0.113636363636364	0.128787878787879	FALSE	VPS41	VPS41 subunit of HOPS complex [Source:HGNC Symbol;Acc:HGNC:12713]	0.128787878787879	0.619956597617878	FALSE	NA	NA
ENSG00000006715	Ovary	9.66385322725607	ENST00000310301	MED	ENST00000310301	132	-0.206	-0.448416666666667	2.79682938818054	239.537878787879	17	15	25	43	49	29	5	2	NA	0.303030303030303	0.113636363636364	0.128787878787879	FALSE	VPS41	VPS41 subunit of HOPS complex [Source:HGNC Symbol;Acc:HGNC:12713]	0.128787878787879	0.619956597617878	FALSE	NA	NA
ENSG00000006715	Testis	7.71349849520893	ENST00000310301	MED	ENST00000310301	132	-0.206	-0.448416666666667	2.79682938818054	239.537878787879	17	15	25	43	49	29	5	2	NA	0.303030303030303	0.113636363636364	0.128787878787879	FALSE	VPS41	VPS41 subunit of HOPS complex [Source:HGNC Symbol;Acc:HGNC:12713]	0.128787878787879	0.619956597617878	FALSE	NA	NA
ENSG00000006740	Brain	6.53919294025906	ENST00000379672	MED	ENST00000379672	339	0.215	-0.0991917404129794	3.88383058124797	235.858407079646	77	120	97	57	65	21	40	2	NA	0.640117994100295	0.353982300884956	0.227138643067847	FALSE	ARHGAP44	Rho GTPase activating protein 44 [Source:HGNC Symbol;Acc:HGNC:29096]	0.227138643067847	1.09339560267016	enriched	0.930951207491375	FALSE
ENSG00000006740	Cerebellum	6.19985874365838	ENST00000379672	MED	ENST00000379672	339	0.215	-0.0991917404129794	3.88383058124797	235.858407079646	77	120	97	57	65	21	40	2	NA	0.640117994100295	0.353982300884956	0.227138643067847	FALSE	ARHGAP44	Rho GTPase activating protein 44 [Source:HGNC Symbol;Acc:HGNC:29096]	0.227138643067847	1.09339560267016	enriched	0.930951207491375	FALSE
ENSG00000006740	Heart	1.95673001899308	ENST00000379672	MED	ENST00000379672	339	0.215	-0.0991917404129794	3.88383058124797	235.858407079646	77	120	97	57	65	21	40	2	NA	0.640117994100295	0.353982300884956	0.227138643067847	FALSE	ARHGAP44	Rho GTPase activating protein 44 [Source:HGNC Symbol;Acc:HGNC:29096]	0.227138643067847	1.09339560267016	enriched	0.930951207491375	FALSE
ENSG00000006740	Kidney	1.49521319739907	ENST00000379672	MED	ENST00000379672	339	0.215	-0.0991917404129794	3.88383058124797	235.858407079646	77	120	97	57	65	21	40	2	NA	0.640117994100295	0.353982300884956	0.227138643067847	FALSE	ARHGAP44	Rho GTPase activating protein 44 [Source:HGNC Symbol;Acc:HGNC:29096]	0.227138643067847	1.09339560267016	enriched	0.930951207491375	FALSE
ENSG00000006740	Liver	0.322412648176944	ENST00000379672	LOW	ENST00000379672	339	0.215	-0.0991917404129794	3.88383058124797	235.858407079646	77	120	97	57	65	21	40	2	NA	0.640117994100295	0.353982300884956	0.227138643067847	FALSE	ARHGAP44	Rho GTPase activating protein 44 [Source:HGNC Symbol;Acc:HGNC:29096]	0.227138643067847	1.09339560267016	enriched	0.930951207491375	FALSE
ENSG00000006740	Ovary	1.9301458698896	ENST00000379672	MED	ENST00000379672	339	0.215	-0.0991917404129794	3.88383058124797	235.858407079646	77	120	97	57	65	21	40	2	NA	0.640117994100295	0.353982300884956	0.227138643067847	FALSE	ARHGAP44	Rho GTPase activating protein 44 [Source:HGNC Symbol;Acc:HGNC:29096]	0.227138643067847	1.09339560267016	enriched	0.930951207491375	FALSE
ENSG00000006740	Testis	1.34615675356015	ENST00000379672	MED	ENST00000379672	339	0.215	-0.0991917404129794	3.88383058124797	235.858407079646	77	120	97	57	65	21	40	2	NA	0.640117994100295	0.353982300884956	0.227138643067847	FALSE	ARHGAP44	Rho GTPase activating protein 44 [Source:HGNC Symbol;Acc:HGNC:29096]	0.227138643067847	1.09339560267016	enriched	0.930951207491375	FALSE
ENSG00000006744	Brain	9.59123014932868	ENST00000338034	MED	ENST00000338034	139	-0.515	-2.2901582733813	4.48395045199291	239.330935251799	13	40	40	34	25	24	13	0	NA	0.575539568345324	0.287769784172662	0.0935251798561151	FALSE	ELAC2	elaC ribonuclease Z 2 [Source:HGNC Symbol;Acc:HGNC:14198]	0.0935251798561151	0.450209700174472	FALSE	0	FALSE
ENSG00000006744	Cerebellum	8.4719724158957	ENST00000338034	MED	ENST00000338034	139	-0.515	-2.2901582733813	4.48395045199291	239.330935251799	13	40	40	34	25	24	13	0	NA	0.575539568345324	0.287769784172662	0.0935251798561151	FALSE	ELAC2	elaC ribonuclease Z 2 [Source:HGNC Symbol;Acc:HGNC:14198]	0.0935251798561151	0.450209700174472	FALSE	0	FALSE
ENSG00000006744	Heart	11.952247939296	ENST00000338034	MED	ENST00000338034	139	-0.515	-2.2901582733813	4.48395045199291	239.330935251799	13	40	40	34	25	24	13	0	NA	0.575539568345324	0.287769784172662	0.0935251798561151	FALSE	ELAC2	elaC ribonuclease Z 2 [Source:HGNC Symbol;Acc:HGNC:14198]	0.0935251798561151	0.450209700174472	FALSE	0	FALSE
ENSG00000006744	Kidney	9.74199502862447	ENST00000338034	MED	ENST00000338034	139	-0.515	-2.2901582733813	4.48395045199291	239.330935251799	13	40	40	34	25	24	13	0	NA	0.575539568345324	0.287769784172662	0.0935251798561151	FALSE	ELAC2	elaC ribonuclease Z 2 [Source:HGNC Symbol;Acc:HGNC:14198]	0.0935251798561151	0.450209700174472	FALSE	0	FALSE
ENSG00000006744	Liver	13.6071370126649	ENST00000338034	HIGH	ENST00000338034	139	-0.515	-2.2901582733813	4.48395045199291	239.330935251799	13	40	40	34	25	24	13	0	NA	0.575539568345324	0.287769784172662	0.0935251798561151	FALSE	ELAC2	elaC ribonuclease Z 2 [Source:HGNC Symbol;Acc:HGNC:14198]	0.0935251798561151	0.450209700174472	FALSE	0	FALSE
ENSG00000006744	Ovary	13.5302692199296	ENST00000338034	HIGH	ENST00000338034	139	-0.515	-2.2901582733813	4.48395045199291	239.330935251799	13	40	40	34	25	24	13	0	NA	0.575539568345324	0.287769784172662	0.0935251798561151	FALSE	ELAC2	elaC ribonuclease Z 2 [Source:HGNC Symbol;Acc:HGNC:14198]	0.0935251798561151	0.450209700174472	FALSE	0	FALSE
ENSG00000006744	Testis	10.8321632085806	ENST00000338034	MED	ENST00000338034	139	-0.515	-2.2901582733813	4.48395045199291	239.330935251799	13	40	40	34	25	24	13	0	NA	0.575539568345324	0.287769784172662	0.0935251798561151	FALSE	ELAC2	elaC ribonuclease Z 2 [Source:HGNC Symbol;Acc:HGNC:14198]	0.0935251798561151	0.450209700174472	FALSE	0	FALSE
ENSG00000006747	Brain	0.23463021838844	ENST00000297029	LOW	ENST00000297029	273	-0.122	-0.55674358974359	3.31081703198866	238.571428571429	40	71	51	77	74	16	19	0	NA	0.446886446886447	0.26007326007326	0.146520146520147	FALSE	SCIN	scinderin [Source:HGNC Symbol;Acc:HGNC:21695]	0.146520146520147	0.705315844736564	FALSE	0	FALSE
ENSG00000006747	Cerebellum	0.294088074115386	ENST00000297029	LOW	ENST00000297029	273	-0.122	-0.55674358974359	3.31081703198866	238.571428571429	40	71	51	77	74	16	19	0	NA	0.446886446886447	0.26007326007326	0.146520146520147	FALSE	SCIN	scinderin [Source:HGNC Symbol;Acc:HGNC:21695]	0.146520146520147	0.705315844736564	FALSE	0	FALSE
ENSG00000006747	Heart	0.167317804344673	ENST00000297029	LOW	ENST00000297029	273	-0.122	-0.55674358974359	3.31081703198866	238.571428571429	40	71	51	77	74	16	19	0	NA	0.446886446886447	0.26007326007326	0.146520146520147	FALSE	SCIN	scinderin [Source:HGNC Symbol;Acc:HGNC:21695]	0.146520146520147	0.705315844736564	FALSE	0	FALSE
ENSG00000006747	Kidney	16.8986100218548	ENST00000297029	HIGH	ENST00000297029	273	-0.122	-0.55674358974359	3.31081703198866	238.571428571429	40	71	51	77	74	16	19	0	NA	0.446886446886447	0.26007326007326	0.146520146520147	FALSE	SCIN	scinderin [Source:HGNC Symbol;Acc:HGNC:21695]	0.146520146520147	0.705315844736564	FALSE	0	FALSE
ENSG00000006747	Liver	0.0732224694218548	ENST00000297029	LOW	ENST00000297029	273	-0.122	-0.55674358974359	3.31081703198866	238.571428571429	40	71	51	77	74	16	19	0	NA	0.446886446886447	0.26007326007326	0.146520146520147	FALSE	SCIN	scinderin [Source:HGNC Symbol;Acc:HGNC:21695]	0.146520146520147	0.705315844736564	FALSE	0	FALSE
ENSG00000006747	Ovary	2.29477724767857	ENST00000297029	MED	ENST00000297029	273	-0.122	-0.55674358974359	3.31081703198866	238.571428571429	40	71	51	77	74	16	19	0	NA	0.446886446886447	0.26007326007326	0.146520146520147	FALSE	SCIN	scinderin [Source:HGNC Symbol;Acc:HGNC:21695]	0.146520146520147	0.705315844736564	FALSE	0	FALSE
ENSG00000006747	Testis	2.76482671903047	ENST00000297029	MED	ENST00000297029	273	-0.122	-0.55674358974359	3.31081703198866	238.571428571429	40	71	51	77	74	16	19	0	NA	0.446886446886447	0.26007326007326	0.146520146520147	FALSE	SCIN	scinderin [Source:HGNC Symbol;Acc:HGNC:21695]	0.146520146520147	0.705315844736564	FALSE	0	FALSE
ENSG00000006757	Brain	3.38563748753606	ENST00000381042	MED	ENST00000381042	36	-4.3545	-5.40713888888889	7.04185977931876	214.944444444444	5	6	14	6	10	6	5	0	NA	0.555555555555556	0.166666666666667	0.138888888888889	FALSE	PNPLA4	patatin like phospholipase domain containing 4 [Source:HGNC Symbol;Acc:HGNC:24887]	0.138888888888889	0.668580644489868	FALSE	NA	NA
ENSG00000006757	Cerebellum	3.59518185697171	ENST00000381042	MED	ENST00000381042	36	-4.3545	-5.40713888888889	7.04185977931876	214.944444444444	5	6	14	6	10	6	5	0	NA	0.555555555555556	0.166666666666667	0.138888888888889	FALSE	PNPLA4	patatin like phospholipase domain containing 4 [Source:HGNC Symbol;Acc:HGNC:24887]	0.138888888888889	0.668580644489868	FALSE	NA	NA
ENSG00000006757	Heart	6.36688906603879	ENST00000381042	MED	ENST00000381042	36	-4.3545	-5.40713888888889	7.04185977931876	214.944444444444	5	6	14	6	10	6	5	0	NA	0.555555555555556	0.166666666666667	0.138888888888889	FALSE	PNPLA4	patatin like phospholipase domain containing 4 [Source:HGNC Symbol;Acc:HGNC:24887]	0.138888888888889	0.668580644489868	FALSE	NA	NA
ENSG00000006757	Kidney	7.23804026913262	ENST00000381042	MED	ENST00000381042	36	-4.3545	-5.40713888888889	7.04185977931876	214.944444444444	5	6	14	6	10	6	5	0	NA	0.555555555555556	0.166666666666667	0.138888888888889	FALSE	PNPLA4	patatin like phospholipase domain containing 4 [Source:HGNC Symbol;Acc:HGNC:24887]	0.138888888888889	0.668580644489868	FALSE	NA	NA
ENSG00000006757	Liver	6.75374332045165	ENST00000381042	MED	ENST00000381042	36	-4.3545	-5.40713888888889	7.04185977931876	214.944444444444	5	6	14	6	10	6	5	0	NA	0.555555555555556	0.166666666666667	0.138888888888889	FALSE	PNPLA4	patatin like phospholipase domain containing 4 [Source:HGNC Symbol;Acc:HGNC:24887]	0.138888888888889	0.668580644489868	FALSE	NA	NA
ENSG00000006757	Ovary	8.32367608232743	ENST00000381042	MED	ENST00000381042	36	-4.3545	-5.40713888888889	7.04185977931876	214.944444444444	5	6	14	6	10	6	5	0	NA	0.555555555555556	0.166666666666667	0.138888888888889	FALSE	PNPLA4	patatin like phospholipase domain containing 4 [Source:HGNC Symbol;Acc:HGNC:24887]	0.138888888888889	0.668580644489868	FALSE	NA	NA
ENSG00000006757	Testis	3.98345613639071	ENST00000381042	MED	ENST00000381042	36	-4.3545	-5.40713888888889	7.04185977931876	214.944444444444	5	6	14	6	10	6	5	0	NA	0.555555555555556	0.166666666666667	0.138888888888889	FALSE	PNPLA4	patatin like phospholipase domain containing 4 [Source:HGNC Symbol;Acc:HGNC:24887]	0.138888888888889	0.668580644489868	FALSE	NA	NA
ENSG00000006788	Brain	0.0223168371316221	ENST00000252172	LOW	ENST00000252172	303	-0.34	-2.24628382838284	6.10499206913554	231.993399339934	68	64	123	58	58	39	51	1	NA	0.617161716171617	0.211221122112211	0.224422442244224	FALSE	MYH13	myosin heavy chain 13 [Source:HGNC Symbol;Acc:HGNC:7571]	0.224422442244224	1.08032040773016	enriched	0.365078904898578	FALSE
ENSG00000006788	Cerebellum	0.00592818861008418	ENST00000252172	LOW	ENST00000252172	303	-0.34	-2.24628382838284	6.10499206913554	231.993399339934	68	64	123	58	58	39	51	1	NA	0.617161716171617	0.211221122112211	0.224422442244224	FALSE	MYH13	myosin heavy chain 13 [Source:HGNC Symbol;Acc:HGNC:7571]	0.224422442244224	1.08032040773016	enriched	0.365078904898578	FALSE
ENSG00000006788	Heart	0.10074197351657	ENST00000252172	LOW	ENST00000252172	303	-0.34	-2.24628382838284	6.10499206913554	231.993399339934	68	64	123	58	58	39	51	1	NA	0.617161716171617	0.211221122112211	0.224422442244224	FALSE	MYH13	myosin heavy chain 13 [Source:HGNC Symbol;Acc:HGNC:7571]	0.224422442244224	1.08032040773016	enriched	0.365078904898578	FALSE
ENSG00000006788	Kidney	0.0795610773680327	ENST00000252172	LOW	ENST00000252172	303	-0.34	-2.24628382838284	6.10499206913554	231.993399339934	68	64	123	58	58	39	51	1	NA	0.617161716171617	0.211221122112211	0.224422442244224	FALSE	MYH13	myosin heavy chain 13 [Source:HGNC Symbol;Acc:HGNC:7571]	0.224422442244224	1.08032040773016	enriched	0.365078904898578	FALSE
ENSG00000006788	Liver	0.00767048123019874	ENST00000252172	LOW	ENST00000252172	303	-0.34	-2.24628382838284	6.10499206913554	231.993399339934	68	64	123	58	58	39	51	1	NA	0.617161716171617	0.211221122112211	0.224422442244224	FALSE	MYH13	myosin heavy chain 13 [Source:HGNC Symbol;Acc:HGNC:7571]	0.224422442244224	1.08032040773016	enriched	0.365078904898578	FALSE
ENSG00000006788	Ovary	0.0679458835890552	ENST00000252172	LOW	ENST00000252172	303	-0.34	-2.24628382838284	6.10499206913554	231.993399339934	68	64	123	58	58	39	51	1	NA	0.617161716171617	0.211221122112211	0.224422442244224	FALSE	MYH13	myosin heavy chain 13 [Source:HGNC Symbol;Acc:HGNC:7571]	0.224422442244224	1.08032040773016	enriched	0.365078904898578	FALSE
ENSG00000006788	Testis	0.0676316345526788	ENST00000252172	LOW	ENST00000252172	303	-0.34	-2.24628382838284	6.10499206913554	231.993399339934	68	64	123	58	58	39	51	1	NA	0.617161716171617	0.211221122112211	0.224422442244224	FALSE	MYH13	myosin heavy chain 13 [Source:HGNC Symbol;Acc:HGNC:7571]	0.224422442244224	1.08032040773016	enriched	0.365078904898578	FALSE
ENSG00000006831	Brain	14.2209323243593	ENST00000357103	HIGH	ENST00000357103	147	0.277	0.63965306122449	2.74481159782893	239.986394557823	33	43	29	40	35	7	4	0	NA	0.489795918367347	0.292517006802721	0.224489795918367	FALSE	ADIPOR2	adiponectin receptor 2 [Source:HGNC Symbol;Acc:HGNC:24041]	0.224489795918367	1.08064463354281	enriched	NA	NA
ENSG00000006831	Cerebellum	12.0732256567821	ENST00000357103	MED	ENST00000357103	147	0.277	0.63965306122449	2.74481159782893	239.986394557823	33	43	29	40	35	7	4	0	NA	0.489795918367347	0.292517006802721	0.224489795918367	FALSE	ADIPOR2	adiponectin receptor 2 [Source:HGNC Symbol;Acc:HGNC:24041]	0.224489795918367	1.08064463354281	enriched	NA	NA
ENSG00000006831	Heart	15.5358779515047	ENST00000357103	HIGH	ENST00000357103	147	0.277	0.63965306122449	2.74481159782893	239.986394557823	33	43	29	40	35	7	4	0	NA	0.489795918367347	0.292517006802721	0.224489795918367	FALSE	ADIPOR2	adiponectin receptor 2 [Source:HGNC Symbol;Acc:HGNC:24041]	0.224489795918367	1.08064463354281	enriched	NA	NA
ENSG00000006831	Kidney	14.0264762806472	ENST00000357103	HIGH	ENST00000357103	147	0.277	0.63965306122449	2.74481159782893	239.986394557823	33	43	29	40	35	7	4	0	NA	0.489795918367347	0.292517006802721	0.224489795918367	FALSE	ADIPOR2	adiponectin receptor 2 [Source:HGNC Symbol;Acc:HGNC:24041]	0.224489795918367	1.08064463354281	enriched	NA	NA
ENSG00000006831	Liver	28.9909419176567	ENST00000357103	HIGH	ENST00000357103	147	0.277	0.63965306122449	2.74481159782893	239.986394557823	33	43	29	40	35	7	4	0	NA	0.489795918367347	0.292517006802721	0.224489795918367	FALSE	ADIPOR2	adiponectin receptor 2 [Source:HGNC Symbol;Acc:HGNC:24041]	0.224489795918367	1.08064463354281	enriched	NA	NA
ENSG00000006831	Ovary	15.7160175365649	ENST00000357103	HIGH	ENST00000357103	147	0.277	0.63965306122449	2.74481159782893	239.986394557823	33	43	29	40	35	7	4	0	NA	0.489795918367347	0.292517006802721	0.224489795918367	FALSE	ADIPOR2	adiponectin receptor 2 [Source:HGNC Symbol;Acc:HGNC:24041]	0.224489795918367	1.08064463354281	enriched	NA	NA
ENSG00000006831	Testis	15.6491602268592	ENST00000357103	HIGH	ENST00000357103	147	0.277	0.63965306122449	2.74481159782893	239.986394557823	33	43	29	40	35	7	4	0	NA	0.489795918367347	0.292517006802721	0.224489795918367	FALSE	ADIPOR2	adiponectin receptor 2 [Source:HGNC Symbol;Acc:HGNC:24041]	0.224489795918367	1.08064463354281	enriched	NA	NA
ENSG00000006837	Brain	0.532720164925647	ENST00000265334	MED	ENST00000265334	62	0.698	1.16987096774194	1.62891069388457	237.532258064516	12	4	7	24	27	12	2	0	NA	0.17741935483871	0.0645161290322581	0.193548387096774	FALSE	CDKL3	cyclin dependent kinase like 3 [Source:HGNC Symbol;Acc:HGNC:15483]	0.193548387096774	0.931699478772977	FALSE	NA	NA
ENSG00000006837	Cerebellum	0.591919211826379	ENST00000265334	MED	ENST00000265334	62	0.698	1.16987096774194	1.62891069388457	237.532258064516	12	4	7	24	27	12	2	0	NA	0.17741935483871	0.0645161290322581	0.193548387096774	FALSE	CDKL3	cyclin dependent kinase like 3 [Source:HGNC Symbol;Acc:HGNC:15483]	0.193548387096774	0.931699478772977	FALSE	NA	NA
ENSG00000006837	Heart	0.27511772385019	ENST00000265334	LOW	ENST00000265334	62	0.698	1.16987096774194	1.62891069388457	237.532258064516	12	4	7	24	27	12	2	0	NA	0.17741935483871	0.0645161290322581	0.193548387096774	FALSE	CDKL3	cyclin dependent kinase like 3 [Source:HGNC Symbol;Acc:HGNC:15483]	0.193548387096774	0.931699478772977	FALSE	NA	NA
ENSG00000006837	Kidney	0.39746622406775	ENST00000265334	LOW	ENST00000265334	62	0.698	1.16987096774194	1.62891069388457	237.532258064516	12	4	7	24	27	12	2	0	NA	0.17741935483871	0.0645161290322581	0.193548387096774	FALSE	CDKL3	cyclin dependent kinase like 3 [Source:HGNC Symbol;Acc:HGNC:15483]	0.193548387096774	0.931699478772977	FALSE	NA	NA
ENSG00000006837	Liver	0.178033871658054	ENST00000265334	LOW	ENST00000265334	62	0.698	1.16987096774194	1.62891069388457	237.532258064516	12	4	7	24	27	12	2	0	NA	0.17741935483871	0.0645161290322581	0.193548387096774	FALSE	CDKL3	cyclin dependent kinase like 3 [Source:HGNC Symbol;Acc:HGNC:15483]	0.193548387096774	0.931699478772977	FALSE	NA	NA
ENSG00000006837	Ovary	0.431817423291357	ENST00000265334	MED	ENST00000265334	62	0.698	1.16987096774194	1.62891069388457	237.532258064516	12	4	7	24	27	12	2	0	NA	0.17741935483871	0.0645161290322581	0.193548387096774	FALSE	CDKL3	cyclin dependent kinase like 3 [Source:HGNC Symbol;Acc:HGNC:15483]	0.193548387096774	0.931699478772977	FALSE	NA	NA
ENSG00000006837	Testis	0.937138149022473	ENST00000265334	MED	ENST00000265334	62	0.698	1.16987096774194	1.62891069388457	237.532258064516	12	4	7	24	27	12	2	0	NA	0.17741935483871	0.0645161290322581	0.193548387096774	FALSE	CDKL3	cyclin dependent kinase like 3 [Source:HGNC Symbol;Acc:HGNC:15483]	0.193548387096774	0.931699478772977	FALSE	NA	NA
ENSG00000007001	Brain	0.920822674736908	ENST00000005756	MED	ENST00000005756	78	0.119	-0.365038461538462	2.19005598245655	238.576923076923	3	20	12	26	20	7	4	0	NA	0.41025641025641	0.256410256410256	0.0384615384615385	FALSE	UPP2	uridine phosphorylase 2 [Source:HGNC Symbol;Acc:HGNC:23061]	0.0384615384615385	0.185145409243348	FALSE	NA	NA
ENSG00000007001	Cerebellum	0.547654155647511	ENST00000005756	MED	ENST00000005756	78	0.119	-0.365038461538462	2.19005598245655	238.576923076923	3	20	12	26	20	7	4	0	NA	0.41025641025641	0.256410256410256	0.0384615384615385	FALSE	UPP2	uridine phosphorylase 2 [Source:HGNC Symbol;Acc:HGNC:23061]	0.0384615384615385	0.185145409243348	FALSE	NA	NA
ENSG00000007001	Heart	0.0294070212058723	ENST00000005756	LOW	ENST00000005756	78	0.119	-0.365038461538462	2.19005598245655	238.576923076923	3	20	12	26	20	7	4	0	NA	0.41025641025641	0.256410256410256	0.0384615384615385	FALSE	UPP2	uridine phosphorylase 2 [Source:HGNC Symbol;Acc:HGNC:23061]	0.0384615384615385	0.185145409243348	FALSE	NA	NA
ENSG00000007001	Kidney	1.37286086867833	ENST00000005756	MED	ENST00000005756	78	0.119	-0.365038461538462	2.19005598245655	238.576923076923	3	20	12	26	20	7	4	0	NA	0.41025641025641	0.256410256410256	0.0384615384615385	FALSE	UPP2	uridine phosphorylase 2 [Source:HGNC Symbol;Acc:HGNC:23061]	0.0384615384615385	0.185145409243348	FALSE	NA	NA
ENSG00000007001	Liver	0.692365120158783	ENST00000005756	MED	ENST00000005756	78	0.119	-0.365038461538462	2.19005598245655	238.576923076923	3	20	12	26	20	7	4	0	NA	0.41025641025641	0.256410256410256	0.0384615384615385	FALSE	UPP2	uridine phosphorylase 2 [Source:HGNC Symbol;Acc:HGNC:23061]	0.0384615384615385	0.185145409243348	FALSE	NA	NA
ENSG00000007001	Ovary	0.100392600014869	ENST00000005756	LOW	ENST00000005756	78	0.119	-0.365038461538462	2.19005598245655	238.576923076923	3	20	12	26	20	7	4	0	NA	0.41025641025641	0.256410256410256	0.0384615384615385	FALSE	UPP2	uridine phosphorylase 2 [Source:HGNC Symbol;Acc:HGNC:23061]	0.0384615384615385	0.185145409243348	FALSE	NA	NA
ENSG00000007001	Testis	0.159516383959985	ENST00000005756	LOW	ENST00000005756	78	0.119	-0.365038461538462	2.19005598245655	238.576923076923	3	20	12	26	20	7	4	0	NA	0.41025641025641	0.256410256410256	0.0384615384615385	FALSE	UPP2	uridine phosphorylase 2 [Source:HGNC Symbol;Acc:HGNC:23061]	0.0384615384615385	0.185145409243348	FALSE	NA	NA
ENSG00000007038	Brain	0.087644543769499	ENST00000005995	LOW	ENST00000005995	23	0.378	-0.0418260869565218	4.67781880651242	227.782608695652	8	13	6	3	1	6	0	0	NA	0.826086956521739	0.565217391304348	0.347826086956522	FALSE	PRSS21	serine protease 21 [Source:HGNC Symbol;Acc:HGNC:9485]	0.347826086956522	1.67435848359202	enriched	NA	NA
ENSG00000007038	Cerebellum	0.0228599963756038	ENST00000005995	LOW	ENST00000005995	23	0.378	-0.0418260869565218	4.67781880651242	227.782608695652	8	13	6	3	1	6	0	0	NA	0.826086956521739	0.565217391304348	0.347826086956522	FALSE	PRSS21	serine protease 21 [Source:HGNC Symbol;Acc:HGNC:9485]	0.347826086956522	1.67435848359202	enriched	NA	NA
ENSG00000007038	Heart	0.0471309301459286	ENST00000005995	LOW	ENST00000005995	23	0.378	-0.0418260869565218	4.67781880651242	227.782608695652	8	13	6	3	1	6	0	0	NA	0.826086956521739	0.565217391304348	0.347826086956522	FALSE	PRSS21	serine protease 21 [Source:HGNC Symbol;Acc:HGNC:9485]	0.347826086956522	1.67435848359202	enriched	NA	NA
ENSG00000007038	Kidney	0.0825198368514146	ENST00000005995	LOW	ENST00000005995	23	0.378	-0.0418260869565218	4.67781880651242	227.782608695652	8	13	6	3	1	6	0	0	NA	0.826086956521739	0.565217391304348	0.347826086956522	FALSE	PRSS21	serine protease 21 [Source:HGNC Symbol;Acc:HGNC:9485]	0.347826086956522	1.67435848359202	enriched	NA	NA
ENSG00000007038	Liver	1.62257480364924	ENST00000005995	MED	ENST00000005995	23	0.378	-0.0418260869565218	4.67781880651242	227.782608695652	8	13	6	3	1	6	0	0	NA	0.826086956521739	0.565217391304348	0.347826086956522	FALSE	PRSS21	serine protease 21 [Source:HGNC Symbol;Acc:HGNC:9485]	0.347826086956522	1.67435848359202	enriched	NA	NA
ENSG00000007038	Ovary	2.28375160952592	ENST00000005995	MED	ENST00000005995	23	0.378	-0.0418260869565218	4.67781880651242	227.782608695652	8	13	6	3	1	6	0	0	NA	0.826086956521739	0.565217391304348	0.347826086956522	FALSE	PRSS21	serine protease 21 [Source:HGNC Symbol;Acc:HGNC:9485]	0.347826086956522	1.67435848359202	enriched	NA	NA
ENSG00000007038	Testis	9.92482179629629	ENST00000005995	MED	ENST00000005995	23	0.378	-0.0418260869565218	4.67781880651242	227.782608695652	8	13	6	3	1	6	0	0	NA	0.826086956521739	0.565217391304348	0.347826086956522	FALSE	PRSS21	serine protease 21 [Source:HGNC Symbol;Acc:HGNC:9485]	0.347826086956522	1.67435848359202	enriched	NA	NA
ENSG00000007047	Brain	14.083233779339	ENST00000262891	HIGH	ENST00000262891	370	1.5865	1.41135675675676	4.54681667995975	234.472972972973	160	181	122	26	41	17	43	8	NA	0.818918918918919	0.489189189189189	0.432432432432432	FALSE	MARK4	microtubule affinity regulating kinase 4 [Source:HGNC Symbol;Acc:HGNC:13538]	0.432432432432432	2.08163487149278	95th	3.46400449299116	enriched
ENSG00000007047	Cerebellum	10.7852482759251	ENST00000262891	MED	ENST00000262891	370	1.5865	1.41135675675676	4.54681667995975	234.472972972973	160	181	122	26	41	17	43	8	NA	0.818918918918919	0.489189189189189	0.432432432432432	FALSE	MARK4	microtubule affinity regulating kinase 4 [Source:HGNC Symbol;Acc:HGNC:13538]	0.432432432432432	2.08163487149278	95th	3.46400449299116	enriched
ENSG00000007047	Heart	9.48573451345137	ENST00000262891	MED	ENST00000262891	370	1.5865	1.41135675675676	4.54681667995975	234.472972972973	160	181	122	26	41	17	43	8	NA	0.818918918918919	0.489189189189189	0.432432432432432	FALSE	MARK4	microtubule affinity regulating kinase 4 [Source:HGNC Symbol;Acc:HGNC:13538]	0.432432432432432	2.08163487149278	95th	3.46400449299116	enriched
ENSG00000007047	Kidney	7.16516965473173	ENST00000262891	MED	ENST00000262891	370	1.5865	1.41135675675676	4.54681667995975	234.472972972973	160	181	122	26	41	17	43	8	NA	0.818918918918919	0.489189189189189	0.432432432432432	FALSE	MARK4	microtubule affinity regulating kinase 4 [Source:HGNC Symbol;Acc:HGNC:13538]	0.432432432432432	2.08163487149278	95th	3.46400449299116	enriched
ENSG00000007047	Liver	4.55413960524697	ENST00000262891	MED	ENST00000262891	370	1.5865	1.41135675675676	4.54681667995975	234.472972972973	160	181	122	26	41	17	43	8	NA	0.818918918918919	0.489189189189189	0.432432432432432	FALSE	MARK4	microtubule affinity regulating kinase 4 [Source:HGNC Symbol;Acc:HGNC:13538]	0.432432432432432	2.08163487149278	95th	3.46400449299116	enriched
ENSG00000007047	Ovary	8.91426755087508	ENST00000262891	MED	ENST00000262891	370	1.5865	1.41135675675676	4.54681667995975	234.472972972973	160	181	122	26	41	17	43	8	NA	0.818918918918919	0.489189189189189	0.432432432432432	FALSE	MARK4	microtubule affinity regulating kinase 4 [Source:HGNC Symbol;Acc:HGNC:13538]	0.432432432432432	2.08163487149278	95th	3.46400449299116	enriched
ENSG00000007047	Testis	11.6130058886792	ENST00000262891	MED	ENST00000262891	370	1.5865	1.41135675675676	4.54681667995975	234.472972972973	160	181	122	26	41	17	43	8	NA	0.818918918918919	0.489189189189189	0.432432432432432	FALSE	MARK4	microtubule affinity regulating kinase 4 [Source:HGNC Symbol;Acc:HGNC:13538]	0.432432432432432	2.08163487149278	95th	3.46400449299116	enriched
ENSG00000007062	Brain	4.75564318732516	ENST00000447510	MED	ENST00000447510	67	-0.677	-1.06326865671642	3.96127587948588	239.059701492537	12	13	18	19	17	26	8	0	NA	0.462686567164179	0.194029850746269	0.17910447761194	FALSE	PROM1	prominin 1 [Source:HGNC Symbol;Acc:HGNC:9454]	0.17910447761194	0.862169666924248	FALSE	0	FALSE
ENSG00000007062	Cerebellum	3.51101468893967	ENST00000447510	MED	ENST00000447510	67	-0.677	-1.06326865671642	3.96127587948588	239.059701492537	12	13	18	19	17	26	8	0	NA	0.462686567164179	0.194029850746269	0.17910447761194	FALSE	PROM1	prominin 1 [Source:HGNC Symbol;Acc:HGNC:9454]	0.17910447761194	0.862169666924248	FALSE	0	FALSE
ENSG00000007062	Heart	1.60734451667677	ENST00000447510	MED	ENST00000447510	67	-0.677	-1.06326865671642	3.96127587948588	239.059701492537	12	13	18	19	17	26	8	0	NA	0.462686567164179	0.194029850746269	0.17910447761194	FALSE	PROM1	prominin 1 [Source:HGNC Symbol;Acc:HGNC:9454]	0.17910447761194	0.862169666924248	FALSE	0	FALSE
ENSG00000007062	Kidney	5.1325327251742	ENST00000447510	MED	ENST00000447510	67	-0.677	-1.06326865671642	3.96127587948588	239.059701492537	12	13	18	19	17	26	8	0	NA	0.462686567164179	0.194029850746269	0.17910447761194	FALSE	PROM1	prominin 1 [Source:HGNC Symbol;Acc:HGNC:9454]	0.17910447761194	0.862169666924248	FALSE	0	FALSE
ENSG00000007062	Liver	1.41268568891594	ENST00000447510	MED	ENST00000447510	67	-0.677	-1.06326865671642	3.96127587948588	239.059701492537	12	13	18	19	17	26	8	0	NA	0.462686567164179	0.194029850746269	0.17910447761194	FALSE	PROM1	prominin 1 [Source:HGNC Symbol;Acc:HGNC:9454]	0.17910447761194	0.862169666924248	FALSE	0	FALSE
ENSG00000007062	Ovary	3.46371553490067	ENST00000447510	MED	ENST00000447510	67	-0.677	-1.06326865671642	3.96127587948588	239.059701492537	12	13	18	19	17	26	8	0	NA	0.462686567164179	0.194029850746269	0.17910447761194	FALSE	PROM1	prominin 1 [Source:HGNC Symbol;Acc:HGNC:9454]	0.17910447761194	0.862169666924248	FALSE	0	FALSE
ENSG00000007062	Testis	2.72946624356028	ENST00000447510	MED	ENST00000447510	67	-0.677	-1.06326865671642	3.96127587948588	239.059701492537	12	13	18	19	17	26	8	0	NA	0.462686567164179	0.194029850746269	0.17910447761194	FALSE	PROM1	prominin 1 [Source:HGNC Symbol;Acc:HGNC:9454]	0.17910447761194	0.862169666924248	FALSE	0	FALSE
ENSG00000007080	Brain	41.0460044100243	ENST00000445755	HIGH	ENST00000445755	85	0.266	-0.375705882352941	4.15031741994206	234.294117647059	20	45	31	2	7	4	17	1	NA	0.894117647058824	0.529411764705882	0.235294117647059	FALSE	CCDC124	coiled-coil domain containing 124 [Source:HGNC Symbol;Acc:HGNC:25171]	0.235294117647059	1.13265426831225	enriched	1.09523671469574	enriched
ENSG00000007080	Cerebellum	24.2981167453434	ENST00000445755	HIGH	ENST00000445755	85	0.266	-0.375705882352941	4.15031741994206	234.294117647059	20	45	31	2	7	4	17	1	NA	0.894117647058824	0.529411764705882	0.235294117647059	FALSE	CCDC124	coiled-coil domain containing 124 [Source:HGNC Symbol;Acc:HGNC:25171]	0.235294117647059	1.13265426831225	enriched	1.09523671469574	enriched
ENSG00000007080	Heart	29.157505591171	ENST00000445755	HIGH	ENST00000445755	85	0.266	-0.375705882352941	4.15031741994206	234.294117647059	20	45	31	2	7	4	17	1	NA	0.894117647058824	0.529411764705882	0.235294117647059	FALSE	CCDC124	coiled-coil domain containing 124 [Source:HGNC Symbol;Acc:HGNC:25171]	0.235294117647059	1.13265426831225	enriched	1.09523671469574	enriched
ENSG00000007080	Kidney	19.0575375775126	ENST00000445755	HIGH	ENST00000445755	85	0.266	-0.375705882352941	4.15031741994206	234.294117647059	20	45	31	2	7	4	17	1	NA	0.894117647058824	0.529411764705882	0.235294117647059	FALSE	CCDC124	coiled-coil domain containing 124 [Source:HGNC Symbol;Acc:HGNC:25171]	0.235294117647059	1.13265426831225	enriched	1.09523671469574	enriched
ENSG00000007080	Liver	33.0015769071304	ENST00000445755	HIGH	ENST00000445755	85	0.266	-0.375705882352941	4.15031741994206	234.294117647059	20	45	31	2	7	4	17	1	NA	0.894117647058824	0.529411764705882	0.235294117647059	FALSE	CCDC124	coiled-coil domain containing 124 [Source:HGNC Symbol;Acc:HGNC:25171]	0.235294117647059	1.13265426831225	enriched	1.09523671469574	enriched
ENSG00000007080	Ovary	22.0714949089977	ENST00000445755	HIGH	ENST00000445755	85	0.266	-0.375705882352941	4.15031741994206	234.294117647059	20	45	31	2	7	4	17	1	NA	0.894117647058824	0.529411764705882	0.235294117647059	FALSE	CCDC124	coiled-coil domain containing 124 [Source:HGNC Symbol;Acc:HGNC:25171]	0.235294117647059	1.13265426831225	enriched	1.09523671469574	enriched
ENSG00000007080	Testis	22.8265114318707	ENST00000445755	HIGH	ENST00000445755	85	0.266	-0.375705882352941	4.15031741994206	234.294117647059	20	45	31	2	7	4	17	1	NA	0.894117647058824	0.529411764705882	0.235294117647059	FALSE	CCDC124	coiled-coil domain containing 124 [Source:HGNC Symbol;Acc:HGNC:25171]	0.235294117647059	1.13265426831225	enriched	1.09523671469574	enriched
ENSG00000007168	Brain	54.1487567102595	ENST00000397195	HIGH	ENST00000397195	164	2.331	2.73731707317073	2.54977775948693	239.548780487805	87	31	25	55	53	10	7	3	NA	0.341463414634146	0.189024390243902	0.530487804878049	FALSE	PAFAH1B1	platelet activating factor acetylhydrolase 1b regulatory subunit 1 [Source:HGNC Symbol;Acc:HGNC:8574]	0.530487804878049	2.55365192505155	95th	7.9795817784975	95th
ENSG00000007168	Cerebellum	57.1480237552003	ENST00000397195	HIGH	ENST00000397195	164	2.331	2.73731707317073	2.54977775948693	239.548780487805	87	31	25	55	53	10	7	3	NA	0.341463414634146	0.189024390243902	0.530487804878049	FALSE	PAFAH1B1	platelet activating factor acetylhydrolase 1b regulatory subunit 1 [Source:HGNC Symbol;Acc:HGNC:8574]	0.530487804878049	2.55365192505155	95th	7.9795817784975	95th
ENSG00000007168	Heart	26.797904495324	ENST00000397195	HIGH	ENST00000397195	164	2.331	2.73731707317073	2.54977775948693	239.548780487805	87	31	25	55	53	10	7	3	NA	0.341463414634146	0.189024390243902	0.530487804878049	FALSE	PAFAH1B1	platelet activating factor acetylhydrolase 1b regulatory subunit 1 [Source:HGNC Symbol;Acc:HGNC:8574]	0.530487804878049	2.55365192505155	95th	7.9795817784975	95th
ENSG00000007168	Kidney	23.7069258119753	ENST00000397195	HIGH	ENST00000397195	164	2.331	2.73731707317073	2.54977775948693	239.548780487805	87	31	25	55	53	10	7	3	NA	0.341463414634146	0.189024390243902	0.530487804878049	FALSE	PAFAH1B1	platelet activating factor acetylhydrolase 1b regulatory subunit 1 [Source:HGNC Symbol;Acc:HGNC:8574]	0.530487804878049	2.55365192505155	95th	7.9795817784975	95th
ENSG00000007168	Liver	13.9676390126353	ENST00000397195	HIGH	ENST00000397195	164	2.331	2.73731707317073	2.54977775948693	239.548780487805	87	31	25	55	53	10	7	3	NA	0.341463414634146	0.189024390243902	0.530487804878049	FALSE	PAFAH1B1	platelet activating factor acetylhydrolase 1b regulatory subunit 1 [Source:HGNC Symbol;Acc:HGNC:8574]	0.530487804878049	2.55365192505155	95th	7.9795817784975	95th
ENSG00000007168	Ovary	22.2005305133274	ENST00000397195	HIGH	ENST00000397195	164	2.331	2.73731707317073	2.54977775948693	239.548780487805	87	31	25	55	53	10	7	3	NA	0.341463414634146	0.189024390243902	0.530487804878049	FALSE	PAFAH1B1	platelet activating factor acetylhydrolase 1b regulatory subunit 1 [Source:HGNC Symbol;Acc:HGNC:8574]	0.530487804878049	2.55365192505155	95th	7.9795817784975	95th
ENSG00000007168	Testis	26.7472724999681	ENST00000397195	HIGH	ENST00000397195	164	2.331	2.73731707317073	2.54977775948693	239.548780487805	87	31	25	55	53	10	7	3	NA	0.341463414634146	0.189024390243902	0.530487804878049	FALSE	PAFAH1B1	platelet activating factor acetylhydrolase 1b regulatory subunit 1 [Source:HGNC Symbol;Acc:HGNC:8574]	0.530487804878049	2.55365192505155	95th	7.9795817784975	95th
ENSG00000007171	Brain	2.47375678370248	ENST00000313735	MED	ENST00000313735	210	0.222	-0.939609523809524	4.57176901674752	235.709523809524	46	67	77	28	38	26	21	1	NA	0.685714285714286	0.319047619047619	0.219047619047619	FALSE	NOS2	nitric oxide synthase 2 [Source:HGNC Symbol;Acc:HGNC:7873]	0.219047619047619	1.05444718788116	enriched	0.886620197610833	FALSE
ENSG00000007171	Cerebellum	0.462739913161389	ENST00000313735	MED	ENST00000313735	210	0.222	-0.939609523809524	4.57176901674752	235.709523809524	46	67	77	28	38	26	21	1	NA	0.685714285714286	0.319047619047619	0.219047619047619	FALSE	NOS2	nitric oxide synthase 2 [Source:HGNC Symbol;Acc:HGNC:7873]	0.219047619047619	1.05444718788116	enriched	0.886620197610833	FALSE
ENSG00000007171	Heart	0.538334331916795	ENST00000313735	MED	ENST00000313735	210	0.222	-0.939609523809524	4.57176901674752	235.709523809524	46	67	77	28	38	26	21	1	NA	0.685714285714286	0.319047619047619	0.219047619047619	FALSE	NOS2	nitric oxide synthase 2 [Source:HGNC Symbol;Acc:HGNC:7873]	0.219047619047619	1.05444718788116	enriched	0.886620197610833	FALSE
ENSG00000007171	Kidney	0.739521889665703	ENST00000313735	MED	ENST00000313735	210	0.222	-0.939609523809524	4.57176901674752	235.709523809524	46	67	77	28	38	26	21	1	NA	0.685714285714286	0.319047619047619	0.219047619047619	FALSE	NOS2	nitric oxide synthase 2 [Source:HGNC Symbol;Acc:HGNC:7873]	0.219047619047619	1.05444718788116	enriched	0.886620197610833	FALSE
ENSG00000007171	Liver	0.109113841846348	ENST00000313735	LOW	ENST00000313735	210	0.222	-0.939609523809524	4.57176901674752	235.709523809524	46	67	77	28	38	26	21	1	NA	0.685714285714286	0.319047619047619	0.219047619047619	FALSE	NOS2	nitric oxide synthase 2 [Source:HGNC Symbol;Acc:HGNC:7873]	0.219047619047619	1.05444718788116	enriched	0.886620197610833	FALSE
ENSG00000007171	Ovary	0.380047049606517	ENST00000313735	LOW	ENST00000313735	210	0.222	-0.939609523809524	4.57176901674752	235.709523809524	46	67	77	28	38	26	21	1	NA	0.685714285714286	0.319047619047619	0.219047619047619	FALSE	NOS2	nitric oxide synthase 2 [Source:HGNC Symbol;Acc:HGNC:7873]	0.219047619047619	1.05444718788116	enriched	0.886620197610833	FALSE
ENSG00000007171	Testis	0.74890823112062	ENST00000313735	MED	ENST00000313735	210	0.222	-0.939609523809524	4.57176901674752	235.709523809524	46	67	77	28	38	26	21	1	NA	0.685714285714286	0.319047619047619	0.219047619047619	FALSE	NOS2	nitric oxide synthase 2 [Source:HGNC Symbol;Acc:HGNC:7873]	0.219047619047619	1.05444718788116	enriched	0.886620197610833	FALSE
ENSG00000007174	Brain	0.365692246427453	ENST00000262442	LOW	ENST00000262442	1600	0.158	-0.69689125	3.78499265293708	239.46375	232	595	419	284	302	69	105	0	NA	0.63375	0.371875	0.145	FALSE	DNAH9	dynein axonemal heavy chain 9 [Source:HGNC Symbol;Acc:HGNC:2953]	0.145	0.697998192847422	FALSE	0	FALSE
ENSG00000007174	Cerebellum	0.494744407569709	ENST00000262442	MED	ENST00000262442	1600	0.158	-0.69689125	3.78499265293708	239.46375	232	595	419	284	302	69	105	0	NA	0.63375	0.371875	0.145	FALSE	DNAH9	dynein axonemal heavy chain 9 [Source:HGNC Symbol;Acc:HGNC:2953]	0.145	0.697998192847422	FALSE	0	FALSE
ENSG00000007174	Heart	0.0174271355050897	ENST00000262442	LOW	ENST00000262442	1600	0.158	-0.69689125	3.78499265293708	239.46375	232	595	419	284	302	69	105	0	NA	0.63375	0.371875	0.145	FALSE	DNAH9	dynein axonemal heavy chain 9 [Source:HGNC Symbol;Acc:HGNC:2953]	0.145	0.697998192847422	FALSE	0	FALSE
ENSG00000007174	Kidney	0.242503211744733	ENST00000262442	LOW	ENST00000262442	1600	0.158	-0.69689125	3.78499265293708	239.46375	232	595	419	284	302	69	105	0	NA	0.63375	0.371875	0.145	FALSE	DNAH9	dynein axonemal heavy chain 9 [Source:HGNC Symbol;Acc:HGNC:2953]	0.145	0.697998192847422	FALSE	0	FALSE
ENSG00000007174	Liver	0.0138751023034533	ENST00000262442	LOW	ENST00000262442	1600	0.158	-0.69689125	3.78499265293708	239.46375	232	595	419	284	302	69	105	0	NA	0.63375	0.371875	0.145	FALSE	DNAH9	dynein axonemal heavy chain 9 [Source:HGNC Symbol;Acc:HGNC:2953]	0.145	0.697998192847422	FALSE	0	FALSE
ENSG00000007174	Ovary	0.279019533245241	ENST00000262442	LOW	ENST00000262442	1600	0.158	-0.69689125	3.78499265293708	239.46375	232	595	419	284	302	69	105	0	NA	0.63375	0.371875	0.145	FALSE	DNAH9	dynein axonemal heavy chain 9 [Source:HGNC Symbol;Acc:HGNC:2953]	0.145	0.697998192847422	FALSE	0	FALSE
ENSG00000007174	Testis	1.05718332895552	ENST00000262442	MED	ENST00000262442	1600	0.158	-0.69689125	3.78499265293708	239.46375	232	595	419	284	302	69	105	0	NA	0.63375	0.371875	0.145	FALSE	DNAH9	dynein axonemal heavy chain 9 [Source:HGNC Symbol;Acc:HGNC:2953]	0.145	0.697998192847422	FALSE	0	FALSE
ENSG00000007202	Brain	21.7365996151096	ENST00000528896	HIGH	ENST00000528896	442	0.8715	1.02634615384615	1.98738180300772	238.052036199095	90	61	133	139	109	39	16	2	NA	0.438914027149321	0.138009049773756	0.203619909502262	FALSE	KIAA0100	KIAA0100 [Source:HGNC Symbol;Acc:HGNC:28960]	0.203619909502262	0.980181578347137	FALSE	2.32737801872844	enriched
ENSG00000007202	Cerebellum	21.303449444683	ENST00000528896	HIGH	ENST00000528896	442	0.8715	1.02634615384615	1.98738180300772	238.052036199095	90	61	133	139	109	39	16	2	NA	0.438914027149321	0.138009049773756	0.203619909502262	FALSE	KIAA0100	KIAA0100 [Source:HGNC Symbol;Acc:HGNC:28960]	0.203619909502262	0.980181578347137	FALSE	2.32737801872844	enriched
ENSG00000007202	Heart	15.3457842643527	ENST00000528896	HIGH	ENST00000528896	442	0.8715	1.02634615384615	1.98738180300772	238.052036199095	90	61	133	139	109	39	16	2	NA	0.438914027149321	0.138009049773756	0.203619909502262	FALSE	KIAA0100	KIAA0100 [Source:HGNC Symbol;Acc:HGNC:28960]	0.203619909502262	0.980181578347137	FALSE	2.32737801872844	enriched
ENSG00000007202	Kidney	20.3451261253218	ENST00000528896	HIGH	ENST00000528896	442	0.8715	1.02634615384615	1.98738180300772	238.052036199095	90	61	133	139	109	39	16	2	NA	0.438914027149321	0.138009049773756	0.203619909502262	FALSE	KIAA0100	KIAA0100 [Source:HGNC Symbol;Acc:HGNC:28960]	0.203619909502262	0.980181578347137	FALSE	2.32737801872844	enriched
[truncated: 112,822 more rows]
